# Supplementary material for: Genomic 8-oxoguanine modulates gene transcription independent of its repair by DNA glycosylases OGG1 and MUTYH
Source: Redox Biol. 2024 Dec 5;79:103461. doi: 10.1016/j.redox.2024.103461 (PMC11697278; doi:10.1016/j.redox.2024.103461)
Supplement: Multimedia component 1 [file mmc1.xlsx]

## Sheet: OG-EB WT
Analysis Type:	PANTHER Overrepresentation Test (Released 20231017)
Annotation Version and Release Date:	GO Ontology database DOI: 10.5281/zenodo.8436609 Released 2023-10-09
Analyzed List:	Client Text Box Input (Homo sapiens)
Reference List:	Homo sapiens (all genes in database)
Test Type:	FISHER
Correction:	FDR
GO biological process complete	Homo sapiens - REFLIST (20592)	Client Text Box Input (323)	Client Text Box Input (expected)	Client Text Box Input (over/under)	Client Text Box Input (fold Enrichment)	Client Text Box Input (raw P-value)	Client Text Box Input (FDR)
multicellular organism development (GO:0007275)	3953	103	62.01	+	1.66	7.67e-08	0.00118
system development (GO:0048731)	3538	93	55.5	+	1.68	3.61e-07	0.00277
regulation of multicellular organismal process (GO:0051239)	2965	80	46.51	+	1.72	1e-06	0.00512
positive regulation of multicellular organismal process (GO:0051240)	1647	52	25.83	+	2.01	2.55e-06	0.0098
anatomical structure development (GO:0048856)	5214	119	81.79	+	1.46	5.91e-06	0.0181
positive regulation of developmental process (GO:0051094)	1332	42	20.89	+	2.01	2.15e-05	0.0551
nervous system development (GO:0007399)	2200	60	34.51	+	1.74	2.72e-05	0.0596
regulation of cell junction assembly (GO:1901888)	211	13	3.31	+	3.93	4.88e-05	0.0832
developmental process (GO:0032502)	5723	124	89.77	+	1.38	4.53e-05	0.087
tube morphogenesis (GO:0035239)	684	26	10.73	+	2.42	5.94e-05	0.0912
axon development (GO:0061564)	439	19	6.89	+	2.76	0.000102	0.13
cell projection morphogenesis (GO:0048858)	515	21	8.08	+	2.6	9.93e-05	0.139
cellular developmental process (GO:0048869)	3651	85	57.27	+	1.48	0.000132	0.145
cell differentiation (GO:0030154)	3648	85	57.22	+	1.49	0.000131	0.154
anatomical structure morphogenesis (GO:0009653)	2261	58	35.47	+	1.64	0.000223	0.163
plasma membrane bounded cell projection morphogenesis (GO:0120039)	510	20	8	+	2.5	0.000238	0.166
cell part morphogenesis (GO:0032990)	535	21	8.39	+	2.5	0.000165	0.168
negative regulation of smooth muscle cell proliferation (GO:0048662)	50	6	0.78	+	7.65	0.00022	0.169
neuron projection morphogenesis (GO:0048812)	505	20	7.92	+	2.52	0.00021	0.17
negative regulation of cell population proliferation (GO:0008285)	880	29	13.8	+	2.1	0.000257	0.171
pancreas development (GO:0031016)	71	7	1.11	+	6.29	0.000203	0.173
axonogenesis (GO:0007409)	386	17	6.05	+	2.81	0.000193	0.174
regulation of cell population proliferation (GO:0042127)	2198	57	34.48	+	1.65	0.000186	0.179
regulation of trans-synaptic signaling (GO:0099177)	481	19	7.54	+	2.52	0.000311	0.184
modulation of chemical synaptic transmission (GO:0050804)	480	19	7.53	+	2.52	0.000303	0.186
cell development (GO:0048468)	2237	57	35.09	+	1.62	0.000298	0.191
central nervous system development (GO:0007417)	1003	31	15.73	+	1.97	0.000405	0.201
chorionic trophoblast cell differentiation (GO:0060718)	7	3	0.11	+	27.32	0.000404	0.207
autophagy of mitochondrion (GO:0000422)	58	6	0.91	+	6.6	0.000457	0.207
tissue morphogenesis (GO:0048729)	572	21	8.97	+	2.34	0.000476	0.209
positive regulation of BMP signaling pathway (GO:0030513)	37	5	0.58	+	8.62	0.000453	0.211
G protein-coupled receptor signaling pathway, coupled to cyclic nucleotide second messenger (GO:0007187)	56	6	0.88	+	6.83	0.000385	0.211
organelle disassembly (GO:1903008)	110	8	1.73	+	4.64	0.000499	0.213
neuron differentiation (GO:0030182)	1099	33	17.24	+	1.91	0.000445	0.213
multicellular organismal process (GO:0032501)	6730	136	105.56	+	1.29	0.000512	0.213
post-embryonic camera-type eye development (GO:0031077)	7	3	0.11	+	27.32	0.000404	0.214
regulation of developmental process (GO:0050793)	2466	61	38.68	+	1.58	0.000383	0.218
positive regulation of cardiac muscle cell differentiation (GO:2000727)	8	3	0.13	+	23.91	0.000549	0.222
regulation of synapse assembly (GO:0051963)	113	8	1.77	+	4.51	0.000589	0.232
circulatory system development (GO:0072359)	926	29	14.52	+	2	0.000621	0.233
neuron projection development (GO:0031175)	716	24	11.23	+	2.14	0.000647	0.237
neurogenesis (GO:0022008)	1348	38	21.14	+	1.8	0.000619	0.238
generation of neurons (GO:0048699)	1172	34	18.38	+	1.85	0.000668	0.239
regulation of dendrite morphogenesis (GO:0048814)	64	6	1	+	5.98	0.00074	0.247
post-embryonic development (GO:0009791)	89	7	1.4	+	5.01	0.000723	0.252
G protein-coupled serotonin receptor signaling pathway (GO:0098664)	23	4	0.36	+	11.09	0.00074	0.253
outflow tract septum morphogenesis (GO:0003148)	24	4	0.38	+	10.63	0.000853	0.273
regulation of biological quality (GO:0065008)	2846	67	44.64	+	1.5	0.000839	0.274
chorion development (GO:0060717)	10	3	0.16	+	19.13	0.00093	0.28
tube development (GO:0035295)	904	28	14.18	+	1.97	0.000896	0.281
heart development (GO:0007507)	565	20	8.86	+	2.26	0.000923	0.283
cellular component morphogenesis (GO:0032989)	637	22	9.99	+	2.2	0.000977	0.288
cell fate commitment (GO:0045165)	256	12	4.02	+	2.99	0.000996	0.289
cell-cell signaling (GO:0007267)	1090	32	17.1	+	1.87	0.00102	0.291
negative regulation of vascular associated smooth muscle cell migration (GO:1904753)	11	3	0.17	+	17.39	0.00117	0.295
blood vessel development (GO:0001568)	529	19	8.3	+	2.29	0.00112	0.295
regulation of anatomical structure morphogenesis (GO:0022603)	874	27	13.71	+	1.97	0.00121	0.296
negative regulation of programmed cell death (GO:0043069)	923	28	14.48	+	1.93	0.00107	0.298
forebrain development (GO:0030900)	413	16	6.48	+	2.47	0.00111	0.299
positive regulation of cell differentiation (GO:0045597)	865	27	13.57	+	1.99	0.00115	0.299
nephric duct morphogenesis (GO:0072178)	11	3	0.17	+	17.39	0.00117	0.3
cell morphogenesis (GO:0000902)	710	23	11.14	+	2.07	0.00121	0.3
synapse organization (GO:0050808)	334	14	5.24	+	2.67	0.0011	0.302
lymph vessel development (GO:0001945)	27	4	0.42	+	9.44	0.00126	0.303
angiogenesis (GO:0001525)	340	14	5.33	+	2.63	0.0013	0.306
regulation of cellular component organization (GO:0051128)	2436	58	38.21	+	1.52	0.00131	0.306
cellular response to stimulus (GO:0051716)	6476	129	101.58	+	1.27	0.00137	0.314
serotonin receptor signaling pathway (GO:0007210)	28	4	0.44	+	9.11	0.00143	0.322
negative regulation of apoptotic process (GO:0043066)	896	27	14.05	+	1.92	0.00147	0.327
regulation of cellular process (GO:0050794)	11189	204	175.51	+	1.16	0.00159	0.344
vasculature development (GO:0001944)	550	19	8.63	+	2.2	0.00158	0.346
extraembryonic membrane development (GO:1903867)	13	3	0.2	+	14.71	0.00176	0.375
regulation of postsynapse organization (GO:0099175)	105	7	1.65	+	4.25	0.00178	0.375
regulation of synapse organization (GO:0050807)	242	11	3.8	+	2.9	0.00202	0.387
nucleoside bisphosphate biosynthetic process (GO:0033866)	53	5	0.83	+	6.01	0.002	0.388
import into cell (GO:0098657)	713	23	11.18	+	2.06	0.00188	0.39
regulation of smooth muscle cell proliferation (GO:0048660)	139	8	2.18	+	3.67	0.00207	0.392
neuron projection guidance (GO:0097485)	244	11	3.83	+	2.87	0.00214	0.392
ribonucleoside bisphosphate biosynthetic process (GO:0034030)	53	5	0.83	+	6.01	0.002	0.393
positive regulation of cardiocyte differentiation (GO:1905209)	14	3	0.22	+	13.66	0.00211	0.396
regulation of developmental growth (GO:0048638)	324	13	5.08	+	2.56	0.00237	0.396
axon guidance (GO:0007411)	244	11	3.83	+	2.87	0.00214	0.397
cell morphogenesis involved in neuron differentiation (GO:0048667)	465	17	7.29	+	2.33	0.00194	0.397
purine nucleoside bisphosphate biosynthetic process (GO:0034033)	53	5	0.83	+	6.01	0.002	0.398
positive regulation of cell junction assembly (GO:1901890)	107	7	1.68	+	4.17	0.00197	0.399
regulation of synapse structure or activity (GO:0050803)	248	11	3.89	+	2.83	0.00242	0.399
response to stimulus (GO:0050896)	8194	156	128.53	+	1.21	0.00236	0.399
detection of abiotic stimulus (GO:0009582)	142	8	2.23	+	3.59	0.00235	0.4
positive regulation of epithelial to mesenchymal transition (GO:0010718)	55	5	0.86	+	5.8	0.00232	0.401
negative regulation of cell activation (GO:0050866)	210	10	3.29	+	3.04	0.00231	0.403
nephric duct development (GO:0072176)	15	3	0.24	+	12.75	0.00251	0.405
mesodermal cell fate determination (GO:0007500)	3	2	0.05	+	42.5	0.00231	0.407
regulation of neuronal synaptic plasticity (GO:0048168)	56	5	0.88	+	5.69	0.0025	0.408
blood vessel morphogenesis (GO:0048514)	431	16	6.76	+	2.37	0.00258	0.408
regulation of adaptive immune memory response (GO:1905674)	3	2	0.05	+	42.5	0.00231	0.412
regulation of cell morphogenesis (GO:0022604)	246	11	3.86	+	2.85	0.00228	0.412
gland development (GO:0048732)	431	16	6.76	+	2.37	0.00258	0.412
regulation of biological process (GO:0050789)	11738	211	184.12	+	1.15	0.00265	0.415
negative regulation of multicellular organismal process (GO:0051241)	1117	31	17.52	+	1.77	0.00278	0.431
negative regulation of alpha-beta T cell proliferation (GO:0046642)	16	3	0.25	+	11.95	0.00294	0.447
positive regulation of immune effector process (GO:0002699)	257	11	4.03	+	2.73	0.00314	0.447
cell communication (GO:0007154)	5285	107	82.9	+	1.29	0.00312	0.448
Unclassified (UNCLASSIFIED)	2800	26	43.92	-	0.59	0.00302	0.449
regulation of cardiac muscle cell differentiation (GO:2000725)	16	3	0.25	+	11.95	0.00294	0.452
negative regulation of biological process (GO:0048519)	5284	107	82.88	+	1.29	0.00312	0.452
stem cell differentiation (GO:0048863)	183	9	2.87	+	3.14	0.00307	0.454
biological_process (GO:0008150)	17792	297	279.08	+	1.06	0.00302	0.454
sulfur compound biosynthetic process (GO:0044272)	149	8	2.34	+	3.42	0.00311	0.455
regulation of synaptic transmission, GABAergic (GO:0032228)	36	4	0.56	+	7.08	0.00329	0.464
regulation of neuron projection development (GO:0010975)	458	16	7.18	+	2.23	0.00361	0.503
cardiac muscle tissue development (GO:0048738)	189	9	2.96	+	3.04	0.00377	0.507
sulfur compound metabolic process (GO:0006790)	303	12	4.75	+	2.52	0.0038	0.507
sprouting angiogenesis (GO:0002040)	62	5	0.97	+	5.14	0.00376	0.511
thioester metabolic process (GO:0035383)	91	6	1.43	+	4.2	0.00395	0.514
morphogenesis of an epithelium (GO:0002009)	460	16	7.22	+	2.22	0.00371	0.514
regulation of nervous system development (GO:0051960)	463	16	7.26	+	2.2	0.00389	0.514
positive regulation of synapse assembly (GO:0051965)	62	5	0.97	+	5.14	0.00376	0.516
neuron cellular homeostasis (GO:0070050)	63	5	0.99	+	5.06	0.00401	0.518
acyl-CoA metabolic process (GO:0006637)	91	6	1.43	+	4.2	0.00395	0.518
brain development (GO:0007420)	734	22	11.51	+	1.91	0.00406	0.52
cell junction organization (GO:0034330)	535	18	8.39	+	2.14	0.00414	0.526
endocrine pancreas development (GO:0031018)	39	4	0.61	+	6.54	0.00429	0.535
response to abiotic stimulus (GO:0009628)	1114	30	17.47	+	1.72	0.00433	0.536
glandular epithelial cell differentiation (GO:0002067)	64	5	1	+	4.98	0.00427	0.537
striated muscle tissue development (GO:0014706)	195	9	3.06	+	2.94	0.00458	0.545
response to radiation (GO:0009314)	425	15	6.67	+	2.25	0.00468	0.548
cranial nerve development (GO:0021545)	65	5	1.02	+	4.9	0.00454	0.549
negative regulation of cell-cell adhesion (GO:0022408)	195	9	3.06	+	2.94	0.00458	0.549
fatty-acyl-CoA metabolic process (GO:0035337)	40	4	0.63	+	6.38	0.00466	0.55
pulmonary valve morphogenesis (GO:0003184)	19	3	0.3	+	10.07	0.00452	0.551
regulation of core promoter binding (GO:1904796)	5	2	0.08	+	25.5	0.00474	0.552
vitamin biosynthetic process (GO:0009110)	19	3	0.3	+	10.07	0.00452	0.555
head development (GO:0060322)	784	23	12.3	+	1.87	0.005	0.568
response to light stimulus (GO:0009416)	314	12	4.93	+	2.44	0.00498	0.571
tissue development (GO:0009888)	1768	43	27.73	+	1.55	0.00495	0.571
paraxial mesoderm development (GO:0048339)	20	3	0.31	+	9.56	0.00514	0.58
neuron development (GO:0048666)	881	25	13.82	+	1.81	0.00527	0.59
positive regulation of gene expression (GO:0010628)	1183	31	18.56	+	1.67	0.00558	0.594
thioester biosynthetic process (GO:0035384)	42	4	0.66	+	6.07	0.00547	0.596
telencephalon development (GO:0021537)	278	11	4.36	+	2.52	0.00552	0.596
cell population proliferation (GO:0008283)	1823	44	28.6	+	1.54	0.00557	0.598
cell fate determination (GO:0001709)	42	4	0.66	+	6.07	0.00547	0.6
cell migration involved in sprouting angiogenesis (GO:0002042)	21	3	0.33	+	9.11	0.00581	0.602
acyl-CoA biosynthetic process (GO:0071616)	42	4	0.66	+	6.07	0.00547	0.604
artery morphogenesis (GO:0048844)	68	5	1.07	+	4.69	0.00543	0.604
optic nerve development (GO:0021554)	21	3	0.33	+	9.11	0.00581	0.607
positive regulation of striated muscle cell differentiation (GO:0051155)	43	4	0.67	+	5.93	0.00591	0.609
artery development (GO:0060840)	99	6	1.55	+	3.86	0.00581	0.611
regulation of prostatic bud formation (GO:0060685)	6	2	0.09	+	21.25	0.00626	0.612
regulation of alpha-beta T cell proliferation (GO:0046640)	44	4	0.69	+	5.8	0.00637	0.615
regulation of dendrite development (GO:0050773)	99	6	1.55	+	3.86	0.00581	0.615
positive regulation of hemoglobin biosynthetic process (GO:0046985)	6	2	0.09	+	21.25	0.00626	0.616
atrial cardiac muscle tissue development (GO:0003228)	22	3	0.35	+	8.69	0.00652	0.618
segmentation (GO:0035282)	101	6	1.58	+	3.79	0.00636	0.618
receptor-mediated endocytosis (GO:0006898)	168	8	2.64	+	3.04	0.00616	0.619
transmembrane receptor protein tyrosine phosphatase signaling pathway (GO:0007185)	6	2	0.09	+	21.25	0.00626	0.62
endocrine system development (GO:0035270)	133	7	2.09	+	3.36	0.00615	0.621
type B pancreatic cell differentiation (GO:0003309)	22	3	0.35	+	8.69	0.00652	0.622
positive regulation of transmembrane receptor protein serine/threonine kinase signaling pathway (GO:0090100)	100	6	1.57	+	3.83	0.00608	0.622
regulation of grooming behavior (GO:2000821)	6	2	0.09	+	21.25	0.00626	0.624
mesoderm development (GO:0007498)	133	7	2.09	+	3.36	0.00615	0.625
regulation of CD4-positive, alpha-beta T cell proliferation (GO:2000561)	22	3	0.35	+	8.69	0.00652	0.626
regulation of protein metabolic process (GO:0051246)	2230	51	34.98	+	1.46	0.00674	0.635
mesoderm formation (GO:0001707)	72	5	1.13	+	4.43	0.0068	0.636
cellular response to vascular endothelial growth factor stimulus (GO:0035924)	45	4	0.71	+	5.67	0.00685	0.637
positive regulation of production of molecular mediator of immune response (GO:0002702)	138	7	2.16	+	3.23	0.0074	0.65
regulation of cell activation (GO:0050865)	623	19	9.77	+	1.94	0.00798	0.652
regulation of multicellular organismal development (GO:2000026)	1401	35	21.98	+	1.59	0.00739	0.652
regulation of cell differentiation (GO:0045595)	1563	38	24.52	+	1.55	0.00802	0.652
negative regulation of alpha-beta T cell activation (GO:0046636)	46	4	0.72	+	5.54	0.00736	0.653
response to chemical (GO:0042221)	3782	79	59.32	+	1.33	0.00732	0.653
mammary gland branching involved in pregnancy (GO:0060745)	7	2	0.11	+	18.21	0.00797	0.654
pulmonary valve development (GO:0003177)	23	3	0.36	+	8.32	0.00729	0.655
regulation of BMP signaling pathway (GO:0030510)	105	6	1.65	+	3.64	0.00757	0.657
fatty acid elongation, monounsaturated fatty acid (GO:0034625)	7	2	0.11	+	18.21	0.00797	0.658
negative regulation of receptor signaling pathway via JAK-STAT (GO:0046426)	23	3	0.36	+	8.32	0.00729	0.659
mesoderm morphogenesis (GO:0048332)	74	5	1.16	+	4.31	0.00756	0.66
fatty acid elongation, polyunsaturated fatty acid (GO:0034626)	7	2	0.11	+	18.21	0.00797	0.661
negative regulation of leukocyte cell-cell adhesion (GO:1903038)	139	7	2.18	+	3.21	0.00768	0.662
negative regulation of smooth muscle cell migration (GO:0014912)	23	3	0.36	+	8.32	0.00729	0.663
long-chain fatty-acyl-CoA metabolic process (GO:0035336)	25	3	0.39	+	7.65	0.00898	0.663
coronary vasculature development (GO:0060976)	49	4	0.77	+	5.2	0.00903	0.663
cranial skeletal system development (GO:1904888)	73	5	1.15	+	4.37	0.00717	0.663
regulation of miRNA transcription (GO:1902893)	77	5	1.21	+	4.14	0.00882	0.664
developmental maturation (GO:0021700)	289	11	4.53	+	2.43	0.00723	0.664
cardiac vascular smooth muscle cell differentiation (GO:0060947)	7	2	0.11	+	18.21	0.00797	0.665
response to endogenous stimulus (GO:0009719)	1447	36	22.7	+	1.59	0.00822	0.665
negative regulation of vascular associated smooth muscle cell proliferation (GO:1904706)	23	3	0.36	+	8.32	0.00729	0.666
negative regulation of T cell apoptotic process (GO:0070233)	25	3	0.39	+	7.65	0.00898	0.666
response to growth factor (GO:0070848)	505	16	7.92	+	2.02	0.00994	0.666
epithelium development (GO:0060429)	1107	29	17.36	+	1.67	0.00868	0.666
prostate gland morphogenesis (GO:0060512)	26	3	0.41	+	7.36	0.00991	0.667
outflow tract morphogenesis (GO:0003151)	77	5	1.21	+	4.14	0.00882	0.667
cell projection organization (GO:0030030)	1217	31	19.09	+	1.62	0.00878	0.667
negative regulation of chemokine-mediated signaling pathway (GO:0070100)	7	2	0.11	+	18.21	0.00797	0.668
vascular endothelial growth factor signaling pathway (GO:0038084)	25	3	0.39	+	7.65	0.00898	0.669
regulation of molecular function (GO:0065009)	2050	47	32.16	+	1.46	0.00876	0.669
response to organic substance (GO:0010033)	2585	57	40.55	+	1.41	0.00867	0.669
positive regulation of T cell cytokine production (GO:0002726)	26	3	0.41	+	7.36	0.00991	0.67
columnar/cuboidal epithelial cell differentiation (GO:0002065)	109	6	1.71	+	3.51	0.00894	0.67
behavior (GO:0007610)	629	19	9.87	+	1.93	0.00834	0.67
negative regulation of cellular process (GO:0048523)	4926	98	77.27	+	1.27	0.00861	0.671
biological regulation (GO:0065007)	12153	214	190.63	+	1.12	0.00866	0.671
adenylate cyclase-inhibiting serotonin receptor signaling pathway (GO:0007198)	7	2	0.11	+	18.21	0.00797	0.672
tissue remodeling (GO:0048771)	108	6	1.69	+	3.54	0.00858	0.672
regulation of Rac protein signal transduction (GO:0035020)	26	3	0.41	+	7.36	0.00991	0.673
anatomical structure formation involved in morphogenesis (GO:0048646)	964	26	15.12	+	1.72	0.00786	0.674
prostate gland development (GO:0030850)	48	4	0.75	+	5.31	0.00844	0.675
regulation of cell-cell adhesion (GO:0022407)	486	16	7.62	+	2.1	0.00858	0.675
fatty acid elongation, unsaturated fatty acid (GO:0019368)	7	2	0.11	+	18.21	0.00797	0.676
regulation of vascular associated smooth muscle cell migration (GO:1904752)	26	3	0.41	+	7.36	0.00991	0.676
positive regulation of biological process (GO:0048518)	6211	120	97.42	+	1.23	0.00856	0.677
regulation of cardiocyte differentiation (GO:1905207)	26	3	0.41	+	7.36	0.00991	0.679
detection of external stimulus (GO:0009581)	140	7	2.2	+	3.19	0.00796	0.679
kidney epithelium development (GO:0072073)	142	7	2.23	+	3.14	0.00854	0.679
epithelial cell differentiation (GO:0030855)	642	19	10.07	+	1.89	0.00931	0.681
negative regulation of receptor signaling pathway via STAT (GO:1904893)	26	3	0.41	+	7.36	0.00991	0.682
animal organ development (GO:0048513)	2859	62	44.85	+	1.38	0.00937	0.682
synaptic membrane adhesion (GO:0099560)	26	3	0.41	+	7.36	0.00991	0.685
response to cocaine (GO:0042220)	51	4	0.8	+	5	0.0103	0.685
anterior/posterior pattern specification (GO:0009952)	220	9	3.45	+	2.61	0.00949	0.687
epithelial cell maturation (GO:0002070)	26	3	0.41	+	7.36	0.00991	0.688
heart induction (GO:0003129)	8	2	0.13	+	15.94	0.00986	0.691
corpus callosum development (GO:0022038)	26	3	0.41	+	7.36	0.00991	0.691
regulation of plasma membrane bounded cell projection organization (GO:0120035)	654	19	10.26	+	1.85	0.0105	0.693
plasma membrane bounded cell projection organization (GO:0120036)	1168	30	18.32	+	1.64	0.0105	0.693
inhibition of cysteine-type endopeptidase activity (GO:0097340)	8	2	0.13	+	15.94	0.00986	0.694
thymus development (GO:0048538)	50	4	0.78	+	5.1	0.00963	0.694
regulation of cell communication (GO:0010646)	3433	72	53.85	+	1.34	0.0105	0.695
regulation of hemoglobin biosynthetic process (GO:0046984)	8	2	0.13	+	15.94	0.00986	0.697
regulation of synaptic transmission, dopaminergic (GO:0032225)	8	2	0.13	+	15.94	0.00986	0.701
diencephalon development (GO:0021536)	81	5	1.27	+	3.94	0.0107	0.703
trans-synaptic signaling by trans-synaptic complex (GO:0099545)	8	2	0.13	+	15.94	0.00986	0.704
fatty acid elongation, saturated fatty acid (GO:0019367)	8	2	0.13	+	15.94	0.00986	0.707
fatty-acyl-CoA biosynthetic process (GO:0046949)	27	3	0.42	+	7.08	0.0109	0.708
postsynaptic modulation of chemical synaptic transmission (GO:0099170)	27	3	0.42	+	7.08	0.0109	0.711
regulation of organelle organization (GO:0033043)	1181	30	18.52	+	1.62	0.011	0.715
lateral sprouting from an epithelium (GO:0060601)	9	2	0.14	+	14.17	0.0119	0.721
adult behavior (GO:0030534)	150	7	2.35	+	2.98	0.0112	0.722
zymogen inhibition (GO:0097341)	9	2	0.14	+	14.17	0.0119	0.724
cellular response to endogenous stimulus (GO:0071495)	1187	30	18.62	+	1.61	0.0113	0.725
outer ear morphogenesis (GO:0042473)	9	2	0.14	+	14.17	0.0119	0.727
regulation of alpha-beta T cell activation (GO:0046634)	115	6	1.8	+	3.33	0.0113	0.727
negative regulation of leukocyte activation (GO:0002695)	188	8	2.95	+	2.71	0.0114	0.727
cellular response to brain-derived neurotrophic factor stimulus (GO:1990416)	9	2	0.14	+	14.17	0.0119	0.73
lung alveolus development (GO:0048286)	53	4	0.83	+	4.81	0.0116	0.73
protein localization to axon (GO:0099612)	9	2	0.14	+	14.17	0.0119	0.732
regulation of leukocyte proliferation (GO:0070663)	268	10	4.2	+	2.38	0.0115	0.733
endocytosis (GO:0006897)	520	16	8.16	+	1.96	0.0116	0.733
cell fate commitment involved in formation of primary germ layer (GO:0060795)	28	3	0.44	+	6.83	0.0119	0.735
positive regulation of cytokine production involved in immune response (GO:0002720)	83	5	1.3	+	3.84	0.0118	0.737
embryonic hindlimb morphogenesis (GO:0035116)	28	3	0.44	+	6.83	0.0119	0.738
long-chain fatty acid biosynthetic process (GO:0042759)	28	3	0.44	+	6.83	0.0119	0.741
positive regulation of ossification (GO:0045778)	54	4	0.85	+	4.72	0.0123	0.742
glandular epithelial cell development (GO:0002068)	28	3	0.44	+	6.83	0.0119	0.744
regulation of production of molecular mediator of immune response (GO:0002700)	191	8	3	+	2.67	0.0124	0.745
nucleoside bisphosphate metabolic process (GO:0033865)	119	6	1.87	+	3.21	0.0131	0.767
enteroendocrine cell differentiation (GO:0035883)	29	3	0.45	+	6.6	0.013	0.768
ribonucleoside bisphosphate metabolic process (GO:0033875)	119	6	1.87	+	3.21	0.0131	0.769
secretion by tissue (GO:0032941)	29	3	0.45	+	6.6	0.013	0.771
purine nucleoside bisphosphate metabolic process (GO:0034032)	119	6	1.87	+	3.21	0.0131	0.772
startle response (GO:0001964)	29	3	0.45	+	6.6	0.013	0.774
heparan sulfate proteoglycan biosynthetic process (GO:0015012)	29	3	0.45	+	6.6	0.013	0.777
calcium ion homeostasis (GO:0055074)	234	9	3.67	+	2.45	0.0136	0.781
presynaptic membrane assembly (GO:0097105)	10	2	0.16	+	12.75	0.0142	0.782
adenylate cyclase-modulating G protein-coupled receptor signaling pathway (GO:0007188)	234	9	3.67	+	2.45	0.0136	0.784
pancreatic A cell differentiation (GO:0003310)	10	2	0.16	+	12.75	0.0142	0.785
pallium development (GO:0021543)	194	8	3.04	+	2.63	0.0135	0.785
cellular response to growth factor stimulus (GO:0071363)	475	15	7.45	+	2.01	0.0135	0.785
dendrite extension (GO:0097484)	10	2	0.16	+	12.75	0.0142	0.788
signal transduction (GO:0007165)	4829	95	75.75	+	1.25	0.0144	0.79
regulation of chemokine-mediated signaling pathway (GO:0070099)	10	2	0.16	+	12.75	0.0142	0.791
regulation of animal organ formation (GO:0003156)	30	3	0.47	+	6.38	0.0141	0.792
regulation of cysteine-type endopeptidase activity (GO:2000116)	195	8	3.06	+	2.62	0.0139	0.794
central nervous system projection neuron axonogenesis (GO:0021952)	30	3	0.47	+	6.38	0.0141	0.795
regulation of presynaptic membrane potential (GO:0099505)	30	3	0.47	+	6.38	0.0141	0.798
cell fate specification (GO:0001708)	88	5	1.38	+	3.62	0.0147	0.799
formation of primary germ layer (GO:0001704)	122	6	1.91	+	3.14	0.0146	0.799
spinal cord motor neuron differentiation (GO:0021522)	30	3	0.47	+	6.38	0.0141	0.801
anatomical structure maturation (GO:0071695)	237	9	3.72	+	2.42	0.0146	0.801
regulation of cytokine production involved in immune response (GO:0002718)	121	6	1.9	+	3.16	0.0141	0.802
cellular process (GO:0009987)	14924	254	234.09	+	1.09	0.0141	0.805
regulation of lymphocyte proliferation (GO:0050670)	239	9	3.75	+	2.4	0.0153	0.823
regulation of organ growth (GO:0046620)	89	5	1.4	+	3.58	0.0153	0.824
regulation of protein depolymerization (GO:1901879)	89	5	1.4	+	3.58	0.0153	0.827
regulation of miRNA metabolic process (GO:2000628)	89	5	1.4	+	3.58	0.0153	0.83
cardiac muscle cell differentiation (GO:0055007)	90	5	1.41	+	3.54	0.016	0.853
regulation of cell projection organization (GO:0031344)	669	19	10.49	+	1.81	0.0166	0.854
regulation of antimicrobial humoral response (GO:0002759)	11	2	0.17	+	11.59	0.0166	0.857
memory (GO:0007613)	126	6	1.98	+	3.04	0.0168	0.859
regulation of mononuclear cell proliferation (GO:0032944)	243	9	3.81	+	2.36	0.0168	0.859
presynaptic membrane organization (GO:0097090)	11	2	0.17	+	11.59	0.0166	0.86
regulation of protein-containing complex disassembly (GO:0043244)	126	6	1.98	+	3.04	0.0168	0.861
L-ascorbic acid metabolic process (GO:0019852)	11	2	0.17	+	11.59	0.0166	0.863
response to chemokine (GO:1990868)	92	5	1.44	+	3.46	0.0173	0.863
regulation of synaptic plasticity (GO:0048167)	201	8	3.15	+	2.54	0.0163	0.864
response to ethanol (GO:0045471)	125	6	1.96	+	3.06	0.0162	0.865
negative regulation of lymphocyte activation (GO:0051250)	164	7	2.57	+	2.72	0.0172	0.865
positive regulation of membrane depolarization (GO:1904181)	11	2	0.17	+	11.59	0.0166	0.866
cellular response to chemokine (GO:1990869)	92	5	1.44	+	3.46	0.0173	0.866
paraxial mesoderm morphogenesis (GO:0048340)	11	2	0.17	+	11.59	0.0166	0.868
peptidyl-serine phosphorylation (GO:0018105)	164	7	2.57	+	2.72	0.0172	0.868
positive regulation of cellular process (GO:0048522)	5698	109	89.38	+	1.22	0.0173	0.868
regulation of cellular component biogenesis (GO:0044087)	973	25	15.26	+	1.64	0.0171	0.869
regulation of vascular associated smooth muscle cell proliferation (GO:1904705)	60	4	0.94	+	4.25	0.0172	0.87
lactone metabolic process (GO:1901334)	11	2	0.17	+	11.59	0.0166	0.871
negative regulation of T cell differentiation in thymus (GO:0033085)	11	2	0.17	+	11.59	0.0166	0.874
regulation of phosphorus metabolic process (GO:0051174)	1134	28	17.79	+	1.57	0.0193	0.875
regulation of protein modification process (GO:0031399)	1272	31	19.95	+	1.55	0.0194	0.875
epithelial tube morphogenesis (GO:0060562)	317	11	4.97	+	2.21	0.0193	0.876
regulation of heart morphogenesis (GO:2000826)	11	2	0.17	+	11.59	0.0166	0.877
regulation of mesenchymal cell proliferation (GO:0010464)	34	3	0.53	+	5.63	0.0192	0.879
regulation of binding (GO:0051098)	249	9	3.91	+	2.3	0.0193	0.879
positive regulation of dendrite morphogenesis (GO:0050775)	34	3	0.53	+	5.63	0.0192	0.882
positive regulation of lymphocyte mediated immunity (GO:0002708)	128	6	2.01	+	2.99	0.0179	0.883
regulation of signaling (GO:0023051)	3428	70	53.77	+	1.3	0.0196	0.884
neuron fate specification (GO:0048665)	34	3	0.53	+	5.63	0.0192	0.885
negative regulation of T cell activation (GO:0050868)	128	6	2.01	+	2.99	0.0179	0.885
developmental induction (GO:0031128)	33	3	0.52	+	5.8	0.0179	0.886
negative regulation of CD4-positive, alpha-beta T cell activation (GO:2000515)	34	3	0.53	+	5.63	0.0192	0.887
heart valve morphogenesis (GO:0003179)	61	4	0.96	+	4.18	0.0181	0.887
signaling (GO:0023052)	5133	99	80.51	+	1.23	0.0198	0.887
cerebral cortex development (GO:0021987)	130	6	2.04	+	2.94	0.0191	0.888
blood vessel endothelial cell migration (GO:0043534)	33	3	0.52	+	5.8	0.0179	0.889
cardiac chamber development (GO:0003205)	169	7	2.65	+	2.64	0.0198	0.889
regulation of phosphate metabolic process (GO:0019220)	1133	28	17.77	+	1.58	0.0192	0.889
detection of light stimulus (GO:0009583)	63	4	0.99	+	4.05	0.02	0.89
immune system development (GO:0002520)	166	7	2.6	+	2.69	0.0182	0.89
sinoatrial node development (GO:0003163)	12	2	0.19	+	10.63	0.0191	0.891
T cell differentiation in thymus (GO:0033077)	63	4	0.99	+	4.05	0.02	0.892
water-soluble vitamin biosynthetic process (GO:0042364)	12	2	0.19	+	10.63	0.0191	0.893
UV protection (GO:0009650)	12	2	0.19	+	10.63	0.0191	0.896
cellular response to nitrogen levels (GO:0043562)	12	2	0.19	+	10.63	0.0191	0.899
response to alkaloid (GO:0043279)	96	5	1.51	+	3.32	0.0203	0.899
gastrulation (GO:0007369)	170	7	2.67	+	2.63	0.0204	0.9
intracellular calcium ion homeostasis (GO:0006874)	206	8	3.23	+	2.48	0.0185	0.9
regulation of neurotrophin TRK receptor signaling pathway (GO:0051386)	12	2	0.19	+	10.63	0.0191	0.901
renal system development (GO:0072001)	314	11	4.93	+	2.23	0.0188	0.903
negative regulation of collateral sprouting (GO:0048671)	12	2	0.19	+	10.63	0.0191	0.904
regulation of leukocyte cell-cell adhesion (GO:1903037)	370	12	5.8	+	2.07	0.0187	0.906
skeletal system development (GO:0001501)	507	15	7.95	+	1.89	0.0188	0.906
neuronal ion channel clustering (GO:0045161)	12	2	0.19	+	10.63	0.0191	0.907
positive regulation of developmental growth (GO:0048639)	167	7	2.62	+	2.67	0.0187	0.907
negative regulation of CD4-positive, alpha-beta T cell proliferation (GO:2000562)	12	2	0.19	+	10.63	0.0191	0.91
spermatogenesis (GO:0007283)	628	3	9.85	-	0.3	0.0207	0.911
vascular endothelial growth factor receptor signaling pathway (GO:0048010)	35	3	0.55	+	5.46	0.0207	0.912
immunological synapse formation (GO:0001771)	12	2	0.19	+	10.63	0.0191	0.913
cellular response to nitrogen starvation (GO:0006995)	12	2	0.19	+	10.63	0.0191	0.916
heparan sulfate proteoglycan biosynthetic process, enzymatic modification (GO:0015015)	12	2	0.19	+	10.63	0.0191	0.918
establishment of cell polarity (GO:0030010)	133	6	2.09	+	2.88	0.0211	0.922
digestive tract development (GO:0048565)	133	6	2.09	+	2.88	0.0211	0.924
hindlimb morphogenesis (GO:0035137)	36	3	0.56	+	5.31	0.0221	0.926
cellular component disassembly (GO:0022411)	330	11	5.18	+	2.13	0.0222	0.927
positive regulation of cell morphogenesis (GO:0010770)	36	3	0.56	+	5.31	0.0221	0.929
telencephalon regionalization (GO:0021978)	13	2	0.2	+	9.81	0.0219	0.93
smooth muscle cell differentiation (GO:0051145)	36	3	0.56	+	5.31	0.0221	0.931
cellular response to dopamine (GO:1903351)	65	4	1.02	+	3.92	0.022	0.931
negative regulation of platelet-derived growth factor receptor signaling pathway (GO:0010642)	13	2	0.2	+	9.81	0.0219	0.932
positive regulation of T cell migration (GO:2000406)	36	3	0.56	+	5.31	0.0221	0.934
urogenital system development (GO:0001655)	65	4	1.02	+	3.92	0.022	0.934
cardiac muscle cell apoptotic process (GO:0010659)	13	2	0.2	+	9.81	0.0219	0.935
male gamete generation (GO:0048232)	645	3	10.12	-	0.3	0.0215	0.936
very long-chain fatty acid biosynthetic process (GO:0042761)	13	2	0.2	+	9.81	0.0219	0.938
mucus secretion (GO:0070254)	13	2	0.2	+	9.81	0.0219	0.94
nucleic acid phosphodiester bond hydrolysis (GO:0090305)	13	2	0.2	+	9.81	0.0219	0.943
regulation of ncRNA transcription (GO:0140747)	99	5	1.55	+	3.22	0.0227	0.943
ventral spinal cord interneuron differentiation (GO:0021514)	13	2	0.2	+	9.81	0.0219	0.946
thalamus development (GO:0021794)	13	2	0.2	+	9.81	0.0219	0.948
nerve development (GO:0021675)	98	5	1.54	+	3.25	0.0218	0.95
striated muscle cell differentiation (GO:0051146)	215	8	3.37	+	2.37	0.023	0.953
regulation of immune effector process (GO:0002697)	385	12	6.04	+	1.99	0.0231	0.953
cellular response to chemical stimulus (GO:0070887)	2391	51	37.5	+	1.36	0.0232	0.954
response to dopamine (GO:1903350)	66	4	1.04	+	3.86	0.0231	0.955
regulation of cardiac muscle cell apoptotic process (GO:0010665)	37	3	0.58	+	5.17	0.0237	0.964
regulation of epithelial to mesenchymal transition (GO:0010717)	100	5	1.57	+	3.19	0.0235	0.965
negative regulation of lymphocyte apoptotic process (GO:0070229)	37	3	0.58	+	5.17	0.0237	0.966
regulation of transcription regulatory region DNA binding (GO:2000677)	37	3	0.58	+	5.17	0.0237	0.969
heart morphogenesis (GO:0003007)	259	9	4.06	+	2.22	0.024	0.97
positive regulation of muscle cell differentiation (GO:0051149)	68	4	1.07	+	3.75	0.0253	0.971
morphogenesis of a branching structure (GO:0001763)	176	7	2.76	+	2.54	0.0239	0.971
negative regulation of protein depolymerization (GO:1901880)	68	4	1.07	+	3.75	0.0253	0.973
striated muscle cell apoptotic process (GO:0010658)	14	2	0.22	+	9.11	0.0247	0.974
aortic valve morphogenesis (GO:0003180)	38	3	0.6	+	5.03	0.0252	0.974
male sex determination (GO:0030238)	14	2	0.22	+	9.11	0.0247	0.976
regulation of T cell cytokine production (GO:0002724)	38	3	0.6	+	5.03	0.0252	0.976
regulation of muscle cell apoptotic process (GO:0010660)	67	4	1.05	+	3.81	0.0242	0.976
regulation of leukocyte activation (GO:0002694)	566	16	8.88	+	1.8	0.0249	0.978
fatty acid elongation (GO:0030497)	14	2	0.22	+	9.11	0.0247	0.979
central nervous system neuron axonogenesis (GO:0021955)	38	3	0.6	+	5.03	0.0252	0.979
positive regulation of molecular function (GO:0044093)	1248	30	19.58	+	1.53	0.025	0.98
regulation of postsynaptic density assembly (GO:0099151)	14	2	0.22	+	9.11	0.0247	0.981
regulation of fibroblast migration (GO:0010762)	38	3	0.6	+	5.03	0.0252	0.981
regulation of programmed cell death (GO:0043067)	1522	35	23.87	+	1.47	0.0244	0.982
hepatocyte differentiation (GO:0070365)	14	2	0.22	+	9.11	0.0247	0.984
positive regulation of animal organ morphogenesis (GO:0110110)	38	3	0.6	+	5.03	0.0252	0.984
C-terminal protein amino acid modification (GO:0018410)	14	2	0.22	+	9.11	0.0247	0.986
lung epithelium development (GO:0060428)	38	3	0.6	+	5.03	0.0252	0.986
peptidyl-serine modification (GO:0018209)	177	7	2.78	+	2.52	0.0245	0.986
muscle tissue development (GO:0060537)	342	11	5.36	+	2.05	0.0258	0.987
regionalization (GO:0003002)	417	13	6.54	+	1.99	0.0259	0.987
central nervous system neuron differentiation (GO:0021953)	179	7	2.81	+	2.49	0.0258	0.988
mesodermal cell fate commitment (GO:0001710)	14	2	0.22	+	9.11	0.0247	0.989
regulation of cell shape (GO:0008360)	140	6	2.2	+	2.73	0.026	0.99
prepulse inhibition (GO:0060134)	14	2	0.22	+	9.11	0.0247	0.992
organ growth (GO:0035265)	103	5	1.62	+	3.09	0.0262	0.992
dorsal/ventral neural tube patterning (GO:0021904)	16	2	0.25	+	7.97	0.0309	0.993
cardiac septum development (GO:0003279)	108	5	1.69	+	2.95	0.031	0.993
type B pancreatic cell development (GO:0003323)	16	2	0.25	+	7.97	0.0309	0.995
macrophage fusion (GO:0034238)	1	1	0.02	+	63.75	0.0306	0.997
heparan sulfate proteoglycan metabolic process (GO:0030201)	16	2	0.25	+	7.97	0.0309	0.997
cell maturation (GO:0048469)	186	7	2.92	+	2.4	0.0307	0.997
bud dilation involved in lung branching (GO:0060503)	1	1	0.02	+	63.75	0.0306	0.999
regulation of cell communication by electrical coupling (GO:0010649)	16	2	0.25	+	7.97	0.0309	0.999
cellular catabolic process (GO:0044248)	1071	26	16.8	+	1.55	0.0312	0.999
lateral geniculate nucleus development (GO:0021771)	1	1	0.02	+	63.75	0.0306	1
mitochondrial citrate transmembrane transport (GO:0006843)	1	1	0.02	+	63.75	0.0306	1
negative regulation of mesenchymal cell proliferation involved in ureter development (GO:0072200)	1	1	0.02	+	63.75	0.0306	1
male somatic sex determination (GO:0019102)	1	1	0.02	+	63.75	0.0306	1
diphosphoinositol polyphosphate catabolic process (GO:0071544)	1	1	0.02	+	63.75	0.0306	1
endothelial cell-matrix adhesion (GO:0090673)	1	1	0.02	+	63.75	0.0306	1
positive regulation of CD8-positive, alpha-beta cytotoxic T cell extravasation (GO:2000454)	1	1	0.02	+	63.75	0.0306	1
mitotic sister chromatid biorientation (GO:1990758)	1	1	0.02	+	63.75	0.0306	1
regulation of action potential firing pattern (GO:0099608)	1	1	0.02	+	63.75	0.0306	1
positive regulation of hematopoietic stem cell differentiation (GO:1902038)	1	1	0.02	+	63.75	0.0306	1
mitochondrial tricarboxylic acid transmembrane transport (GO:1990546)	1	1	0.02	+	63.75	0.0306	1
negative regulation of metanephric comma-shaped body morphogenesis (GO:2000007)	1	1	0.02	+	63.75	0.0306	1
regulation of metanephric comma-shaped body morphogenesis (GO:2000006)	1	1	0.02	+	63.75	0.0306	1
negative regulation of metanephric S-shaped body morphogenesis (GO:2000005)	1	1	0.02	+	63.75	0.0306	1
regulation of metanephric S-shaped body morphogenesis (GO:2000004)	1	1	0.02	+	63.75	0.0306	1
mitotic cleavage furrow ingression (GO:1990386)	1	1	0.02	+	63.75	0.0306	1
negative regulation of double-stranded telomeric DNA binding (GO:1905768)	1	1	0.02	+	63.75	0.0306	1
regulation of double-stranded telomeric DNA binding (GO:1905767)	1	1	0.02	+	63.75	0.0306	1
negative regulation of glomerulus development (GO:0090194)	1	1	0.02	+	63.75	0.0306	1
positive regulation of membrane depolarization during cardiac muscle cell action potential (GO:1900827)	1	1	0.02	+	63.75	0.0306	1
positive regulation of adaptive immune memory response (GO:1905676)	1	1	0.02	+	63.75	0.0306	1
ubiquinone biosynthetic process via 3,4-dihydroxy-5-polyprenylbenzoate (GO:0032194)	1	1	0.02	+	63.75	0.0306	1
detection of hot stimulus involved in thermoception (GO:0120168)	1	1	0.02	+	63.75	0.0306	1
negative regulation of brain-derived neurotrophic factor receptor signaling pathway (GO:0031549)	1	1	0.02	+	63.75	0.0306	1
intermediate mesodermal cell differentiation (GO:0048392)	1	1	0.02	+	63.75	0.0306	1
intermediate mesoderm formation (GO:0048391)	1	1	0.02	+	63.75	0.0306	1
intermediate mesoderm morphogenesis (GO:0048390)	1	1	0.02	+	63.75	0.0306	1
negative regulation of leukocyte adhesion to arterial endothelial cell (GO:1904998)	1	1	0.02	+	63.75	0.0306	1
CD4-positive, alpha-beta T cell costimulation (GO:0035783)	1	1	0.02	+	63.75	0.0306	1
negative regulation of core promoter binding (GO:1904797)	1	1	0.02	+	63.75	0.0306	1
long-chain fatty-acyl-CoA catabolic process (GO:0036116)	1	1	0.02	+	63.75	0.0306	1
protein branching point deglutamylation (GO:0035611)	1	1	0.02	+	63.75	0.0306	1
myo-inositol import across plasma membrane (GO:1904679)	1	1	0.02	+	63.75	0.0306	1
menaquinone biosynthetic process (GO:0009234)	1	1	0.02	+	63.75	0.0306	1
positive regulation of cardiac muscle fiber development (GO:0055020)	1	1	0.02	+	63.75	0.0306	1
regulation of cardiac muscle fiber development (GO:0055018)	1	1	0.02	+	63.75	0.0306	1
sensory perception of hot stimulus (GO:0062036)	1	1	0.02	+	63.75	0.0306	1
vitamin K biosynthetic process (GO:0042371)	1	1	0.02	+	63.75	0.0306	1
memory T cell proliferation (GO:0061485)	1	1	0.02	+	63.75	0.0306	1
negative regulation of sebum secreting cell proliferation (GO:1904003)	1	1	0.02	+	63.75	0.0306	1
type B pancreatic cell fate commitment (GO:0003327)	1	1	0.02	+	63.75	0.0306	1
regulation of establishment of bipolar cell polarity (GO:0061172)	1	1	0.02	+	63.75	0.0306	1
male courtship behavior (GO:0008049)	1	1	0.02	+	63.75	0.0306	1
cell fate determination involved in pattern specification (GO:0060582)	1	1	0.02	+	63.75	0.0306	1
ventral spinal cord interneuron fate determination (GO:0060580)	1	1	0.02	+	63.75	0.0306	1
activation of prostate induction by androgen receptor signaling pathway (GO:0060520)	1	1	0.02	+	63.75	0.0306	1
negative regulation of integrin biosynthetic process (GO:0045720)	2	1	0.03	+	31.88	0.0456	1
endodermal cell fate determination (GO:0007493)	2	1	0.03	+	31.88	0.0456	1
positive regulation of cardiac muscle hypertrophy in response to stress (GO:1903244)	2	1	0.03	+	31.88	0.0456	1
somatic sex determination (GO:0018993)	2	1	0.03	+	31.88	0.0456	1
germ-line sex determination (GO:0018992)	2	1	0.03	+	31.88	0.0456	1
establishment or maintenance of cell polarity regulating cell shape (GO:0071963)	2	1	0.03	+	31.88	0.0456	1
vagus nerve morphogenesis (GO:0021644)	2	1	0.03	+	31.88	0.0456	1
metanephric glomerular epithelial cell development (GO:0072313)	2	1	0.03	+	31.88	0.0456	1
metanephric glomerular epithelial cell differentiation (GO:0072312)	2	1	0.03	+	31.88	0.0456	1
sebaceous gland cell differentiation (GO:0001949)	2	1	0.03	+	31.88	0.0456	1
proximal/distal pattern formation involved in metanephric nephron development (GO:0072272)	2	1	0.03	+	31.88	0.0456	1
metanephric podocyte development (GO:0072249)	2	1	0.03	+	31.88	0.0456	1
metanephric podocyte differentiation (GO:0072248)	2	1	0.03	+	31.88	0.0456	1
metanephric glomerular epithelium development (GO:0072244)	2	1	0.03	+	31.88	0.0456	1
positive regulation of respiratory burst involved in inflammatory response (GO:0060265)	2	1	0.03	+	31.88	0.0456	1
B cell homeostatic proliferation (GO:0002358)	2	1	0.03	+	31.88	0.0456	1
male germ-line sex determination (GO:0019100)	2	1	0.03	+	31.88	0.0456	1
positive regulation of primary miRNA processing (GO:2000636)	2	1	0.03	+	31.88	0.0456	1
negative regulation of transforming growth factor beta2 production (GO:0032912)	2	1	0.03	+	31.88	0.0456	1
positive regulation of tongue muscle cell differentiation (GO:2001037)	2	1	0.03	+	31.88	0.0456	1
regulation of tongue muscle cell differentiation (GO:2001035)	2	1	0.03	+	31.88	0.0456	1
positive regulation of DNA endoreduplication (GO:0032877)	2	1	0.03	+	31.88	0.0456	1
death-inducing signaling complex assembly (GO:0071550)	2	1	0.03	+	31.88	0.0456	1
inositol phosphate catabolic process (GO:0071545)	2	1	0.03	+	31.88	0.0456	1
DNA clamp unloading (GO:0090618)	2	1	0.03	+	31.88	0.0456	1
negative regulation of hepatic stellate cell activation (GO:2000490)	2	1	0.03	+	31.88	0.0456	1
regulation of CD8-positive, alpha-beta cytotoxic T cell extravasation (GO:2000452)	2	1	0.03	+	31.88	0.0456	1
positive regulation of CD8-positive, alpha-beta T cell extravasation (GO:2000451)	2	1	0.03	+	31.88	0.0456	1
negative regulation of apoptotic process involved in outflow tract morphogenesis (GO:1902257)	2	1	0.03	+	31.88	0.0456	1
protein catabolic process at postsynapse (GO:0140249)	2	1	0.03	+	31.88	0.0456	1
protein catabolic process at synapse (GO:0140246)	2	1	0.03	+	31.88	0.0456	1
smooth endoplasmic reticulum calcium ion homeostasis (GO:0051563)	2	1	0.03	+	31.88	0.0456	1
negative regulation of keratinocyte migration (GO:0051548)	2	1	0.03	+	31.88	0.0456	1
superior temporal gyrus development (GO:0071109)	2	1	0.03	+	31.88	0.0456	1
glucosamine catabolic process (GO:0006043)	2	1	0.03	+	31.88	0.0456	1
negative regulation of branching involved in ureteric bud morphogenesis (GO:0090191)	2	1	0.03	+	31.88	0.0456	1
negative regulation of negative chemotaxis (GO:0050925)	2	1	0.03	+	31.88	0.0456	1
negative regulation of adaptive immune memory response (GO:1905675)	2	1	0.03	+	31.88	0.0456	1
nucleotide-excision repair involved in interstrand cross-link repair (GO:1901255)	2	1	0.03	+	31.88	0.0456	1
tendon formation (GO:0035992)	2	1	0.03	+	31.88	0.0456	1
tendon cell differentiation (GO:0035990)	2	1	0.03	+	31.88	0.0456	1
intermediate mesoderm development (GO:0048389)	2	1	0.03	+	31.88	0.0456	1
palmitic acid biosynthetic process (GO:1900535)	2	1	0.03	+	31.88	0.0456	1
palmitic acid metabolic process (GO:1900533)	2	1	0.03	+	31.88	0.0456	1
microtubule sliding (GO:0051012)	2	1	0.03	+	31.88	0.0456	1
cellular response to hydrogen sulfide (GO:1904881)	2	1	0.03	+	31.88	0.0456	1
negative regulation of telomeric DNA binding (GO:1904743)	2	1	0.03	+	31.88	0.0456	1
tricarboxylic acid transmembrane transport (GO:0035674)	2	1	0.03	+	31.88	0.0456	1
cleavage furrow ingression (GO:0036090)	2	1	0.03	+	31.88	0.0456	1
negative regulation of Kit signaling pathway (GO:1900235)	2	1	0.03	+	31.88	0.0456	1
regulation of Kit signaling pathway (GO:1900234)	2	1	0.03	+	31.88	0.0456	1
determination of left/right asymmetry in nervous system (GO:0035545)	2	1	0.03	+	31.88	0.0456	1
regulation of epithelium regeneration (GO:1905041)	2	1	0.03	+	31.88	0.0456	1
pyridoxine biosynthetic process (GO:0008615)	2	1	0.03	+	31.88	0.0456	1
pyridoxine metabolic process (GO:0008614)	2	1	0.03	+	31.88	0.0456	1
UDP-N-acetylgalactosamine transmembrane transport (GO:0015789)	2	1	0.03	+	31.88	0.0456	1
UDP-glucuronic acid transmembrane transport (GO:0015787)	2	1	0.03	+	31.88	0.0456	1
fucose transmembrane transport (GO:0015756)	2	1	0.03	+	31.88	0.0456	1
pentose transmembrane transport (GO:0015750)	2	1	0.03	+	31.88	0.0456	1
positive regulation of aorta morphogenesis (GO:1903849)	2	1	0.03	+	31.88	0.0456	1
regulation of aorta morphogenesis (GO:1903847)	2	1	0.03	+	31.88	0.0456	1
positive regulation of cardiac muscle adaptation (GO:0010615)	2	1	0.03	+	31.88	0.0456	1
mitochondrial unfolded protein response (GO:0034514)	2	1	0.03	+	31.88	0.0456	1
tRNA C5-cytosine methylation (GO:0002946)	2	1	0.03	+	31.88	0.0456	1
regulation of sebum secreting cell proliferation (GO:1904002)	2	1	0.03	+	31.88	0.0456	1
pancreatic PP cell fate commitment (GO:0003329)	2	1	0.03	+	31.88	0.0456	1
pancreatic A cell fate commitment (GO:0003326)	2	1	0.03	+	31.88	0.0456	1
pancreatic PP cell differentiation (GO:0003312)	2	1	0.03	+	31.88	0.0456	1
maintenance of protein location in plasma membrane (GO:0072660)	2	1	0.03	+	31.88	0.0456	1
apoptotic process involved in outflow tract morphogenesis (GO:0003275)	2	1	0.03	+	31.88	0.0456	1
maintenance of protein location in membrane (GO:0072658)	2	1	0.03	+	31.88	0.0456	1
fructose biosynthetic process (GO:0046370)	2	1	0.03	+	31.88	0.0456	1
positive regulation of branching involved in lung morphogenesis (GO:0061047)	2	1	0.03	+	31.88	0.0456	1
Cajal-Retzius cell differentiation (GO:0021870)	2	1	0.03	+	31.88	0.0456	1
chemorepulsion involved in postnatal olfactory bulb interneuron migration (GO:0021836)	2	1	0.03	+	31.88	0.0456	1
postnatal olfactory bulb interneuron migration (GO:0021827)	2	1	0.03	+	31.88	0.0456	1
substrate-dependent cerebral cortex tangential migration (GO:0021825)	2	1	0.03	+	31.88	0.0456	1
cerebral cortex tangential migration using cell-cell interactions (GO:0021823)	2	1	0.03	+	31.88	0.0456	1
primary sex determination, germ-line (GO:0007542)	2	1	0.03	+	31.88	0.0456	1
lateral sprouting involved in mammary gland duct morphogenesis (GO:0060599)	2	1	0.03	+	31.88	0.0456	1
negative regulation of non-motile cilium assembly (GO:1902856)	2	1	0.03	+	31.88	0.0456	1
positive regulation of integrin biosynthetic process (GO:0045726)	3	1	0.05	+	21.25	0.0604	1
mitotic sister chromatid cohesion, centromeric (GO:0071962)	3	1	0.05	+	21.25	0.0604	1
specification of animal organ position (GO:0010159)	3	1	0.05	+	21.25	0.0604	1
zygotic specification of dorsal/ventral axis (GO:0007352)	3	1	0.05	+	21.25	0.0604	1
cytoplasmic actin-based contraction involved in cell motility (GO:0060327)	3	1	0.05	+	21.25	0.0604	1
vagus nerve development (GO:0021564)	3	1	0.05	+	21.25	0.0604	1
spinal cord oligodendrocyte cell fate specification (GO:0021530)	3	1	0.05	+	21.25	0.0604	1
lens induction in camera-type eye (GO:0060235)	3	1	0.05	+	21.25	0.0604	1
positive regulation of cardiac muscle myoblast proliferation (GO:0110024)	3	1	0.05	+	21.25	0.0604	1
regulation of cardiac muscle myoblast proliferation (GO:0110022)	3	1	0.05	+	21.25	0.0604	1
positive regulation of T cell activation via T cell receptor contact with antigen bound to MHC molecule on antigen presenting cell (GO:2001190)	3	1	0.05	+	21.25	0.0604	1
regulation of mesenchymal cell proliferation involved in ureter development (GO:0072199)	3	1	0.05	+	21.25	0.0604	1
negative regulation of glomerular mesangial cell proliferation (GO:0072125)	3	1	0.05	+	21.25	0.0604	1
synaptic transmission involved in micturition (GO:0060084)	3	1	0.05	+	21.25	0.0604	1
regulation of DNA endoreduplication (GO:0032875)	3	1	0.05	+	21.25	0.0604	1
positive regulation of mitochondrial DNA metabolic process (GO:1901860)	3	1	0.05	+	21.25	0.0604	1
regulation of CD8-positive, alpha-beta T cell extravasation (GO:2000449)	3	1	0.05	+	21.25	0.0604	1
regulation of apoptotic process involved in outflow tract morphogenesis (GO:1902256)	3	1	0.05	+	21.25	0.0604	1
negative regulation of gamma-aminobutyric acid secretion (GO:0014053)	3	1	0.05	+	21.25	0.0604	1
cellular response to cycloheximide (GO:0071409)	3	1	0.05	+	21.25	0.0604	1
regulation of cell growth by extracellular stimulus (GO:0001560)	3	1	0.05	+	21.25	0.0604	1
calcium ion export (GO:1901660)	3	1	0.05	+	21.25	0.0604	1
purine nucleotide-sugar transmembrane transport (GO:0090480)	3	1	0.05	+	21.25	0.0604	1
positive regulation of mitochondrial RNA catabolic process (GO:0000962)	3	1	0.05	+	21.25	0.0604	1
negative regulation of lymphangiogenesis (GO:1901491)	3	1	0.05	+	21.25	0.0604	1
positive regulation of tetrapyrrole biosynthetic process (GO:1901465)	3	1	0.05	+	21.25	0.0604	1
N-acetylglucosamine catabolic process (GO:0006046)	3	1	0.05	+	21.25	0.0604	1
glucosamine metabolic process (GO:0006041)	3	1	0.05	+	21.25	0.0604	1
negative regulation of protection from non-homologous end joining at telomere (GO:1905765)	3	1	0.05	+	21.25	0.0604	1
regulation of protection from non-homologous end joining at telomere (GO:1905764)	3	1	0.05	+	21.25	0.0604	1
lactone biosynthetic process (GO:1901336)	3	1	0.05	+	21.25	0.0604	1
glial cell projection elongation (GO:0106091)	3	1	0.05	+	21.25	0.0604	1
negative regulation of blood-brain barrier permeability (GO:1905604)	3	1	0.05	+	21.25	0.0604	1
post-embryonic camera-type eye morphogenesis (GO:0048597)	3	1	0.05	+	21.25	0.0604	1
positive regulation of heme biosynthetic process (GO:0070455)	3	1	0.05	+	21.25	0.0604	1
postsynaptic intermediate filament cytoskeleton organization (GO:0099185)	3	1	0.05	+	21.25	0.0604	1
deltoid tuberosity development (GO:0035993)	3	1	0.05	+	21.25	0.0604	1
polyuridylation-dependent mRNA catabolic process (GO:1990074)	3	1	0.05	+	21.25	0.0604	1
regulation of brain-derived neurotrophic factor receptor signaling pathway (GO:0031548)	3	1	0.05	+	21.25	0.0604	1
positive regulation of viral translation (GO:1904973)	3	1	0.05	+	21.25	0.0604	1
regulation of viral translation (GO:1904971)	3	1	0.05	+	21.25	0.0604	1
negative regulation of activation-induced cell death of T cells (GO:0070236)	3	1	0.05	+	21.25	0.0604	1
positive regulation of cardiac neural crest cell migration involved in outflow tract morphogenesis (GO:1905312)	3	1	0.05	+	21.25	0.0604	1
regulation of cardiac neural crest cell migration involved in outflow tract morphogenesis (GO:1905310)	3	1	0.05	+	21.25	0.0604	1
response to hydrogen sulfide (GO:1904880)	3	1	0.05	+	21.25	0.0604	1
monocyte homeostasis (GO:0035702)	3	1	0.05	+	21.25	0.0604	1
vitamin B6 biosynthetic process (GO:0042819)	3	1	0.05	+	21.25	0.0604	1
regulation of phenotypic switching (GO:1900239)	3	1	0.05	+	21.25	0.0604	1
telomeric DNA-containing double minutes formation (GO:0061819)	3	1	0.05	+	21.25	0.0604	1
sister chromatid biorientation (GO:0031134)	3	1	0.05	+	21.25	0.0604	1
L-ascorbic acid transmembrane transport (GO:0015882)	3	1	0.05	+	21.25	0.0604	1
positive regulation of heparan sulfate proteoglycan biosynthetic process (GO:0010909)	3	1	0.05	+	21.25	0.0604	1
GDP-fucose transmembrane transport (GO:0015783)	3	1	0.05	+	21.25	0.0604	1
negative stranded viral RNA replication (GO:0039689)	3	1	0.05	+	21.25	0.0604	1
positive regulation of cell communication by electrical coupling (GO:0010650)	3	1	0.05	+	21.25	0.0604	1
L-ascorbic acid biosynthetic process (GO:0019853)	3	1	0.05	+	21.25	0.0604	1
negative regulation of autophagic cell death (GO:1904093)	3	1	0.05	+	21.25	0.0604	1
positive regulation of epithelial cell proliferation involved in prostate gland development (GO:0060769)	3	1	0.05	+	21.25	0.0604	1
tertiary branching involved in mammary gland duct morphogenesis (GO:0060748)	3	1	0.05	+	21.25	0.0604	1
prostate gland stromal morphogenesis (GO:0060741)	3	1	0.05	+	21.25	0.0604	1
syncytiotrophoblast cell differentiation involved in labyrinthine layer development (GO:0060715)	3	1	0.05	+	21.25	0.0604	1
courtship behavior (GO:0007619)	3	1	0.05	+	21.25	0.0604	1
forebrain astrocyte development (GO:0021897)	3	1	0.05	+	21.25	0.0604	1
forebrain astrocyte differentiation (GO:0021896)	3	1	0.05	+	21.25	0.0604	1
primary sex determination (GO:0007538)	3	1	0.05	+	21.25	0.0604	1
positive regulation of skeletal muscle fiber differentiation (GO:1902811)	3	1	0.05	+	21.25	0.0604	1
oligodendrocyte cell fate commitment (GO:0021779)	4	1	0.06	+	15.94	0.0749	1
oligodendrocyte cell fate specification (GO:0021778)	4	1	0.06	+	15.94	0.0749	1
globus pallidus development (GO:0021759)	4	1	0.06	+	15.94	0.0749	1
club cell differentiation (GO:0060486)	4	1	0.06	+	15.94	0.0749	1
negative regulation of mammary gland epithelial cell proliferation (GO:0033600)	4	1	0.06	+	15.94	0.0749	1
amino disaccharide catabolic process (GO:0052782)	4	1	0.06	+	15.94	0.0749	1
response to fluoride (GO:1902617)	4	1	0.06	+	15.94	0.0749	1
oculomotor nerve development (GO:0021557)	4	1	0.06	+	15.94	0.0749	1
pattern specification involved in metanephros development (GO:0072268)	4	1	0.06	+	15.94	0.0749	1
pre-B cell allelic exclusion (GO:0002331)	4	1	0.06	+	15.94	0.0749	1
urinary bladder development (GO:0060157)	4	1	0.06	+	15.94	0.0749	1
platelet activating factor biosynthetic process (GO:0006663)	4	1	0.06	+	15.94	0.0749	1
triglyceride mobilization (GO:0006642)	4	1	0.06	+	15.94	0.0749	1
astrocyte activation involved in immune response (GO:0002265)	4	1	0.06	+	15.94	0.0749	1
retrotransposon silencing by mRNA destabilization (GO:0141008)	4	1	0.06	+	15.94	0.0749	1
specification of loop of Henle identity (GO:0072086)	4	1	0.06	+	15.94	0.0749	1
negative regulation of platelet-derived growth factor receptor-beta signaling pathway (GO:2000587)	4	1	0.06	+	15.94	0.0749	1
Spemann organizer formation (GO:0060061)	4	1	0.06	+	15.94	0.0749	1
cellular response to nitrosative stress (GO:0071500)	4	1	0.06	+	15.94	0.0749	1
positive regulation of T cell extravasation (GO:2000409)	4	1	0.06	+	15.94	0.0749	1
positive regulation of L-glutamate import across plasma membrane (GO:0002038)	4	1	0.06	+	15.94	0.0749	1
clustering of voltage-gated potassium channels (GO:0045163)	4	1	0.06	+	15.94	0.0749	1
male anatomical structure morphogenesis (GO:0090598)	4	1	0.06	+	15.94	0.0749	1
conditioned place preference (GO:1990708)	4	1	0.06	+	15.94	0.0749	1
negative regulation of chemokine (C-X-C motif) ligand 2 production (GO:2000342)	4	1	0.06	+	15.94	0.0749	1
UDP-N-acetylglucosamine transmembrane transport (GO:1990569)	4	1	0.06	+	15.94	0.0749	1
protein localization to juxtaparanode region of axon (GO:0071205)	4	1	0.06	+	15.94	0.0749	1
male genitalia morphogenesis (GO:0048808)	4	1	0.06	+	15.94	0.0749	1
negative regulation of mitochondrial calcium ion concentration (GO:0051562)	4	1	0.06	+	15.94	0.0749	1
positive regulation of tetrapyrrole metabolic process (GO:1901403)	4	1	0.06	+	15.94	0.0749	1
exocytic insertion of neurotransmitter receptor to postsynaptic membrane (GO:0098967)	4	1	0.06	+	15.94	0.0749	1
regulation of negative chemotaxis (GO:0050923)	4	1	0.06	+	15.94	0.0749	1
regulation of membrane depolarization during cardiac muscle cell action potential (GO:1900825)	4	1	0.06	+	15.94	0.0749	1
prolactin secretion (GO:0070459)	4	1	0.06	+	15.94	0.0749	1
regulation of blastocyst development (GO:0120222)	4	1	0.06	+	15.94	0.0749	1
exosomal secretion (GO:1990182)	4	1	0.06	+	15.94	0.0749	1
germline stem cell asymmetric division (GO:0098728)	4	1	0.06	+	15.94	0.0749	1
asymmetric stem cell division (GO:0098722)	4	1	0.06	+	15.94	0.0749	1
formamide metabolic process (GO:0043606)	4	1	0.06	+	15.94	0.0749	1
positive regulation of NK T cell differentiation (GO:0051138)	4	1	0.06	+	15.94	0.0749	1
regulation of leukocyte adhesion to arterial endothelial cell (GO:1904997)	4	1	0.06	+	15.94	0.0749	1
regulation of activation-induced cell death of T cells (GO:0070235)	4	1	0.06	+	15.94	0.0749	1
oviduct epithelium development (GO:0035846)	4	1	0.06	+	15.94	0.0749	1
positive regulation of mesenchymal stem cell migration (GO:1905322)	4	1	0.06	+	15.94	0.0749	1
regulation of mesenchymal stem cell migration (GO:1905320)	4	1	0.06	+	15.94	0.0749	1
positive regulation of core promoter binding (GO:1904798)	4	1	0.06	+	15.94	0.0749	1
regulation of telomeric DNA binding (GO:1904742)	4	1	0.06	+	15.94	0.0749	1
male germ-line stem cell asymmetric division (GO:0048133)	4	1	0.06	+	15.94	0.0749	1
medium-chain fatty-acyl-CoA catabolic process (GO:0036114)	4	1	0.06	+	15.94	0.0749	1
menaquinone metabolic process (GO:0009233)	4	1	0.06	+	15.94	0.0749	1
negative regulation of telomere maintenance in response to DNA damage (GO:1904506)	4	1	0.06	+	15.94	0.0749	1
negative regulation of phospholipase A2 activity (GO:1900138)	4	1	0.06	+	15.94	0.0749	1
amylin receptor signaling pathway (GO:0097647)	4	1	0.06	+	15.94	0.0749	1
regulation of heparan sulfate proteoglycan biosynthetic process (GO:0010908)	4	1	0.06	+	15.94	0.0749	1
protein localization to CENP-A containing chromatin (GO:0061644)	4	1	0.06	+	15.94	0.0749	1
myo-inositol transport (GO:0015798)	4	1	0.06	+	15.94	0.0749	1
positive regulation of establishment of T cell polarity (GO:1903905)	4	1	0.06	+	15.94	0.0749	1
calcium activated galactosylceramide scrambling (GO:0061591)	4	1	0.06	+	15.94	0.0749	1
calcium activated phosphatidylserine scrambling (GO:0061589)	4	1	0.06	+	15.94	0.0749	1
central nervous system segmentation (GO:0035283)	4	1	0.06	+	15.94	0.0749	1
synaptic vesicle targeting (GO:0016080)	4	1	0.06	+	15.94	0.0749	1
regulation of circadian sleep/wake cycle, REM sleep (GO:0042320)	4	1	0.06	+	15.94	0.0749	1
DN2 thymocyte differentiation (GO:1904155)	4	1	0.06	+	15.94	0.0749	1
dermatan sulfate catabolic process (GO:0030209)	4	1	0.06	+	15.94	0.0749	1
chondroitin sulfate catabolic process (GO:0030207)	4	1	0.06	+	15.94	0.0749	1
regulation of COPII vesicle coating (GO:0003400)	4	1	0.06	+	15.94	0.0749	1
regulation of autophagic cell death (GO:1904092)	4	1	0.06	+	15.94	0.0749	1
myoblast migration involved in skeletal muscle regeneration (GO:0014839)	4	1	0.06	+	15.94	0.0749	1
negative regulation of prostatic bud formation (GO:0060686)	4	1	0.06	+	15.94	0.0749	1
negative regulation of dendritic spine maintenance (GO:1902951)	4	1	0.06	+	15.94	0.0749	1
histidine catabolic process to glutamate and formate (GO:0019557)	4	1	0.06	+	15.94	0.0749	1
histidine catabolic process to glutamate and formamide (GO:0019556)	4	1	0.06	+	15.94	0.0749	1
epithelial cell proliferation involved in lung morphogenesis (GO:0060502)	4	1	0.06	+	15.94	0.0749	1
positive regulation of proteoglycan biosynthetic process (GO:1902730)	5	1	0.08	+	12.75	0.0892	1
positive regulation of melanocyte differentiation (GO:0045636)	5	1	0.08	+	12.75	0.0892	1
negative regulation of T-helper 2 cell differentiation (GO:0045629)	5	1	0.08	+	12.75	0.0892	1
negative regulation of cell adhesion molecule production (GO:0060354)	5	1	0.08	+	12.75	0.0892	1
tricarboxylic acid transport (GO:0006842)	5	1	0.08	+	12.75	0.0892	1
spinal cord oligodendrocyte cell differentiation (GO:0021529)	5	1	0.08	+	12.75	0.0892	1
negative regulation of respiratory burst involved in inflammatory response (GO:0060266)	5	1	0.08	+	12.75	0.0892	1
nephric duct formation (GO:0072179)	5	1	0.08	+	12.75	0.0892	1
male mating behavior (GO:0060179)	5	1	0.08	+	12.75	0.0892	1
protein processing involved in protein targeting to mitochondrion (GO:0006627)	5	1	0.08	+	12.75	0.0892	1
negative regulation of skeletal muscle cell differentiation (GO:2001015)	5	1	0.08	+	12.75	0.0892	1
adenosine 5'-(hexahydrogen pentaphosphate) catabolic process (GO:1901911)	5	1	0.08	+	12.75	0.0892	1
adenosine 5'-(hexahydrogen pentaphosphate) metabolic process (GO:1901910)	5	1	0.08	+	12.75	0.0892	1
diadenosine hexaphosphate catabolic process (GO:1901909)	5	1	0.08	+	12.75	0.0892	1
diadenosine hexaphosphate metabolic process (GO:1901908)	5	1	0.08	+	12.75	0.0892	1
diadenosine pentaphosphate catabolic process (GO:1901907)	5	1	0.08	+	12.75	0.0892	1
diadenosine pentaphosphate metabolic process (GO:1901906)	5	1	0.08	+	12.75	0.0892	1
specification of nephron tubule identity (GO:0072081)	5	1	0.08	+	12.75	0.0892	1
proximal/distal pattern formation involved in nephron development (GO:0072047)	5	1	0.08	+	12.75	0.0892	1
thrombopoietin-mediated signaling pathway (GO:0038163)	5	1	0.08	+	12.75	0.0892	1
soft palate development (GO:0060023)	5	1	0.08	+	12.75	0.0892	1
diphosphoinositol polyphosphate metabolic process (GO:0071543)	5	1	0.08	+	12.75	0.0892	1
osteoclast proliferation (GO:0002158)	5	1	0.08	+	12.75	0.0892	1
cellular response to temperature stimulus (GO:0071502)	5	1	0.08	+	12.75	0.0892	1
positive regulation of endothelial cell chemotaxis by VEGF-activated vascular endothelial growth factor receptor signaling pathway (GO:0038033)	5	1	0.08	+	12.75	0.0892	1
negative regulation of serotonin secretion (GO:0014063)	5	1	0.08	+	12.75	0.0892	1
cellular hyperosmotic salinity response (GO:0071475)	5	1	0.08	+	12.75	0.0892	1
negative regulation of cell proliferation involved in kidney development (GO:1901723)	5	1	0.08	+	12.75	0.0892	1
regulation of integrin biosynthetic process (GO:0045113)	5	1	0.08	+	12.75	0.0892	1
positive regulation of neutrophil apoptotic process (GO:0033031)	5	1	0.08	+	12.75	0.0892	1
regulation of mitochondrial RNA catabolic process (GO:0000960)	5	1	0.08	+	12.75	0.0892	1
mitochondrial RNA catabolic process (GO:0000957)	5	1	0.08	+	12.75	0.0892	1
positive regulation of amyloid fibril formation (GO:1905908)	5	1	0.08	+	12.75	0.0892	1
presynaptic dense core vesicle exocytosis (GO:0099525)	5	1	0.08	+	12.75	0.0892	1
regulation of lymphangiogenesis (GO:1901490)	5	1	0.08	+	12.75	0.0892	1
RNA 3' uridylation (GO:0071076)	5	1	0.08	+	12.75	0.0892	1
positive regulation of transforming growth factor beta activation (GO:1901390)	5	1	0.08	+	12.75	0.0892	1
regulation of chorionic trophoblast cell proliferation (GO:1901382)	5	1	0.08	+	12.75	0.0892	1
regulation of membrane depolarization during action potential (GO:0098902)	5	1	0.08	+	12.75	0.0892	1
negative regulation of kidney development (GO:0090185)	5	1	0.08	+	12.75	0.0892	1
positive regulation of neurotrophin TRK receptor signaling pathway (GO:0051388)	5	1	0.08	+	12.75	0.0892	1
positive regulation of artery morphogenesis (GO:1905653)	5	1	0.08	+	12.75	0.0892	1
regulation of artery morphogenesis (GO:1905651)	5	1	0.08	+	12.75	0.0892	1
positive regulation of the force of heart contraction (GO:0098735)	5	1	0.08	+	12.75	0.0892	1
sequestering of calcium ion (GO:0051208)	5	1	0.08	+	12.75	0.0892	1
tendon development (GO:0035989)	5	1	0.08	+	12.75	0.0892	1
positive regulation of sulfur metabolic process (GO:0051176)	5	1	0.08	+	12.75	0.0892	1
calcium ion export across plasma membrane (GO:1990034)	5	1	0.08	+	12.75	0.0892	1
negative regulation of leukocyte adhesion to vascular endothelial cell (GO:1904995)	5	1	0.08	+	12.75	0.0892	1
positive regulation of macrophage proliferation (GO:0120041)	5	1	0.08	+	12.75	0.0892	1
neuronal dense core vesicle exocytosis (GO:0099011)	5	1	0.08	+	12.75	0.0892	1
vitamin B6 metabolic process (GO:0042816)	5	1	0.08	+	12.75	0.0892	1
ER to Golgi ceramide transport (GO:0035621)	5	1	0.08	+	12.75	0.0892	1
germ-line stem cell population maintenance (GO:0030718)	5	1	0.08	+	12.75	0.0892	1
determination of pancreatic left/right asymmetry (GO:0035469)	5	1	0.08	+	12.75	0.0892	1
Roundabout signaling pathway (GO:0035385)	5	1	0.08	+	12.75	0.0892	1
citrate transport (GO:0015746)	5	1	0.08	+	12.75	0.0892	1
axon midline choice point recognition (GO:0016199)	5	1	0.08	+	12.75	0.0892	1
calcium activated phosphatidylcholine scrambling (GO:0061590)	5	1	0.08	+	12.75	0.0892	1
calcium activated phospholipid scrambling (GO:0061588)	5	1	0.08	+	12.75	0.0892	1
positive regulation of miRNA processing (GO:1903800)	5	1	0.08	+	12.75	0.0892	1
snRNA catabolic process (GO:0016076)	5	1	0.08	+	12.75	0.0892	1
post-embryonic hemopoiesis (GO:0035166)	5	1	0.08	+	12.75	0.0892	1
myoblast fusion involved in skeletal muscle regeneration (GO:0014905)	5	1	0.08	+	12.75	0.0892	1
germ-line stem cell division (GO:0042078)	5	1	0.08	+	12.75	0.0892	1
positive regulation of antibacterial peptide production (GO:0002803)	5	1	0.08	+	12.75	0.0892	1
apoptotic process involved in heart morphogenesis (GO:0003278)	5	1	0.08	+	12.75	0.0892	1
regulation of branching involved in prostate gland morphogenesis (GO:0060687)	5	1	0.08	+	12.75	0.0892	1
epithelial-mesenchymal cell signaling (GO:0060684)	5	1	0.08	+	12.75	0.0892	1
ductus arteriosus closure (GO:0097070)	5	1	0.08	+	12.75	0.0892	1
positive regulation of muscle adaptation (GO:0014744)	5	1	0.08	+	12.75	0.0892	1
prostatic bud formation (GO:0060513)	5	1	0.08	+	12.75	0.0892	1
regulation of skeletal muscle fiber differentiation (GO:1902809)	5	1	0.08	+	12.75	0.0892	1
negative regulation of action potential (GO:0045759)	6	1	0.09	+	10.63	0.103	1
determination of liver left/right asymmetry (GO:0071910)	6	1	0.09	+	10.63	0.103	1
negative regulation of megakaryocyte differentiation (GO:0045653)	6	1	0.09	+	10.63	0.103	1
regulation of melanocyte differentiation (GO:0045634)	6	1	0.09	+	10.63	0.103	1
positive regulation of T-helper 1 cell differentiation (GO:0045627)	6	1	0.09	+	10.63	0.103	1
positive regulation of dopamine secretion (GO:0033603)	6	1	0.09	+	10.63	0.103	1
optic nerve morphogenesis (GO:0021631)	6	1	0.09	+	10.63	0.103	1
tangential migration from the subventricular zone to the olfactory bulb (GO:0022028)	6	1	0.09	+	10.63	0.103	1
response to iron(II) ion (GO:0010040)	6	1	0.09	+	10.63	0.103	1
transdifferentiation (GO:0060290)	6	1	0.09	+	10.63	0.103	1
negative regulation of respiratory burst (GO:0060268)	6	1	0.09	+	10.63	0.103	1
regulation of T cell activation via T cell receptor contact with antigen bound to MHC molecule on antigen presenting cell (GO:2001188)	6	1	0.09	+	10.63	0.103	1
pre-B cell differentiation (GO:0002329)	6	1	0.09	+	10.63	0.103	1
B cell lineage commitment (GO:0002326)	6	1	0.09	+	10.63	0.103	1
negative regulation of type B pancreatic cell apoptotic process (GO:2000675)	6	1	0.09	+	10.63	0.103	1
regulation of primary miRNA processing (GO:2000634)	6	1	0.09	+	10.63	0.103	1
glomerular capillary formation (GO:0072104)	6	1	0.09	+	10.63	0.103	1
glomerulus vasculature morphogenesis (GO:0072103)	6	1	0.09	+	10.63	0.103	1
negative regulation of transforming growth factor beta1 production (GO:0032911)	6	1	0.09	+	10.63	0.103	1
positive regulation of skeletal muscle cell differentiation (GO:2001016)	6	1	0.09	+	10.63	0.103	1
oviduct development (GO:0060066)	6	1	0.09	+	10.63	0.103	1
negative regulation of apoptotic process involved in morphogenesis (GO:1902338)	6	1	0.09	+	10.63	0.103	1
L-serine biosynthetic process (GO:0006564)	6	1	0.09	+	10.63	0.103	1
C-terminal protein lipidation (GO:0006501)	6	1	0.09	+	10.63	0.103	1
catecholamine uptake involved in synaptic transmission (GO:0051934)	6	1	0.09	+	10.63	0.103	1
regulation of T cell extravasation (GO:2000407)	6	1	0.09	+	10.63	0.103	1
protein sulfation (GO:0006477)	6	1	0.09	+	10.63	0.103	1
mesenchymal cell development (GO:0014031)	6	1	0.09	+	10.63	0.103	1
clustering of voltage-gated sodium channels (GO:0045162)	6	1	0.09	+	10.63	0.103	1
medium-chain fatty acid biosynthetic process (GO:0051792)	6	1	0.09	+	10.63	0.103	1
negative regulation of immature T cell proliferation in thymus (GO:0033088)	6	1	0.09	+	10.63	0.103	1
negative regulation of immature T cell proliferation (GO:0033087)	6	1	0.09	+	10.63	0.103	1
relaxation of smooth muscle (GO:0044557)	6	1	0.09	+	10.63	0.103	1
positive regulation of hematopoietic progenitor cell differentiation (GO:1901534)	6	1	0.09	+	10.63	0.103	1
stem cell fate specification (GO:0048866)	6	1	0.09	+	10.63	0.103	1
dopamine uptake involved in synaptic transmission (GO:0051583)	6	1	0.09	+	10.63	0.103	1
branching morphogenesis of a nerve (GO:0048755)	6	1	0.09	+	10.63	0.103	1
regulation of glomerulus development (GO:0090192)	6	1	0.09	+	10.63	0.103	1
detection of temperature stimulus involved in thermoception (GO:0050960)	6	1	0.09	+	10.63	0.103	1
myoblast fate commitment (GO:0048625)	6	1	0.09	+	10.63	0.103	1
negative regulation of synaptic transmission, GABAergic (GO:0032229)	6	1	0.09	+	10.63	0.103	1
G1 to G0 transition involved in cell differentiation (GO:0070315)	6	1	0.09	+	10.63	0.103	1
ISG15-protein conjugation (GO:0032020)	6	1	0.09	+	10.63	0.103	1
aggrephagy (GO:0035973)	6	1	0.09	+	10.63	0.103	1
maintenance of DNA repeat elements (GO:0043570)	6	1	0.09	+	10.63	0.103	1
regulation of NK T cell differentiation (GO:0051136)	6	1	0.09	+	10.63	0.103	1
positive regulation of mucus secretion (GO:0070257)	6	1	0.09	+	10.63	0.103	1
regulation of macrophage proliferation (GO:0120040)	6	1	0.09	+	10.63	0.103	1
vascular endothelial growth factor receptor-2 signaling pathway (GO:0036324)	6	1	0.09	+	10.63	0.103	1
ameloblast differentiation (GO:0036305)	6	1	0.09	+	10.63	0.103	1
mRNA 3'-splice site recognition (GO:0000389)	6	1	0.09	+	10.63	0.103	1
imitative learning (GO:0098596)	6	1	0.09	+	10.63	0.103	1
negative regulation of apoptotic process involved in development (GO:1904746)	6	1	0.09	+	10.63	0.103	1
fatty-acyl-CoA catabolic process (GO:0036115)	6	1	0.09	+	10.63	0.103	1
medium-chain fatty-acyl-CoA metabolic process (GO:0036112)	6	1	0.09	+	10.63	0.103	1
protein side chain deglutamylation (GO:0035610)	6	1	0.09	+	10.63	0.103	1
C-terminal protein deglutamylation (GO:0035609)	6	1	0.09	+	10.63	0.103	1
diadenosine polyphosphate catabolic process (GO:0015961)	6	1	0.09	+	10.63	0.103	1
formate metabolic process (GO:0015942)	6	1	0.09	+	10.63	0.103	1
hyperosmotic salinity response (GO:0042538)	6	1	0.09	+	10.63	0.103	1
regulation of establishment of T cell polarity (GO:1903903)	6	1	0.09	+	10.63	0.103	1
response to cycloheximide (GO:0046898)	6	1	0.09	+	10.63	0.103	1
positive regulation of protein catabolic process in the vacuole (GO:1904352)	6	1	0.09	+	10.63	0.103	1
synaptic vesicle uncoating (GO:0016191)	6	1	0.09	+	10.63	0.103	1
viral RNA genome replication (GO:0039694)	6	1	0.09	+	10.63	0.103	1
cilium disassembly (GO:0061523)	6	1	0.09	+	10.63	0.103	1
negative regulation of cGMP-mediated signaling (GO:0010754)	6	1	0.09	+	10.63	0.103	1
ganglioside biosynthetic process via lactosylceramide (GO:0010706)	6	1	0.09	+	10.63	0.103	1
vocal learning (GO:0042297)	6	1	0.09	+	10.63	0.103	1
neutrophil clearance (GO:0097350)	6	1	0.09	+	10.63	0.103	1
positive regulation of cytoplasmic mRNA processing body assembly (GO:0010606)	6	1	0.09	+	10.63	0.103	1
saliva secretion (GO:0046541)	6	1	0.09	+	10.63	0.103	1
choline metabolic process (GO:0019695)	6	1	0.09	+	10.63	0.103	1
osteoclast fusion (GO:0072675)	6	1	0.09	+	10.63	0.103	1
regulation of antibacterial peptide production (GO:0002786)	6	1	0.09	+	10.63	0.103	1
olfactory bulb interneuron development (GO:0021891)	6	1	0.09	+	10.63	0.103	1
regulation of branching involved in lung morphogenesis (GO:0061046)	6	1	0.09	+	10.63	0.103	1
cerebral cortex tangential migration (GO:0021800)	6	1	0.09	+	10.63	0.103	1
intestinal epithelial cell maturation (GO:0060574)	6	1	0.09	+	10.63	0.103	1
type II pneumocyte differentiation (GO:0060510)	6	1	0.09	+	10.63	0.103	1
cerebral cortex regionalization (GO:0021796)	7	1	0.11	+	9.11	0.117	1
glial cell fate specification (GO:0021780)	7	1	0.11	+	9.11	0.117	1
bud elongation involved in lung branching (GO:0060449)	7	1	0.11	+	9.11	0.117	1
trachea formation (GO:0060440)	7	1	0.11	+	9.11	0.117	1
determination of digestive tract left/right asymmetry (GO:0071907)	7	1	0.11	+	9.11	0.117	1
clathrin coat disassembly (GO:0072318)	7	1	0.11	+	9.11	0.117	1
odontoblast differentiation (GO:0071895)	7	1	0.11	+	9.11	0.117	1
N-acetylneuraminate catabolic process (GO:0019262)	7	1	0.11	+	9.11	0.117	1
intramembranous ossification (GO:0001957)	7	1	0.11	+	9.11	0.117	1
regulation of respiratory burst involved in inflammatory response (GO:0060264)	7	1	0.11	+	9.11	0.117	1
negative regulation of mesenchymal cell proliferation (GO:0072201)	7	1	0.11	+	9.11	0.117	1
ureter morphogenesis (GO:0072197)	7	1	0.11	+	9.11	0.117	1
ganglioside catabolic process (GO:0006689)	7	1	0.11	+	9.11	0.117	1
CDP-choline pathway (GO:0006657)	7	1	0.11	+	9.11	0.117	1
positive regulation of antimicrobial peptide production (GO:0002225)	7	1	0.11	+	9.11	0.117	1
mitotic nuclear membrane disassembly (GO:0007077)	7	1	0.11	+	9.11	0.117	1
ceramide 1-phosphate transport (GO:1902389)	7	1	0.11	+	9.11	0.117	1
lacrimal gland development (GO:0032808)	7	1	0.11	+	9.11	0.117	1
regulation of hepatic stellate cell activation (GO:2000489)	7	1	0.11	+	9.11	0.117	1
blood vessel endothelial cell proliferation involved in sprouting angiogenesis (GO:0002043)	7	1	0.11	+	9.11	0.117	1
adenosine to inosine editing (GO:0006382)	7	1	0.11	+	9.11	0.117	1
positive regulation of mast cell activation (GO:0033005)	7	1	0.11	+	9.11	0.117	1
cellular response to magnesium ion (GO:0071286)	7	1	0.11	+	9.11	0.117	1
norepinephrine uptake (GO:0051620)	7	1	0.11	+	9.11	0.117	1
dense core granule exocytosis (GO:1990504)	7	1	0.11	+	9.11	0.117	1
regulation of Rab protein signal transduction (GO:0032483)	7	1	0.11	+	9.11	0.117	1
negative regulation of cytokinesis (GO:0032466)	7	1	0.11	+	9.11	0.117	1
semicircular canal morphogenesis (GO:0048752)	7	1	0.11	+	9.11	0.117	1
centromeric sister chromatid cohesion (GO:0070601)	7	1	0.11	+	9.11	0.117	1
acetyl-CoA biosynthetic process from pyruvate (GO:0006086)	7	1	0.11	+	9.11	0.117	1
hyaloid vascular plexus regression (GO:1990384)	7	1	0.11	+	9.11	0.117	1
positive regulation of odontoblast differentiation (GO:1901331)	7	1	0.11	+	9.11	0.117	1
positive regulation of pigment cell differentiation (GO:0050942)	7	1	0.11	+	9.11	0.117	1
astrocyte cell migration (GO:0043615)	7	1	0.11	+	9.11	0.117	1
TRAIL-activated apoptotic signaling pathway (GO:0036462)	7	1	0.11	+	9.11	0.117	1
maintenance of lens transparency (GO:0036438)	7	1	0.11	+	9.11	0.117	1
detection of muscle stretch (GO:0035995)	7	1	0.11	+	9.11	0.117	1
observational learning (GO:0098597)	7	1	0.11	+	9.11	0.117	1
negative regulation of morphogenesis of an epithelium (GO:1905331)	7	1	0.11	+	9.11	0.117	1
positive regulation of prostaglandin biosynthetic process (GO:0031394)	7	1	0.11	+	9.11	0.117	1
regulation of voltage-gated sodium channel activity (GO:1905150)	7	1	0.11	+	9.11	0.117	1
post-embryonic eye morphogenesis (GO:0048050)	7	1	0.11	+	9.11	0.117	1
direct ossification (GO:0036072)	7	1	0.11	+	9.11	0.117	1
cellular response to interleukin-3 (GO:0036016)	7	1	0.11	+	9.11	0.117	1
response to interleukin-3 (GO:0036015)	7	1	0.11	+	9.11	0.117	1
extracellular exosome biogenesis (GO:0097734)	7	1	0.11	+	9.11	0.117	1
regulation of microtubule binding (GO:1904526)	7	1	0.11	+	9.11	0.117	1
chaperone-mediated autophagy (GO:0061684)	7	1	0.11	+	9.11	0.117	1
negative regulation of microglial cell activation (GO:1903979)	7	1	0.11	+	9.11	0.117	1
glycolipid transport (GO:0046836)	7	1	0.11	+	9.11	0.117	1
axon choice point recognition (GO:0016198)	7	1	0.11	+	9.11	0.117	1
positive regulation of cholesterol storage (GO:0010886)	7	1	0.11	+	9.11	0.117	1
bradykinin catabolic process (GO:0010815)	7	1	0.11	+	9.11	0.117	1
fat-soluble vitamin biosynthetic process (GO:0042362)	7	1	0.11	+	9.11	0.117	1
lipid hydroxylation (GO:0002933)	7	1	0.11	+	9.11	0.117	1
positive regulation of gap junction assembly (GO:1903598)	7	1	0.11	+	9.11	0.117	1
protein repair (GO:0030091)	7	1	0.11	+	9.11	0.117	1
anterior commissure morphogenesis (GO:0021960)	7	1	0.11	+	9.11	0.117	1
mammary gland formation (GO:0060592)	7	1	0.11	+	9.11	0.117	1
ventricular cardiac muscle cell differentiation (GO:0055012)	15	2	0.24	+	8.5	0.0278	1
lung vasculature development (GO:0060426)	8	1	0.13	+	7.97	0.131	1
regulation of cell adhesion molecule production (GO:0060353)	8	1	0.13	+	7.97	0.131	1
vesicle uncoating (GO:0072319)	8	1	0.13	+	7.97	0.131	1
regulation of RNA polymerase II regulatory region sequence-specific DNA binding (GO:1903025)	8	1	0.13	+	7.97	0.131	1
phospholipase C-activating G protein-coupled acetylcholine receptor signaling pathway (GO:0007207)	8	1	0.13	+	7.97	0.131	1
adenylate cyclase-inhibiting G protein-coupled acetylcholine receptor signaling pathway (GO:0007197)	8	1	0.13	+	7.97	0.131	1
signal complex assembly (GO:0007172)	8	1	0.13	+	7.97	0.131	1
SRP-dependent cotranslational protein targeting to membrane, translocation (GO:0006616)	8	1	0.13	+	7.97	0.131	1
regulation of platelet-derived growth factor receptor-beta signaling pathway (GO:2000586)	8	1	0.13	+	7.97	0.131	1
renal system pattern specification (GO:0072048)	8	1	0.13	+	7.97	0.131	1
micturition (GO:0060073)	8	1	0.13	+	7.97	0.131	1
positive regulation of T-helper 1 cell cytokine production (GO:2000556)	8	1	0.13	+	7.97	0.131	1
regulation of T-helper 1 cell cytokine production (GO:2000554)	8	1	0.13	+	7.97	0.131	1
parathyroid gland development (GO:0060017)	8	1	0.13	+	7.97	0.131	1
histidine catabolic process (GO:0006548)	8	1	0.13	+	7.97	0.131	1
regulation of mitochondrial DNA metabolic process (GO:1901858)	8	1	0.13	+	7.97	0.131	1
gastric acid secretion (GO:0001696)	8	1	0.13	+	7.97	0.131	1
positive regulation of cell migration by vascular endothelial growth factor signaling pathway (GO:0038089)	8	1	0.13	+	7.97	0.131	1
cellular response to laminar fluid shear stress (GO:0071499)	8	1	0.13	+	7.97	0.131	1
regulation of serotonin secretion (GO:0014062)	8	1	0.13	+	7.97	0.131	1
regulation of gamma-aminobutyric acid secretion (GO:0014052)	8	1	0.13	+	7.97	0.131	1
regulation of L-glutamate import across plasma membrane (GO:0002036)	8	1	0.13	+	7.97	0.131	1
regulation of synapse structural plasticity (GO:0051823)	8	1	0.13	+	7.97	0.131	1
intermediate filament bundle assembly (GO:0045110)	8	1	0.13	+	7.97	0.131	1
negative regulation of cell division (GO:0051782)	16	2	0.25	+	7.97	0.0309	1
double-strand break repair via synthesis-dependent strand annealing (GO:0045003)	8	1	0.13	+	7.97	0.131	1
regulation of neutrophil apoptotic process (GO:0033029)	8	1	0.13	+	7.97	0.131	1
translocation of molecules into host (GO:0044417)	8	1	0.13	+	7.97	0.131	1
sodium-dependent phosphate transport (GO:0044341)	8	1	0.13	+	7.97	0.131	1
regulation of mesodermal cell differentiation (GO:1905770)	8	1	0.13	+	7.97	0.131	1
response to nitrosative stress (GO:0051409)	8	1	0.13	+	7.97	0.131	1
regulation of pigment cell differentiation (GO:0050932)	8	1	0.13	+	7.97	0.131	1
positive regulation of B cell receptor signaling pathway (GO:0050861)	8	1	0.13	+	7.97	0.131	1
negative regulation of dendrite morphogenesis (GO:0050774)	8	1	0.13	+	7.97	0.131	1
paraxial mesoderm formation (GO:0048341)	8	1	0.13	+	7.97	0.131	1
protein histidyl modification to diphthamide (GO:0017183)	8	1	0.13	+	7.97	0.131	1
positive regulation of vesicle fusion (GO:0031340)	8	1	0.13	+	7.97	0.131	1
protein deglutamylation (GO:0035608)	8	1	0.13	+	7.97	0.131	1
diadenosine polyphosphate metabolic process (GO:0015959)	8	1	0.13	+	7.97	0.131	1
negative regulation of telomere capping (GO:1904354)	8	1	0.13	+	7.97	0.131	1
necroptotic signaling pathway (GO:0097527)	8	1	0.13	+	7.97	0.131	1
viral mRNA export from host cell nucleus (GO:0046784)	8	1	0.13	+	7.97	0.131	1
kidney vasculature morphogenesis (GO:0061439)	8	1	0.13	+	7.97	0.131	1
renal system vasculature morphogenesis (GO:0061438)	8	1	0.13	+	7.97	0.131	1
regulation of cytoplasmic mRNA processing body assembly (GO:0010603)	8	1	0.13	+	7.97	0.131	1
behavioral response to nicotine (GO:0035095)	8	1	0.13	+	7.97	0.131	1
negative regulation of phospholipase activity (GO:0010519)	8	1	0.13	+	7.97	0.131	1
platelet activating factor metabolic process (GO:0046469)	8	1	0.13	+	7.97	0.131	1
positive regulation of neuroepithelial cell differentiation (GO:1902913)	8	1	0.13	+	7.97	0.131	1
regulation of antimicrobial peptide production (GO:0002784)	8	1	0.13	+	7.97	0.131	1
positive regulation of antimicrobial humoral response (GO:0002760)	8	1	0.13	+	7.97	0.131	1
positive regulation of natural killer cell cytokine production (GO:0002729)	8	1	0.13	+	7.97	0.131	1
negative regulation of striated muscle tissue development (GO:0045843)	8	1	0.13	+	7.97	0.131	1
pattern specification involved in kidney development (GO:0061004)	8	1	0.13	+	7.97	0.131	1
morphogenesis of an epithelial bud (GO:0060572)	8	1	0.13	+	7.97	0.131	1
membranous septum morphogenesis (GO:0003149)	8	1	0.13	+	7.97	0.131	1
type I pneumocyte differentiation (GO:0060509)	8	1	0.13	+	7.97	0.131	1
preganglionic parasympathetic fiber development (GO:0021783)	17	2	0.27	+	7.5	0.0342	1
segment specification (GO:0007379)	17	2	0.27	+	7.5	0.0342	1
neutrophil homeostasis (GO:0001780)	17	2	0.27	+	7.5	0.0342	1
thyroid hormone generation (GO:0006590)	17	2	0.27	+	7.5	0.0342	1
negative regulation of interleukin-8 production (GO:0032717)	17	2	0.27	+	7.5	0.0342	1
regulation of postsynaptic density organization (GO:1905874)	17	2	0.27	+	7.5	0.0342	1
regulation of postsynaptic specialization assembly (GO:0099150)	17	2	0.27	+	7.5	0.0342	1
regulation of postsynaptic neurotransmitter receptor internalization (GO:0099149)	17	2	0.27	+	7.5	0.0342	1
lipoprotein transport (GO:0042953)	17	2	0.27	+	7.5	0.0342	1
regulation of short-term neuronal synaptic plasticity (GO:0048172)	17	2	0.27	+	7.5	0.0342	1
muscle cell apoptotic process (GO:0010657)	17	2	0.27	+	7.5	0.0342	1
amyloid-beta formation (GO:0034205)	9	1	0.14	+	7.08	0.144	1
amino disaccharide metabolic process (GO:0052779)	9	1	0.14	+	7.08	0.144	1
cranial suture morphogenesis (GO:0060363)	9	1	0.14	+	7.08	0.144	1
positive regulation of unsaturated fatty acid biosynthetic process (GO:2001280)	9	1	0.14	+	7.08	0.144	1
positive regulation of opsonization (GO:1903028)	9	1	0.14	+	7.08	0.144	1
Notch receptor processing (GO:0007220)	9	1	0.14	+	7.08	0.144	1
positive regulation of respiratory burst (GO:0060267)	9	1	0.14	+	7.08	0.144	1
metanephric collecting duct development (GO:0072205)	9	1	0.14	+	7.08	0.144	1
complement activation, lectin pathway (GO:0001867)	9	1	0.14	+	7.08	0.144	1
regulation of type B pancreatic cell apoptotic process (GO:2000674)	9	1	0.14	+	7.08	0.144	1
negative regulation of collagen biosynthetic process (GO:0032966)	9	1	0.14	+	7.08	0.144	1
negative regulation of nuclear-transcribed mRNA catabolic process, nonsense-mediated decay (GO:2000623)	9	1	0.14	+	7.08	0.144	1
glomerulus morphogenesis (GO:0072102)	9	1	0.14	+	7.08	0.144	1
regulation of transforming growth factor beta2 production (GO:0032909)	9	1	0.14	+	7.08	0.144	1
lipoprotein localization (GO:0044872)	18	2	0.28	+	7.08	0.0376	1
positive regulation of T-helper 2 cell cytokine production (GO:2000553)	9	1	0.14	+	7.08	0.144	1
negative regulation of synaptic transmission, glutamatergic (GO:0051967)	9	1	0.14	+	7.08	0.144	1
negative regulation of synapse assembly (GO:0051964)	9	1	0.14	+	7.08	0.144	1
positive regulation of mitochondrial depolarization (GO:0051901)	9	1	0.14	+	7.08	0.144	1
glandular epithelial cell maturation (GO:0002071)	9	1	0.14	+	7.08	0.144	1
daunorubicin metabolic process (GO:0044597)	9	1	0.14	+	7.08	0.144	1
regulation of amyloid fibril formation (GO:1905906)	18	2	0.28	+	7.08	0.0376	1
venous blood vessel morphogenesis (GO:0048845)	9	1	0.14	+	7.08	0.144	1
extracellular vesicle biogenesis (GO:0140112)	9	1	0.14	+	7.08	0.144	1
regulation of tetrapyrrole biosynthetic process (GO:1901463)	9	1	0.14	+	7.08	0.144	1
UDP-N-acetylglucosamine biosynthetic process (GO:0006048)	9	1	0.14	+	7.08	0.144	1
inositol metabolic process (GO:0006020)	9	1	0.14	+	7.08	0.144	1
positive regulation of synapse maturation (GO:0090129)	9	1	0.14	+	7.08	0.144	1
thermoception (GO:0050955)	9	1	0.14	+	7.08	0.144	1
negative regulation of muscle organ development (GO:0048635)	9	1	0.14	+	7.08	0.144	1
embryonic foregut morphogenesis (GO:0048617)	9	1	0.14	+	7.08	0.144	1
regulation of blood-brain barrier permeability (GO:1905603)	9	1	0.14	+	7.08	0.144	1
regulation of heme biosynthetic process (GO:0070453)	9	1	0.14	+	7.08	0.144	1
positive regulation of vascular endothelial growth factor signaling pathway (GO:1900748)	9	1	0.14	+	7.08	0.144	1
negative regulation of myelination (GO:0031642)	9	1	0.14	+	7.08	0.144	1
response to zinc ion starvation (GO:0120127)	9	1	0.14	+	7.08	0.144	1
glucosamine-containing compound catabolic process (GO:1901072)	9	1	0.14	+	7.08	0.144	1
N-acylphosphatidylethanolamine metabolic process (GO:0070292)	9	1	0.14	+	7.08	0.144	1
regulation of mucus secretion (GO:0070255)	9	1	0.14	+	7.08	0.144	1
axial mesoderm development (GO:0048318)	9	1	0.14	+	7.08	0.144	1
calmodulin dependent kinase signaling pathway (GO:0099004)	9	1	0.14	+	7.08	0.144	1
vascular associated smooth muscle cell differentiation (GO:0035886)	18	2	0.28	+	7.08	0.0376	1
positive regulation of developmental pigmentation (GO:0048087)	9	1	0.14	+	7.08	0.144	1
long-chain fatty acid catabolic process (GO:0042758)	9	1	0.14	+	7.08	0.144	1
negative regulation of amyloid-beta clearance (GO:1900222)	9	1	0.14	+	7.08	0.144	1
norepinephrine transport (GO:0015874)	9	1	0.14	+	7.08	0.144	1
choline transport (GO:0015871)	9	1	0.14	+	7.08	0.144	1
calcitonin family receptor signaling pathway (GO:0097646)	9	1	0.14	+	7.08	0.144	1
pharyngeal arch artery morphogenesis (GO:0061626)	9	1	0.14	+	7.08	0.144	1
iodide transport (GO:0015705)	9	1	0.14	+	7.08	0.144	1
dopamine biosynthetic process (GO:0042416)	9	1	0.14	+	7.08	0.144	1
transepithelial chloride transport (GO:0030321)	9	1	0.14	+	7.08	0.144	1
coronary artery morphogenesis (GO:0060982)	9	1	0.14	+	7.08	0.144	1
germ cell migration (GO:0008354)	9	1	0.14	+	7.08	0.144	1
dermatan sulfate metabolic process (GO:0030205)	9	1	0.14	+	7.08	0.144	1
semicircular canal development (GO:0060872)	9	1	0.14	+	7.08	0.144	1
myotube differentiation involved in skeletal muscle regeneration (GO:0014908)	9	1	0.14	+	7.08	0.144	1
regulation of catecholamine metabolic process (GO:0042069)	18	2	0.28	+	7.08	0.0376	1
regulation of dopamine metabolic process (GO:0042053)	18	2	0.28	+	7.08	0.0376	1
multinuclear osteoclast differentiation (GO:0072674)	9	1	0.14	+	7.08	0.144	1
regulation of natural killer cell cytokine production (GO:0002727)	9	1	0.14	+	7.08	0.144	1
vascular wound healing (GO:0061042)	9	1	0.14	+	7.08	0.144	1
atrioventricular node development (GO:0003162)	9	1	0.14	+	7.08	0.144	1
determination of left/right asymmetry in lateral mesoderm (GO:0003140)	9	1	0.14	+	7.08	0.144	1
cellular response to zinc ion starvation (GO:0034224)	9	1	0.14	+	7.08	0.144	1
negative regulation of anoikis (GO:2000811)	19	2	0.3	+	6.71	0.0412	1
nucleophagy (GO:0044804)	19	2	0.3	+	6.71	0.0412	1
cellular response to estrogen stimulus (GO:0071391)	19	2	0.3	+	6.71	0.0412	1
ossification involved in bone maturation (GO:0043931)	19	2	0.3	+	6.71	0.0412	1
parasympathetic nervous system development (GO:0048486)	19	2	0.3	+	6.71	0.0412	1
response to magnesium ion (GO:0032026)	19	2	0.3	+	6.71	0.0412	1
regulation of excitatory synapse assembly (GO:1904889)	19	2	0.3	+	6.71	0.0412	1
long-chain fatty-acyl-CoA biosynthetic process (GO:0035338)	19	2	0.3	+	6.71	0.0412	1
morphogenesis of an epithelial fold (GO:0060571)	19	2	0.3	+	6.71	0.0412	1
apoptotic process involved in morphogenesis (GO:0060561)	19	2	0.3	+	6.71	0.0412	1
regulation of cardiac muscle hypertrophy in response to stress (GO:1903242)	10	1	0.16	+	6.38	0.157	1
foregut morphogenesis (GO:0007440)	10	1	0.16	+	6.38	0.157	1
bronchus development (GO:0060433)	10	1	0.16	+	6.38	0.157	1
lung saccule development (GO:0060430)	10	1	0.16	+	6.38	0.157	1
negative regulation of heterotypic cell-cell adhesion (GO:0034115)	10	1	0.16	+	6.38	0.157	1
penetration of zona pellucida (GO:0007341)	10	1	0.16	+	6.38	0.157	1
regulation of bone development (GO:1903010)	10	1	0.16	+	6.38	0.157	1
C21-steroid hormone biosynthetic process (GO:0006700)	10	1	0.16	+	6.38	0.157	1
neural plate development (GO:0001840)	10	1	0.16	+	6.38	0.157	1
regulation of glomerular mesangial cell proliferation (GO:0072124)	10	1	0.16	+	6.38	0.157	1
regulation of skeletal muscle cell differentiation (GO:2001014)	20	2	0.31	+	6.38	0.0448	1
positive regulation of CD4-positive, alpha-beta T cell proliferation (GO:2000563)	10	1	0.16	+	6.38	0.157	1
regulation of resting membrane potential (GO:0060075)	10	1	0.16	+	6.38	0.157	1
neurofilament cytoskeleton organization (GO:0060052)	10	1	0.16	+	6.38	0.157	1
podocyte development (GO:0072015)	10	1	0.16	+	6.38	0.157	1
negative regulation of natural killer cell activation (GO:0032815)	10	1	0.16	+	6.38	0.157	1
histidine metabolic process (GO:0006547)	10	1	0.16	+	6.38	0.157	1
negative regulation of protein sumoylation (GO:0033234)	10	1	0.16	+	6.38	0.157	1
netrin-activated signaling pathway (GO:0038007)	10	1	0.16	+	6.38	0.157	1
cellular response to X-ray (GO:0071481)	10	1	0.16	+	6.38	0.157	1
translational readthrough (GO:0006451)	10	1	0.16	+	6.38	0.157	1
cellular response to salt stress (GO:0071472)	10	1	0.16	+	6.38	0.157	1
selenocysteine incorporation (GO:0001514)	10	1	0.16	+	6.38	0.157	1
cellular response to testosterone stimulus (GO:0071394)	10	1	0.16	+	6.38	0.157	1
positive regulation of myeloid cell apoptotic process (GO:0033034)	10	1	0.16	+	6.38	0.157	1
doxorubicin metabolic process (GO:0044598)	10	1	0.16	+	6.38	0.157	1
establishment of centrosome localization (GO:0051660)	10	1	0.16	+	6.38	0.157	1
positive regulation of DNA demethylation (GO:1901537)	10	1	0.16	+	6.38	0.157	1
stem cell fate commitment (GO:0048865)	10	1	0.16	+	6.38	0.157	1
otolith development (GO:0048840)	10	1	0.16	+	6.38	0.157	1
regulation of postsynaptic cytosolic calcium ion concentration (GO:0099566)	10	1	0.16	+	6.38	0.157	1
regulation of phospholipase A2 activity (GO:0032429)	10	1	0.16	+	6.38	0.157	1
regulation of tetrapyrrole metabolic process (GO:1901401)	10	1	0.16	+	6.38	0.157	1
sebaceous gland development (GO:0048733)	10	1	0.16	+	6.38	0.157	1
embryonic viscerocranium morphogenesis (GO:0048703)	10	1	0.16	+	6.38	0.157	1
regulation of cell-cell adhesion involved in gastrulation (GO:0070587)	10	1	0.16	+	6.38	0.157	1
neuron fate determination (GO:0048664)	10	1	0.16	+	6.38	0.157	1
calcium import into the mitochondrion (GO:0036444)	10	1	0.16	+	6.38	0.157	1
tongue morphogenesis (GO:0043587)	10	1	0.16	+	6.38	0.157	1
response to salt stress (GO:0009651)	20	2	0.31	+	6.38	0.0448	1
negative regulation of thymocyte apoptotic process (GO:0070244)	10	1	0.16	+	6.38	0.157	1
presynapse assembly (GO:0099054)	20	2	0.31	+	6.38	0.0448	1
learned vocalization behavior or vocal learning (GO:0098598)	10	1	0.16	+	6.38	0.157	1
nuclear membrane disassembly (GO:0051081)	10	1	0.16	+	6.38	0.157	1
regulation of prostaglandin biosynthetic process (GO:0031392)	10	1	0.16	+	6.38	0.157	1
positive regulation of secondary metabolite biosynthetic process (GO:1900378)	10	1	0.16	+	6.38	0.157	1
negative regulation of ubiquitin protein ligase activity (GO:1904667)	10	1	0.16	+	6.38	0.157	1
drinking behavior (GO:0042756)	10	1	0.16	+	6.38	0.157	1
positive regulation of melanin biosynthetic process (GO:0048023)	10	1	0.16	+	6.38	0.157	1
aminoglycoside antibiotic metabolic process (GO:0030647)	10	1	0.16	+	6.38	0.157	1
intracellular phosphate ion homeostasis (GO:0030643)	10	1	0.16	+	6.38	0.157	1
polyketide metabolic process (GO:0030638)	10	1	0.16	+	6.38	0.157	1
Golgi lumen acidification (GO:0061795)	10	1	0.16	+	6.38	0.157	1
ventricular cardiac muscle cell development (GO:0055015)	10	1	0.16	+	6.38	0.157	1
positive regulation of receptor clustering (GO:1903911)	10	1	0.16	+	6.38	0.157	1
catecholamine catabolic process (GO:0042424)	10	1	0.16	+	6.38	0.157	1
dopamine catabolic process (GO:0042420)	10	1	0.16	+	6.38	0.157	1
piecemeal microautophagy of the nucleus (GO:0034727)	10	1	0.16	+	6.38	0.157	1
synaptic vesicle docking (GO:0016081)	10	1	0.16	+	6.38	0.157	1
negative regulation of collagen metabolic process (GO:0010713)	10	1	0.16	+	6.38	0.157	1
adult feeding behavior (GO:0008343)	10	1	0.16	+	6.38	0.157	1
regulation of cardiac muscle adaptation (GO:0010612)	10	1	0.16	+	6.38	0.157	1
regulation of gap junction assembly (GO:1903596)	10	1	0.16	+	6.38	0.157	1
regulation of epithelial cell proliferation involved in prostate gland development (GO:0060768)	10	1	0.16	+	6.38	0.157	1
lung secretory cell differentiation (GO:0061140)	10	1	0.16	+	6.38	0.157	1
catechol-containing compound catabolic process (GO:0019614)	10	1	0.16	+	6.38	0.157	1
regulation of urine volume (GO:0035809)	21	2	0.33	+	6.07	0.0486	1
retinal ganglion cell axon guidance (GO:0031290)	21	2	0.33	+	6.07	0.0486	1
polyol catabolic process (GO:0046174)	11	1	0.17	+	5.8	0.17	1
branching involved in mammary gland duct morphogenesis (GO:0060444)	22	2	0.35	+	5.8	0.0525	1
branching involved in prostate gland morphogenesis (GO:0060442)	11	1	0.17	+	5.8	0.17	1
trachea morphogenesis (GO:0060439)	11	1	0.17	+	5.8	0.17	1
regulation of T-helper 1 cell differentiation (GO:0045625)	11	1	0.17	+	5.8	0.17	1
positive regulation of endothelial cell differentiation (GO:0045603)	11	1	0.17	+	5.8	0.17	1
cardiac muscle cell myoblast differentiation (GO:0060379)	11	1	0.17	+	5.8	0.17	1
glomerular epithelial cell development (GO:0072310)	11	1	0.17	+	5.8	0.17	1
vestibulocochlear nerve development (GO:0021562)	11	1	0.17	+	5.8	0.17	1
regulation of opsonization (GO:1903027)	11	1	0.17	+	5.8	0.17	1
spinal cord motor neuron cell fate specification (GO:0021520)	11	1	0.17	+	5.8	0.17	1
embryonic skeletal joint morphogenesis (GO:0060272)	11	1	0.17	+	5.8	0.17	1
metanephric glomerulus development (GO:0072224)	11	1	0.17	+	5.8	0.17	1
negative regulation of transcription regulatory region DNA binding (GO:2000678)	11	1	0.17	+	5.8	0.17	1
negative regulation of mesenchymal cell apoptotic process (GO:2001054)	11	1	0.17	+	5.8	0.17	1
Leydig cell differentiation (GO:0033327)	11	1	0.17	+	5.8	0.17	1
telomere maintenance via telomere trimming (GO:0090737)	11	1	0.17	+	5.8	0.17	1
organ induction (GO:0001759)	22	2	0.35	+	5.8	0.0525	1
t-circle formation (GO:0090656)	11	1	0.17	+	5.8	0.17	1
neuron projection extension involved in neuron projection guidance (GO:1902284)	11	1	0.17	+	5.8	0.17	1
negative regulation of delayed rectifier potassium channel activity (GO:1902260)	11	1	0.17	+	5.8	0.17	1
G protein-coupled receptor internalization (GO:0002031)	11	1	0.17	+	5.8	0.17	1
bone maturation (GO:0070977)	22	2	0.35	+	5.8	0.0525	1
CRD-mediated mRNA stabilization (GO:0070934)	11	1	0.17	+	5.8	0.17	1
cellular response to caffeine (GO:0071313)	11	1	0.17	+	5.8	0.17	1
protein insertion into ER membrane by stop-transfer membrane-anchor sequence (GO:0045050)	11	1	0.17	+	5.8	0.17	1
pyrimidine nucleotide-sugar transmembrane transport (GO:0090481)	11	1	0.17	+	5.8	0.17	1
negative regulation of platelet aggregation (GO:0090331)	11	1	0.17	+	5.8	0.17	1
axon extension involved in axon guidance (GO:0048846)	11	1	0.17	+	5.8	0.17	1
formation of extrachromosomal circular DNA (GO:0001325)	11	1	0.17	+	5.8	0.17	1
positive regulation of mitochondrial calcium ion concentration (GO:0051561)	11	1	0.17	+	5.8	0.17	1
regulation of transforming growth factor beta activation (GO:1901388)	11	1	0.17	+	5.8	0.17	1
regulation of odontoblast differentiation (GO:1901329)	11	1	0.17	+	5.8	0.17	1
regulation of collateral sprouting (GO:0048670)	22	2	0.35	+	5.8	0.0525	1
positive regulation of cell migration involved in sprouting angiogenesis (GO:0090050)	22	2	0.35	+	5.8	0.0525	1
primitive streak formation (GO:0090009)	11	1	0.17	+	5.8	0.17	1
L-glutamate import across plasma membrane (GO:0098712)	11	1	0.17	+	5.8	0.17	1
positive regulation of isotype switching to IgG isotypes (GO:0048304)	11	1	0.17	+	5.8	0.17	1
protein deneddylation (GO:0000338)	11	1	0.17	+	5.8	0.17	1
nuclear-transcribed mRNA poly(A) tail shortening (GO:0000289)	22	2	0.35	+	5.8	0.0525	1
coenzyme A biosynthetic process (GO:0015937)	11	1	0.17	+	5.8	0.17	1
mitochondrial protein processing (GO:0034982)	11	1	0.17	+	5.8	0.17	1
magnesium ion homeostasis (GO:0010960)	11	1	0.17	+	5.8	0.17	1
ether lipid biosynthetic process (GO:0008611)	11	1	0.17	+	5.8	0.17	1
vitamin K metabolic process (GO:0042373)	11	1	0.17	+	5.8	0.17	1
membrane disassembly (GO:0030397)	11	1	0.17	+	5.8	0.17	1
pericyte cell differentiation (GO:1904238)	11	1	0.17	+	5.8	0.17	1
negative regulation of fibroblast migration (GO:0010764)	11	1	0.17	+	5.8	0.17	1
regulation of cGMP-mediated signaling (GO:0010752)	11	1	0.17	+	5.8	0.17	1
negative regulation of sprouting angiogenesis (GO:1903671)	11	1	0.17	+	5.8	0.17	1
positive regulation of Rac protein signal transduction (GO:0035022)	11	1	0.17	+	5.8	0.17	1
blood vessel endothelial cell differentiation (GO:0060837)	11	1	0.17	+	5.8	0.17	1
omega-hydroxylase P450 pathway (GO:0097267)	11	1	0.17	+	5.8	0.17	1
glycerol ether biosynthetic process (GO:0046504)	11	1	0.17	+	5.8	0.17	1
epithelial cell differentiation involved in prostate gland development (GO:0060742)	11	1	0.17	+	5.8	0.17	1
prostate gland growth (GO:0060736)	11	1	0.17	+	5.8	0.17	1
negative regulation of heart rate (GO:0010459)	11	1	0.17	+	5.8	0.17	1
amino sugar biosynthetic process (GO:0046349)	11	1	0.17	+	5.8	0.17	1
olfactory bulb interneuron differentiation (GO:0021889)	11	1	0.17	+	5.8	0.17	1
sex determination (GO:0007530)	22	2	0.35	+	5.8	0.0525	1
cell fate commitment involved in pattern specification (GO:0060581)	11	1	0.17	+	5.8	0.17	1
ventral spinal cord interneuron fate commitment (GO:0060579)	11	1	0.17	+	5.8	0.17	1
secondary heart field specification (GO:0003139)	11	1	0.17	+	5.8	0.17	1
regulation of establishment of cell polarity (GO:2000114)	23	2	0.36	+	5.54	0.0565	1
regulation of long-term neuronal synaptic plasticity (GO:0048169)	23	2	0.36	+	5.54	0.0565	1
thyroid hormone metabolic process (GO:0042403)	23	2	0.36	+	5.54	0.0565	1
negative regulation of keratinocyte proliferation (GO:0010839)	23	2	0.36	+	5.54	0.0565	1
embryonic hemopoiesis (GO:0035162)	23	2	0.36	+	5.54	0.0565	1
negative regulation of cardiac muscle cell apoptotic process (GO:0010667)	23	2	0.36	+	5.54	0.0565	1
negative regulation of osteoblast proliferation (GO:0033689)	12	1	0.19	+	5.31	0.183	1
regulation of T-helper 2 cell differentiation (GO:0045628)	12	1	0.19	+	5.31	0.183	1
phenol-containing compound catabolic process (GO:0019336)	12	1	0.19	+	5.31	0.183	1
positive regulation of catecholamine secretion (GO:0033605)	12	1	0.19	+	5.31	0.183	1
purine nucleoside bisphosphate catabolic process (GO:0034034)	12	1	0.19	+	5.31	0.183	1
ribonucleoside bisphosphate catabolic process (GO:0034031)	12	1	0.19	+	5.31	0.183	1
regulation of unsaturated fatty acid biosynthetic process (GO:2001279)	12	1	0.19	+	5.31	0.183	1
positive regulation of vasculogenesis (GO:2001214)	12	1	0.19	+	5.31	0.183	1
spinal cord association neuron differentiation (GO:0021527)	12	1	0.19	+	5.31	0.183	1
positive regulation of ATP biosynthetic process (GO:2001171)	12	1	0.19	+	5.31	0.183	1
lymphoid progenitor cell differentiation (GO:0002320)	12	1	0.19	+	5.31	0.183	1
ubiquitin-dependent protein catabolic process via the C-end degron rule pathway (GO:0140627)	12	1	0.19	+	5.31	0.183	1
somatic recombination of immunoglobulin genes involved in immune response (GO:0002204)	24	2	0.38	+	5.31	0.0606	1
loop of Henle development (GO:0072070)	12	1	0.19	+	5.31	0.183	1
L-serine metabolic process (GO:0006563)	12	1	0.19	+	5.31	0.183	1
regulation of protein sumoylation (GO:0033233)	24	2	0.38	+	5.31	0.0606	1
positive regulation of interleukin-5 production (GO:0032754)	12	1	0.19	+	5.31	0.183	1
cellular response to UV-B (GO:0071493)	12	1	0.19	+	5.31	0.183	1
protein localization to chromosome, centromeric region (GO:0071459)	24	2	0.38	+	5.31	0.0606	1
isotype switching (GO:0045190)	24	2	0.38	+	5.31	0.0606	1
positive regulation of intracellular estrogen receptor signaling pathway (GO:0033148)	12	1	0.19	+	5.31	0.183	1
negative thymic T cell selection (GO:0045060)	12	1	0.19	+	5.31	0.183	1
dopamine uptake (GO:0090494)	12	1	0.19	+	5.31	0.183	1
catecholamine uptake (GO:0090493)	12	1	0.19	+	5.31	0.183	1
positive regulation of myoblast proliferation (GO:2000288)	12	1	0.19	+	5.31	0.183	1
peptidyl-methionine modification (GO:0018206)	12	1	0.19	+	5.31	0.183	1
peptidyl-histidine modification (GO:0018202)	12	1	0.19	+	5.31	0.183	1
cellular response to antibiotic (GO:0071236)	12	1	0.19	+	5.31	0.183	1
neuron projection maintenance (GO:1990535)	12	1	0.19	+	5.31	0.183	1
ether biosynthetic process (GO:1901503)	12	1	0.19	+	5.31	0.183	1
positive regulation of mitotic cell cycle spindle assembly checkpoint (GO:0090267)	12	1	0.19	+	5.31	0.183	1
N-acetylneuraminate metabolic process (GO:0006054)	12	1	0.19	+	5.31	0.183	1
excitatory chemical synaptic transmission (GO:0098976)	12	1	0.19	+	5.31	0.183	1
synaptic vesicle fusion to presynaptic active zone membrane (GO:0031629)	12	1	0.19	+	5.31	0.183	1
skin morphogenesis (GO:0043589)	12	1	0.19	+	5.31	0.183	1
dermatan sulfate proteoglycan metabolic process (GO:0050655)	12	1	0.19	+	5.31	0.183	1
respiratory chain complex III assembly (GO:0017062)	12	1	0.19	+	5.31	0.183	1
auditory behavior (GO:0031223)	12	1	0.19	+	5.31	0.183	1
somatic hypermutation of immunoglobulin genes (GO:0016446)	12	1	0.19	+	5.31	0.183	1
negative regulation of nuclear-transcribed mRNA catabolic process, deadenylation-dependent decay (GO:1900152)	12	1	0.19	+	5.31	0.183	1
SNARE complex assembly (GO:0035493)	12	1	0.19	+	5.31	0.183	1
polyol transmembrane transport (GO:0015791)	12	1	0.19	+	5.31	0.183	1
nucleotide-sugar transmembrane transport (GO:0015780)	12	1	0.19	+	5.31	0.183	1
regulation of odontogenesis of dentin-containing tooth (GO:0042487)	12	1	0.19	+	5.31	0.183	1
positive regulation of dendrite extension (GO:1903861)	24	2	0.38	+	5.31	0.0606	1
genitalia morphogenesis (GO:0035112)	12	1	0.19	+	5.31	0.183	1
cellular lipid biosynthetic process (GO:0097384)	12	1	0.19	+	5.31	0.183	1
regulation of platelet-derived growth factor receptor signaling pathway (GO:0010640)	24	2	0.38	+	5.31	0.0606	1
mitochondrial respiratory chain complex III assembly (GO:0034551)	12	1	0.19	+	5.31	0.183	1
prostate gland epithelium morphogenesis (GO:0060740)	24	2	0.38	+	5.31	0.0606	1
trophoblast giant cell differentiation (GO:0060707)	12	1	0.19	+	5.31	0.183	1
cell differentiation involved in embryonic placenta development (GO:0060706)	24	2	0.38	+	5.31	0.0606	1
mesenchymal cell apoptotic process (GO:0097152)	12	1	0.19	+	5.31	0.183	1
regulation of skeletal muscle adaptation (GO:0014733)	12	1	0.19	+	5.31	0.183	1
nucleoside bisphosphate catabolic process (GO:0033869)	12	1	0.19	+	5.31	0.183	1
forebrain regionalization (GO:0021871)	24	2	0.38	+	5.31	0.0606	1
endocardium development (GO:0003157)	12	1	0.19	+	5.31	0.183	1
heart field specification (GO:0003128)	12	1	0.19	+	5.31	0.183	1
regulation of non-motile cilium assembly (GO:1902855)	12	1	0.19	+	5.31	0.183	1
lung epithelial cell differentiation (GO:0060487)	25	2	0.39	+	5.1	0.0648	1
lung cell differentiation (GO:0060479)	25	2	0.39	+	5.1	0.0648	1
neuromuscular synaptic transmission (GO:0007274)	25	2	0.39	+	5.1	0.0648	1
glomerular epithelium development (GO:0072010)	25	2	0.39	+	5.1	0.0648	1
positive regulation of cardiac muscle cell proliferation (GO:0060045)	25	2	0.39	+	5.1	0.0648	1
cardiac muscle cell proliferation (GO:0060038)	25	2	0.39	+	5.1	0.0648	1
regulation of anoikis (GO:2000209)	25	2	0.39	+	5.1	0.0648	1
response to muscle stretch (GO:0035994)	25	2	0.39	+	5.1	0.0648	1
androgen receptor signaling pathway (GO:0030521)	25	2	0.39	+	5.1	0.0648	1
negative regulation of phosphatase activity (GO:0010923)	25	2	0.39	+	5.1	0.0648	1
regulation of cardiac conduction (GO:1903779)	25	2	0.39	+	5.1	0.0648	1
response to UV-C (GO:0010225)	13	1	0.2	+	4.9	0.196	1
glial cell fate commitment (GO:0021781)	13	1	0.2	+	4.9	0.196	1
negative regulation of homotypic cell-cell adhesion (GO:0034111)	13	1	0.2	+	4.9	0.196	1
somatic diversification of immune receptors via somatic mutation (GO:0002566)	13	1	0.2	+	4.9	0.196	1
blood vessel remodeling (GO:0001974)	39	3	0.61	+	4.9	0.0269	1
defense response to tumor cell (GO:0002357)	13	1	0.2	+	4.9	0.196	1
immature B cell differentiation (GO:0002327)	13	1	0.2	+	4.9	0.196	1
negative regulation of transforming growth factor beta production (GO:0071635)	13	1	0.2	+	4.9	0.196	1
endodermal cell fate commitment (GO:0001711)	13	1	0.2	+	4.9	0.196	1
regulation of T-helper 2 cell cytokine production (GO:2000551)	13	1	0.2	+	4.9	0.196	1
regulation of apoptotic process involved in morphogenesis (GO:1902337)	13	1	0.2	+	4.9	0.196	1
negative regulation of muscle tissue development (GO:1901862)	13	1	0.2	+	4.9	0.196	1
positive regulation of protein sumoylation (GO:0033235)	13	1	0.2	+	4.9	0.196	1
positive regulation of intracellular steroid hormone receptor signaling pathway (GO:0033145)	13	1	0.2	+	4.9	0.196	1
regulation of immature T cell proliferation in thymus (GO:0033084)	13	1	0.2	+	4.9	0.196	1
regulation of immature T cell proliferation (GO:0033083)	13	1	0.2	+	4.9	0.196	1
positive regulation of protein exit from endoplasmic reticulum (GO:0070863)	13	1	0.2	+	4.9	0.196	1
regulation of DNA demethylation (GO:1901535)	13	1	0.2	+	4.9	0.196	1
vesicle fusion to plasma membrane (GO:0099500)	13	1	0.2	+	4.9	0.196	1
negative regulation of cAMP-mediated signaling (GO:0043951)	13	1	0.2	+	4.9	0.196	1
animal organ maturation (GO:0048799)	26	2	0.41	+	4.9	0.0691	1
positive regulation of spindle checkpoint (GO:0090232)	13	1	0.2	+	4.9	0.196	1
telomere maintenance via recombination (GO:0000722)	13	1	0.2	+	4.9	0.196	1
myoblast migration (GO:0051451)	13	1	0.2	+	4.9	0.196	1
dorsal/ventral axis specification (GO:0009950)	13	1	0.2	+	4.9	0.196	1
detection of temperature stimulus involved in sensory perception (GO:0050961)	26	2	0.41	+	4.9	0.0691	1
regulation of cell migration involved in sprouting angiogenesis (GO:0090049)	39	3	0.61	+	4.9	0.0269	1
presynapse organization (GO:0099172)	26	2	0.41	+	4.9	0.0691	1
positive regulation of insulin-like growth factor receptor signaling pathway (GO:0043568)	13	1	0.2	+	4.9	0.196	1
atrioventricular canal development (GO:0036302)	13	1	0.2	+	4.9	0.196	1
positive regulation of urine volume (GO:0035810)	13	1	0.2	+	4.9	0.196	1
negative T cell selection (GO:0043383)	13	1	0.2	+	4.9	0.196	1
regulation of apoptotic process involved in development (GO:1904748)	13	1	0.2	+	4.9	0.196	1
regulation of sulfur metabolic process (GO:0042762)	13	1	0.2	+	4.9	0.196	1
primary miRNA processing (GO:0031053)	13	1	0.2	+	4.9	0.196	1
regulation of telomere capping (GO:1904353)	26	2	0.41	+	4.9	0.0691	1
regulation of protein catabolic process in the vacuole (GO:1904350)	13	1	0.2	+	4.9	0.196	1
secondary palate development (GO:0062009)	26	2	0.41	+	4.9	0.0691	1
positive regulation of myotube differentiation (GO:0010831)	13	1	0.2	+	4.9	0.196	1
negative regulation of voltage-gated potassium channel activity (GO:1903817)	13	1	0.2	+	4.9	0.196	1
CDP-diacylglycerol biosynthetic process (GO:0016024)	13	1	0.2	+	4.9	0.196	1
regulation of type B pancreatic cell proliferation (GO:0061469)	13	1	0.2	+	4.9	0.196	1
negative regulation of striated muscle cell apoptotic process (GO:0010664)	26	2	0.41	+	4.9	0.0691	1
positive regulation of histone acetylation (GO:0035066)	13	1	0.2	+	4.9	0.196	1
activation of cysteine-type endopeptidase activity (GO:0097202)	13	1	0.2	+	4.9	0.196	1
positive regulation of ATP metabolic process (GO:1903580)	13	1	0.2	+	4.9	0.196	1
ruffle assembly (GO:0097178)	13	1	0.2	+	4.9	0.196	1
positive regulation of inflammatory response to antigenic stimulus (GO:0002863)	13	1	0.2	+	4.9	0.196	1
branching involved in labyrinthine layer morphogenesis (GO:0060670)	13	1	0.2	+	4.9	0.196	1
regulation of dendritic spine maintenance (GO:1902950)	13	1	0.2	+	4.9	0.196	1
CDP-diacylglycerol metabolic process (GO:0046341)	13	1	0.2	+	4.9	0.196	1
motor neuron axon guidance (GO:0008045)	26	2	0.41	+	4.9	0.0691	1
intestinal epithelial cell differentiation (GO:0060575)	26	2	0.41	+	4.9	0.0691	1
animal organ formation (GO:0048645)	40	3	0.63	+	4.78	0.0286	1
regulation of striated muscle cell apoptotic process (GO:0010662)	40	3	0.63	+	4.78	0.0286	1
negative regulation of muscle cell apoptotic process (GO:0010656)	40	3	0.63	+	4.78	0.0286	1
regulation of cell fate commitment (GO:0010453)	40	3	0.63	+	4.78	0.0286	1
epithelial tube branching involved in lung morphogenesis (GO:0060441)	27	2	0.42	+	4.72	0.0735	1
positive regulation of epidermal cell differentiation (GO:0045606)	27	2	0.42	+	4.72	0.0735	1
protein kinase C-activating G protein-coupled receptor signaling pathway (GO:0007205)	27	2	0.42	+	4.72	0.0735	1
bone resorption (GO:0045453)	27	2	0.42	+	4.72	0.0735	1
positive regulation of protein acetylation (GO:1901985)	27	2	0.42	+	4.72	0.0735	1
regulation of establishment or maintenance of cell polarity (GO:0032878)	27	2	0.42	+	4.72	0.0735	1
positive regulation of mesenchymal cell proliferation (GO:0002053)	27	2	0.42	+	4.72	0.0735	1
regulation of cell fate specification (GO:0042659)	27	2	0.42	+	4.72	0.0735	1
regulation of dendrite extension (GO:1903859)	27	2	0.42	+	4.72	0.0735	1
chondroitin sulfate metabolic process (GO:0030204)	27	2	0.42	+	4.72	0.0735	1
regulation of T cell apoptotic process (GO:0070232)	41	3	0.64	+	4.66	0.0303	1
somatic diversification of immune receptors via germline recombination within a single locus (GO:0002562)	42	3	0.66	+	4.55	0.0321	1
somatic cell DNA recombination (GO:0016444)	42	3	0.66	+	4.55	0.0321	1
phototransduction (GO:0007602)	42	3	0.66	+	4.55	0.0321	1
positive regulation of cyclin-dependent protein serine/threonine kinase activity (GO:0045737)	14	1	0.22	+	4.55	0.208	1
calcium ion transport into cytosol (GO:0060402)	14	1	0.22	+	4.55	0.208	1
response to X-ray (GO:0010165)	28	2	0.44	+	4.55	0.0779	1
regulation of osteoblast proliferation (GO:0033688)	28	2	0.44	+	4.55	0.0779	1
cardioblast differentiation (GO:0010002)	14	1	0.22	+	4.55	0.208	1
positive regulation of receptor recycling (GO:0001921)	14	1	0.22	+	4.55	0.208	1
negative regulation of lipase activity (GO:0060192)	14	1	0.22	+	4.55	0.208	1
positive regulation of sodium ion transmembrane transporter activity (GO:2000651)	14	1	0.22	+	4.55	0.208	1
regulation of nuclear-transcribed mRNA catabolic process, nonsense-mediated decay (GO:2000622)	14	1	0.22	+	4.55	0.208	1
regulation of transforming growth factor beta1 production (GO:0032908)	14	1	0.22	+	4.55	0.208	1
regulation of mesenchymal cell apoptotic process (GO:2001053)	14	1	0.22	+	4.55	0.208	1
somatic diversification of immunoglobulins involved in immune response (GO:0002208)	28	2	0.44	+	4.55	0.0779	1
collecting duct development (GO:0072044)	14	1	0.22	+	4.55	0.208	1
peptidyl-tyrosine autophosphorylation (GO:0038083)	14	1	0.22	+	4.55	0.208	1
epigenetic programming in the zygotic pronuclei (GO:0044725)	14	1	0.22	+	4.55	0.208	1
signal peptide processing (GO:0006465)	14	1	0.22	+	4.55	0.208	1
cellular response to purine-containing compound (GO:0071415)	14	1	0.22	+	4.55	0.208	1
regulation of cell proliferation involved in kidney development (GO:1901722)	14	1	0.22	+	4.55	0.208	1
left/right axis specification (GO:0070986)	14	1	0.22	+	4.55	0.208	1
ganglioside metabolic process (GO:0001573)	28	2	0.44	+	4.55	0.0779	1
oocyte maturation (GO:0001556)	28	2	0.44	+	4.55	0.0779	1
cellular response to ethanol (GO:0071361)	14	1	0.22	+	4.55	0.208	1
regulation of T cell differentiation in thymus (GO:0033081)	28	2	0.44	+	4.55	0.0779	1
negative regulation of amyloid fibril formation (GO:1905907)	14	1	0.22	+	4.55	0.208	1
positive regulation of DNA-templated DNA replication (GO:2000105)	14	1	0.22	+	4.55	0.208	1
mitochondrial electron transport, ubiquinol to cytochrome c (GO:0006122)	14	1	0.22	+	4.55	0.208	1
regulation of keratinocyte migration (GO:0051547)	14	1	0.22	+	4.55	0.208	1
negative regulation of synapse organization (GO:1905809)	14	1	0.22	+	4.55	0.208	1
lipid droplet formation (GO:0140042)	14	1	0.22	+	4.55	0.208	1
acetyl-CoA biosynthetic process (GO:0006085)	14	1	0.22	+	4.55	0.208	1
UDP-N-acetylglucosamine metabolic process (GO:0006047)	14	1	0.22	+	4.55	0.208	1
fructose metabolic process (GO:0006000)	14	1	0.22	+	4.55	0.208	1
positive regulation of p38MAPK cascade (GO:1900745)	28	2	0.44	+	4.55	0.0779	1
regulation of synaptic vesicle cycle (GO:0098693)	14	1	0.22	+	4.55	0.208	1
meiotic sister chromatid cohesion (GO:0051177)	14	1	0.22	+	4.55	0.208	1
endosomal lumen acidification (GO:0048388)	14	1	0.22	+	4.55	0.208	1
mesodermal cell differentiation (GO:0048333)	28	2	0.44	+	4.55	0.0779	1
enamel mineralization (GO:0070166)	14	1	0.22	+	4.55	0.208	1
positive regulation of defense response to bacterium (GO:1900426)	14	1	0.22	+	4.55	0.208	1
spliceosomal tri-snRNP complex assembly (GO:0000244)	14	1	0.22	+	4.55	0.208	1
behavioral response to cocaine (GO:0048148)	14	1	0.22	+	4.55	0.208	1
pre-miRNA processing (GO:0031054)	14	1	0.22	+	4.55	0.208	1
melanin biosynthetic process (GO:0042438)	14	1	0.22	+	4.55	0.208	1
oxygen transport (GO:0015671)	14	1	0.22	+	4.55	0.208	1
negative regulation of neuroinflammatory response (GO:0150079)	14	1	0.22	+	4.55	0.208	1
synaptic vesicle priming (GO:0016082)	14	1	0.22	+	4.55	0.208	1
positive regulation of fibroblast migration (GO:0010763)	14	1	0.22	+	4.55	0.208	1
positive regulation of protein kinase A signaling (GO:0010739)	14	1	0.22	+	4.55	0.208	1
positive regulation of cardiac muscle cell apoptotic process (GO:0010666)	14	1	0.22	+	4.55	0.208	1
positive regulation of striated muscle cell apoptotic process (GO:0010663)	14	1	0.22	+	4.55	0.208	1
positive regulation of calcium ion transport into cytosol (GO:0010524)	14	1	0.22	+	4.55	0.208	1
mechanosensory behavior (GO:0007638)	14	1	0.22	+	4.55	0.208	1
adult heart development (GO:0007512)	14	1	0.22	+	4.55	0.208	1
positive regulation of DNA replication (GO:0045740)	43	3	0.67	+	4.45	0.034	1
monocyte chemotaxis (GO:0002548)	43	3	0.67	+	4.45	0.034	1
establishment of spindle orientation (GO:0051294)	43	3	0.67	+	4.45	0.034	1
T cell costimulation (GO:0031295)	43	3	0.67	+	4.45	0.034	1
aortic valve development (GO:0003176)	43	3	0.67	+	4.45	0.034	1
gamma-aminobutyric acid signaling pathway (GO:0007214)	29	2	0.45	+	4.4	0.0825	1
negative regulation of microtubule depolymerization (GO:0007026)	29	2	0.45	+	4.4	0.0825	1
acetyl-CoA metabolic process (GO:0006084)	29	2	0.45	+	4.4	0.0825	1
positive regulation of cardiac muscle tissue growth (GO:0055023)	29	2	0.45	+	4.4	0.0825	1
detection of temperature stimulus (GO:0016048)	29	2	0.45	+	4.4	0.0825	1
positive regulation of smooth muscle contraction (GO:0045987)	29	2	0.45	+	4.4	0.0825	1
negative regulation of miRNA transcription (GO:1902894)	29	2	0.45	+	4.4	0.0825	1
positive regulation of lymphocyte migration (GO:2000403)	44	3	0.69	+	4.35	0.0359	1
columnar/cuboidal epithelial cell development (GO:0002066)	44	3	0.69	+	4.35	0.0359	1
positive regulation of bone mineralization (GO:0030501)	44	3	0.69	+	4.35	0.0359	1
positive regulation of glycogen biosynthetic process (GO:0045725)	15	1	0.24	+	4.25	0.221	1
embryonic skeletal joint development (GO:0072498)	15	1	0.24	+	4.25	0.221	1
tertiary alcohol metabolic process (GO:1902644)	15	1	0.24	+	4.25	0.221	1
response to iron ion (GO:0010039)	30	2	0.47	+	4.25	0.0871	1
positive regulation of cytoplasmic translation (GO:2000767)	15	1	0.24	+	4.25	0.221	1
epithelial cell fate commitment (GO:0072148)	15	1	0.24	+	4.25	0.221	1
positive regulation of miRNA-mediated gene silencing (GO:2000637)	15	1	0.24	+	4.25	0.221	1
positive regulation of post-transcriptional gene silencing (GO:0060148)	15	1	0.24	+	4.25	0.221	1
positive regulation of endothelial cell chemotaxis (GO:2001028)	15	1	0.24	+	4.25	0.221	1
nucleolus organization (GO:0007000)	15	1	0.24	+	4.25	0.221	1
pharyngeal system development (GO:0060037)	30	2	0.47	+	4.25	0.0871	1
melanin metabolic process (GO:0006582)	15	1	0.24	+	4.25	0.221	1
positive regulation of cellular respiration (GO:1901857)	15	1	0.24	+	4.25	0.221	1
nodal signaling pathway (GO:0038092)	15	1	0.24	+	4.25	0.221	1
columnar/cuboidal epithelial cell maturation (GO:0002069)	15	1	0.24	+	4.25	0.221	1
regulation of circadian sleep/wake cycle, sleep (GO:0045187)	15	1	0.24	+	4.25	0.221	1
negative regulation of intracellular estrogen receptor signaling pathway (GO:0033147)	15	1	0.24	+	4.25	0.221	1
oxidative demethylation (GO:0070989)	15	1	0.24	+	4.25	0.221	1
neurotransmitter uptake (GO:0001504)	30	2	0.47	+	4.25	0.0871	1
medium-chain fatty acid metabolic process (GO:0051791)	15	1	0.24	+	4.25	0.221	1
neurotransmitter receptor internalization (GO:0099590)	15	1	0.24	+	4.25	0.221	1
regulation of presynaptic cytosolic calcium ion concentration (GO:0099509)	15	1	0.24	+	4.25	0.221	1
negative regulation of cytosolic calcium ion concentration (GO:0051481)	15	1	0.24	+	4.25	0.221	1
neurotransmitter receptor transport to postsynaptic membrane (GO:0098969)	15	1	0.24	+	4.25	0.221	1
negative regulation of cell migration involved in sprouting angiogenesis (GO:0090051)	15	1	0.24	+	4.25	0.221	1
protein heterotetramerization (GO:0051290)	15	1	0.24	+	4.25	0.221	1
regulation of thymocyte apoptotic process (GO:0070243)	15	1	0.24	+	4.25	0.221	1
sodium ion export across plasma membrane (GO:0036376)	15	1	0.24	+	4.25	0.221	1
regulation of isotype switching to IgG isotypes (GO:0048302)	15	1	0.24	+	4.25	0.221	1
positive regulation of vascular endothelial growth factor receptor signaling pathway (GO:0030949)	15	1	0.24	+	4.25	0.221	1
positive regulation of post-transcriptional gene silencing by RNA (GO:1900370)	15	1	0.24	+	4.25	0.221	1
phosphatidylcholine acyl-chain remodeling (GO:0036151)	15	1	0.24	+	4.25	0.221	1
ceramide transport (GO:0035627)	15	1	0.24	+	4.25	0.221	1
regulation of developmental pigmentation (GO:0048070)	15	1	0.24	+	4.25	0.221	1
relaxation of cardiac muscle (GO:0055119)	15	1	0.24	+	4.25	0.221	1
cell communication by electrical coupling involved in cardiac conduction (GO:0086064)	15	1	0.24	+	4.25	0.221	1
negative regulation of myotube differentiation (GO:0010832)	15	1	0.24	+	4.25	0.221	1
T cell chemotaxis (GO:0010818)	15	1	0.24	+	4.25	0.221	1
regulation of IRE1-mediated unfolded protein response (GO:1903894)	15	1	0.24	+	4.25	0.221	1
response to laminar fluid shear stress (GO:0034616)	15	1	0.24	+	4.25	0.221	1
cardiac muscle hypertrophy in response to stress (GO:0014898)	15	1	0.24	+	4.25	0.221	1
cardiac muscle adaptation (GO:0014887)	15	1	0.24	+	4.25	0.221	1
negative regulation of type 2 immune response (GO:0002829)	15	1	0.24	+	4.25	0.221	1
muscle hypertrophy in response to stress (GO:0003299)	15	1	0.24	+	4.25	0.221	1
amino sugar catabolic process (GO:0046348)	15	1	0.24	+	4.25	0.221	1
motor neuron apoptotic process (GO:0097049)	15	1	0.24	+	4.25	0.221	1
negative regulation of dendritic spine development (GO:0061000)	15	1	0.24	+	4.25	0.221	1
semaphorin-plexin signaling pathway (GO:0071526)	45	3	0.71	+	4.25	0.0379	1
embryonic cranial skeleton morphogenesis (GO:0048701)	45	3	0.71	+	4.25	0.0379	1
plasma membrane invagination (GO:0099024)	45	3	0.71	+	4.25	0.0379	1
lymphocyte costimulation (GO:0031294)	45	3	0.71	+	4.25	0.0379	1
bone remodeling (GO:0046849)	45	3	0.71	+	4.25	0.0379	1
positive regulation of organ growth (GO:0046622)	45	3	0.71	+	4.25	0.0379	1
mammary gland morphogenesis (GO:0060443)	46	3	0.72	+	4.16	0.0399	1
ventral spinal cord development (GO:0021517)	46	3	0.72	+	4.16	0.0399	1
negative chemotaxis (GO:0050919)	46	3	0.72	+	4.16	0.0399	1
positive regulation of B cell proliferation (GO:0030890)	46	3	0.72	+	4.16	0.0399	1
positive regulation of epidermis development (GO:0045684)	31	2	0.49	+	4.11	0.0918	1
negative regulation of miRNA metabolic process (GO:2000629)	31	2	0.49	+	4.11	0.0918	1
negative regulation of intrinsic apoptotic signaling pathway in response to DNA damage (GO:1902230)	31	2	0.49	+	4.11	0.0918	1
mRNA splice site recognition (GO:0006376)	31	2	0.49	+	4.11	0.0918	1
protein insertion into ER membrane (GO:0045048)	31	2	0.49	+	4.11	0.0918	1
response to auditory stimulus (GO:0010996)	31	2	0.49	+	4.11	0.0918	1
negative regulation of protein processing (GO:0010955)	31	2	0.49	+	4.11	0.0918	1
negative regulation of cartilage development (GO:0061037)	31	2	0.49	+	4.11	0.0918	1
semi-lunar valve development (GO:1905314)	47	3	0.74	+	4.07	0.042	1
positive regulation of macrophage differentiation (GO:0045651)	16	1	0.25	+	3.98	0.233	1
cranial nerve morphogenesis (GO:0021602)	32	2	0.5	+	3.98	0.0966	1
RNA decapping (GO:0110154)	16	1	0.25	+	3.98	0.233	1
intracellular copper ion homeostasis (GO:0006878)	16	1	0.25	+	3.98	0.233	1
neural tube patterning (GO:0021532)	32	2	0.5	+	3.98	0.0966	1
endochondral ossification (GO:0001958)	32	2	0.5	+	3.98	0.0966	1
metanephric nephron development (GO:0072210)	32	2	0.5	+	3.98	0.0966	1
ubiquinone biosynthetic process (GO:0006744)	16	1	0.25	+	3.98	0.233	1
immunoglobulin production involved in immunoglobulin-mediated immune response (GO:0002381)	32	2	0.5	+	3.98	0.0966	1
synapse maturation (GO:0060074)	16	1	0.25	+	3.98	0.233	1
anatomical structure regression (GO:0060033)	16	1	0.25	+	3.98	0.233	1
methionine metabolic process (GO:0006555)	16	1	0.25	+	3.98	0.233	1
negative regulation of amino acid transport (GO:0051956)	16	1	0.25	+	3.98	0.233	1
regulation of amine metabolic process (GO:0033238)	32	2	0.5	+	3.98	0.0966	1
positive regulation of CREB transcription factor activity (GO:0032793)	16	1	0.25	+	3.98	0.233	1
cellular hyperosmotic response (GO:0071474)	16	1	0.25	+	3.98	0.233	1
negative regulation of intrinsic apoptotic signaling pathway in response to DNA damage by p53 class mediator (GO:1902166)	16	1	0.25	+	3.98	0.233	1
positive regulation of T-helper 17 type immune response (GO:2000318)	16	1	0.25	+	3.98	0.233	1
positive regulation of nitric-oxide synthase biosynthetic process (GO:0051770)	16	1	0.25	+	3.98	0.233	1
quinone biosynthetic process (GO:1901663)	16	1	0.25	+	3.98	0.233	1
regulation of myoblast proliferation (GO:2000291)	16	1	0.25	+	3.98	0.233	1
secondary metabolite biosynthetic process (GO:0044550)	16	1	0.25	+	3.98	0.233	1
keratan sulfate biosynthetic process (GO:0018146)	16	1	0.25	+	3.98	0.233	1
negative regulation of ubiquitin-protein transferase activity (GO:0051444)	16	1	0.25	+	3.98	0.233	1
sensory perception of temperature stimulus (GO:0050951)	32	2	0.5	+	3.98	0.0966	1
neurotransmitter receptor transport to plasma membrane (GO:0098877)	16	1	0.25	+	3.98	0.233	1
attachment of mitotic spindle microtubules to kinetochore (GO:0051315)	16	1	0.25	+	3.98	0.233	1
G1 to G0 transition (GO:0070314)	16	1	0.25	+	3.98	0.233	1
positive regulation of smooth muscle cell differentiation (GO:0051152)	16	1	0.25	+	3.98	0.233	1
aorta morphogenesis (GO:0035909)	32	2	0.5	+	3.98	0.0966	1
lateral mesoderm development (GO:0048368)	16	1	0.25	+	3.98	0.233	1
chondroitin sulfate proteoglycan metabolic process (GO:0050654)	32	2	0.5	+	3.98	0.0966	1
regulation of secondary metabolic process (GO:0043455)	16	1	0.25	+	3.98	0.233	1
amyloid precursor protein catabolic process (GO:0042987)	16	1	0.25	+	3.98	0.233	1
regulation of secondary metabolite biosynthetic process (GO:1900376)	16	1	0.25	+	3.98	0.233	1
positive regulation of purine nucleotide biosynthetic process (GO:1900373)	16	1	0.25	+	3.98	0.233	1
positive regulation of nucleotide biosynthetic process (GO:0030810)	16	1	0.25	+	3.98	0.233	1
replacement ossification (GO:0036075)	32	2	0.5	+	3.98	0.0966	1
regulation of melanin biosynthetic process (GO:0048021)	16	1	0.25	+	3.98	0.233	1
muscle cell fate commitment (GO:0042693)	16	1	0.25	+	3.98	0.233	1
response to caffeine (GO:0031000)	16	1	0.25	+	3.98	0.233	1
regulation of amino acid import across plasma membrane (GO:0010958)	16	1	0.25	+	3.98	0.233	1
positive regulation of transforming growth factor beta receptor signaling pathway (GO:0030511)	32	2	0.5	+	3.98	0.0966	1
microautophagy (GO:0016237)	16	1	0.25	+	3.98	0.233	1
positive regulation of cellular response to transforming growth factor beta stimulus (GO:1903846)	32	2	0.5	+	3.98	0.0966	1
synaptic vesicle lumen acidification (GO:0097401)	16	1	0.25	+	3.98	0.233	1
regulation of amino acid transmembrane transport (GO:1903789)	16	1	0.25	+	3.98	0.233	1
hyaluronan catabolic process (GO:0030214)	16	1	0.25	+	3.98	0.233	1
venous blood vessel development (GO:0060841)	16	1	0.25	+	3.98	0.233	1
establishment of protein localization to postsynaptic membrane (GO:1903540)	16	1	0.25	+	3.98	0.233	1
vascular associated smooth muscle contraction (GO:0014829)	16	1	0.25	+	3.98	0.233	1
regulation of T-helper 1 type immune response (GO:0002825)	32	2	0.5	+	3.98	0.0966	1
neuroendocrine cell differentiation (GO:0061101)	16	1	0.25	+	3.98	0.233	1
mammary gland duct morphogenesis (GO:0060603)	32	2	0.5	+	3.98	0.0966	1
positive regulation of fatty acid oxidation (GO:0046321)	16	1	0.25	+	3.98	0.233	1
positive regulation of membrane potential (GO:0045838)	16	1	0.25	+	3.98	0.233	1
regulation of cell growth involved in cardiac muscle cell development (GO:0061050)	16	1	0.25	+	3.98	0.233	1
positive regulation of cartilage development (GO:0061036)	32	2	0.5	+	3.98	0.0966	1
negative regulation of protein maturation (GO:1903318)	32	2	0.5	+	3.98	0.0966	1
intestinal epithelial cell development (GO:0060576)	16	1	0.25	+	3.98	0.233	1
negative regulation of necroptotic process (GO:0060546)	16	1	0.25	+	3.98	0.233	1
cerebral cortex cell migration (GO:0021795)	49	3	0.77	+	3.9	0.0463	1
negative regulation of T cell differentiation (GO:0045581)	49	3	0.77	+	3.9	0.0463	1
ephrin receptor signaling pathway (GO:0048013)	49	3	0.77	+	3.9	0.0463	1
positive regulation of heart growth (GO:0060421)	33	2	0.52	+	3.86	0.101	1
acetylcholine receptor signaling pathway (GO:0095500)	33	2	0.52	+	3.86	0.101	1
positive regulation of telomerase activity (GO:0051973)	33	2	0.52	+	3.86	0.101	1
negative regulation of DNA binding (GO:0043392)	33	2	0.52	+	3.86	0.101	1
somatic recombination of immunoglobulin gene segments (GO:0016447)	33	2	0.52	+	3.86	0.101	1
regulation of microtubule depolymerization (GO:0031114)	33	2	0.52	+	3.86	0.101	1
neuroepithelial cell differentiation (GO:0060563)	33	2	0.52	+	3.86	0.101	1
cell differentiation in spinal cord (GO:0021515)	50	3	0.78	+	3.83	0.0485	1
long-term synaptic potentiation (GO:0060291)	50	3	0.78	+	3.83	0.0485	1
regulation of T cell migration (GO:2000404)	50	3	0.78	+	3.83	0.0485	1
modulation of excitatory postsynaptic potential (GO:0098815)	50	3	0.78	+	3.83	0.0485	1
response to nerve growth factor (GO:1990089)	50	3	0.78	+	3.83	0.0485	1
endocardial cushion development (GO:0003197)	51	3	0.8	+	3.75	0.0508	1
negative regulation of bone resorption (GO:0045779)	17	1	0.27	+	3.75	0.244	1
apoptotic process involved in development (GO:1902742)	34	2	0.53	+	3.75	0.106	1
positive regulation of homotypic cell-cell adhesion (GO:0034112)	17	1	0.27	+	3.75	0.244	1
mitochondrial calcium ion transmembrane transport (GO:0006851)	17	1	0.27	+	3.75	0.244	1
tail-anchored membrane protein insertion into ER membrane (GO:0071816)	17	1	0.27	+	3.75	0.244	1
regulation of mammary gland epithelial cell proliferation (GO:0033599)	17	1	0.27	+	3.75	0.244	1
regulation of vasculogenesis (GO:2001212)	17	1	0.27	+	3.75	0.244	1
synaptic transmission, dopaminergic (GO:0001963)	17	1	0.27	+	3.75	0.244	1
cell differentiation involved in metanephros development (GO:0072202)	17	1	0.27	+	3.75	0.244	1
ureter development (GO:0072189)	17	1	0.27	+	3.75	0.244	1
SRP-dependent cotranslational protein targeting to membrane (GO:0006614)	17	1	0.27	+	3.75	0.244	1
establishment of epithelial cell apical/basal polarity (GO:0045198)	17	1	0.27	+	3.75	0.244	1
desensitization of G protein-coupled receptor signaling pathway (GO:0002029)	17	1	0.27	+	3.75	0.244	1
V(D)J recombination (GO:0033151)	17	1	0.27	+	3.75	0.244	1
ganglioside biosynthetic process (GO:0001574)	17	1	0.27	+	3.75	0.244	1
positive regulation of glycogen metabolic process (GO:0070875)	17	1	0.27	+	3.75	0.244	1
fatty acid derivative catabolic process (GO:1901569)	17	1	0.27	+	3.75	0.244	1
positive regulation of multicellular organism growth (GO:0040018)	34	2	0.53	+	3.75	0.106	1
resolution of meiotic recombination intermediates (GO:0000712)	17	1	0.27	+	3.75	0.244	1
regulation of pigmentation (GO:0120305)	17	1	0.27	+	3.75	0.244	1
negative regulation of nervous system process (GO:0031645)	17	1	0.27	+	3.75	0.244	1
synaptic vesicle membrane organization (GO:0048499)	17	1	0.27	+	3.75	0.244	1
regulation of autophagosome maturation (GO:1901096)	17	1	0.27	+	3.75	0.244	1
negative regulation of defense response to virus (GO:0050687)	17	1	0.27	+	3.75	0.244	1
positive regulation of nitric-oxide synthase activity (GO:0051000)	17	1	0.27	+	3.75	0.244	1
inhibitory synapse assembly (GO:1904862)	17	1	0.27	+	3.75	0.244	1
cardiac muscle tissue growth (GO:0055017)	34	2	0.53	+	3.75	0.106	1
negative regulation of macrophage activation (GO:0043031)	17	1	0.27	+	3.75	0.244	1
regulation of microglial cell activation (GO:1903978)	17	1	0.27	+	3.75	0.244	1
regulation of receptor clustering (GO:1903909)	17	1	0.27	+	3.75	0.244	1
membrane depolarization during cardiac muscle cell action potential (GO:0086012)	17	1	0.27	+	3.75	0.244	1
positive regulation of telomere capping (GO:1904355)	17	1	0.27	+	3.75	0.244	1
regulation of cholesterol storage (GO:0010885)	17	1	0.27	+	3.75	0.244	1
stabilization of membrane potential (GO:0030322)	17	1	0.27	+	3.75	0.244	1
regulation of miRNA processing (GO:1903798)	17	1	0.27	+	3.75	0.244	1
miRNA processing (GO:0035196)	34	2	0.53	+	3.75	0.106	1
asymmetric cell division (GO:0008356)	17	1	0.27	+	3.75	0.244	1
positive regulation of cyclin-dependent protein kinase activity (GO:1904031)	17	1	0.27	+	3.75	0.244	1
extrinsic apoptotic signaling pathway in absence of ligand (GO:0097192)	34	2	0.53	+	3.75	0.106	1
regulation of type 2 immune response (GO:0002828)	34	2	0.53	+	3.75	0.106	1
adenohypophysis development (GO:0021984)	17	1	0.27	+	3.75	0.244	1
positive regulation of reactive oxygen species biosynthetic process (GO:1903428)	17	1	0.27	+	3.75	0.244	1
branch elongation of an epithelium (GO:0060602)	17	1	0.27	+	3.75	0.244	1
positive regulation of dendritic spine morphogenesis (GO:0061003)	17	1	0.27	+	3.75	0.244	1
seminiferous tubule development (GO:0072520)	17	1	0.27	+	3.75	0.244	1
positive regulation of T cell mediated immunity (GO:0002711)	69	4	1.08	+	3.7	0.0264	1
somatic diversification of immune receptors (GO:0002200)	52	3	0.82	+	3.68	0.0532	1
fatty acid derivative biosynthetic process (GO:1901570)	52	3	0.82	+	3.68	0.0532	1
membrane invagination (GO:0010324)	52	3	0.82	+	3.68	0.0532	1
olfactory bulb development (GO:0021772)	35	2	0.55	+	3.64	0.111	1
cardiac septum morphogenesis (GO:0060411)	70	4	1.1	+	3.64	0.0276	1
regulation of collagen biosynthetic process (GO:0032965)	35	2	0.55	+	3.64	0.111	1
temperature homeostasis (GO:0001659)	35	2	0.55	+	3.64	0.111	1
actin filament capping (GO:0051693)	35	2	0.55	+	3.64	0.111	1
neural nucleus development (GO:0048857)	70	4	1.1	+	3.64	0.0276	1
regulation of presynapse assembly (GO:1905606)	35	2	0.55	+	3.64	0.111	1
regulation of presynapse organization (GO:0099174)	35	2	0.55	+	3.64	0.111	1
cellular response to acetylcholine (GO:1905145)	35	2	0.55	+	3.64	0.111	1
very long-chain fatty acid metabolic process (GO:0000038)	35	2	0.55	+	3.64	0.111	1
negative regulation of dephosphorylation (GO:0035305)	35	2	0.55	+	3.64	0.111	1
vasoconstriction (GO:0042310)	35	2	0.55	+	3.64	0.111	1
hexose biosynthetic process (GO:0019319)	53	3	0.83	+	3.61	0.0556	1
biological process involved in intraspecies interaction between organisms (GO:0051703)	53	3	0.83	+	3.61	0.0556	1
regulation of actin filament depolymerization (GO:0030834)	53	3	0.83	+	3.61	0.0556	1
social behavior (GO:0035176)	53	3	0.83	+	3.61	0.0556	1
response to estrogen (GO:0043627)	71	4	1.11	+	3.59	0.0288	1
positive regulation of gluconeogenesis (GO:0045722)	18	1	0.28	+	3.54	0.256	1
phenol-containing compound biosynthetic process (GO:0046189)	36	2	0.56	+	3.54	0.116	1
heart growth (GO:0060419)	36	2	0.56	+	3.54	0.116	1
regulation of homotypic cell-cell adhesion (GO:0034110)	36	2	0.56	+	3.54	0.116	1
phagocytosis, engulfment (GO:0006911)	36	2	0.56	+	3.54	0.116	1
negative regulation of T-helper cell differentiation (GO:0045623)	18	1	0.28	+	3.54	0.256	1
positive regulation of keratinocyte differentiation (GO:0045618)	18	1	0.28	+	3.54	0.256	1
epoxygenase P450 pathway (GO:0019373)	18	1	0.28	+	3.54	0.256	1
positive regulation of SMAD protein signal transduction (GO:0060391)	36	2	0.56	+	3.54	0.116	1
specification of animal organ identity (GO:0010092)	18	1	0.28	+	3.54	0.256	1
spinal cord dorsal/ventral patterning (GO:0021513)	18	1	0.28	+	3.54	0.256	1
regulation of respiratory burst (GO:0060263)	18	1	0.28	+	3.54	0.256	1
ubiquinone metabolic process (GO:0006743)	18	1	0.28	+	3.54	0.256	1
regulation of ATP biosynthetic process (GO:2001169)	18	1	0.28	+	3.54	0.256	1
angiogenesis involved in wound healing (GO:0060055)	18	1	0.28	+	3.54	0.256	1
positive regulation of sodium ion transmembrane transport (GO:1902307)	18	1	0.28	+	3.54	0.256	1
signal transduction in absence of ligand (GO:0038034)	36	2	0.56	+	3.54	0.116	1
regulation of intracellular estrogen receptor signaling pathway (GO:0033146)	36	2	0.56	+	3.54	0.116	1
regulation of regulatory ncRNA processing (GO:0070920)	18	1	0.28	+	3.54	0.256	1
regulation of intrinsic apoptotic signaling pathway in response to DNA damage by p53 class mediator (GO:1902165)	18	1	0.28	+	3.54	0.256	1
cellular response to gonadotropin stimulus (GO:0071371)	18	1	0.28	+	3.54	0.256	1
regulation of mast cell activation (GO:0033003)	18	1	0.28	+	3.54	0.256	1
regulation of hematopoietic stem cell differentiation (GO:1902036)	18	1	0.28	+	3.54	0.256	1
cellular response to arsenic-containing substance (GO:0071243)	18	1	0.28	+	3.54	0.256	1
calcium ion-regulated exocytosis of neurotransmitter (GO:0048791)	18	1	0.28	+	3.54	0.256	1
N-acetylglucosamine metabolic process (GO:0006044)	18	1	0.28	+	3.54	0.256	1
neuron fate commitment (GO:0048663)	72	4	1.13	+	3.54	0.0301	1
calcium ion import (GO:0070509)	18	1	0.28	+	3.54	0.256	1
regulation of protein kinase C signaling (GO:0090036)	18	1	0.28	+	3.54	0.256	1
positive regulation of T cell receptor signaling pathway (GO:0050862)	18	1	0.28	+	3.54	0.256	1
positive regulation of myelination (GO:0031643)	18	1	0.28	+	3.54	0.256	1
peptidyl-threonine dephosphorylation (GO:0035970)	18	1	0.28	+	3.54	0.256	1
regulation of smooth muscle cell differentiation (GO:0051150)	36	2	0.56	+	3.54	0.116	1
response to light intensity (GO:0009642)	18	1	0.28	+	3.54	0.256	1
response to potassium ion (GO:0035864)	18	1	0.28	+	3.54	0.256	1
skeletal muscle tissue regeneration (GO:0043403)	36	2	0.56	+	3.54	0.116	1
amyloid-beta metabolic process (GO:0050435)	18	1	0.28	+	3.54	0.256	1
establishment of mitotic spindle orientation (GO:0000132)	36	2	0.56	+	3.54	0.116	1
oligosaccharide catabolic process (GO:0009313)	18	1	0.28	+	3.54	0.256	1
surfactant homeostasis (GO:0043129)	18	1	0.28	+	3.54	0.256	1
reticulophagy (GO:0061709)	18	1	0.28	+	3.54	0.256	1
negative regulation of programmed necrotic cell death (GO:0062099)	18	1	0.28	+	3.54	0.256	1
keratan sulfate metabolic process (GO:0042339)	18	1	0.28	+	3.54	0.256	1
positive regulation of macrophage chemotaxis (GO:0010759)	18	1	0.28	+	3.54	0.256	1
positive regulation of macrophage derived foam cell differentiation (GO:0010744)	18	1	0.28	+	3.54	0.256	1
coronary vasculature morphogenesis (GO:0060977)	18	1	0.28	+	3.54	0.256	1
heart formation (GO:0060914)	18	1	0.28	+	3.54	0.256	1
monocyte differentiation (GO:0030224)	18	1	0.28	+	3.54	0.256	1
negative regulation of platelet activation (GO:0010544)	18	1	0.28	+	3.54	0.256	1
glycosphingolipid catabolic process (GO:0046479)	18	1	0.28	+	3.54	0.256	1
striated muscle cell proliferation (GO:0014855)	36	2	0.56	+	3.54	0.116	1
positive regulation of type 2 immune response (GO:0002830)	18	1	0.28	+	3.54	0.256	1
negative adaptation of signaling pathway (GO:0022401)	18	1	0.28	+	3.54	0.256	1
heterophilic cell-cell adhesion via plasma membrane cell adhesion molecules (GO:0007157)	54	3	0.85	+	3.54	0.058	1
positive regulation of biomineral tissue development (GO:0070169)	54	3	0.85	+	3.54	0.058	1
regulation of cardiac muscle tissue growth (GO:0055021)	54	3	0.85	+	3.54	0.058	1
heart valve development (GO:0003170)	73	4	1.15	+	3.49	0.0314	1
regulation of dopamine secretion (GO:0014059)	37	2	0.58	+	3.45	0.121	1
astrocyte development (GO:0014002)	37	2	0.58	+	3.45	0.121	1
homeostasis of number of cells within a tissue (GO:0048873)	37	2	0.58	+	3.45	0.121	1
regulation of cAMP-mediated signaling (GO:0043949)	37	2	0.58	+	3.45	0.121	1
sulfur compound catabolic process (GO:0044273)	37	2	0.58	+	3.45	0.121	1
positive regulation of morphogenesis of an epithelium (GO:1905332)	37	2	0.58	+	3.45	0.121	1
negative regulation of exocytosis (GO:0045920)	37	2	0.58	+	3.45	0.121	1
olfactory lobe development (GO:0021988)	37	2	0.58	+	3.45	0.121	1
cardiac conduction system development (GO:0003161)	37	2	0.58	+	3.45	0.121	1
B cell activation involved in immune response (GO:0002312)	56	3	0.88	+	3.42	0.063	1
mesenchyme morphogenesis (GO:0072132)	56	3	0.88	+	3.42	0.063	1
negative regulation of leukocyte apoptotic process (GO:2000107)	56	3	0.88	+	3.42	0.063	1
positive regulation of miRNA transcription (GO:1902895)	56	3	0.88	+	3.42	0.063	1
positive regulation of cell cycle G1/S phase transition (GO:1902808)	56	3	0.88	+	3.42	0.063	1
receptor internalization (GO:0031623)	75	4	1.18	+	3.4	0.034	1
negative regulation of T cell proliferation (GO:0042130)	75	4	1.18	+	3.4	0.034	1
body fluid secretion (GO:0007589)	75	4	1.18	+	3.4	0.034	1
glomerulus development (GO:0032835)	57	3	0.89	+	3.36	0.0656	1
negative regulation of gluconeogenesis (GO:0045721)	19	1	0.3	+	3.36	0.268	1
trachea development (GO:0060438)	19	1	0.3	+	3.36	0.268	1
positive regulation of autophagosome assembly (GO:2000786)	19	1	0.3	+	3.36	0.268	1
positive regulation of peptidyl-lysine acetylation (GO:2000758)	19	1	0.3	+	3.36	0.268	1
regulation of glial cell proliferation (GO:0060251)	38	2	0.6	+	3.36	0.127	1
trophectodermal cell differentiation (GO:0001829)	19	1	0.3	+	3.36	0.268	1
NLS-bearing protein import into nucleus (GO:0006607)	19	1	0.3	+	3.36	0.268	1
vocalization behavior (GO:0071625)	19	1	0.3	+	3.36	0.268	1
positive regulation of cell cycle checkpoint (GO:1901978)	19	1	0.3	+	3.36	0.268	1
nephron tubule formation (GO:0072079)	19	1	0.3	+	3.36	0.268	1
regulation of cardiac muscle cell proliferation (GO:0060043)	38	2	0.6	+	3.36	0.127	1
pericardium development (GO:0060039)	19	1	0.3	+	3.36	0.268	1
regulation of CD4-positive, alpha-beta T cell activation (GO:2000514)	76	4	1.19	+	3.36	0.0354	1
regulation of chemokine (C-X-C motif) ligand 2 production (GO:2000341)	19	1	0.3	+	3.36	0.268	1
regulation of nitric-oxide synthase biosynthetic process (GO:0051769)	19	1	0.3	+	3.36	0.268	1
mitotic recombination (GO:0006312)	19	1	0.3	+	3.36	0.268	1
positive regulation of phosphoprotein phosphatase activity (GO:0032516)	19	1	0.3	+	3.36	0.268	1
negative regulation of cilium assembly (GO:1902018)	19	1	0.3	+	3.36	0.268	1
DNA double-strand break processing (GO:0000729)	19	1	0.3	+	3.36	0.268	1
postsynaptic signal transduction (GO:0098926)	38	2	0.6	+	3.36	0.127	1
embryonic pattern specification (GO:0009880)	76	4	1.19	+	3.36	0.0354	1
lymph node development (GO:0048535)	19	1	0.3	+	3.36	0.268	1
calcium ion import across plasma membrane (GO:0098703)	38	2	0.6	+	3.36	0.127	1
regulation of behavior (GO:0050795)	76	4	1.19	+	3.36	0.0354	1
retinoic acid receptor signaling pathway (GO:0048384)	19	1	0.3	+	3.36	0.268	1
regulation of defense response to bacterium (GO:1900424)	19	1	0.3	+	3.36	0.268	1
astrocyte activation (GO:0048143)	19	1	0.3	+	3.36	0.268	1
base conversion or substitution editing (GO:0016553)	19	1	0.3	+	3.36	0.268	1
response to acetylcholine (GO:1905144)	38	2	0.6	+	3.36	0.127	1
regulation of ubiquitin protein ligase activity (GO:1904666)	19	1	0.3	+	3.36	0.268	1
regulation of circadian sleep/wake cycle (GO:0042749)	19	1	0.3	+	3.36	0.268	1
regulation of amyloid-beta clearance (GO:1900221)	19	1	0.3	+	3.36	0.268	1
stress fiber assembly (GO:0043149)	19	1	0.3	+	3.36	0.268	1
coenzyme A metabolic process (GO:0015936)	19	1	0.3	+	3.36	0.268	1
regulation of telomere maintenance in response to DNA damage (GO:1904505)	19	1	0.3	+	3.36	0.268	1
copper ion homeostasis (GO:0055070)	19	1	0.3	+	3.36	0.268	1
post-fertilization epigenetic regulation of gene expression (GO:0043045)	19	1	0.3	+	3.36	0.268	1
regulation of striated muscle tissue development (GO:0016202)	19	1	0.3	+	3.36	0.268	1
serine family amino acid biosynthetic process (GO:0009070)	19	1	0.3	+	3.36	0.268	1
negative regulation of bone remodeling (GO:0046851)	19	1	0.3	+	3.36	0.268	1
regulation of odontogenesis (GO:0042481)	19	1	0.3	+	3.36	0.268	1
chondroitin sulfate biosynthetic process (GO:0030206)	19	1	0.3	+	3.36	0.268	1
regulation of sprouting angiogenesis (GO:1903670)	38	2	0.6	+	3.36	0.127	1
contractile actin filament bundle assembly (GO:0030038)	19	1	0.3	+	3.36	0.268	1
positive regulation of T-helper 1 type immune response (GO:0002827)	19	1	0.3	+	3.36	0.268	1
positive regulation of transcription by RNA polymerase III (GO:0045945)	19	1	0.3	+	3.36	0.268	1
long-term memory (GO:0007616)	38	2	0.6	+	3.36	0.127	1
craniofacial suture morphogenesis (GO:0097094)	19	1	0.3	+	3.36	0.268	1
excretion (GO:0007588)	19	1	0.3	+	3.36	0.268	1
positive regulation of cellular extravasation (GO:0002693)	19	1	0.3	+	3.36	0.268	1
fatty acid derivative metabolic process (GO:1901568)	77	4	1.21	+	3.31	0.0368	1
establishment of spindle localization (GO:0051293)	58	3	0.91	+	3.3	0.0683	1
regulation of dendritic spine development (GO:0060998)	58	3	0.91	+	3.3	0.0683	1
unsaturated fatty acid biosynthetic process (GO:0006636)	39	2	0.61	+	3.27	0.132	1
regulation of intrinsic apoptotic signaling pathway in response to DNA damage (GO:1902229)	39	2	0.61	+	3.27	0.132	1
cellular response to alkaloid (GO:0071312)	39	2	0.61	+	3.27	0.132	1
quinone metabolic process (GO:1901661)	39	2	0.61	+	3.27	0.132	1
negative regulation of actin filament depolymerization (GO:0030835)	39	2	0.61	+	3.27	0.132	1
negative regulation of protein-containing complex disassembly (GO:0043242)	78	4	1.22	+	3.27	0.0382	1
positive regulation of dendritic spine development (GO:0060999)	39	2	0.61	+	3.27	0.132	1
positive regulation of fatty acid metabolic process (GO:0045923)	39	2	0.61	+	3.27	0.132	1
negative regulation of lymphocyte differentiation (GO:0045620)	59	3	0.93	+	3.24	0.0709	1
transmission of nerve impulse (GO:0019226)	59	3	0.93	+	3.24	0.0709	1
membrane assembly (GO:0071709)	59	3	0.93	+	3.24	0.0709	1
positive regulation of protein binding (GO:0032092)	59	3	0.93	+	3.24	0.0709	1
aorta development (GO:0035904)	59	3	0.93	+	3.24	0.0709	1
regulation of lymphocyte apoptotic process (GO:0070228)	59	3	0.93	+	3.24	0.0709	1
ventricular cardiac muscle tissue development (GO:0003229)	59	3	0.93	+	3.24	0.0709	1
response to UV-B (GO:0010224)	20	1	0.31	+	3.19	0.279	1
glomerular filtration (GO:0003094)	20	1	0.31	+	3.19	0.279	1
regulation of heart growth (GO:0060420)	60	3	0.94	+	3.19	0.0737	1
tripartite regional subdivision (GO:0007351)	20	1	0.31	+	3.19	0.279	1
growth hormone receptor signaling pathway (GO:0060396)	20	1	0.31	+	3.19	0.279	1
positive regulation of type I interferon-mediated signaling pathway (GO:0060340)	20	1	0.31	+	3.19	0.279	1
cellular response to catecholamine stimulus (GO:0071870)	80	4	1.25	+	3.19	0.0412	1
cellular response to monoamine stimulus (GO:0071868)	80	4	1.25	+	3.19	0.0412	1
immune response-regulating cell surface receptor signaling pathway involved in phagocytosis (GO:0002433)	20	1	0.31	+	3.19	0.279	1
dorsal spinal cord development (GO:0021516)	20	1	0.31	+	3.19	0.279	1
spinal cord patterning (GO:0021511)	20	1	0.31	+	3.19	0.279	1
long-term synaptic depression (GO:0060292)	20	1	0.31	+	3.19	0.279	1
metanephric nephron epithelium development (GO:0072243)	20	1	0.31	+	3.19	0.279	1
sphingosine metabolic process (GO:0006670)	20	1	0.31	+	3.19	0.279	1
viral genome replication (GO:0019079)	20	1	0.31	+	3.19	0.279	1
regulation of mitochondrial depolarization (GO:0051900)	20	1	0.31	+	3.19	0.279	1
Fc-gamma receptor signaling pathway involved in phagocytosis (GO:0038096)	20	1	0.31	+	3.19	0.279	1
regulation of protein neddylation (GO:2000434)	20	1	0.31	+	3.19	0.279	1
regulation of delayed rectifier potassium channel activity (GO:1902259)	20	1	0.31	+	3.19	0.279	1
cellular response to fluid shear stress (GO:0071498)	20	1	0.31	+	3.19	0.279	1
thymic T cell selection (GO:0045061)	20	1	0.31	+	3.19	0.279	1
negative regulation of phosphoprotein phosphatase activity (GO:0032515)	20	1	0.31	+	3.19	0.279	1
melanosome transport (GO:0032402)	20	1	0.31	+	3.19	0.279	1
positive regulation of chondrocyte differentiation (GO:0032332)	20	1	0.31	+	3.19	0.279	1
regulation of cytosolic calcium ion concentration (GO:0051480)	60	3	0.94	+	3.19	0.0737	1
anterior/posterior axis specification (GO:0009948)	60	3	0.94	+	3.19	0.0737	1
regulation of synapse maturation (GO:0090128)	20	1	0.31	+	3.19	0.279	1
amide catabolic process (GO:0043605)	20	1	0.31	+	3.19	0.279	1
catechol-containing compound biosynthetic process (GO:0009713)	20	1	0.31	+	3.19	0.279	1
mitophagy (GO:0000423)	20	1	0.31	+	3.19	0.279	1
negative regulation of potassium ion transmembrane transporter activity (GO:1901017)	20	1	0.31	+	3.19	0.279	1
necroptotic process (GO:0070266)	20	1	0.31	+	3.19	0.279	1
barbed-end actin filament capping (GO:0051016)	20	1	0.31	+	3.19	0.279	1
amine catabolic process (GO:0009310)	20	1	0.31	+	3.19	0.279	1
ribosomal small subunit assembly (GO:0000028)	20	1	0.31	+	3.19	0.279	1
negative regulation of vascular permeability (GO:0043116)	20	1	0.31	+	3.19	0.279	1
nucleotide-sugar biosynthetic process (GO:0009226)	20	1	0.31	+	3.19	0.279	1
phosphate ion homeostasis (GO:0055062)	20	1	0.31	+	3.19	0.279	1
myeloid dendritic cell differentiation (GO:0043011)	20	1	0.31	+	3.19	0.279	1
anterior/posterior axis specification, embryo (GO:0008595)	20	1	0.31	+	3.19	0.279	1
catecholamine biosynthetic process (GO:0042423)	20	1	0.31	+	3.19	0.279	1
cellular biogenic amine catabolic process (GO:0042402)	20	1	0.31	+	3.19	0.279	1
regulation of collagen metabolic process (GO:0010712)	40	2	0.63	+	3.19	0.137	1
cell communication by electrical coupling (GO:0010644)	20	1	0.31	+	3.19	0.279	1
ceramide catabolic process (GO:0046514)	20	1	0.31	+	3.19	0.279	1
regulation of calcium ion transport into cytosol (GO:0010522)	20	1	0.31	+	3.19	0.279	1
labyrinthine layer blood vessel development (GO:0060716)	20	1	0.31	+	3.19	0.279	1
endocardial cushion morphogenesis (GO:0003203)	40	2	0.63	+	3.19	0.137	1
retrograde axonal transport (GO:0008090)	20	1	0.31	+	3.19	0.279	1
Arp2/3 complex-mediated actin nucleation (GO:0034314)	20	1	0.31	+	3.19	0.279	1
telencephalon cell migration (GO:0022029)	61	3	0.96	+	3.14	0.0765	1
embryonic digit morphogenesis (GO:0042733)	61	3	0.96	+	3.14	0.0765	1
proteoglycan biosynthetic process (GO:0030166)	61	3	0.96	+	3.14	0.0765	1
ventricular septum morphogenesis (GO:0060412)	41	2	0.64	+	3.11	0.142	1
myoblast differentiation (GO:0045445)	41	2	0.64	+	3.11	0.142	1
positive regulation of amine transport (GO:0051954)	41	2	0.64	+	3.11	0.142	1
regulation of hematopoietic progenitor cell differentiation (GO:1901532)	41	2	0.64	+	3.11	0.142	1
erythrocyte development (GO:0048821)	41	2	0.64	+	3.11	0.142	1
establishment of mitotic spindle localization (GO:0040001)	41	2	0.64	+	3.11	0.142	1
regulation of p38MAPK cascade (GO:1900744)	41	2	0.64	+	3.11	0.142	1
regulation of DNA binding (GO:0051101)	82	4	1.29	+	3.11	0.0443	1
negative regulation of microtubule polymerization or depolymerization (GO:0031111)	41	2	0.64	+	3.11	0.142	1
positive regulation of G1/S transition of mitotic cell cycle (GO:1900087)	41	2	0.64	+	3.11	0.142	1
positive regulation of glucose metabolic process (GO:0010907)	41	2	0.64	+	3.11	0.142	1
negative regulation of mitotic nuclear division (GO:0045839)	41	2	0.64	+	3.11	0.142	1
water-soluble vitamin metabolic process (GO:0006767)	62	3	0.97	+	3.08	0.0793	1
positive regulation of miRNA metabolic process (GO:2000630)	62	3	0.97	+	3.08	0.0793	1
regulation of phosphatase activity (GO:0010921)	62	3	0.97	+	3.08	0.0793	1
monosaccharide biosynthetic process (GO:0046364)	62	3	0.97	+	3.08	0.0793	1
response to catecholamine (GO:0071869)	83	4	1.3	+	3.07	0.0458	1
response to monoamine (GO:0071867)	83	4	1.3	+	3.07	0.0458	1
chemokine-mediated signaling pathway (GO:0070098)	83	4	1.3	+	3.07	0.0458	1
negative regulation of cyclin-dependent protein serine/threonine kinase activity (GO:0045736)	21	1	0.33	+	3.04	0.29	1
triglyceride biosynthetic process (GO:0019432)	21	1	0.33	+	3.04	0.29	1
pigment biosynthetic process (GO:0046148)	42	2	0.66	+	3.04	0.148	1
DNA damage response, signal transduction by p53 class mediator resulting in cell cycle arrest (GO:0006977)	21	1	0.33	+	3.04	0.29	1
positive regulation of T-helper cell differentiation (GO:0045624)	21	1	0.33	+	3.04	0.29	1
glycolipid catabolic process (GO:0019377)	21	1	0.33	+	3.04	0.29	1
G protein-coupled acetylcholine receptor signaling pathway (GO:0007213)	21	1	0.33	+	3.04	0.29	1
positive regulation of glial cell proliferation (GO:0060252)	21	1	0.33	+	3.04	0.29	1
positive regulation of stem cell differentiation (GO:2000738)	21	1	0.33	+	3.04	0.29	1
hematopoietic stem cell differentiation (GO:0060218)	21	1	0.33	+	3.04	0.29	1
positive regulation of transcription regulatory region DNA binding (GO:2000679)	21	1	0.33	+	3.04	0.29	1
podocyte differentiation (GO:0072112)	21	1	0.33	+	3.04	0.29	1
glycerol ether metabolic process (GO:0006662)	21	1	0.33	+	3.04	0.29	1
regulation of endothelial cell chemotaxis (GO:2001026)	21	1	0.33	+	3.04	0.29	1
positive regulation of CD4-positive, alpha-beta T cell activation (GO:2000516)	42	2	0.66	+	3.04	0.148	1
pigment granule transport (GO:0051904)	21	1	0.33	+	3.04	0.29	1
regulation of interleukin-5 production (GO:0032674)	21	1	0.33	+	3.04	0.29	1
cellular response to growth hormone stimulus (GO:0071378)	21	1	0.33	+	3.04	0.29	1
establishment of melanosome localization (GO:0032401)	21	1	0.33	+	3.04	0.29	1
regulation of mitotic cell cycle spindle assembly checkpoint (GO:0090266)	21	1	0.33	+	3.04	0.29	1
detection of temperature stimulus involved in sensory perception of pain (GO:0050965)	21	1	0.33	+	3.04	0.29	1
regulation of B cell receptor signaling pathway (GO:0050855)	21	1	0.33	+	3.04	0.29	1
negative regulation of phagocytosis (GO:0050765)	21	1	0.33	+	3.04	0.29	1
postsynaptic cytoskeleton organization (GO:0099188)	21	1	0.33	+	3.04	0.29	1
tongue development (GO:0043586)	21	1	0.33	+	3.04	0.29	1
positive regulation of purine nucleotide metabolic process (GO:1900544)	21	1	0.33	+	3.04	0.29	1
somatic diversification of immunoglobulins (GO:0016445)	42	2	0.66	+	3.04	0.148	1
vitamin transmembrane transport (GO:0035461)	21	1	0.33	+	3.04	0.29	1
dopamine transport (GO:0015872)	21	1	0.33	+	3.04	0.29	1
intracellular estrogen receptor signaling pathway (GO:0030520)	21	1	0.33	+	3.04	0.29	1
middle ear morphogenesis (GO:0042474)	21	1	0.33	+	3.04	0.29	1
regulation of cardiac muscle contraction by regulation of the release of sequestered calcium ion (GO:0010881)	21	1	0.33	+	3.04	0.29	1
glycoside metabolic process (GO:0016137)	21	1	0.33	+	3.04	0.29	1
gas transport (GO:0015669)	21	1	0.33	+	3.04	0.29	1
mammary gland lobule development (GO:0061377)	21	1	0.33	+	3.04	0.29	1
positive regulation of sprouting angiogenesis (GO:1903672)	21	1	0.33	+	3.04	0.29	1
renal filtration cell differentiation (GO:0061318)	21	1	0.33	+	3.04	0.29	1
regulation of histone acetylation (GO:0035065)	21	1	0.33	+	3.04	0.29	1
adaptation of signaling pathway (GO:0023058)	21	1	0.33	+	3.04	0.29	1
miRNA metabolic process (GO:0010586)	21	1	0.33	+	3.04	0.29	1
negative regulation of cyclin-dependent protein kinase activity (GO:1904030)	21	1	0.33	+	3.04	0.29	1
regulation of mitotic spindle checkpoint (GO:1903504)	21	1	0.33	+	3.04	0.29	1
ether lipid metabolic process (GO:0046485)	21	1	0.33	+	3.04	0.29	1
mammary gland alveolus development (GO:0060749)	21	1	0.33	+	3.04	0.29	1
positive regulation of nucleotide metabolic process (GO:0045981)	21	1	0.33	+	3.04	0.29	1
negative regulation of heart contraction (GO:0045822)	21	1	0.33	+	3.04	0.29	1
regulation of focal adhesion assembly (GO:0051893)	63	3	0.99	+	3.04	0.0821	1
spindle localization (GO:0051653)	63	3	0.99	+	3.04	0.0821	1
negative regulation of cysteine-type endopeptidase activity (GO:2000117)	63	3	0.99	+	3.04	0.0821	1
regulation of cell-substrate junction assembly (GO:0090109)	63	3	0.99	+	3.04	0.0821	1
neuron apoptotic process (GO:0051402)	106	5	1.66	+	3.01	0.029	1
regulation of striated muscle cell differentiation (GO:0051153)	85	4	1.33	+	3	0.0491	1
regulation of receptor signaling pathway via STAT (GO:1904892)	85	4	1.33	+	3	0.0491	1
odontogenesis of dentin-containing tooth (GO:0042475)	85	4	1.33	+	3	0.0491	1
membrane biogenesis (GO:0044091)	64	3	1	+	2.99	0.0851	1
positive regulation of epithelial cell differentiation (GO:0030858)	64	3	1	+	2.99	0.0851	1
forebrain cell migration (GO:0021885)	64	3	1	+	2.99	0.0851	1
gland morphogenesis (GO:0022612)	107	5	1.68	+	2.98	0.03	1
regulation of protein acetylation (GO:1901983)	43	2	0.67	+	2.97	0.153	1
regulation of amino acid transport (GO:0051955)	43	2	0.67	+	2.97	0.153	1
proteoglycan metabolic process (GO:0006029)	86	4	1.35	+	2.97	0.0508	1
negative regulation of synaptic transmission (GO:0050805)	43	2	0.67	+	2.97	0.153	1
embryonic axis specification (GO:0000578)	43	2	0.67	+	2.97	0.153	1
neuron maturation (GO:0042551)	43	2	0.67	+	2.97	0.153	1
O-glycan processing (GO:0016266)	43	2	0.67	+	2.97	0.153	1
regulation of myotube differentiation (GO:0010830)	43	2	0.67	+	2.97	0.153	1
microtubule polymerization (GO:0046785)	43	2	0.67	+	2.97	0.153	1
pituitary gland development (GO:0021983)	43	2	0.67	+	2.97	0.153	1
regulation of receptor internalization (GO:0002090)	65	3	1.02	+	2.94	0.088	1
regulation of smooth muscle cell migration (GO:0014910)	65	3	1.02	+	2.94	0.088	1
metanephros development (GO:0001656)	87	4	1.36	+	2.93	0.0525	1
dorsal/ventral pattern formation (GO:0009953)	87	4	1.36	+	2.93	0.0525	1
positive regulation of insulin secretion (GO:0032024)	87	4	1.36	+	2.93	0.0525	1
associative learning (GO:0008306)	87	4	1.36	+	2.93	0.0525	1
sphingolipid biosynthetic process (GO:0030148)	109	5	1.71	+	2.92	0.032	1
sensory perception of pain (GO:0019233)	66	3	1.04	+	2.9	0.091	1
astrocyte differentiation (GO:0048708)	66	3	1.04	+	2.9	0.091	1
regulation of B cell proliferation (GO:0030888)	66	3	1.04	+	2.9	0.091	1
positive regulation of fatty acid biosynthetic process (GO:0045723)	22	1	0.35	+	2.9	0.301	1
striatum development (GO:0021756)	22	1	0.35	+	2.9	0.301	1
glomerular epithelial cell differentiation (GO:0072311)	22	1	0.35	+	2.9	0.301	1
regulation of bicellular tight junction assembly (GO:2000810)	22	1	0.35	+	2.9	0.301	1
intracellular sodium ion homeostasis (GO:0006883)	22	1	0.35	+	2.9	0.301	1
phosphate ion transport (GO:0006817)	22	1	0.35	+	2.9	0.301	1
Fc receptor mediated stimulatory signaling pathway (GO:0002431)	22	1	0.35	+	2.9	0.301	1
cotranslational protein targeting to membrane (GO:0006613)	22	1	0.35	+	2.9	0.301	1
mitotic sister chromatid cohesion (GO:0007064)	22	1	0.35	+	2.9	0.301	1
glomerulus vasculature development (GO:0072012)	22	1	0.35	+	2.9	0.301	1
sulfation (GO:0051923)	22	1	0.35	+	2.9	0.301	1
establishment of pigment granule localization (GO:0051905)	22	1	0.35	+	2.9	0.301	1
membrane depolarization (GO:0051899)	44	2	0.69	+	2.9	0.159	1
lens morphogenesis in camera-type eye (GO:0002089)	22	1	0.35	+	2.9	0.301	1
glycogen biosynthetic process (GO:0005978)	22	1	0.35	+	2.9	0.301	1
muscle cell proliferation (GO:0033002)	44	2	0.69	+	2.9	0.159	1
positive regulation of cAMP-mediated signaling (GO:0043950)	22	1	0.35	+	2.9	0.301	1
regulation of spindle checkpoint (GO:0090231)	22	1	0.35	+	2.9	0.301	1
regulation of branching involved in ureteric bud morphogenesis (GO:0090189)	22	1	0.35	+	2.9	0.301	1
positive regulation of mitochondrial fission (GO:0090141)	22	1	0.35	+	2.9	0.301	1
neuron projection organization (GO:0106027)	44	2	0.69	+	2.9	0.159	1
neurotransmitter reuptake (GO:0098810)	22	1	0.35	+	2.9	0.301	1
regulation of macrophage migration (GO:1905521)	44	2	0.69	+	2.9	0.159	1
nuclear-transcribed mRNA catabolic process, deadenylation-dependent decay (GO:0000288)	44	2	0.69	+	2.9	0.159	1
negative regulation of CD4-positive, alpha-beta T cell differentiation (GO:0043371)	22	1	0.35	+	2.9	0.301	1
glucan biosynthetic process (GO:0009250)	22	1	0.35	+	2.9	0.301	1
membrane depolarization during action potential (GO:0086010)	22	1	0.35	+	2.9	0.301	1
hormone biosynthetic process (GO:0042446)	44	2	0.69	+	2.9	0.159	1
exocrine system development (GO:0035272)	44	2	0.69	+	2.9	0.159	1
melanocyte differentiation (GO:0030318)	22	1	0.35	+	2.9	0.301	1
regulation of protein kinase A signaling (GO:0010738)	22	1	0.35	+	2.9	0.301	1
establishment of apical/basal cell polarity (GO:0035089)	22	1	0.35	+	2.9	0.301	1
sphingoid metabolic process (GO:0046519)	22	1	0.35	+	2.9	0.301	1
tooth mineralization (GO:0034505)	22	1	0.35	+	2.9	0.301	1
renal filtration (GO:0097205)	22	1	0.35	+	2.9	0.301	1
positive regulation of humoral immune response (GO:0002922)	22	1	0.35	+	2.9	0.301	1
labyrinthine layer morphogenesis (GO:0060713)	22	1	0.35	+	2.9	0.301	1
ammonium ion metabolic process (GO:0097164)	22	1	0.35	+	2.9	0.301	1
positive regulation of glycolytic process (GO:0045821)	22	1	0.35	+	2.9	0.301	1
feeding behavior (GO:0007631)	89	4	1.4	+	2.87	0.0561	1
negative regulation of axonogenesis (GO:0050771)	67	3	1.05	+	2.85	0.0941	1
SMAD protein signal transduction (GO:0060395)	45	2	0.71	+	2.83	0.164	1
humoral immune response mediated by circulating immunoglobulin (GO:0002455)	45	2	0.71	+	2.83	0.164	1
sister chromatid cohesion (GO:0007062)	45	2	0.71	+	2.83	0.164	1
regulation of leukocyte apoptotic process (GO:2000106)	90	4	1.41	+	2.83	0.0579	1
negative regulation of lymphocyte proliferation (GO:0050672)	90	4	1.41	+	2.83	0.0579	1
purine ribonucleotide catabolic process (GO:0009154)	45	2	0.71	+	2.83	0.164	1
regulation of keratinocyte proliferation (GO:0010837)	45	2	0.71	+	2.83	0.164	1
regulation of humoral immune response (GO:0002920)	45	2	0.71	+	2.83	0.164	1
positive regulation of muscle contraction (GO:0045933)	45	2	0.71	+	2.83	0.164	1
neuron recognition (GO:0008038)	45	2	0.71	+	2.83	0.164	1
regulation of cell-substrate junction organization (GO:0150116)	68	3	1.07	+	2.81	0.0971	1
negative regulation of epithelial cell migration (GO:0010633)	68	3	1.07	+	2.81	0.0971	1
negative regulation of mononuclear cell proliferation (GO:0032945)	91	4	1.43	+	2.8	0.0597	1
renal water homeostasis (GO:0003091)	23	1	0.36	+	2.77	0.312	1
hyperosmotic response (GO:0006972)	23	1	0.36	+	2.77	0.312	1
regulation of heterotypic cell-cell adhesion (GO:0034114)	23	1	0.36	+	2.77	0.312	1
substrate-dependent cell migration (GO:0006929)	23	1	0.36	+	2.77	0.312	1
negative regulation of tissue remodeling (GO:0034104)	23	1	0.36	+	2.77	0.312	1
acrosome reaction (GO:0007340)	23	1	0.36	+	2.77	0.312	1
dentate gyrus development (GO:0021542)	23	1	0.36	+	2.77	0.312	1
positive regulation of transforming growth factor beta production (GO:0071636)	23	1	0.36	+	2.77	0.312	1
innate immune response in mucosa (GO:0002227)	23	1	0.36	+	2.77	0.312	1
membrane protein ectodomain proteolysis (GO:0006509)	23	1	0.36	+	2.77	0.312	1
catecholamine transport (GO:0051937)	23	1	0.36	+	2.77	0.312	1
negative regulation of intrinsic apoptotic signaling pathway by p53 class mediator (GO:1902254)	23	1	0.36	+	2.77	0.312	1
protein neddylation (GO:0045116)	23	1	0.36	+	2.77	0.312	1
melanosome localization (GO:0032400)	23	1	0.36	+	2.77	0.312	1
relaxation of muscle (GO:0090075)	23	1	0.36	+	2.77	0.312	1
regulation of myelination (GO:0031641)	46	2	0.72	+	2.77	0.169	1
autonomic nervous system development (GO:0048483)	46	2	0.72	+	2.77	0.169	1
regulation of insulin-like growth factor receptor signaling pathway (GO:0043567)	23	1	0.36	+	2.77	0.312	1
regulation of blood vessel endothelial cell migration (GO:0043535)	92	4	1.44	+	2.77	0.0616	1
megakaryocyte development (GO:0035855)	23	1	0.36	+	2.77	0.312	1
COPII vesicle coating (GO:0048208)	23	1	0.36	+	2.77	0.312	1
vesicle targeting, rough ER to cis-Golgi (GO:0048207)	23	1	0.36	+	2.77	0.312	1
regulation of vesicle fusion (GO:0031338)	23	1	0.36	+	2.77	0.312	1
polarized epithelial cell differentiation (GO:0030859)	23	1	0.36	+	2.77	0.312	1
negative regulation of mRNA splicing, via spliceosome (GO:0048025)	23	1	0.36	+	2.77	0.312	1
calcium-mediated signaling using intracellular calcium source (GO:0035584)	23	1	0.36	+	2.77	0.312	1
peptide catabolic process (GO:0043171)	23	1	0.36	+	2.77	0.312	1
negative regulation of execution phase of apoptosis (GO:1900118)	23	1	0.36	+	2.77	0.312	1
motor behavior (GO:0061744)	23	1	0.36	+	2.77	0.312	1
signal transduction involved in regulation of gene expression (GO:0023019)	23	1	0.36	+	2.77	0.312	1
amyloid-beta clearance (GO:0097242)	23	1	0.36	+	2.77	0.312	1
positive regulation of glycoprotein biosynthetic process (GO:0010560)	23	1	0.36	+	2.77	0.312	1
regulation of ATP metabolic process (GO:1903578)	23	1	0.36	+	2.77	0.312	1
secondary metabolic process (GO:0019748)	46	2	0.72	+	2.77	0.169	1
negative regulation of blood circulation (GO:1903523)	23	1	0.36	+	2.77	0.312	1
regulation of membrane depolarization (GO:0003254)	46	2	0.72	+	2.77	0.169	1
phenol-containing compound metabolic process (GO:0018958)	93	4	1.46	+	2.74	0.0635	1
positive regulation of neuron differentiation (GO:0045666)	93	4	1.46	+	2.74	0.0635	1
regulation of lymphocyte migration (GO:2000401)	70	3	1.1	+	2.73	0.103	1
phosphatidylcholine metabolic process (GO:0046470)	70	3	1.1	+	2.73	0.103	1
stem cell population maintenance (GO:0019827)	117	5	1.84	+	2.72	0.041	1
substantia nigra development (GO:0021762)	47	2	0.74	+	2.71	0.175	1
mesonephros development (GO:0001823)	94	4	1.47	+	2.71	0.0654	1
regulation of sodium ion transmembrane transporter activity (GO:2000649)	47	2	0.74	+	2.71	0.175	1
regulation of telomerase activity (GO:0051972)	47	2	0.74	+	2.71	0.175	1
regulation of phosphoprotein phosphatase activity (GO:0043666)	47	2	0.74	+	2.71	0.175	1
detection of visible light (GO:0009584)	47	2	0.74	+	2.71	0.175	1
organic cation transport (GO:0015695)	47	2	0.74	+	2.71	0.175	1
extracellular matrix disassembly (GO:0022617)	47	2	0.74	+	2.71	0.175	1
positive regulation of alpha-beta T cell activation (GO:0046635)	71	3	1.11	+	2.69	0.107	1
positive regulation of Notch signaling pathway (GO:0045747)	48	2	0.75	+	2.66	0.18	1
U2-type prespliceosome assembly (GO:1903241)	24	1	0.38	+	2.66	0.322	1
regulation of megakaryocyte differentiation (GO:0045652)	24	1	0.38	+	2.66	0.322	1
regulation of macrophage differentiation (GO:0045649)	24	1	0.38	+	2.66	0.322	1
metanephric epithelium development (GO:0072207)	24	1	0.38	+	2.66	0.322	1
[truncated: 13,360 more rows]

## Sheet: OG-EB MUTYH
Analysis Type:	PANTHER Overrepresentation Test (Released 20231017)
Annotation Version and Release Date:	GO Ontology database DOI: 10.5281/zenodo.8436609 Released 2023-10-09
Analyzed List:	Client Text Box Input (Homo sapiens)
Reference List:	Homo sapiens (all genes in database)
Test Type:	FISHER
Correction:	FDR
GO biological process complete	Homo sapiens - REFLIST (20592)	Client Text Box Input (312)	Client Text Box Input (expected)	Client Text Box Input (over/under)	Client Text Box Input (fold Enrichment)	Client Text Box Input (raw P-value)	Client Text Box Input (FDR)
regulation of cell population proliferation (GO:0042127)	2198	68	33.3	+	2.04	1.91e-08	0.000294
regulation of developmental process (GO:0050793)	2466	72	37.36	+	1.93	6.08e-08	0.000467
cell junction organization (GO:0034330)	535	25	8.11	+	3.08	1.24e-06	0.00635
regulation of multicellular organismal process (GO:0051239)	2965	76	44.92	+	1.69	4.69e-06	0.018
positive regulation of developmental process (GO:0051094)	1332	42	20.18	+	2.08	8.9e-06	0.0195
positive regulation of cell population proliferation (GO:0008284)	1255	40	19.02	+	2.1	1.36e-05	0.0208
negative regulation of biological process (GO:0048519)	5284	115	80.06	+	1.44	1.54e-05	0.0215
regulation of anatomical structure morphogenesis (GO:0022603)	874	32	13.24	+	2.42	7.07e-06	0.0217
regulation of cell differentiation (GO:0045595)	1563	47	23.68	+	1.98	8.63e-06	0.0221
regulation of neuron projection development (GO:0010975)	458	21	6.94	+	3.03	1.18e-05	0.0227
multicellular organism development (GO:0007275)	3953	92	59.89	+	1.54	1.34e-05	0.0228
synapse organization (GO:0050808)	334	17	5.06	+	3.36	2.34e-05	0.0299
cell junction assembly (GO:0034329)	284	15	4.3	+	3.49	4.73e-05	0.0454
negative regulation of cellular process (GO:0048523)	4926	107	74.64	+	1.43	4.32e-05	0.0474
response to growth factor (GO:0070848)	505	21	7.65	+	2.74	4.67e-05	0.0478
system development (GO:0048731)	3538	83	53.61	+	1.55	4.13e-05	0.0488
regulation of developmental growth (GO:0048638)	324	16	4.91	+	3.26	5.71e-05	0.0516
nervous system development (GO:0007399)	2200	57	33.33	+	1.71	6.73e-05	0.0544
regulation of multicellular organismal development (GO:2000026)	1401	41	21.23	+	1.93	6.61e-05	0.0564
positive regulation of developmental growth (GO:0048639)	167	11	2.53	+	4.35	7.84e-05	0.0573
negative regulation of cell differentiation (GO:0045596)	671	25	10.17	+	2.46	7.47e-05	0.0573
positive regulation of multicellular organismal process (GO:0051240)	1647	46	24.95	+	1.84	8.8e-05	0.0614
regulation of cell motility (GO:2000145)	996	32	15.09	+	2.12	9.27e-05	0.0619
response to oxygen-containing compound (GO:1901700)	1670	46	25.3	+	1.82	0.000101	0.0645
synaptic signaling (GO:0099536)	466	19	7.06	+	2.69	0.000137	0.0701
negative regulation of cell development (GO:0010721)	281	14	4.26	+	3.29	0.000151	0.0704
cell morphogenesis (GO:0000902)	710	25	10.76	+	2.32	0.000133	0.0706
neurogenesis (GO:0022008)	1348	39	20.42	+	1.91	0.00013	0.0711
regulation of cell projection organization (GO:0031344)	669	24	10.14	+	2.37	0.000151	0.0723
cell surface receptor signaling pathway (GO:0007166)	2092	54	31.7	+	1.7	0.000146	0.0724
negative regulation of neurogenesis (GO:0050768)	147	10	2.23	+	4.49	0.000129	0.0732
regulation of plasma membrane bounded cell projection organization (GO:0120035)	654	24	9.91	+	2.42	0.000122	0.0747
regulation of cell migration (GO:0030334)	936	30	14.18	+	2.12	0.000175	0.0747
epithelium development (GO:0060429)	1107	34	16.77	+	2.03	0.000127	0.0748
enzyme-linked receptor protein signaling pathway (GO:0007167)	626	23	9.48	+	2.42	0.000174	0.0762
negative regulation of nervous system development (GO:0051961)	154	10	2.33	+	4.29	0.000184	0.0764
cellular response to growth factor stimulus (GO:0071363)	475	19	7.2	+	2.64	0.000173	0.0783
developmental process (GO:0032502)	5723	117	86.71	+	1.35	0.000219	0.086
regulation of locomotion (GO:0040012)	1038	32	15.73	+	2.03	0.000218	0.0883
cellular response to stimulus (GO:0051716)	6476	129	98.12	+	1.31	0.000281	0.1
cell part morphogenesis (GO:0032990)	535	20	8.11	+	2.47	0.000276	0.101
regulation of biological quality (GO:0065008)	2846	67	43.12	+	1.55	0.000264	0.102
negative regulation of developmental process (GO:0051093)	919	29	13.92	+	2.08	0.000275	0.103
regulation of BMP signaling pathway (GO:0030510)	105	8	1.59	+	5.03	0.000297	0.104
columnar/cuboidal epithelial cell differentiation (GO:0002065)	109	8	1.65	+	4.84	0.000376	0.118
negative regulation of cell population proliferation (GO:0008285)	880	28	13.33	+	2.1	0.000346	0.118
positive regulation of BMP signaling pathway (GO:0030513)	37	5	0.56	+	8.92	0.000388	0.119
cell morphogenesis involved in neuron differentiation (GO:0048667)	465	18	7.05	+	2.55	0.000374	0.119
tissue morphogenesis (GO:0048729)	572	21	8.67	+	2.42	0.000365	0.119
neuron projection morphogenesis (GO:0048812)	505	19	7.65	+	2.48	0.000363	0.121
plasma membrane bounded cell projection morphogenesis (GO:0120039)	510	19	7.73	+	2.46	0.000408	0.123
cell projection morphogenesis (GO:0048858)	515	19	7.8	+	2.43	0.000457	0.128
developmental growth (GO:0048589)	432	17	6.55	+	2.6	0.000452	0.129
cellular response to oxygen-containing compound (GO:1901701)	1138	33	17.24	+	1.91	0.000438	0.129
growth (GO:0040007)	432	17	6.55	+	2.6	0.000452	0.131
trans-synaptic signaling (GO:0099537)	437	17	6.62	+	2.57	0.000512	0.131
regulation of trans-synaptic signaling (GO:0099177)	481	18	7.29	+	2.47	0.000548	0.131
anatomical structure morphogenesis (GO:0009653)	2261	55	34.26	+	1.61	0.000505	0.131
regulation of signaling (GO:0023051)	3428	76	51.94	+	1.46	0.000557	0.131
regulation of cell communication (GO:0010646)	3433	76	52.02	+	1.46	0.000564	0.131
positive regulation of sprouting angiogenesis (GO:1903672)	21	4	0.32	+	12.57	0.000481	0.132
regulation of cellular response to growth factor stimulus (GO:0090287)	318	14	4.82	+	2.91	0.000502	0.133
modulation of chemical synaptic transmission (GO:0050804)	480	18	7.27	+	2.47	0.000535	0.133
neuron differentiation (GO:0030182)	1099	32	16.65	+	1.92	0.000547	0.133
response to endogenous stimulus (GO:0009719)	1447	39	21.92	+	1.78	0.00053	0.133
anatomical structure development (GO:0048856)	5214	107	79	+	1.35	0.000495	0.133
response to abiotic stimulus (GO:0009628)	1114	32	16.88	+	1.9	0.000625	0.137
cell proliferation in external granule layer (GO:0021924)	9	3	0.14	+	22	0.000656	0.138
glandular epithelial cell differentiation (GO:0002067)	64	6	0.97	+	6.19	0.00062	0.138
tube morphogenesis (GO:0035239)	684	23	10.36	+	2.22	0.000665	0.138
negative regulation of signaling (GO:0023057)	1397	38	21.17	+	1.8	0.000614	0.139
cerebellar granule cell precursor proliferation (GO:0021930)	9	3	0.14	+	22	0.000656	0.14
negative regulation of cell communication (GO:0010648)	1396	38	21.15	+	1.8	0.00061	0.14
cell proliferation in hindbrain (GO:0021534)	9	3	0.14	+	22	0.000656	0.142
localization (GO:0051179)	4495	94	68.11	+	1.38	0.000704	0.144
response to mechanical stimulus (GO:0009612)	220	11	3.33	+	3.3	0.00074	0.15
forebrain development (GO:0030900)	413	16	6.26	+	2.56	0.000776	0.155
neuron recognition (GO:0008038)	45	5	0.68	+	7.33	0.000877	0.158
heart morphogenesis (GO:0003007)	259	12	3.92	+	3.06	0.000817	0.159
circulatory system development (GO:0072359)	926	28	14.03	+	2	0.000829	0.159
cell-cell signaling (GO:0007267)	1090	31	16.52	+	1.88	0.00089	0.159
generation of neurons (GO:0048699)	1172	33	17.76	+	1.86	0.000809	0.159
synaptic transmission, glutamatergic (GO:0035249)	45	5	0.68	+	7.33	0.000877	0.16
cellular response to endogenous stimulus (GO:0071495)	1187	33	17.98	+	1.83	0.000909	0.16
regulation of cellular process (GO:0050794)	11189	199	169.53	+	1.17	0.000875	0.162
positive regulation of cardiac muscle cell proliferation (GO:0060045)	25	4	0.38	+	10.56	0.000861	0.163
regulation of axonogenesis (GO:0050770)	158	9	2.39	+	3.76	0.000936	0.163
cell population proliferation (GO:0008283)	1823	46	27.62	+	1.67	0.00087	0.163
regulation of nervous system development (GO:0051960)	463	17	7.02	+	2.42	0.000949	0.164
cell-cell adhesion (GO:0098609)	540	19	8.18	+	2.32	0.000992	0.167
regulation of biological process (GO:0050789)	11738	207	177.85	+	1.16	0.00099	0.169
axonogenesis (GO:0007409)	386	15	5.85	+	2.56	0.00109	0.182
cerebral cortex development (GO:0021987)	130	8	1.97	+	4.06	0.00112	0.184
positive regulation of inner ear auditory receptor cell differentiation (GO:0045609)	2	2	0.03	+	66	0.00131	0.205
regulation of axon regeneration (GO:0048679)	28	4	0.42	+	9.43	0.00126	0.206
positive regulation of mechanoreceptor differentiation (GO:0045633)	2	2	0.03	+	66	0.00131	0.207
positive regulation of inner ear receptor cell differentiation (GO:2000982)	2	2	0.03	+	66	0.00131	0.209
cellular response to chemical stimulus (GO:0070887)	2391	56	36.23	+	1.55	0.0013	0.211
negative regulation of signal transduction (GO:0009968)	1300	35	19.7	+	1.78	0.00143	0.215
positive regulation of cardiac muscle tissue growth (GO:0055023)	29	4	0.44	+	9.1	0.00142	0.217
axon development (GO:0061564)	439	16	6.65	+	2.41	0.00143	0.217
telencephalon development (GO:0021537)	278	12	4.21	+	2.85	0.00146	0.218
maintenance of synapse structure (GO:0099558)	29	4	0.44	+	9.1	0.00142	0.22
positive regulation of cell projection organization (GO:0031346)	358	14	5.42	+	2.58	0.0015	0.221
regulation of monoatomic ion transport (GO:0043269)	467	17	7.08	+	2.4	0.00167	0.245
regulation of cell shape (GO:0008360)	140	8	2.12	+	3.77	0.00175	0.246
cell communication (GO:0007154)	5285	105	80.08	+	1.31	0.00173	0.246
regulation of neuron projection regeneration (GO:0070570)	31	4	0.47	+	8.52	0.00177	0.247
adherens junction organization (GO:0034332)	53	5	0.8	+	6.23	0.00172	0.247
cardiac septum development (GO:0003279)	108	7	1.64	+	4.28	0.00171	0.248
developmental growth involved in morphogenesis (GO:0060560)	141	8	2.14	+	3.74	0.00182	0.252
regulation of cellular component organization (GO:0051128)	2436	56	36.91	+	1.52	0.00194	0.265
cell migration (GO:0016477)	899	26	13.62	+	1.91	0.00198	0.269
regulation of blood circulation (GO:1903522)	252	11	3.82	+	2.88	0.00209	0.272
regulation of receptor-mediated endocytosis (GO:0048259)	112	7	1.7	+	4.12	0.00208	0.273
synapse assembly (GO:0007416)	112	7	1.7	+	4.12	0.00208	0.275
neuroepithelial cell differentiation (GO:0060563)	33	4	0.5	+	8	0.00218	0.277
respiratory system development (GO:0060541)	214	10	3.24	+	3.08	0.00206	0.277
biological regulation (GO:0065007)	12153	211	184.14	+	1.15	0.00207	0.277
positive regulation of heart growth (GO:0060421)	33	4	0.5	+	8	0.00218	0.279
positive regulation of nervous system development (GO:0051962)	292	12	4.42	+	2.71	0.00216	0.279
multicellular organismal process (GO:0032501)	6730	128	101.97	+	1.26	0.00233	0.294
regulation of transport (GO:0051049)	1668	41	25.27	+	1.62	0.00239	0.299
stem cell differentiation (GO:0048863)	183	9	2.77	+	3.25	0.00245	0.303
positive regulation of growth (GO:0045927)	259	11	3.92	+	2.8	0.00256	0.315
regulation of DNA biosynthetic process (GO:2000278)	117	7	1.77	+	3.95	0.00262	0.317
cellular component morphogenesis (GO:0032989)	637	20	9.65	+	2.07	0.00267	0.317
positive regulation of cell development (GO:0010720)	450	16	6.82	+	2.35	0.00266	0.319
Notch signaling pathway (GO:0007219)	117	7	1.77	+	3.95	0.00262	0.32
neuron projection development (GO:0031175)	716	22	10.85	+	2.03	0.00271	0.32
cell-cell adhesion via plasma-membrane adhesion molecules (GO:0098742)	262	11	3.97	+	2.77	0.00279	0.325
protein complex oligomerization (GO:0051259)	262	11	3.97	+	2.77	0.00279	0.327
epithelial cell differentiation (GO:0030855)	642	20	9.73	+	2.06	0.00283	0.327
neuron development (GO:0048666)	881	25	13.35	+	1.87	0.00298	0.341
regulation of protein localization to membrane (GO:1905475)	189	9	2.86	+	3.14	0.00301	0.342
regulation of postsynaptic neurotransmitter receptor internalization (GO:0099149)	17	3	0.26	+	11.65	0.00311	0.343
regulation of neurogenesis (GO:0050767)	388	14	5.88	+	2.38	0.00304	0.343
cell motility (GO:0048870)	1075	29	16.29	+	1.78	0.00306	0.343
regulation of programmed cell death (GO:0043067)	1522	38	23.06	+	1.65	0.0031	0.345
regulation of cardiac muscle cell apoptotic process (GO:0010665)	37	4	0.56	+	7.14	0.00319	0.35
regulation of fibroblast proliferation (GO:0048145)	91	6	1.38	+	4.35	0.00334	0.359
cell development (GO:0048468)	2237	51	33.89	+	1.5	0.00334	0.361
response to organonitrogen compound (GO:0010243)	988	27	14.97	+	1.8	0.00334	0.363
regulation of sprouting angiogenesis (GO:1903670)	38	4	0.58	+	6.95	0.00349	0.364
regulation of cardiac muscle cell proliferation (GO:0060043)	38	4	0.58	+	6.95	0.00349	0.367
negative regulation of programmed cell death (GO:0043069)	923	26	13.98	+	1.86	0.00348	0.368
regulation of epithelial cell differentiation (GO:0030856)	158	8	2.39	+	3.34	0.00355	0.369
positive regulation of vascular endothelial cell proliferation (GO:1905564)	18	3	0.27	+	11	0.00359	0.37
regulation of cell development (GO:0060284)	834	24	12.64	+	1.9	0.00347	0.37
anterograde trans-synaptic signaling (GO:0098916)	419	15	6.35	+	2.36	0.00372	0.373
cellular response to alkaloid (GO:0071312)	39	4	0.59	+	6.77	0.0038	0.374
transmembrane receptor protein tyrosine kinase signaling pathway (GO:0007169)	420	15	6.36	+	2.36	0.00375	0.374
positive regulation of neuron projection development (GO:0010976)	159	8	2.41	+	3.32	0.00368	0.375
adenylate cyclase-modulating G protein-coupled receptor signaling pathway (GO:0007188)	234	10	3.55	+	2.82	0.0038	0.376
chemical synaptic transmission (GO:0007268)	419	15	6.35	+	2.36	0.00372	0.376
signaling (GO:0023052)	5133	101	77.77	+	1.3	0.00368	0.376
protein tetramerization (GO:0051262)	94	6	1.42	+	4.21	0.00389	0.378
fat cell differentiation (GO:0045444)	126	7	1.91	+	3.67	0.00387	0.379
regulation of receptor internalization (GO:0002090)	65	5	0.98	+	5.08	0.00393	0.38
regulation of muscle cell apoptotic process (GO:0010660)	67	5	1.02	+	4.93	0.00444	0.387
phosphocreatine biosynthetic process (GO:0046314)	5	2	0.08	+	26.4	0.00444	0.389
post-embryonic hemopoiesis (GO:0035166)	5	2	0.08	+	26.4	0.00444	0.392
negative regulation of muscle cell apoptotic process (GO:0010656)	40	4	0.61	+	6.6	0.00413	0.392
regulation of heart contraction (GO:0008016)	199	9	3.02	+	2.98	0.00416	0.392
phosphagen biosynthetic process (GO:0042396)	5	2	0.08	+	26.4	0.00444	0.394
vesicle transport along actin filament (GO:0030050)	19	3	0.29	+	10.42	0.00411	0.394
regulation of striated muscle cell apoptotic process (GO:0010662)	40	4	0.61	+	6.6	0.00413	0.394
mammary gland development (GO:0030879)	128	7	1.94	+	3.61	0.0042	0.394
negative regulation of response to stimulus (GO:0048585)	1662	40	25.18	+	1.59	0.00454	0.394
regulation of molecular function (GO:0065009)	2050	47	31.06	+	1.51	0.00431	0.394
protein homooligomerization (GO:0051260)	200	9	3.03	+	2.97	0.00429	0.395
negative regulation of serotonin secretion (GO:0014063)	5	2	0.08	+	26.4	0.00444	0.396
regulation of growth (GO:0040008)	621	19	9.41	+	2.02	0.00428	0.396
tissue development (GO:0009888)	1768	42	26.79	+	1.57	0.00426	0.396
phosphagen metabolic process (GO:0006599)	5	2	0.08	+	26.4	0.00444	0.398
regulation of protein localization (GO:0032880)	892	25	13.52	+	1.85	0.00469	0.398
necroptotic process (GO:0070266)	20	3	0.3	+	9.9	0.00467	0.399
phosphocreatine metabolic process (GO:0006603)	5	2	0.08	+	26.4	0.00444	0.401
neuron projection fasciculation (GO:0106030)	20	3	0.3	+	9.9	0.00467	0.401
regulation of synaptic plasticity (GO:0048167)	201	9	3.05	+	2.96	0.00443	0.402
axonal fasciculation (GO:0007413)	20	3	0.3	+	9.9	0.00467	0.403
positive regulation of epithelial cell proliferation (GO:0050679)	204	9	3.09	+	2.91	0.00486	0.403
negative regulation of apoptotic process (GO:0043066)	896	25	13.58	+	1.84	0.00477	0.403
cellular response to salt (GO:1902075)	204	9	3.09	+	2.91	0.00486	0.405
cell fate determination (GO:0001709)	42	4	0.64	+	6.29	0.00485	0.407
neuron projection guidance (GO:0097485)	244	10	3.7	+	2.7	0.00502	0.41
regulation of cell morphogenesis (GO:0022604)	246	10	3.73	+	2.68	0.0053	0.411
tube development (GO:0035295)	904	25	13.7	+	1.83	0.00498	0.411
central nervous system development (GO:0007417)	1003	27	15.2	+	1.78	0.00505	0.411
actin filament-based transport (GO:0099515)	21	3	0.32	+	9.43	0.00528	0.412
positive regulation of transmembrane receptor protein serine/threonine kinase signaling pathway (GO:0090100)	100	6	1.52	+	3.96	0.00516	0.413
axon guidance (GO:0007411)	244	10	3.7	+	2.7	0.00502	0.413
optic nerve development (GO:0021554)	21	3	0.32	+	9.43	0.00528	0.414
negative regulation of secretion (GO:0051048)	170	8	2.58	+	3.11	0.0054	0.414
negative regulation of multicellular organismal process (GO:0051241)	1117	29	16.92	+	1.71	0.00542	0.414
negative regulation of synaptic transmission (GO:0050805)	43	4	0.65	+	6.14	0.00524	0.415
protein O-linked glycosylation (GO:0006493)	100	6	1.52	+	3.96	0.00516	0.415
cardiac chamber development (GO:0003205)	169	8	2.56	+	3.12	0.00522	0.415
positive regulation of cellular component organization (GO:0051130)	1118	29	16.94	+	1.71	0.00546	0.415
cardiac septum morphogenesis (GO:0060411)	70	5	1.06	+	4.71	0.00528	0.416
gastrulation (GO:0007369)	170	8	2.58	+	3.11	0.0054	0.416
inner ear development (GO:0048839)	206	9	3.12	+	2.88	0.00516	0.417
cellular response to organonitrogen compound (GO:0071417)	587	18	8.89	+	2.02	0.00553	0.419
regulation of apoptotic process (GO:0042981)	1477	36	22.38	+	1.61	0.00557	0.419
cellular developmental process (GO:0048869)	3651	75	55.32	+	1.36	0.00566	0.42
cell differentiation (GO:0030154)	3648	75	55.27	+	1.36	0.00564	0.421
brain development (GO:0007420)	734	21	11.12	+	1.89	0.00564	0.423
regulation of cell junction assembly (GO:1901888)	211	9	3.2	+	2.82	0.00597	0.424
embryonic morphogenesis (GO:0048598)	594	18	9	+	2	0.006	0.424
positive regulation of cerebellar granule cell precursor proliferation (GO:0021940)	6	2	0.09	+	22	0.00586	0.426
type B pancreatic cell differentiation (GO:0003309)	22	3	0.33	+	9	0.00594	0.426
blood vessel development (GO:0001568)	529	17	8.02	+	2.12	0.00596	0.426
neuroblast migration (GO:0097402)	6	2	0.09	+	22	0.00586	0.428
positive regulation of monocyte chemotaxis (GO:0090026)	22	3	0.33	+	9	0.00594	0.428
positive regulation of organ growth (GO:0046622)	45	4	0.68	+	5.87	0.00608	0.428
organ growth (GO:0035265)	103	6	1.56	+	3.84	0.00591	0.428
pexophagy (GO:0000425)	6	2	0.09	+	22	0.00586	0.43
morphogenesis of an epithelium (GO:0002009)	460	15	6.97	+	2.15	0.00615	0.431
cellular response to water stimulus (GO:0071462)	6	2	0.09	+	22	0.00586	0.432
response to chemical (GO:0042221)	3782	77	57.3	+	1.34	0.00636	0.444
positive regulation of cell differentiation (GO:0045597)	865	24	13.11	+	1.83	0.00642	0.446
anatomical structure formation involved in morphogenesis (GO:0048646)	964	26	14.61	+	1.78	0.00651	0.45
negative regulation of cardiac muscle cell apoptotic process (GO:0010667)	23	3	0.35	+	8.61	0.00664	0.455
regulation of ERK1 and ERK2 cascade (GO:0070372)	296	11	4.48	+	2.45	0.00668	0.456
ERBB2 signaling pathway (GO:0038128)	23	3	0.35	+	8.61	0.00664	0.457
positive regulation of mononuclear cell migration (GO:0071677)	75	5	1.14	+	4.4	0.00693	0.471
vasculature development (GO:0001944)	550	17	8.33	+	2.04	0.00703	0.473
receptor clustering (GO:0043113)	47	4	0.71	+	5.62	0.00701	0.474
kidney epithelium development (GO:0072073)	142	7	2.15	+	3.25	0.00715	0.479
muscle tissue development (GO:0060537)	342	12	5.18	+	2.32	0.00722	0.48
response to reactive oxygen species (GO:0000302)	179	8	2.71	+	2.95	0.0072	0.481
regulation of skeletal muscle contraction by calcium ion signaling (GO:0014722)	7	2	0.11	+	18.86	0.00746	0.485
cell junction maintenance (GO:0034331)	48	4	0.73	+	5.5	0.00751	0.486
double-strand break repair via classical nonhomologous end joining (GO:0097680)	7	2	0.11	+	18.86	0.00746	0.487
regulation of localization (GO:0032879)	2039	46	30.89	+	1.49	0.00737	0.488
regulation of synaptic vesicle clustering (GO:2000807)	7	2	0.11	+	18.86	0.00746	0.489
positive regulation of cellular process (GO:0048522)	5698	108	86.33	+	1.25	0.00746	0.491
macromolecule glycosylation (GO:0043413)	220	9	3.33	+	2.7	0.00769	0.494
protein glycosylation (GO:0006486)	220	9	3.33	+	2.7	0.00769	0.496
regulation of cellular localization (GO:0060341)	999	26	15.14	+	1.72	0.00785	0.502
coronary vasculature development (GO:0060976)	49	4	0.74	+	5.39	0.00803	0.507
regulation of transmembrane receptor protein serine/threonine kinase signaling pathway (GO:0090092)	262	10	3.97	+	2.52	0.008	0.509
kidney development (GO:0001822)	304	11	4.61	+	2.39	0.00802	0.509
cellular component assembly (GO:0022607)	2444	53	37.03	+	1.43	0.0081	0.509
cell-cell junction organization (GO:0045216)	183	8	2.77	+	2.89	0.00813	0.51
heart development (GO:0007507)	565	17	8.56	+	1.99	0.00821	0.513
positive regulation of protein localization to membrane (GO:1905477)	111	6	1.68	+	3.57	0.00827	0.514
negative regulation of transport (GO:0051051)	430	14	6.52	+	2.15	0.00836	0.517
positive regulation of chemotaxis (GO:0050921)	147	7	2.23	+	3.14	0.0085	0.522
regulation of neuron migration (GO:2001222)	50	4	0.76	+	5.28	0.00857	0.524
response to salt (GO:1902074)	374	13	5.67	+	2.29	0.00849	0.524
positive regulation of axonogenesis (GO:0050772)	80	5	1.21	+	4.12	0.0089	0.542
dichotomous subdivision of an epithelial terminal unit (GO:0060600)	8	2	0.12	+	16.5	0.00923	0.543
negative regulation of striated muscle cell apoptotic process (GO:0010664)	26	3	0.39	+	7.62	0.00903	0.544
regulation of hemoglobin biosynthetic process (GO:0046984)	8	2	0.12	+	16.5	0.00923	0.545
regulation of vascular endothelial cell proliferation (GO:1905562)	26	3	0.39	+	7.62	0.00903	0.546
negative regulation of dendrite morphogenesis (GO:0050774)	8	2	0.12	+	16.5	0.00923	0.547
regulation of tube diameter (GO:0035296)	150	7	2.27	+	3.08	0.0094	0.547
corpus callosum development (GO:0022038)	26	3	0.39	+	7.62	0.00903	0.548
regulation of serotonin secretion (GO:0014062)	8	2	0.12	+	16.5	0.00923	0.549
blood vessel diameter maintenance (GO:0097746)	150	7	2.27	+	3.08	0.0094	0.549
lung development (GO:0030324)	187	8	2.83	+	2.82	0.00916	0.549
inorganic ion homeostasis (GO:0098771)	438	14	6.64	+	2.11	0.00937	0.549
ERBB2-EGFR signaling pathway (GO:0038134)	8	2	0.12	+	16.5	0.00923	0.552
response to nitrogen compound (GO:1901698)	1060	27	16.06	+	1.68	0.00955	0.554
regulation of tube size (GO:0035150)	151	7	2.29	+	3.06	0.00971	0.558
cardiac muscle tissue development (GO:0048738)	189	8	2.86	+	2.79	0.0097	0.56
response to organic substance (GO:0010033)	2585	55	39.17	+	1.4	0.00981	0.562
programmed necrotic cell death (GO:0097300)	27	3	0.41	+	7.33	0.00992	0.566
cellular response to oxidative stress (GO:0034599)	230	9	3.48	+	2.58	0.01	0.567
renal system development (GO:0072001)	314	11	4.76	+	2.31	0.01	0.569
social behavior (GO:0035176)	53	4	0.8	+	4.98	0.0103	0.579
respiratory tube development (GO:0030323)	191	8	2.89	+	2.76	0.0103	0.58
biological process involved in intraspecies interaction between organisms (GO:0051703)	53	4	0.8	+	4.98	0.0103	0.581
signal transduction (GO:0007165)	4829	93	73.17	+	1.27	0.0105	0.587
epithelial cell development (GO:0002064)	192	8	2.91	+	2.75	0.0106	0.588
positive regulation of leukocyte migration (GO:0002687)	154	7	2.33	+	3	0.0107	0.591
epithelial tube morphogenesis (GO:0060562)	317	11	4.8	+	2.29	0.0107	0.591
regulation of cerebellar granule cell precursor proliferation (GO:0021936)	9	2	0.14	+	14.67	0.0112	0.592
positive regulation of cell fate commitment (GO:0010455)	9	2	0.14	+	14.67	0.0112	0.594
ear development (GO:0043583)	233	9	3.53	+	2.55	0.0108	0.594
regulation of epithelial tube formation (GO:1905276)	9	2	0.14	+	14.67	0.0112	0.596
positive regulation of epithelial tube formation (GO:1905278)	9	2	0.14	+	14.67	0.0112	0.598
spontaneous synaptic transmission (GO:0098814)	9	2	0.14	+	14.67	0.0112	0.6
gliogenesis (GO:0042063)	277	10	4.2	+	2.38	0.0114	0.6
cellular response to insulin-like growth factor stimulus (GO:1990314)	9	2	0.14	+	14.67	0.0112	0.602
regulation of cardiac muscle tissue growth (GO:0055021)	54	4	0.82	+	4.89	0.011	0.602
regulation of inner ear auditory receptor cell differentiation (GO:0045607)	9	2	0.14	+	14.67	0.0112	0.604
positive regulation of fibroblast proliferation (GO:0048146)	55	4	0.83	+	4.8	0.0116	0.604
striated muscle tissue development (GO:0014706)	195	8	2.95	+	2.71	0.0115	0.604
regulation of secretion (GO:0051046)	624	18	9.45	+	1.9	0.0115	0.604
regulation of mechanoreceptor differentiation (GO:0045631)	9	2	0.14	+	14.67	0.0112	0.606
glycosylation (GO:0070085)	236	9	3.58	+	2.52	0.0116	0.606
cellular response to nitrogen compound (GO:1901699)	625	18	9.47	+	1.9	0.0116	0.606
regulation of inner ear receptor cell differentiation (GO:2000980)	9	2	0.14	+	14.67	0.0112	0.608
pallium development (GO:0021543)	194	8	2.94	+	2.72	0.0112	0.61
endochondral bone growth (GO:0003416)	29	3	0.44	+	6.83	0.0119	0.611
enteroendocrine cell differentiation (GO:0035883)	29	3	0.44	+	6.83	0.0119	0.613
regulation of monoatomic ion transmembrane transport (GO:0034765)	347	12	5.26	+	2.28	0.0123	0.629
regulation of phospholipase activity (GO:0010517)	56	4	0.85	+	4.71	0.0123	0.631
detection of mechanical stimulus (GO:0050982)	56	4	0.85	+	4.71	0.0123	0.633
formation of primary germ layer (GO:0001704)	122	6	1.85	+	3.25	0.0125	0.637
regulation of system process (GO:0044057)	547	16	8.29	+	1.93	0.0127	0.644
blood circulation (GO:0008015)	409	13	6.2	+	2.1	0.0129	0.646
T cell apoptotic process (GO:0070231)	30	3	0.45	+	6.6	0.0129	0.648
regulation of monocyte chemotaxis (GO:0090025)	30	3	0.45	+	6.6	0.0129	0.65
autophagy of peroxisome (GO:0030242)	10	2	0.15	+	13.2	0.0133	0.651
glial cell proliferation (GO:0014009)	30	3	0.45	+	6.6	0.0129	0.652
regulation of monoatomic anion transmembrane transport (GO:1903959)	10	2	0.15	+	13.2	0.0133	0.653
post-embryonic development (GO:0009791)	89	5	1.35	+	3.71	0.0134	0.654
maintenance of postsynaptic specialization structure (GO:0098880)	10	2	0.15	+	13.2	0.0133	0.655
regulation of synapse organization (GO:0050807)	242	9	3.67	+	2.45	0.0135	0.656
sebaceous gland development (GO:0048733)	10	2	0.15	+	13.2	0.0133	0.658
protein O-linked glycosylation via threonine (GO:0018243)	10	2	0.15	+	13.2	0.0133	0.66
cellular response to chemical stress (GO:0062197)	285	10	4.32	+	2.32	0.0136	0.66
lung saccule development (GO:0060430)	10	2	0.15	+	13.2	0.0133	0.662
fibroblast growth factor receptor signaling pathway (GO:0008543)	58	4	0.88	+	4.55	0.0138	0.668
regulation of response to stimulus (GO:0048583)	3976	78	60.24	+	1.29	0.014	0.671
regulation of leukocyte adhesion to vascular endothelial cell (GO:1904994)	31	3	0.47	+	6.39	0.014	0.672
cardiac chamber morphogenesis (GO:0003206)	125	6	1.89	+	3.17	0.0139	0.672
positive regulation of neurogenesis (GO:0050769)	244	9	3.7	+	2.43	0.0141	0.672
regulation of epithelial cell proliferation (GO:0050678)	361	12	5.47	+	2.19	0.0141	0.672
regulation of transcription by RNA polymerase III (GO:0006359)	31	3	0.47	+	6.39	0.014	0.674
tight junction organization (GO:0120193)	59	4	0.89	+	4.47	0.0145	0.687
transport (GO:0006810)	3741	74	56.68	+	1.31	0.0146	0.688
regulation of epidermal cell differentiation (GO:0045604)	59	4	0.89	+	4.47	0.0145	0.689
cellular component organization (GO:0016043)	5610	105	85	+	1.24	0.0148	0.697
single strand break repair (GO:0000012)	11	2	0.17	+	12	0.0155	0.7
establishment of endothelial intestinal barrier (GO:0090557)	11	2	0.17	+	12	0.0155	0.702
heart contraction (GO:0060047)	93	5	1.41	+	3.55	0.0158	0.702
regulation of binding (GO:0051098)	249	9	3.77	+	2.39	0.0158	0.702
glomerular basement membrane development (GO:0032836)	11	2	0.17	+	12	0.0155	0.704
positive regulation of endothelial cell proliferation (GO:0001938)	93	5	1.41	+	3.55	0.0158	0.704
multicellular organism growth (GO:0035264)	92	5	1.39	+	3.59	0.0152	0.705
positive regulation of angiogenesis (GO:0045766)	166	7	2.52	+	2.78	0.0154	0.705
skeletal system development (GO:0001501)	507	15	7.68	+	1.95	0.0155	0.705
cardiac muscle cell myoblast differentiation (GO:0060379)	11	2	0.17	+	12	0.0155	0.706
intracellular calcium ion homeostasis (GO:0006874)	206	8	3.12	+	2.56	0.0154	0.706
protein homotetramerization (GO:0051289)	60	4	0.91	+	4.4	0.0153	0.707
positive regulation of neuron differentiation (GO:0045666)	93	5	1.41	+	3.55	0.0158	0.707
regulation of synapse structure or activity (GO:0050803)	248	9	3.76	+	2.4	0.0155	0.707
locomotion (GO:0040011)	367	12	5.56	+	2.16	0.0152	0.707
organic acid metabolic process (GO:0006082)	876	5	13.27	-	0.38	0.0152	0.707
positive regulation of response to biotic stimulus (GO:0002833)	305	0	4.62	-	< 0.01	0.0162	0.707
positive regulation of apoptotic process (GO:0043065)	509	15	7.71	+	1.94	0.0158	0.708
head development (GO:0060322)	784	21	11.88	+	1.77	0.0162	0.708
animal organ morphogenesis (GO:0009887)	994	25	15.06	+	1.66	0.016	0.708
bone growth (GO:0098868)	32	3	0.48	+	6.19	0.0151	0.709
regulation of heart growth (GO:0060420)	60	4	0.91	+	4.4	0.0153	0.709
mammary gland epithelium development (GO:0061180)	61	4	0.92	+	4.33	0.0162	0.709
regulation of endothelial cell migration (GO:0010594)	168	7	2.55	+	2.75	0.0163	0.709
regulation of cell adhesion (GO:0030155)	788	21	11.94	+	1.76	0.0164	0.709
response to fibroblast growth factor (GO:0071774)	94	5	1.42	+	3.51	0.0164	0.71
negative regulation of epithelial cell apoptotic process (GO:1904036)	61	4	0.92	+	4.33	0.0162	0.711
response to oxidative stress (GO:0006979)	372	12	5.64	+	2.13	0.0161	0.711
detection of chemical stimulus involved in sensory perception of smell (GO:0050911)	443	1	6.71	-	0.15	0.0164	0.712
positive regulation of vasculature development (GO:1904018)	169	7	2.56	+	2.73	0.0168	0.721
transforming growth factor beta receptor superfamily signaling pathway (GO:0141091)	170	7	2.58	+	2.72	0.0172	0.739
response to fluid shear stress (GO:0034405)	34	3	0.52	+	5.82	0.0176	0.742
MAPK cascade (GO:0000165)	211	8	3.2	+	2.5	0.0174	0.742
regulation of protein localization to centrosome (GO:1904779)	12	2	0.18	+	11	0.018	0.743
positive regulation of membrane permeability (GO:1905710)	34	3	0.52	+	5.82	0.0176	0.744
positive regulation of myoblast proliferation (GO:2000288)	12	2	0.18	+	11	0.018	0.745
regulation of axon extension (GO:0030516)	96	5	1.45	+	3.44	0.0178	0.745
cellular response to reactive oxygen species (GO:0034614)	133	6	2.02	+	2.98	0.0182	0.745
epidermal cell differentiation (GO:0009913)	211	8	3.2	+	2.5	0.0174	0.745
negative regulation of CD4-positive, alpha-beta T cell activation (GO:2000515)	34	3	0.52	+	5.82	0.0176	0.746
semaphorin-plexin signaling pathway involved in neuron projection guidance (GO:1902285)	12	2	0.18	+	11	0.018	0.747
response to alkaloid (GO:0043279)	96	5	1.45	+	3.44	0.0178	0.747
ear morphogenesis (GO:0042471)	133	6	2.02	+	2.98	0.0182	0.747
positive regulation of protein localization to plasma membrane (GO:1903078)	63	4	0.95	+	4.19	0.0179	0.748
cell-cell junction assembly (GO:0007043)	132	6	2	+	3	0.0176	0.748
positive regulation of biological process (GO:0048518)	6211	114	94.11	+	1.21	0.0181	0.748
semaphorin-plexin signaling pathway involved in axon guidance (GO:1902287)	12	2	0.18	+	11	0.018	0.749
positive regulation of leukocyte chemotaxis (GO:0002690)	97	5	1.47	+	3.4	0.0185	0.754
regulation of striated muscle contraction (GO:0006942)	97	5	1.47	+	3.4	0.0185	0.756
protein localization to chromatin (GO:0071168)	35	3	0.53	+	5.66	0.0189	0.758
regulation of protein targeting to membrane (GO:0090313)	35	3	0.53	+	5.66	0.0189	0.76
cellular component maintenance (GO:0043954)	64	4	0.97	+	4.12	0.0188	0.761
cartilage development involved in endochondral bone morphogenesis (GO:0060351)	35	3	0.53	+	5.66	0.0189	0.762
ERBB signaling pathway (GO:0038127)	64	4	0.97	+	4.12	0.0188	0.763
plasma membrane bounded cell projection organization (GO:0120036)	1168	28	17.7	+	1.58	0.0187	0.763
regulation of endothelial cell differentiation (GO:0045601)	35	3	0.53	+	5.66	0.0189	0.764
striated muscle cell differentiation (GO:0051146)	215	8	3.26	+	2.46	0.0192	0.765
nerve development (GO:0021675)	98	5	1.48	+	3.37	0.0192	0.767
regulation of signal transduction (GO:0009966)	3018	61	45.73	+	1.33	0.0193	0.768
response to ischemia (GO:0002931)	65	4	0.98	+	4.06	0.0197	0.778
cranial nerve development (GO:0021545)	65	4	0.98	+	4.06	0.0197	0.78
branching morphogenesis of an epithelial tube (GO:0048754)	137	6	2.08	+	2.89	0.0206	0.78
keratinocyte development (GO:0003334)	13	2	0.2	+	10.15	0.0205	0.781
regulation of epithelial to mesenchymal transition (GO:0010717)	100	5	1.52	+	3.3	0.0207	0.781
regulation of transmembrane transport (GO:0034762)	474	14	7.18	+	1.95	0.0205	0.781
regulation of epidermis development (GO:0045682)	65	4	0.98	+	4.06	0.0197	0.782
positive regulation of histone acetylation (GO:0035066)	13	2	0.2	+	10.15	0.0205	0.783
response to hydrogen peroxide (GO:0042542)	99	5	1.5	+	3.33	0.0199	0.783
cell recognition (GO:0008037)	136	6	2.06	+	2.91	0.0199	0.783
negative regulation of transcription by competitive promoter binding (GO:0010944)	13	2	0.2	+	10.15	0.0205	0.785
response to water (GO:0009415)	13	2	0.2	+	10.15	0.0205	0.787
glial cell differentiation (GO:0010001)	217	8	3.29	+	2.43	0.0201	0.788
atrioventricular canal development (GO:0036302)	13	2	0.2	+	10.15	0.0205	0.789
myotube cell development (GO:0014904)	36	3	0.55	+	5.5	0.0203	0.789
mucus secretion (GO:0070254)	13	2	0.2	+	10.15	0.0205	0.791
regulation of phospholipase C activity (GO:1900274)	36	3	0.55	+	5.5	0.0203	0.791
cellular response to leucine (GO:0071233)	13	2	0.2	+	10.15	0.0205	0.793
carboxylic acid metabolic process (GO:0019752)	847	5	12.83	-	0.39	0.0204	0.793
convergent extension (GO:0060026)	13	2	0.2	+	10.15	0.0205	0.795
oxoacid metabolic process (GO:0043436)	869	5	13.17	-	0.38	0.0211	0.795
cartilage development (GO:0051216)	178	7	2.7	+	2.6	0.0214	0.805
positive regulation of protein kinase activity (GO:0045860)	263	9	3.98	+	2.26	0.0215	0.806
lymphocyte apoptotic process (GO:0070227)	37	3	0.56	+	5.35	0.0217	0.807
negative regulation of axonogenesis (GO:0050771)	67	4	1.02	+	3.94	0.0216	0.809
regulation of smooth muscle cell proliferation (GO:0048660)	139	6	2.11	+	2.85	0.0218	0.81
positive regulation of cell motility (GO:2000147)	568	16	8.61	+	1.86	0.0219	0.81
negative regulation of ERK1 and ERK2 cascade (GO:0070373)	67	4	1.02	+	3.94	0.0216	0.811
neuron migration (GO:0001764)	139	6	2.11	+	2.85	0.0218	0.812
cellular component biogenesis (GO:0044085)	2691	55	40.77	+	1.35	0.0223	0.822
regulation of protein secretion (GO:0050708)	265	9	4.02	+	2.24	0.0224	0.824
cellular component organization or biogenesis (GO:0071840)	5824	107	88.24	+	1.21	0.0226	0.829
regulation of multicellular organism growth (GO:0040014)	68	4	1.03	+	3.88	0.0227	0.83
adherens junction assembly (GO:0034333)	14	2	0.21	+	9.43	0.0232	0.831
negative regulation of axon regeneration (GO:0048681)	14	2	0.21	+	9.43	0.0232	0.833
dendrite self-avoidance (GO:0070593)	14	2	0.21	+	9.43	0.0232	0.835
cardioblast differentiation (GO:0010002)	14	2	0.21	+	9.43	0.0232	0.837
regulation of fibroblast migration (GO:0010762)	38	3	0.58	+	5.21	0.0231	0.837
regulation of transforming growth factor beta receptor signaling pathway (GO:0017015)	141	6	2.14	+	2.81	0.0232	0.837
detection of mechanical stimulus involved in sensory perception (GO:0050974)	38	3	0.58	+	5.21	0.0231	0.839
tissue homeostasis (GO:0001894)	224	8	3.39	+	2.36	0.0236	0.84
positive regulation of axon extension (GO:0045773)	38	3	0.58	+	5.21	0.0231	0.841
regulation of epithelial cell apoptotic process (GO:1904035)	103	5	1.56	+	3.2	0.023	0.841
chemotaxis (GO:0006935)	345	11	5.23	+	2.1	0.0231	0.841
anatomical structure homeostasis (GO:0060249)	224	8	3.39	+	2.36	0.0236	0.842
taxis (GO:0042330)	347	11	5.26	+	2.09	0.0236	0.843
regulation of neural precursor cell proliferation (GO:2000177)	104	5	1.58	+	3.17	0.0238	0.845
smoothened signaling pathway involved in lung development (GO:0060506)	1	1	0.02	+	66	0.0296	0.846
dichotomous subdivision of terminal units involved in mammary gland duct morphogenesis (GO:0060598)	1	1	0.02	+	66	0.0296	0.847
synaptic target recognition (GO:0008039)	1	1	0.02	+	66	0.0296	0.849
negative regulation of translational initiation by iron (GO:0045993)	1	1	0.02	+	66	0.0296	0.85
negative regulation of secretion by cell (GO:1903531)	150	6	2.27	+	2.64	0.0299	0.851
growth factor dependent regulation of skeletal muscle satellite cell proliferation (GO:0014843)	1	1	0.02	+	66	0.0296	0.852
regulation of excitatory postsynaptic membrane potential involved in skeletal muscle contraction (GO:0014853)	1	1	0.02	+	66	0.0296	0.853
regulation of spongiotrophoblast cell proliferation (GO:0060721)	1	1	0.02	+	66	0.0296	0.855
postsynapse organization (GO:0099173)	111	5	1.68	+	2.97	0.0301	0.856
regulation of cell proliferation involved in embryonic placenta development (GO:0060723)	1	1	0.02	+	66	0.0296	0.857
sweat gland development (GO:0060792)	1	1	0.02	+	66	0.0296	0.858
negative regulation of cell projection organization (GO:0031345)	192	7	2.91	+	2.41	0.0302	0.858
positive regulation of locomotion (GO:0040017)	583	16	8.83	+	1.81	0.0243	0.858
negative regulation of sebum secreting cell proliferation (GO:1904003)	1	1	0.02	+	66	0.0296	0.86
regulation of postsynaptic neurotransmitter receptor diffusion trapping (GO:0150054)	1	1	0.02	+	66	0.0296	0.862
positive regulation of synaptic vesicle priming (GO:0010808)	1	1	0.02	+	66	0.0296	0.863
regulation of proton-transporting ATPase activity, rotational mechanism (GO:0010849)	1	1	0.02	+	66	0.0296	0.865
positive regulation of protein localization to cell periphery (GO:1904377)	75	4	1.14	+	3.52	0.0306	0.865
membrane repolarization during bundle of His cell action potential (GO:0086050)	1	1	0.02	+	66	0.0296	0.866
connective tissue development (GO:0061448)	236	8	3.58	+	2.24	0.0306	0.866
endocrine pancreas development (GO:0031018)	39	3	0.59	+	5.08	0.0246	0.867
membrane repolarization during SA node cell action potential (GO:0086052)	1	1	0.02	+	66	0.0296	0.868
locomotory exploration behavior (GO:0035641)	17	2	0.26	+	7.76	0.0321	0.868
positive regulation of DNA biosynthetic process (GO:2000573)	70	4	1.06	+	3.77	0.0248	0.868
second-messenger-mediated signaling (GO:0019932)	226	8	3.42	+	2.34	0.0247	0.868
brain morphogenesis (GO:0048854)	39	3	0.59	+	5.08	0.0246	0.869
regulation of polyamine biosynthetic process (GO:0010967)	1	1	0.02	+	66	0.0296	0.87
regulation of short-term neuronal synaptic plasticity (GO:0048172)	17	2	0.26	+	7.76	0.0321	0.87
negative regulation of hemoglobin biosynthetic process (GO:0046986)	1	1	0.02	+	66	0.0296	0.871
mitotic intra-S DNA damage checkpoint signaling (GO:0031573)	17	2	0.26	+	7.76	0.0321	0.871
cellular response to 1-oleoyl-sn-glycerol 3-phosphate (GO:1904566)	1	1	0.02	+	66	0.0296	0.873
cellular response to leptin stimulus (GO:0044320)	17	2	0.26	+	7.76	0.0321	0.873
cellular response to xenobiotic stimulus (GO:0071466)	193	7	2.92	+	2.39	0.0309	0.873
regulation of postsynaptic density organization (GO:1905874)	17	2	0.26	+	7.76	0.0321	0.874
regulation of peptidyl-threonine phosphorylation (GO:0010799)	43	3	0.65	+	4.6	0.0312	0.874
inner ear morphogenesis (GO:0042472)	112	5	1.7	+	2.95	0.0311	0.874
muscle organ development (GO:0007517)	313	10	4.74	+	2.11	0.0313	0.874
response to stimulus (GO:0050896)	8194	143	124.15	+	1.15	0.0313	0.874
auditory receptor cell fate specification (GO:0042667)	1	1	0.02	+	66	0.0296	0.875
cell-substrate junction organization (GO:0150115)	43	3	0.65	+	4.6	0.0312	0.875
regulation of MAPK cascade (GO:0043408)	649	17	9.83	+	1.73	0.0324	0.875
auditory receptor cell fate determination (GO:0042668)	1	1	0.02	+	66	0.0296	0.876
regulation of endothelial cell development (GO:1901550)	17	2	0.26	+	7.76	0.0321	0.876
developmental cell growth (GO:0048588)	112	5	1.7	+	2.95	0.0311	0.876
negative regulation of epithelium regeneration (GO:1905042)	1	1	0.02	+	66	0.0296	0.878
cellular response to reactive nitrogen species (GO:1902170)	17	2	0.26	+	7.76	0.0321	0.878
regulation of cardiac muscle contraction (GO:0055117)	76	4	1.15	+	3.47	0.0318	0.878
neuromuscular process (GO:0050905)	152	6	2.3	+	2.61	0.0315	0.878
negative regulation of intracellular signal transduction (GO:1902532)	548	15	8.3	+	1.81	0.0316	0.878
negative regulation of interleukin-8 production (GO:0032717)	17	2	0.26	+	7.76	0.0321	0.879
regulation of neuron differentiation (GO:0045664)	194	7	2.94	+	2.38	0.0317	0.879
regulation of leukocyte cell-cell adhesion (GO:1903037)	370	11	5.61	+	1.96	0.0317	0.879
fat cell apoptotic process (GO:1904606)	1	1	0.02	+	66	0.0296	0.88
regulation of CD4-positive, alpha-beta T cell activation (GO:2000514)	76	4	1.15	+	3.47	0.0318	0.88
regulation of establishment of endothelial barrier (GO:1903140)	17	2	0.26	+	7.76	0.0321	0.881
regulation of extent of cell growth (GO:0061387)	113	5	1.71	+	2.92	0.0321	0.881
regulation of proteinase activated receptor activity (GO:1900276)	1	1	0.02	+	66	0.0296	0.882
membrane bone morphogenesis (GO:0061973)	1	1	0.02	+	66	0.0296	0.883
regulation of synapse assembly (GO:0051963)	113	5	1.71	+	2.92	0.0321	0.883
outflow tract morphogenesis (GO:0003151)	77	4	1.17	+	3.43	0.0331	0.884
striated muscle contraction (GO:0006941)	113	5	1.71	+	2.92	0.0321	0.884
cell growth (GO:0016049)	114	5	1.73	+	2.89	0.0331	0.884
regulation of cellular response to transforming growth factor beta stimulus (GO:1903844)	144	6	2.18	+	2.75	0.0253	0.884
perichondral bone morphogenesis (GO:0061974)	1	1	0.02	+	66	0.0296	0.885
myotube differentiation (GO:0014902)	77	4	1.17	+	3.43	0.0331	0.886
regulation of protein localization to adherens junction (GO:1904702)	1	1	0.02	+	66	0.0296	0.887
allantoin catabolic process (GO:0000256)	1	1	0.02	+	66	0.0296	0.888
multicellular organismal movement (GO:0050879)	44	3	0.67	+	4.5	0.033	0.888
activation of protein kinase activity (GO:0032147)	77	4	1.17	+	3.43	0.0331	0.888
adenylate cyclase-inhibiting G protein-coupled receptor signaling pathway (GO:0007193)	77	4	1.17	+	3.43	0.0331	0.889
lymphocyte adhesion to endothelial cell of high endothelial venule (GO:0036339)	1	1	0.02	+	66	0.0296	0.89
regulation of gliogenesis (GO:0014013)	106	5	1.61	+	3.11	0.0255	0.891
intestinal motility (GO:0120054)	1	1	0.02	+	66	0.0296	0.892
response to laminar fluid shear stress (GO:0034616)	15	2	0.23	+	8.8	0.0261	0.893
endocardial cushion morphogenesis (GO:0003203)	40	3	0.61	+	4.95	0.0262	0.893
large intestinal transit (GO:0120056)	1	1	0.02	+	66	0.0296	0.894
circulatory system process (GO:0003013)	499	14	7.56	+	1.85	0.0263	0.894
negative regulation of leukocyte adhesion to arterial endothelial cell (GO:1904998)	1	1	0.02	+	66	0.0296	0.895
ventricular cardiac muscle cell differentiation (GO:0055012)	15	2	0.23	+	8.8	0.0261	0.895
pancreas development (GO:0031016)	71	4	1.08	+	3.72	0.0259	0.895
heart process (GO:0003015)	107	5	1.62	+	3.08	0.0264	0.895
cellular response to stress (GO:0033554)	1630	36	24.7	+	1.46	0.0262	0.895
DNA ligation involved in DNA recombination (GO:0051102)	1	1	0.02	+	66	0.0296	0.897
regulation of presynaptic cytosolic calcium ion concentration (GO:0099509)	15	2	0.23	+	8.8	0.0261	0.897
regulation of lipase activity (GO:0060191)	71	4	1.08	+	3.72	0.0259	0.897
regulation of muscle system process (GO:0090257)	228	8	3.45	+	2.32	0.0258	0.897
regulation of epithelial cell migration (GO:0010632)	229	8	3.47	+	2.31	0.0264	0.897
blood vessel morphogenesis (GO:0048514)	431	13	6.53	+	1.99	0.0258	0.897
regulation of adenylate cyclase-inhibiting opioid receptor signaling pathway (GO:1900729)	1	1	0.02	+	66	0.0296	0.899
cellular response to nitric oxide (GO:0071732)	15	2	0.23	+	8.8	0.0261	0.899
positive regulation of adenylate cyclase-inhibiting opioid receptor signaling pathway (GO:1900731)	1	1	0.02	+	66	0.0296	0.901
negative regulation of heart looping (GO:1901208)	1	1	0.02	+	66	0.0296	0.903
regulation of cardiac chamber formation (GO:1901210)	1	1	0.02	+	66	0.0296	0.904
transmembrane receptor protein serine/threonine kinase signaling pathway (GO:0007178)	197	7	2.98	+	2.35	0.0339	0.904
negative regulation of cardiac chamber formation (GO:1901211)	1	1	0.02	+	66	0.0296	0.906
negative regulation of protein homodimerization activity (GO:0090074)	1	1	0.02	+	66	0.0296	0.908
regulation of spermidine biosynthetic process (GO:1901304)	1	1	0.02	+	66	0.0296	0.91
regulation of membrane permeability (GO:0090559)	72	4	1.09	+	3.67	0.027	0.911
positive regulation of spermidine biosynthetic process (GO:1901307)	1	1	0.02	+	66	0.0296	0.912
negative regulation of odontoblast differentiation (GO:1901330)	1	1	0.02	+	66	0.0296	0.913
mesoderm formation (GO:0001707)	72	4	1.09	+	3.67	0.027	0.913
mitotic cleavage furrow ingression (GO:1990386)	1	1	0.02	+	66	0.0296	0.915
regulation of histone H4 acetylation (GO:0090239)	1	1	0.02	+	66	0.0296	0.917
positive regulation of histone H4 acetylation (GO:0090240)	1	1	0.02	+	66	0.0296	0.919
tissue remodeling (GO:0048771)	108	5	1.64	+	3.06	0.0273	0.919
regulation of oxidative phosphorylation uncoupler activity (GO:2000275)	1	1	0.02	+	66	0.0296	0.921
negative adaptation of signaling pathway (GO:0022401)	18	2	0.27	+	7.33	0.0353	0.921
regulation of keratinocyte proliferation (GO:0010837)	45	3	0.68	+	4.4	0.0348	0.922
negative regulation of oxidative phosphorylation uncoupler activity (GO:2000276)	1	1	0.02	+	66	0.0296	0.923
regulation of skeletal muscle contraction (GO:0014819)	18	2	0.27	+	7.33	0.0353	0.923
bone remodeling (GO:0046849)	45	3	0.68	+	4.4	0.0348	0.924
establishment of integrated proviral latency (GO:0075713)	1	1	0.02	+	66	0.0296	0.925
negative regulation of programmed necrotic cell death (GO:0062099)	18	2	0.27	+	7.33	0.0353	0.925
SMAD protein signal transduction (GO:0060395)	45	3	0.68	+	4.4	0.0348	0.925
regulation of ATP:ADP antiporter activity (GO:0070926)	1	1	0.02	+	66	0.0296	0.926
response to potassium ion (GO:0035864)	18	2	0.27	+	7.33	0.0353	0.926
cell-substrate junction assembly (GO:0007044)	41	3	0.62	+	4.83	0.0278	0.926
cellular response to inorganic substance (GO:0071241)	231	8	3.5	+	2.29	0.0276	0.926
sucrose catabolic process (GO:0005987)	1	1	0.02	+	66	0.0296	0.928
response to light intensity (GO:0009642)	18	2	0.27	+	7.33	0.0353	0.928
myoblast differentiation (GO:0045445)	41	3	0.62	+	4.83	0.0278	0.928
positive regulation of DNA damage response, signal transduction by p53 class mediator (GO:0043517)	18	2	0.27	+	7.33	0.0353	0.929
regulation of membrane potential (GO:0042391)	443	13	6.71	+	1.94	0.028	0.929
clathrin-dependent extracellular exosome endocytosis (GO:1990771)	1	1	0.02	+	66	0.0296	0.93
cell adhesion mediated by integrin (GO:0033627)	41	3	0.62	+	4.83	0.0278	0.93
peptidyl-threonine dephosphorylation (GO:0035970)	18	2	0.27	+	7.33	0.0353	0.931
positive regulation of opioid receptor signaling pathway (GO:2000476)	1	1	0.02	+	66	0.0296	0.932
calcium ion-regulated exocytosis of neurotransmitter (GO:0048791)	18	2	0.27	+	7.33	0.0353	0.932
ventricular septum morphogenesis (GO:0060412)	41	3	0.62	+	4.83	0.0278	0.932
regulation of leukocyte migration (GO:0002685)	232	8	3.52	+	2.28	0.0282	0.932
positive regulation of histone H4-K16 acetylation (GO:2000620)	1	1	0.02	+	66	0.0296	0.934
cellular response to gonadotropin stimulus (GO:0071371)	18	2	0.27	+	7.33	0.0353	0.934
ventricular septum development (GO:0003281)	73	4	1.11	+	3.62	0.0282	0.934
regulation of chondrocyte hypertrophy (GO:1903041)	1	1	0.02	+	66	0.0296	0.936
regulation of leukocyte tethering or rolling (GO:1903236)	18	2	0.27	+	7.33	0.0353	0.936
methylation (GO:0032259)	258	0	3.91	-	< 0.01	0.036	0.936
positive regulation of chondrocyte hypertrophy (GO:1903043)	1	1	0.02	+	66	0.0296	0.938
negative regulation of necroptotic process (GO:0060546)	16	2	0.24	+	8.25	0.029	0.938
response to inorganic substance (GO:0010035)	528	15	8	+	1.88	0.0284	0.938
positive regulation of ERK1 and ERK2 cascade (GO:0070374)	211	7	3.2	+	2.19	0.0457	0.939
immune system process (GO:0002376)	2293	23	34.74	-	0.66	0.0361	0.939
olfactory nerve structural organization (GO:0021629)	1	1	0.02	+	66	0.0296	0.94
type B pancreatic cell development (GO:0003323)	16	2	0.24	+	8.25	0.029	0.94
mammary gland alveolus development (GO:0060749)	21	2	0.32	+	6.29	0.0457	0.94
cellular response to fibroblast growth factor stimulus (GO:0044344)	86	4	1.3	+	3.07	0.0458	0.94
response to retinoic acid (GO:0032526)	110	5	1.67	+	3	0.0292	0.94
positive regulation of T cell differentiation (GO:0045582)	117	5	1.77	+	2.82	0.0363	0.94
glycoprotein metabolic process (GO:0009100)	345	10	5.23	+	1.91	0.0459	0.94
regulation of vesicle-mediated transport (GO:0060627)	529	15	8.02	+	1.87	0.0285	0.94
adaptation of signaling pathway (GO:0023058)	21	2	0.32	+	6.29	0.0457	0.941
multicellular organismal locomotion (GO:0071965)	1	1	0.02	+	66	0.0296	0.942
response to leucine (GO:0043201)	16	2	0.24	+	8.25	0.029	0.942
regulation of histone acetylation (GO:0035065)	21	2	0.32	+	6.29	0.0457	0.942
positive regulation of phospholipase activity (GO:0010518)	46	3	0.7	+	4.3	0.0366	0.942
stem cell development (GO:0048864)	85	4	1.29	+	3.11	0.0443	0.942
calcium ion homeostasis (GO:0055074)	234	8	3.55	+	2.26	0.0294	0.942
positive regulation of programmed cell death (GO:0043068)	530	15	8.03	+	1.87	0.0286	0.942
regulation of catalytic activity (GO:0050790)	1433	31	21.71	+	1.43	0.0444	0.942
spermidine catabolic process (GO:0046203)	2	1	0.03	+	33	0.0441	0.943
renal filtration cell differentiation (GO:0061318)	21	2	0.32	+	6.29	0.0457	0.943
negative regulation of gliogenesis (GO:0014014)	42	3	0.64	+	4.71	0.0295	0.943
morphogenesis of a branching epithelium (GO:0061138)	166	6	2.52	+	2.39	0.0446	0.943
cell projection organization (GO:0030030)	1217	28	18.44	+	1.52	0.0293	0.943
positive regulation of lens fiber cell differentiation (GO:1902748)	1	1	0.02	+	66	0.0296	0.944
chondrocyte proliferation (GO:0035988)	16	2	0.24	+	8.25	0.029	0.944
negative regulation of alpha-beta T cell activation (GO:0046636)	46	3	0.7	+	4.3	0.0366	0.944
mesoderm morphogenesis (GO:0048332)	74	4	1.12	+	3.57	0.0293	0.944
regulation of interleukin-8 production (GO:0032677)	85	4	1.29	+	3.11	0.0443	0.944
potassium ion transmembrane transport (GO:0071805)	166	6	2.52	+	2.39	0.0446	0.944
response to xenobiotic stimulus (GO:0009410)	431	12	6.53	+	1.84	0.0443	0.944
spermine catabolic process (GO:0046208)	2	1	0.03	+	33	0.0441	0.945
mammary gland lobule development (GO:0061377)	21	2	0.32	+	6.29	0.0457	0.945
negative regulation of epithelial cell differentiation (GO:0030857)	50	3	0.76	+	3.96	0.0446	0.945
protein-containing complex assembly (GO:0065003)	1267	28	19.2	+	1.46	0.0443	0.945
regulation of systemic arterial blood pressure by aortic arch baroreceptor feedback (GO:0003026)	1	1	0.02	+	66	0.0296	0.946
muscle cell fate determination (GO:0007521)	2	1	0.03	+	33	0.0441	0.946
G1 to G0 transition (GO:0070314)	16	2	0.24	+	8.25	0.029	0.946
regulation of cardiac muscle contraction by regulation of the release of sequestered calcium ion (GO:0010881)	21	2	0.32	+	6.29	0.0457	0.946
negative chemotaxis (GO:0050919)	46	3	0.7	+	4.3	0.0366	0.946
negative regulation of G protein-coupled receptor signaling pathway (GO:0045744)	50	3	0.76	+	3.96	0.0446	0.946
alveolar secondary septum development (GO:0061144)	2	1	0.03	+	33	0.0441	0.947
calcium-independent cell-cell adhesion via plasma membrane cell-adhesion molecules (GO:0016338)	21	2	0.32	+	6.29	0.0457	0.947
regulation of extrinsic apoptotic signaling pathway in absence of ligand (GO:2001239)	46	3	0.7	+	4.3	0.0366	0.947
negative regulation of neuron projection regeneration (GO:0070571)	16	2	0.24	+	8.25	0.029	0.948
regulation of synaptic transmission, glutamatergic (GO:0051966)	80	4	1.21	+	3.3	0.0371	0.948
endoplasmic reticulum-Golgi intermediate compartment organization (GO:0097111)	2	1	0.03	+	33	0.0441	0.949
cellular response to platelet-derived growth factor stimulus (GO:0036120)	21	2	0.32	+	6.29	0.0457	0.949
mammary gland morphogenesis (GO:0060443)	46	3	0.7	+	4.3	0.0366	0.949
ureter smooth muscle contraction (GO:0014849)	2	1	0.03	+	33	0.0441	0.95
regulation of myoblast proliferation (GO:2000291)	16	2	0.24	+	8.25	0.029	0.95
regulation of appetite (GO:0032098)	21	2	0.32	+	6.29	0.0457	0.95
cellular response to monoamine stimulus (GO:0071868)	80	4	1.21	+	3.3	0.0371	0.95
regulation of endocytosis (GO:0030100)	286	9	4.33	+	2.08	0.0452	0.95
regulation of skeletal muscle contraction by neural stimulation via neuromuscular junction (GO:0014852)	2	1	0.03	+	33	0.0441	0.951
activation of protein kinase B activity (GO:0032148)	21	2	0.32	+	6.29	0.0457	0.951
regulation of leukocyte chemotaxis (GO:0002688)	126	5	1.91	+	2.62	0.0468	0.951
regulation of response to wounding (GO:1903034)	168	6	2.55	+	2.36	0.0468	0.951
Wnt signaling pathway (GO:0016055)	286	9	4.33	+	2.08	0.0452	0.951
neuron cell-cell adhesion (GO:0007158)	16	2	0.24	+	8.25	0.029	0.952
response to leptin (GO:0044321)	21	2	0.32	+	6.29	0.0457	0.952
cellular response to catecholamine stimulus (GO:0071870)	80	4	1.21	+	3.3	0.0371	0.952
receptor-mediated endocytosis (GO:0006898)	168	6	2.55	+	2.36	0.0468	0.952
regulation of angiogenesis (GO:0045765)	289	9	4.38	+	2.06	0.0466	0.952
fasciculation of motor neuron axon (GO:0097156)	2	1	0.03	+	33	0.0441	0.953
endocardial cushion development (GO:0003197)	51	3	0.77	+	3.88	0.0468	0.953
cell-cell signaling by wnt (GO:0198738)	286	9	4.33	+	2.08	0.0452	0.953
cell-matrix adhesion involved in ameboidal cell migration (GO:0003366)	2	1	0.03	+	33	0.0441	0.954
regulation of T-helper 17 cell differentiation (GO:2000319)	21	2	0.32	+	6.29	0.0457	0.954
regulation of sebum secreting cell proliferation (GO:1904002)	2	1	0.03	+	33	0.0441	0.955
podocyte differentiation (GO:0072112)	21	2	0.32	+	6.29	0.0457	0.955
response to cocaine (GO:0042220)	51	3	0.77	+	3.88	0.0468	0.955
hematopoietic stem cell differentiation (GO:0060218)	21	2	0.32	+	6.29	0.0457	0.956
establishment of glial blood-brain barrier (GO:0060857)	2	1	0.03	+	33	0.0441	0.957
regulation of mononuclear cell migration (GO:0071675)	125	5	1.89	+	2.64	0.0456	0.957
closure of optic fissure (GO:0061386)	2	1	0.03	+	33	0.0441	0.958
positive regulation of stem cell differentiation (GO:2000738)	21	2	0.32	+	6.29	0.0457	0.958
ripoptosome assembly (GO:0097343)	2	1	0.03	+	33	0.0441	0.959
homophilic cell adhesion via plasma membrane adhesion molecules (GO:0007156)	167	6	2.53	+	2.37	0.0457	0.959
peptidyl-lysine modification to peptidyl-hypusine (GO:0008612)	2	1	0.03	+	33	0.0441	0.961
selenocysteine biosynthetic process (GO:0016260)	2	1	0.03	+	33	0.0441	0.962
regulation of eIF2 alpha phosphorylation by heme (GO:0010999)	2	1	0.03	+	33	0.0441	0.963
gastric motility (GO:0035482)	2	1	0.03	+	33	0.0441	0.965
gastric emptying (GO:0035483)	2	1	0.03	+	33	0.0441	0.966
animal organ development (GO:0048513)	2859	56	43.32	+	1.29	0.0476	0.966
response to 1-oleoyl-sn-glycerol 3-phosphate (GO:1904565)	2	1	0.03	+	33	0.0441	0.968
dendrite regeneration (GO:0031104)	2	1	0.03	+	33	0.0441	0.969
positive regulation of transcription by RNA polymerase III (GO:0045945)	19	2	0.29	+	6.95	0.0387	0.969
regulation of calcium ion transmembrane transport (GO:1903169)	169	6	2.56	+	2.34	0.0478	0.969
regulation of epithelium regeneration (GO:1905041)	2	1	0.03	+	33	0.0441	0.97
defense response to virus (GO:0051607)	273	0	4.14	-	< 0.01	0.038	0.97
regulation of monoatomic anion transport (GO:0044070)	19	2	0.29	+	6.95	0.0387	0.971
intracellular signal transduction (GO:0035556)	1525	33	23.11	+	1.43	0.0388	0.971
positive regulation of innate immune response (GO:0045089)	277	0	4.2	-	< 0.01	0.0389	0.971
negative regulation of phospholipase C activity (GO:1900275)	2	1	0.03	+	33	0.0441	0.972
vocalization behavior (GO:0071625)	19	2	0.29	+	6.95	0.0387	0.972
defense response to other organism (GO:0098542)	1022	8	15.48	-	0.52	0.0481	0.972
cleavage furrow ingression (GO:0036090)	2	1	0.03	+	33	0.0441	0.973
cardiac ventricle development (GO:0003231)	127	5	1.92	+	2.6	0.0481	0.973
c-di-GMP signaling (GO:0061939)	2	1	0.03	+	33	0.0441	0.974
positive regulation of peptidyl-lysine acetylation (GO:2000758)	19	2	0.29	+	6.95	0.0387	0.974
defense response to symbiont (GO:0140546)	274	0	4.15	-	< 0.01	0.0382	0.974
inner ear auditory receptor cell differentiation (GO:0042491)	47	3	0.71	+	4.21	0.0386	0.975
hindbrain development (GO:0030902)	160	6	2.42	+	2.48	0.0387	0.975
negative regulation of mRNA 3'-end processing (GO:0031441)	2	1	0.03	+	33	0.0441	0.976
response to transforming growth factor beta (GO:0071559)	160	6	2.42	+	2.48	0.0387	0.976
regulation of protein homodimerization activity (GO:0043496)	2	1	0.03	+	33	0.0441	0.977
negative regulation of axon extension (GO:0030517)	47	3	0.71	+	4.21	0.0386	0.977
ripoptosome assembly involved in necroptotic process (GO:1901026)	2	1	0.03	+	33	0.0441	0.979
axon extension (GO:0048675)	47	3	0.71	+	4.21	0.0386	0.979
regulation of clathrin coat assembly (GO:1905443)	2	1	0.03	+	33	0.0441	0.98
double-strand break repair via nonhomologous end joining (GO:0006303)	47	3	0.71	+	4.21	0.0386	0.98
positive regulation of clathrin coat assembly (GO:1905445)	2	1	0.03	+	33	0.0441	0.982
leukocyte apoptotic process (GO:0071887)	47	3	0.71	+	4.21	0.0386	0.982
neuronal stem cell division (GO:0036445)	2	1	0.03	+	33	0.0441	0.983
brown fat cell proliferation (GO:0070342)	2	1	0.03	+	33	0.0441	0.984
ERK5 cascade (GO:0070375)	2	1	0.03	+	33	0.0441	0.986
cochlea development (GO:0090102)	52	3	0.79	+	3.81	0.0489	0.986
cellular response to acid chemical (GO:0071229)	88	4	1.33	+	3	0.049	0.986
calcium-mediated signaling (GO:0019722)	161	6	2.44	+	2.46	0.0396	0.986
negative regulation of phospholipase C-activating G protein-coupled receptor signaling pathway (GO:1900737)	2	1	0.03	+	33	0.0441	0.987
response to hyperoxia (GO:0055093)	22	2	0.33	+	6	0.0494	0.987
regulation of endothelial cell apoptotic process (GO:2000351)	52	3	0.79	+	3.81	0.0489	0.987
cardiocyte differentiation (GO:0035051)	120	5	1.82	+	2.75	0.0396	0.987
apoptotic process (GO:0006915)	1039	24	15.74	+	1.52	0.0496	0.988
regulation of heart looping (GO:1901207)	2	1	0.03	+	33	0.0441	0.989
negative regulation of CD4-positive, alpha-beta T cell differentiation (GO:0043371)	22	2	0.33	+	6	0.0494	0.989
cell chemotaxis (GO:0060326)	215	7	3.26	+	2.15	0.0496	0.989
regulation of vasculature development (GO:1901342)	295	9	4.47	+	2.01	0.0496	0.989
axon extension involved in regeneration (GO:0048677)	2	1	0.03	+	33	0.0441	0.99
chaperone-mediated protein complex assembly (GO:0051131)	22	2	0.33	+	6	0.0494	0.99
positive regulation of mitochondrial fission (GO:0090141)	22	2	0.33	+	6	0.0494	0.991
regulation of DNA binding (GO:0051101)	82	4	1.24	+	3.22	0.0399	0.991
positive regulation of cell migration (GO:0030335)	541	14	8.2	+	1.71	0.0498	0.991
sprouting of injured axon (GO:0048682)	2	1	0.03	+	33	0.0441	0.992
negative regulation of sprouting of injured axon (GO:0048688)	2	1	0.03	+	33	0.0441	0.993
glomerular epithelial cell differentiation (GO:0072311)	22	2	0.33	+	6	0.0494	0.993
regulation of axon extension involved in regeneration (GO:0048690)	2	1	0.03	+	33	0.0441	0.995
negative regulation of axon extension involved in regeneration (GO:0048692)	2	1	0.03	+	33	0.0441	0.996
monoatomic cation homeostasis (GO:0055080)	506	14	7.67	+	1.83	0.0401	0.996
retrograde trans-synaptic signaling by lipid (GO:0098920)	2	1	0.03	+	33	0.0441	0.997
vascular process in circulatory system (GO:0003018)	273	9	4.14	+	2.18	0.0403	0.998
regulation of establishment of protein localization (GO:0070201)	542	14	8.21	+	1.7	0.0502	0.998
retrograde trans-synaptic signaling by endocannabinoid (GO:0098921)	2	1	0.03	+	33	0.0441	0.999
endodermal cell fate determination (GO:0007493)	2	1	0.03	+	33	0.0441	1
cell-cell signaling involved in lung development (GO:0060495)	2	1	0.03	+	33	0.0441	1
positive regulation of chondrocyte development (GO:1902761)	2	1	0.03	+	33	0.0441	1
lung connective tissue development (GO:0060427)	2	1	0.03	+	33	0.0441	1
negative regulation of establishment of endothelial barrier (GO:1903141)	2	1	0.03	+	33	0.0441	1
sebaceous gland cell differentiation (GO:0001949)	2	1	0.03	+	33	0.0441	1
proximal/distal pattern formation involved in metanephric nephron development (GO:0072272)	2	1	0.03	+	33	0.0441	1
positive regulation of lens epithelial cell proliferation (GO:2001111)	2	1	0.03	+	33	0.0441	1
regulation of lens epithelial cell proliferation (GO:2001109)	2	1	0.03	+	33	0.0441	1
futile creatine cycle (GO:0140651)	2	1	0.03	+	33	0.0441	1
ureteric peristalsis (GO:0072105)	2	1	0.03	+	33	0.0441	1
negative regulation of transforming growth factor beta2 production (GO:0032912)	2	1	0.03	+	33	0.0441	1
phospholipid transfer to membrane (GO:0006649)	2	1	0.03	+	33	0.0441	1
follicular dendritic cell differentiation (GO:0002268)	2	1	0.03	+	33	0.0441	1
negative regulation of relaxation of cardiac muscle (GO:1901898)	2	1	0.03	+	33	0.0441	1
regulation of translational initiation by iron (GO:0006447)	2	1	0.03	+	33	0.0441	1
pigment granule aggregation in cell center (GO:0051877)	2	1	0.03	+	33	0.0441	1
mesenchymal cell differentiation involved in bone development (GO:1901706)	2	1	0.03	+	33	0.0441	1
detection of chemical stimulus involved in sensory perception of sweet taste (GO:0001582)	2	1	0.03	+	33	0.0441	1
positive regulation of ubiquitin-dependent endocytosis (GO:2000397)	2	1	0.03	+	33	0.0441	1
regulation of ubiquitin-dependent endocytosis (GO:2000395)	2	1	0.03	+	33	0.0441	1
cumulus cell differentiation (GO:0001549)	2	1	0.03	+	33	0.0441	1
Lewis x epitope biosynthetic process (GO:0106402)	2	1	0.03	+	33	0.0441	1
retrograde axonal protein transport (GO:0099642)	2	1	0.03	+	33	0.0441	1
negative regulation of endothelial cell development (GO:1901551)	2	1	0.03	+	33	0.0441	1
regulation of Ral protein signal transduction (GO:0032485)	2	1	0.03	+	33	0.0441	1
cell-cell adhesion in response to extracellular stimulus (GO:0140039)	2	1	0.03	+	33	0.0441	1
leukocyte migration involved in immune response (GO:0002522)	3	1	0.05	+	22	0.0584	1
DNA replication-dependent chromatin disassembly (GO:0140889)	3	1	0.05	+	22	0.0584	1
zygotic specification of dorsal/ventral axis (GO:0007352)	3	1	0.05	+	22	0.0584	1
olfactory nerve morphogenesis (GO:0021627)	3	1	0.05	+	22	0.0584	1
positive regulation of synaptic vesicle clustering (GO:2000809)	3	1	0.05	+	22	0.0584	1
negative regulation of cysteine-type endopeptidase activity involved in execution phase of apoptosis (GO:2001271)	3	1	0.05	+	22	0.0584	1
histone H2A ubiquitination (GO:0033522)	3	1	0.05	+	22	0.0584	1
positive regulation of cardiac muscle myoblast proliferation (GO:0110024)	3	1	0.05	+	22	0.0584	1
regulation of cardiac muscle myoblast proliferation (GO:0110022)	3	1	0.05	+	22	0.0584	1
positive regulation of dendritic cell apoptotic process (GO:2000670)	3	1	0.05	+	22	0.0584	1
negative regulation of dopamine receptor signaling pathway (GO:0060160)	3	1	0.05	+	22	0.0584	1
corticotropin hormone secreting cell differentiation (GO:0060128)	3	1	0.05	+	22	0.0584	1
regulation of mitochondrial membrane permeability involved in programmed necrotic cell death (GO:1902445)	3	1	0.05	+	22	0.0584	1
follicular dendritic cell activation (GO:0002266)	3	1	0.05	+	22	0.0584	1
positive regulation of mesenchymal cell apoptotic process (GO:2001055)	3	1	0.05	+	22	0.0584	1
establishment of viral latency (GO:0019043)	3	1	0.05	+	22	0.0584	1
positive regulation of platelet-derived growth factor receptor-beta signaling pathway (GO:2000588)	3	1	0.05	+	22	0.0584	1
interleukin-23-mediated signaling pathway (GO:0038155)	3	1	0.05	+	22	0.0584	1
ubiquitin-dependent protein catabolic process via the N-end rule pathway (GO:0071596)	3	1	0.05	+	22	0.0584	1
regulation of opioid receptor signaling pathway (GO:2000474)	3	1	0.05	+	22	0.0584	1
negative regulation of gamma-aminobutyric acid secretion (GO:0014053)	3	1	0.05	+	22	0.0584	1
cellular response to hydrostatic pressure (GO:0071464)	3	1	0.05	+	22	0.0584	1
cellular response to cycloheximide (GO:0071409)	3	1	0.05	+	22	0.0584	1
regulation of cell growth by extracellular stimulus (GO:0001560)	3	1	0.05	+	22	0.0584	1
response to iron ion starvation (GO:1990641)	3	1	0.05	+	22	0.0584	1
peptidyl-glutamate ADP-deribosylation (GO:0140291)	3	1	0.05	+	22	0.0584	1
cellular response to mercury ion (GO:0071288)	3	1	0.05	+	22	0.0584	1
5-methylcytosine catabolic process (GO:0006211)	3	1	0.05	+	22	0.0584	1
trans-synaptic signaling by endocannabinoid, modulating synaptic transmission (GO:0099553)	3	1	0.05	+	22	0.0584	1
trans-synaptic signaling by lipid, modulating synaptic transmission (GO:0099552)	3	1	0.05	+	22	0.0584	1
ossification involved in bone remodeling (GO:0043932)	3	1	0.05	+	22	0.0584	1
protein polyglycylation (GO:0018094)	3	1	0.05	+	22	0.0584	1
microtubule cytoskeleton organization involved in establishment of planar polarity (GO:0090176)	3	1	0.05	+	22	0.0584	1
regulation of sprouting of injured axon (GO:0048686)	3	1	0.05	+	22	0.0584	1
lymphatic endothelial cell migration (GO:1904977)	3	1	0.05	+	22	0.0584	1
response to bleomycin (GO:1904975)	3	1	0.05	+	22	0.0584	1
histone H2A-K119 monoubiquitination (GO:0036353)	3	1	0.05	+	22	0.0584	1
positive regulation of interleukin-6-mediated signaling pathway (GO:0070105)	3	1	0.05	+	22	0.0584	1
putrescine catabolic process (GO:0009447)	3	1	0.05	+	22	0.0584	1
cardiac jelly development (GO:1905072)	3	1	0.05	+	22	0.0584	1
histone H2A monoubiquitination (GO:0035518)	3	1	0.05	+	22	0.0584	1
cellular response to glycoprotein (GO:1904588)	3	1	0.05	+	22	0.0584	1
positive regulation of cell fate specification (GO:0042660)	3	1	0.05	+	22	0.0584	1
cellular response to water deprivation (GO:0042631)	3	1	0.05	+	22	0.0584	1
dense core granule priming (GO:0061789)	3	1	0.05	+	22	0.0584	1
ventricular cardiac myofibril assembly (GO:0055005)	3	1	0.05	+	22	0.0584	1
positive regulation of peptidyl-tyrosine autophosphorylation (GO:1900086)	3	1	0.05	+	22	0.0584	1
selenocysteine metabolic process (GO:0016259)	3	1	0.05	+	22	0.0584	1
regulation of protein localization to cell-cell junction (GO:0150106)	3	1	0.05	+	22	0.0584	1
retinol transport (GO:0034633)	3	1	0.05	+	22	0.0584	1
5-methylcytosine metabolic process (GO:0019857)	3	1	0.05	+	22	0.0584	1
growth plate cartilage chondrocyte proliferation (GO:0003419)	3	1	0.05	+	22	0.0584	1
fasciculation of sensory neuron axon (GO:0097155)	3	1	0.05	+	22	0.0584	1
neuroligin clustering involved in postsynaptic membrane assembly (GO:0097118)	3	1	0.05	+	22	0.0584	1
mammary placode formation (GO:0060596)	3	1	0.05	+	22	0.0584	1
regulation of postsynaptic density protein 95 clustering (GO:1902897)	3	1	0.05	+	22	0.0584	1
mesodermal cell fate determination (GO:0007500)	3	1	0.05	+	22	0.0584	1
globus pallidus development (GO:0021759)	4	1	0.06	+	16.5	0.0724	1
club cell differentiation (GO:0060486)	4	1	0.06	+	16.5	0.0724	1
regulation of systemic arterial blood pressure by baroreceptor feedback (GO:0003025)	4	1	0.06	+	16.5	0.0724	1
negative regulation of toll-like receptor 9 signaling pathway (GO:0034164)	4	1	0.06	+	16.5	0.0724	1
negative regulation of chondrocyte proliferation (GO:1902731)	4	1	0.06	+	16.5	0.0724	1
somatic diversification of T cell receptor genes (GO:0002568)	4	1	0.06	+	16.5	0.0724	1
minus-end-directed organelle transport along microtubule (GO:0072385)	4	1	0.06	+	16.5	0.0724	1
regulation of membrane hyperpolarization (GO:1902630)	4	1	0.06	+	16.5	0.0724	1
pattern specification involved in metanephros development (GO:0072268)	4	1	0.06	+	16.5	0.0724	1
negative regulation of cell proliferation involved in contact inhibition (GO:0060244)	4	1	0.06	+	16.5	0.0724	1
thiamine metabolic process (GO:0006772)	4	1	0.06	+	16.5	0.0724	1
immune response in gut-associated lymphoid tissue (GO:0002387)	4	1	0.06	+	16.5	0.0724	1
pro-B cell differentiation (GO:0002328)	4	1	0.06	+	16.5	0.0724	1
actomyosin contractile ring assembly actin filament organization (GO:2000689)	4	1	0.06	+	16.5	0.0724	1
inner ear receptor cell fate commitment (GO:0060120)	4	1	0.06	+	16.5	0.0724	1
phosphatidylserine catabolic process (GO:0006660)	4	1	0.06	+	16.5	0.0724	1
positive regulation of smooth muscle cell chemotaxis (GO:0071673)	4	1	0.06	+	16.5	0.0724	1
lymphocyte anergy (GO:0002249)	4	1	0.06	+	16.5	0.0724	1
specification of loop of Henle identity (GO:0072086)	4	1	0.06	+	16.5	0.0724	1
positive regulation of endothelial cell chemotaxis to fibroblast growth factor (GO:2000546)	4	1	0.06	+	16.5	0.0724	1
granulocyte-macrophage colony-stimulating factor signaling pathway (GO:0038157)	4	1	0.06	+	16.5	0.0724	1
negative regulation of appetite by leptin-mediated signaling pathway (GO:0038108)	4	1	0.06	+	16.5	0.0724	1
HRI-mediated signaling (GO:0140468)	4	1	0.06	+	16.5	0.0724	1
sucrose metabolic process (GO:0005985)	4	1	0.06	+	16.5	0.0724	1
T cell receptor V(D)J recombination (GO:0033153)	4	1	0.06	+	16.5	0.0724	1
negative regulation of chemokine (C-X-C motif) ligand 2 production (GO:2000342)	4	1	0.06	+	16.5	0.0724	1
positive regulation of T-helper 17 cell lineage commitment (GO:2000330)	4	1	0.06	+	16.5	0.0724	1
negative regulation of mitochondrial membrane permeability involved in apoptotic process (GO:1902109)	4	1	0.06	+	16.5	0.0724	1
positive regulation of synaptic vesicle membrane organization (GO:1901634)	4	1	0.06	+	16.5	0.0724	1
depurination (GO:0045007)	4	1	0.06	+	16.5	0.0724	1
regulation of serotonin uptake (GO:0051611)	4	1	0.06	+	16.5	0.0724	1
exocyst localization (GO:0051601)	4	1	0.06	+	16.5	0.0724	1
trans-synaptic signaling by endocannabinoid (GO:0099542)	4	1	0.06	+	16.5	0.0724	1
trans-synaptic signaling by lipid (GO:0099541)	4	1	0.06	+	16.5	0.0724	1
calcium-dependent activation of synaptic vesicle fusion (GO:0099502)	4	1	0.06	+	16.5	0.0724	1
auditory receptor cell fate commitment (GO:0009912)	4	1	0.06	+	16.5	0.0724	1
polysaccharide digestion (GO:0044245)	4	1	0.06	+	16.5	0.0724	1
relaxation of skeletal muscle (GO:0090076)	4	1	0.06	+	16.5	0.0724	1
regulation of blastocyst development (GO:0120222)	4	1	0.06	+	16.5	0.0724	1
positive regulation of synaptic vesicle fusion to presynaptic active zone membrane (GO:0031632)	4	1	0.06	+	16.5	0.0724	1
enzyme-directed rRNA pseudouridine synthesis (GO:0000455)	4	1	0.06	+	16.5	0.0724	1
regulation of leukocyte adhesion to arterial endothelial cell (GO:1904997)	4	1	0.06	+	16.5	0.0724	1
embryonic nail plate morphogenesis (GO:0035880)	4	1	0.06	+	16.5	0.0724	1
plasma membrane lactate transport (GO:0035879)	4	1	0.06	+	16.5	0.0724	1
pigment metabolic process involved in pigmentation (GO:0043474)	4	1	0.06	+	16.5	0.0724	1
negative regulation of adiponectin secretion (GO:0070164)	4	1	0.06	+	16.5	0.0724	1
positive regulation of cell chemotaxis to fibroblast growth factor (GO:1904849)	4	1	0.06	+	16.5	0.0724	1
atrioventricular canal morphogenesis (GO:1905222)	4	1	0.06	+	16.5	0.0724	1
protein import into peroxisome matrix, translocation (GO:0016561)	4	1	0.06	+	16.5	0.0724	1
protein import into peroxisome matrix, docking (GO:0016560)	4	1	0.06	+	16.5	0.0724	1
negative regulation of oocyte maturation (GO:1900194)	4	1	0.06	+	16.5	0.0724	1
positive regulation of hyaluronan biosynthetic process (GO:1900127)	4	1	0.06	+	16.5	0.0724	1
regulation of peptidyl-tyrosine autophosphorylation (GO:1900084)	4	1	0.06	+	16.5	0.0724	1
protein localization to CENP-A containing chromatin (GO:0061644)	4	1	0.06	+	16.5	0.0724	1
negative regulation of anion transmembrane transport (GO:1903960)	4	1	0.06	+	16.5	0.0724	1
diterpenoid catabolic process (GO:0016103)	4	1	0.06	+	16.5	0.0724	1
hypoxia-inducible factor-1alpha signaling pathway (GO:0097411)	4	1	0.06	+	16.5	0.0724	1
retinoic acid catabolic process (GO:0034653)	4	1	0.06	+	16.5	0.0724	1
DN2 thymocyte differentiation (GO:1904155)	4	1	0.06	+	16.5	0.0724	1
positive regulation of Wnt protein secretion (GO:0061357)	4	1	0.06	+	16.5	0.0724	1
regulation of acetyl-CoA biosynthetic process from pyruvate (GO:0010510)	4	1	0.06	+	16.5	0.0724	1
meiotic cell cycle process involved in oocyte maturation (GO:1903537)	4	1	0.06	+	16.5	0.0724	1
epithelial cell proliferation involved in mammary gland duct elongation (GO:0060750)	4	1	0.06	+	16.5	0.0724	1
T cell anergy (GO:0002870)	4	1	0.06	+	16.5	0.0724	1
regulation of skeletal muscle contraction by regulation of release of sequestered calcium ion (GO:0014809)	4	1	0.06	+	16.5	0.0724	1
dichotomous subdivision of terminal units involved in salivary gland branching (GO:0060666)	4	1	0.06	+	16.5	0.0724	1
disaccharide catabolic process (GO:0046352)	4	1	0.06	+	16.5	0.0724	1
regulation of early endosome to recycling endosome transport (GO:1902954)	4	1	0.06	+	16.5	0.0724	1
histone monoubiquitination (GO:0010390)	4	1	0.06	+	16.5	0.0724	1
establishment of blood-nerve barrier (GO:0008065)	4	1	0.06	+	16.5	0.0724	1
negative regulation of anion channel activity (GO:0010360)	4	1	0.06	+	16.5	0.0724	1
somatic recombination of T cell receptor gene segments (GO:0002681)	4	1	0.06	+	16.5	0.0724	1
positive regulation of T cell anergy (GO:0002669)	5	1	0.08	+	13.2	0.0863	1
negative regulation of dopamine secretion (GO:0033602)	5	1	0.08	+	13.2	0.0863	1
negative regulation of adenylate cyclase-activating adrenergic receptor signaling pathway (GO:0071878)	5	1	0.08	+	13.2	0.0863	1
TNFSF11-mediated signaling pathway (GO:0071847)	5	1	0.08	+	13.2	0.0863	1
regulation of cysteine-type endopeptidase activity involved in execution phase of apoptosis (GO:2001270)	5	1	0.08	+	13.2	0.0863	1
negative regulation of respiratory burst involved in inflammatory response (GO:0060266)	5	1	0.08	+	13.2	0.0863	1
NK T cell differentiation (GO:0001865)	5	1	0.08	+	13.2	0.0863	1
viral latency (GO:0019042)	5	1	0.08	+	13.2	0.0863	1
specification of nephron tubule identity (GO:0072081)	5	1	0.08	+	13.2	0.0863	1
regulation of platelet-derived growth factor receptor-alpha signaling pathway (GO:2000583)	5	1	0.08	+	13.2	0.0863	1
proximal/distal pattern formation involved in nephron development (GO:0072047)	5	1	0.08	+	13.2	0.0863	1
cannabinoid signaling pathway (GO:0038171)	5	1	0.08	+	13.2	0.0863	1
CXCL12-activated CXCR4 signaling pathway (GO:0038160)	5	1	0.08	+	13.2	0.0863	1
soft palate development (GO:0060023)	5	1	0.08	+	13.2	0.0863	1
polyamine catabolic process (GO:0006598)	5	1	0.08	+	13.2	0.0863	1
ERBB2-ERBB4 signaling pathway (GO:0038135)	5	1	0.08	+	13.2	0.0863	1
cellular response to temperature stimulus (GO:0071502)	5	1	0.08	+	13.2	0.0863	1
positive regulation of cAMP-dependent protein kinase activity (GO:2000481)	5	1	0.08	+	13.2	0.0863	1
protein import into peroxisome matrix, substrate release (GO:0044721)	5	1	0.08	+	13.2	0.0863	1
apolipoprotein A-I-mediated signaling pathway (GO:0038027)	5	1	0.08	+	13.2	0.0863	1
positive regulation of DNA damage response, signal transduction by p53 class mediator resulting in transcription of p21 class mediator (GO:1902164)	5	1	0.08	+	13.2	0.0863	1
cellular response to luteinizing hormone stimulus (GO:0071373)	5	1	0.08	+	13.2	0.0863	1
protein de-ADP-ribosylation (GO:0051725)	5	1	0.08	+	13.2	0.0863	1
atrial cardiac muscle cell membrane repolarization (GO:0099624)	5	1	0.08	+	13.2	0.0863	1
nucleotide-excision repair, DNA gap filling (GO:0006297)	5	1	0.08	+	13.2	0.0863	1
disruption of plasma membrane integrity in another organism (GO:0051673)	5	1	0.08	+	13.2	0.0863	1
presynaptic dense core vesicle exocytosis (GO:0099525)	5	1	0.08	+	13.2	0.0863	1
negative regulation of DNA damage checkpoint (GO:2000002)	5	1	0.08	+	13.2	0.0863	1
positive regulation of transforming growth factor beta activation (GO:1901390)	5	1	0.08	+	13.2	0.0863	1
membrane repolarization during atrial cardiac muscle cell action potential (GO:0098914)	5	1	0.08	+	13.2	0.0863	1
regulation of acyl-CoA biosynthetic process (GO:0050812)	5	1	0.08	+	13.2	0.0863	1
negative regulation of low-density lipoprotein receptor activity (GO:1905598)	5	1	0.08	+	13.2	0.0863	1
negative regulation of lipoprotein metabolic process (GO:0050748)	5	1	0.08	+	13.2	0.0863	1
myofibroblast differentiation (GO:0036446)	5	1	0.08	+	13.2	0.0863	1
response to interleukin-13 (GO:0035962)	5	1	0.08	+	13.2	0.0863	1
brain-derived neurotrophic factor receptor signaling pathway (GO:0031547)	5	1	0.08	+	13.2	0.0863	1
positive regulation of DNA ligation (GO:0051106)	5	1	0.08	+	13.2	0.0863	1
DNA ligation involved in DNA repair (GO:0051103)	5	1	0.08	+	13.2	0.0863	1
negative regulation of leukocyte adhesion to vascular endothelial cell (GO:1904995)	5	1	0.08	+	13.2	0.0863	1
neuronal dense core vesicle exocytosis (GO:0099011)	5	1	0.08	+	13.2	0.0863	1
regulation of interleukin-6-mediated signaling pathway (GO:0070103)	5	1	0.08	+	13.2	0.0863	1
positive regulation of CD8-positive, alpha-beta T cell differentiation (GO:0043378)	5	1	0.08	+	13.2	0.0863	1
putrescine biosynthetic process (GO:0009446)	5	1	0.08	+	13.2	0.0863	1
response to water deprivation (GO:0009414)	5	1	0.08	+	13.2	0.0863	1
negative regulation of secondary metabolite biosynthetic process (GO:1900377)	5	1	0.08	+	13.2	0.0863	1
N-glycan fucosylation (GO:0036071)	5	1	0.08	+	13.2	0.0863	1
thiamine-containing compound biosynthetic process (GO:0042724)	5	1	0.08	+	13.2	0.0863	1
negative regulation of melanin biosynthetic process (GO:0048022)	5	1	0.08	+	13.2	0.0863	1
thiamine diphosphate biosynthetic process (GO:0009229)	5	1	0.08	+	13.2	0.0863	1
thelarche (GO:0042695)	5	1	0.08	+	13.2	0.0863	1
bundle of His cell action potential (GO:0086043)	5	1	0.08	+	13.2	0.0863	1
stomach development (GO:0062094)	5	1	0.08	+	13.2	0.0863	1
bundle of His cell to Purkinje myocyte signaling (GO:0086028)	5	1	0.08	+	13.2	0.0863	1
terpenoid transport (GO:0046865)	5	1	0.08	+	13.2	0.0863	1
isoprenoid transport (GO:0046864)	5	1	0.08	+	13.2	0.0863	1
positive regulation of miRNA processing (GO:1903800)	5	1	0.08	+	13.2	0.0863	1
thiamine diphosphate metabolic process (GO:0042357)	5	1	0.08	+	13.2	0.0863	1
positive regulation of cGMP-mediated signaling (GO:0010753)	5	1	0.08	+	13.2	0.0863	1
angiogenesis involved in coronary vascular morphogenesis (GO:0060978)	5	1	0.08	+	13.2	0.0863	1
regulation of retinal cell programmed cell death (GO:0046668)	5	1	0.08	+	13.2	0.0863	1
mesenchymal cell proliferation involved in lung development (GO:0060916)	5	1	0.08	+	13.2	0.0863	1
melanocyte proliferation (GO:0097325)	5	1	0.08	+	13.2	0.0863	1
positive regulation of platelet-derived growth factor receptor signaling pathway (GO:0010641)	5	1	0.08	+	13.2	0.0863	1
regulation of Wnt protein secretion (GO:0061356)	5	1	0.08	+	13.2	0.0863	1
chondrocyte hypertrophy (GO:0003415)	5	1	0.08	+	13.2	0.0863	1
hematopoietic stem cell migration to bone marrow (GO:0097241)	5	1	0.08	+	13.2	0.0863	1
positive regulation of lymphocyte anergy (GO:0002913)	5	1	0.08	+	13.2	0.0863	1
cellular response to staurosporine (GO:0072734)	5	1	0.08	+	13.2	0.0863	1
response to staurosporine (GO:0072733)	5	1	0.08	+	13.2	0.0863	1
branch elongation involved in mammary gland duct branching (GO:0060751)	5	1	0.08	+	13.2	0.0863	1
mammary gland branching involved in thelarche (GO:0060744)	5	1	0.08	+	13.2	0.0863	1
chondroblast differentiation (GO:0060591)	5	1	0.08	+	13.2	0.0863	1
positive regulation of epithelial cell proliferation involved in lung morphogenesis (GO:0060501)	5	1	0.08	+	13.2	0.0863	1
negative regulation of action potential (GO:0045759)	6	1	0.09	+	11	0.0999	1
negative regulation of cardiac muscle hypertrophy in response to stress (GO:1903243)	6	1	0.09	+	11	0.0999	1
acrosomal vesicle exocytosis (GO:0060478)	6	1	0.09	+	11	0.0999	1
regulation of gastric acid secretion (GO:0060453)	6	1	0.09	+	11	0.0999	1
regulation of penile erection (GO:0060405)	6	1	0.09	+	11	0.0999	1
T cell tolerance induction (GO:0002517)	6	1	0.09	+	11	0.0999	1
negative regulation of megakaryocyte differentiation (GO:0045653)	6	1	0.09	+	11	0.0999	1
cell-cell adhesion mediated by integrin (GO:0033631)	6	1	0.09	+	11	0.0999	1
regulation of phosphatidylinositol dephosphorylation (GO:0060304)	6	1	0.09	+	11	0.0999	1
negative regulation of respiratory burst (GO:0060268)	6	1	0.09	+	11	0.0999	1
transmembrane receptor protein tyrosine phosphatase signaling pathway (GO:0007185)	6	1	0.09	+	11	0.0999	1
activation of transmembrane receptor protein tyrosine kinase activity (GO:0007171)	6	1	0.09	+	11	0.0999	1
negative regulation of type B pancreatic cell apoptotic process (GO:2000675)	6	1	0.09	+	11	0.0999	1
maternal process involved in parturition (GO:0060137)	6	1	0.09	+	11	0.0999	1
thyroid-stimulating hormone-secreting cell differentiation (GO:0060129)	6	1	0.09	+	11	0.0999	1
negative regulation of transforming growth factor beta1 production (GO:0032911)	6	1	0.09	+	11	0.0999	1
regulation of smooth muscle cell chemotaxis (GO:0071671)	6	1	0.09	+	11	0.0999	1
C-X-C chemokine receptor CXCR4 signaling pathway (GO:0038159)	6	1	0.09	+	11	0.0999	1
ERBB4-ERBB4 signaling pathway (GO:0038138)	6	1	0.09	+	11	0.0999	1
regulation of relaxation of cardiac muscle (GO:1901897)	6	1	0.09	+	11	0.0999	1
response to Gram-positive bacterium (GO:0140459)	6	1	0.09	+	11	0.0999	1
inhibition of neuroepithelial cell differentiation (GO:0002085)	6	1	0.09	+	11	0.0999	1
cellular response to hyperoxia (GO:0071455)	6	1	0.09	+	11	0.0999	1
negative regulation of interferon-alpha production (GO:0032687)	6	1	0.09	+	11	0.0999	1
regulation of T-helper 17 cell lineage commitment (GO:2000328)	6	1	0.09	+	11	0.0999	1
regulation of DNA damage response, signal transduction by p53 class mediator resulting in transcription of p21 class mediator (GO:1902162)	6	1	0.09	+	11	0.0999	1
protein import into peroxisome membrane (GO:0045046)	6	1	0.09	+	11	0.0999	1
activation of meiosis (GO:0090427)	6	1	0.09	+	11	0.0999	1
negative regulation of peptidyl-cysteine S-nitrosylation (GO:1902083)	6	1	0.09	+	11	0.0999	1
protein targeting to vacuole involved in autophagy (GO:0071211)	6	1	0.09	+	11	0.0999	1
negative regulation of cholesterol efflux (GO:0090370)	6	1	0.09	+	11	0.0999	1
negative regulation of protein targeting to membrane (GO:0090315)	6	1	0.09	+	11	0.0999	1
maintenance of postsynaptic density structure (GO:0099562)	6	1	0.09	+	11	0.0999	1
negative regulation of fatty acid beta-oxidation (GO:0031999)	6	1	0.09	+	11	0.0999	1
regulation of synapse pruning (GO:1905806)	6	1	0.09	+	11	0.0999	1
regulation of glutamate receptor clustering (GO:0106104)	6	1	0.09	+	11	0.0999	1
negative regulation of synaptic transmission, GABAergic (GO:0032229)	6	1	0.09	+	11	0.0999	1
regulation of phospholipase C-activating G protein-coupled receptor signaling pathway (GO:1900736)	6	1	0.09	+	11	0.0999	1
fat cell proliferation (GO:0070341)	6	1	0.09	+	11	0.0999	1
G1 to G0 transition involved in cell differentiation (GO:0070315)	6	1	0.09	+	11	0.0999	1
aggrephagy (GO:0035973)	6	1	0.09	+	11	0.0999	1
maintenance of DNA repeat elements (GO:0043570)	6	1	0.09	+	11	0.0999	1
hemidesmosome assembly (GO:0031581)	6	1	0.09	+	11	0.0999	1
regulation of DNA ligation (GO:0051105)	6	1	0.09	+	11	0.0999	1
positive regulation of isotype switching to IgA isotypes (GO:0048298)	6	1	0.09	+	11	0.0999	1
fused antrum stage (GO:0048165)	6	1	0.09	+	11	0.0999	1
regulation of myofibroblast differentiation (GO:1904760)	6	1	0.09	+	11	0.0999	1
regulation of AMPA glutamate receptor clustering (GO:1904717)	6	1	0.09	+	11	0.0999	1
limb joint morphogenesis (GO:0036022)	6	1	0.09	+	11	0.0999	1
positive regulation of hemoglobin biosynthetic process (GO:0046985)	6	1	0.09	+	11	0.0999	1
positive regulation of protein kinase C activity (GO:1900020)	6	1	0.09	+	11	0.0999	1
regulation of protein kinase C activity (GO:1900019)	6	1	0.09	+	11	0.0999	1
chemorepulsion of axon (GO:0061643)	6	1	0.09	+	11	0.0999	1
response to cycloheximide (GO:0046898)	6	1	0.09	+	11	0.0999	1
pentose-phosphate shunt, non-oxidative branch (GO:0009052)	6	1	0.09	+	11	0.0999	1
negative regulation of protein export from nucleus (GO:0046826)	6	1	0.09	+	11	0.0999	1
negative regulation of monoatomic anion transport (GO:1903792)	6	1	0.09	+	11	0.0999	1
endocardial cell differentiation (GO:0060956)	6	1	0.09	+	11	0.0999	1
negative regulation of cardiac muscle adaptation (GO:0010616)	6	1	0.09	+	11	0.0999	1
cell surface receptor signaling pathway involved in heart development (GO:0061311)	6	1	0.09	+	11	0.0999	1
spermine metabolic process (GO:0008215)	6	1	0.09	+	11	0.0999	1
cardiac endothelial cell differentiation (GO:0003348)	6	1	0.09	+	11	0.0999	1
positive regulation of inhibitory postsynaptic potential (GO:0097151)	6	1	0.09	+	11	0.0999	1
regulation of chondrocyte development (GO:0061181)	6	1	0.09	+	11	0.0999	1
positive regulation of necroptotic process (GO:0060545)	6	1	0.09	+	11	0.0999	1
type II pneumocyte differentiation (GO:0060510)	6	1	0.09	+	11	0.0999	1
hypersensitivity (GO:0002524)	7	1	0.11	+	9.43	0.113	1
regulation of ventricular cardiac muscle cell membrane depolarization (GO:0060373)	7	1	0.11	+	9.43	0.113	1
regulation of atrial cardiac muscle cell membrane repolarization (GO:0060372)	7	1	0.11	+	9.43	0.113	1
odontoblast differentiation (GO:0071895)	7	1	0.11	+	9.43	0.113	1
anterior/posterior axon guidance (GO:0033564)	7	1	0.11	+	9.43	0.113	1
regulation of epithelial cell proliferation involved in lung morphogenesis (GO:2000794)	7	1	0.11	+	9.43	0.113	1
regulation of respiratory burst involved in inflammatory response (GO:0060264)	7	1	0.11	+	9.43	0.113	1
monoacylglycerol catabolic process (GO:0052651)	7	1	0.11	+	9.43	0.113	1
DNA strand resection involved in replication fork processing (GO:0110025)	7	1	0.11	+	9.43	0.113	1
adenylate cyclase-inhibiting serotonin receptor signaling pathway (GO:0007198)	7	1	0.11	+	9.43	0.113	1
positive regulation of glomerular mesangial cell proliferation (GO:0072126)	7	1	0.11	+	9.43	0.113	1
CDP-choline pathway (GO:0006657)	7	1	0.11	+	9.43	0.113	1
negative regulation of double-strand break repair via nonhomologous end joining (GO:2001033)	7	1	0.11	+	9.43	0.113	1
regulation of endothelial cell chemotaxis to fibroblast growth factor (GO:2000544)	7	1	0.11	+	9.43	0.113	1
chemokine (C-X-C motif) ligand 12 signaling pathway (GO:0038146)	7	1	0.11	+	9.43	0.113	1
convergent extension involved in gastrulation (GO:0060027)	7	1	0.11	+	9.43	0.113	1
positive regulation of transmission of nerve impulse (GO:0051971)	7	1	0.11	+	9.43	0.113	1
response to heparin (GO:0071503)	7	1	0.11	+	9.43	0.113	1
positive regulation of intrinsic apoptotic signaling pathway by p53 class mediator (GO:1902255)	7	1	0.11	+	9.43	0.113	1
paracrine signaling (GO:0038001)	7	1	0.11	+	9.43	0.113	1
optic cup morphogenesis involved in camera-type eye development (GO:0002072)	7	1	0.11	+	9.43	0.113	1
blood vessel endothelial cell proliferation involved in sprouting angiogenesis (GO:0002043)	7	1	0.11	+	9.43	0.113	1
cellular response to cGMP (GO:0071321)	7	1	0.11	+	9.43	0.113	1
dense core granule exocytosis (GO:1990504)	7	1	0.11	+	9.43	0.113	1
negative regulation of oxidative phosphorylation (GO:0090324)	7	1	0.11	+	9.43	0.113	1
response to hydrostatic pressure (GO:0051599)	7	1	0.11	+	9.43	0.113	1
pyruvate transmembrane transport (GO:1901475)	7	1	0.11	+	9.43	0.113	1
retrograde trans-synaptic signaling (GO:0098917)	7	1	0.11	+	9.43	0.113	1
sensory perception of umami taste (GO:0050917)	7	1	0.11	+	9.43	0.113	1
sensory perception of sweet taste (GO:0050916)	7	1	0.11	+	9.43	0.113	1
diapedesis (GO:0050904)	7	1	0.11	+	9.43	0.113	1
modulation of inhibitory postsynaptic potential (GO:0098828)	7	1	0.11	+	9.43	0.113	1
regulation of oligodendrocyte progenitor proliferation (GO:0070445)	7	1	0.11	+	9.43	0.113	1
positive regulation of fever generation (GO:0031622)	7	1	0.11	+	9.43	0.113	1
detection of muscle stretch (GO:0035995)	7	1	0.11	+	9.43	0.113	1
negative regulation of relaxation of muscle (GO:1901078)	7	1	0.11	+	9.43	0.113	1
positive regulation of helicase activity (GO:0051096)	7	1	0.11	+	9.43	0.113	1
negative regulation of morphogenesis of an epithelium (GO:1905331)	7	1	0.11	+	9.43	0.113	1
regulation of isotype switching to IgA isotypes (GO:0048296)	7	1	0.11	+	9.43	0.113	1
regulation of adiponectin secretion (GO:0070163)	7	1	0.11	+	9.43	0.113	1
regulation of cell chemotaxis to fibroblast growth factor (GO:1904847)	7	1	0.11	+	9.43	0.113	1
hematopoietic stem cell migration (GO:0035701)	7	1	0.11	+	9.43	0.113	1
positive regulation of protein localization to centrosome (GO:1904781)	7	1	0.11	+	9.43	0.113	1
protein import into peroxisome matrix, receptor recycling (GO:0016562)	7	1	0.11	+	9.43	0.113	1
thiamine-containing compound metabolic process (GO:0042723)	7	1	0.11	+	9.43	0.113	1
regulation of oocyte maturation (GO:1900193)	7	1	0.11	+	9.43	0.113	1
post-embryonic camera-type eye development (GO:0031077)	7	1	0.11	+	9.43	0.113	1
autophagosome membrane docking (GO:0016240)	7	1	0.11	+	9.43	0.113	1
spontaneous neurotransmitter secretion (GO:0061669)	7	1	0.11	+	9.43	0.113	1
SA node cell to atrial cardiac muscle cell signaling (GO:0086018)	7	1	0.11	+	9.43	0.113	1
SA node cell action potential (GO:0086015)	7	1	0.11	+	9.43	0.113	1
regulation of synaptic vesicle priming (GO:0010807)	7	1	0.11	+	9.43	0.113	1
negative regulation of p38MAPK cascade (GO:1903753)	7	1	0.11	+	9.43	0.113	1
cardiac vascular smooth muscle cell differentiation (GO:0060947)	7	1	0.11	+	9.43	0.113	1
response to luteinizing hormone (GO:0034699)	7	1	0.11	+	9.43	0.113	1
development of secondary female sexual characteristics (GO:0046543)	7	1	0.11	+	9.43	0.113	1
random inactivation of X chromosome (GO:0060816)	7	1	0.11	+	9.43	0.113	1
negative regulation of Arp2/3 complex-mediated actin nucleation (GO:0034316)	7	1	0.11	+	9.43	0.113	1
mammary gland formation (GO:0060592)	7	1	0.11	+	9.43	0.113	1
regulation of T cell anergy (GO:0002667)	8	1	0.12	+	8.25	0.127	1
renal water transport (GO:0003097)	8	1	0.12	+	8.25	0.127	1
heparan sulfate proteoglycan biosynthetic process, polysaccharide chain biosynthetic process (GO:0015014)	8	1	0.12	+	8.25	0.127	1
negative regulation of endothelial cell differentiation (GO:0045602)	8	1	0.12	+	8.25	0.127	1
pyruvate transport (GO:0006848)	8	1	0.12	+	8.25	0.127	1
olfactory nerve development (GO:0021553)	8	1	0.12	+	8.25	0.127	1
phospholipase C-activating G protein-coupled acetylcholine receptor signaling pathway (GO:0007207)	8	1	0.12	+	8.25	0.127	1
leukocyte chemotaxis involved in inflammatory response (GO:0002232)	8	1	0.12	+	8.25	0.127	1
negative regulation of cell cycle checkpoint (GO:1901977)	8	1	0.12	+	8.25	0.127	1
regulation of platelet-derived growth factor receptor-beta signaling pathway (GO:2000586)	8	1	0.12	+	8.25	0.127	1
membrane hyperpolarization (GO:0060081)	8	1	0.12	+	8.25	0.127	1
renal system pattern specification (GO:0072048)	8	1	0.12	+	8.25	0.127	1
hard palate development (GO:0060022)	8	1	0.12	+	8.25	0.127	1
ERBB4 signaling pathway (GO:0038130)	8	1	0.12	+	8.25	0.127	1
positive regulation of amine metabolic process (GO:0033240)	8	1	0.12	+	8.25	0.127	1
positive regulation of cell migration by vascular endothelial growth factor signaling pathway (GO:0038089)	8	1	0.12	+	8.25	0.127	1
cellular response to laminar fluid shear stress (GO:0071499)	8	1	0.12	+	8.25	0.127	1
regulation of gamma-aminobutyric acid secretion (GO:0014052)	8	1	0.12	+	8.25	0.127	1
regulation of synapse structural plasticity (GO:0051823)	8	1	0.12	+	8.25	0.127	1
immunoglobulin V(D)J recombination (GO:0033152)	8	1	0.12	+	8.25	0.127	1
positive regulation of T-helper 17 cell differentiation (GO:2000321)	8	1	0.12	+	8.25	0.127	1
transcription initiation at RNA polymerase III promoter (GO:0006384)	8	1	0.12	+	8.25	0.127	1
actomyosin contractile ring assembly (GO:0000915)	8	1	0.12	+	8.25	0.127	1
assembly of actomyosin apparatus involved in cytokinesis (GO:0000912)	8	1	0.12	+	8.25	0.127	1
phosphatidylserine exposure on apoptotic cell surface (GO:0070782)	8	1	0.12	+	8.25	0.127	1
sodium-dependent phosphate transport (GO:0044341)	8	1	0.12	+	8.25	0.127	1
peptidyl-tyrosine dephosphorylation involved in inactivation of protein kinase activity (GO:1990264)	8	1	0.12	+	8.25	0.127	1
lactate transmembrane transport (GO:0035873)	8	1	0.12	+	8.25	0.127	1
glial cell-derived neurotrophic factor receptor signaling pathway (GO:0035860)	8	1	0.12	+	8.25	0.127	1
peptidyl-serine autophosphorylation (GO:0036289)	8	1	0.12	+	8.25	0.127	1
regulation of CD8-positive, alpha-beta T cell differentiation (GO:0043376)	8	1	0.12	+	8.25	0.127	1
positive regulation of vesicle fusion (GO:0031340)	8	1	0.12	+	8.25	0.127	1
histone ubiquitination (GO:0016574)	8	1	0.12	+	8.25	0.127	1
rRNA pseudouridine synthesis (GO:0031118)	8	1	0.12	+	8.25	0.127	1
regulation of hyaluronan biosynthetic process (GO:1900125)	8	1	0.12	+	8.25	0.127	1
motor learning (GO:0061743)	8	1	0.12	+	8.25	0.127	1
positive regulation of programmed necrotic cell death (GO:0062100)	8	1	0.12	+	8.25	0.127	1
lactate transport (GO:0015727)	8	1	0.12	+	8.25	0.127	1
positive regulation of odontogenesis (GO:0042482)	8	1	0.12	+	8.25	0.127	1
positive regulation of triglyceride catabolic process (GO:0010898)	8	1	0.12	+	8.25	0.127	1
necroptotic signaling pathway (GO:0097527)	8	1	0.12	+	8.25	0.127	1
terpenoid catabolic process (GO:0016115)	8	1	0.12	+	8.25	0.127	1
fructose 1,6-bisphosphate metabolic process (GO:0030388)	8	1	0.12	+	8.25	0.127	1
neutrophil differentiation (GO:0030223)	8	1	0.12	+	8.25	0.127	1
regulation of lymphocyte anergy (GO:0002911)	8	1	0.12	+	8.25	0.127	1
spermidine metabolic process (GO:0008216)	8	1	0.12	+	8.25	0.127	1
negative regulation of phospholipase activity (GO:0010519)	8	1	0.12	+	8.25	0.127	1
positive regulation of acute inflammatory response to antigenic stimulus (GO:0002866)	8	1	0.12	+	8.25	0.127	1
negative regulation of calcium ion-dependent exocytosis (GO:0045955)	8	1	0.12	+	8.25	0.127	1
glyceraldehyde-3-phosphate metabolic process (GO:0019682)	8	1	0.12	+	8.25	0.127	1
negative regulation of cell maturation (GO:1903430)	8	1	0.12	+	8.25	0.127	1
positive regulation of neuroepithelial cell differentiation (GO:1902913)	8	1	0.12	+	8.25	0.127	1
pattern specification involved in kidney development (GO:0061004)	8	1	0.12	+	8.25	0.127	1
positive regulation of T cell tolerance induction (GO:0002666)	9	1	0.14	+	7.33	0.14	1
disruption of cellular anatomical structure in another organism (GO:0140975)	9	1	0.14	+	7.33	0.14	1
lung-associated mesenchyme development (GO:0060484)	9	1	0.14	+	7.33	0.14	1
regulation of lens fiber cell differentiation (GO:1902746)	9	1	0.14	+	7.33	0.14	1
substrate-dependent cell migration, cell extension (GO:0006930)	9	1	0.14	+	7.33	0.14	1
fucose catabolic process (GO:0019317)	9	1	0.14	+	7.33	0.14	1
axonogenesis involved in innervation (GO:0060385)	9	1	0.14	+	7.33	0.14	1
regulation of cilium beat frequency involved in ciliary motility (GO:0060296)	9	1	0.14	+	7.33	0.14	1
Notch receptor processing (GO:0007220)	9	1	0.14	+	7.33	0.14	1
contact inhibition (GO:0060242)	9	1	0.14	+	7.33	0.14	1
metanephric collecting duct development (GO:0072205)	9	1	0.14	+	7.33	0.14	1
positive regulation of CD8-positive, alpha-beta T cell activation (GO:2001187)	9	1	0.14	+	7.33	0.14	1
marginal zone B cell differentiation (GO:0002315)	9	1	0.14	+	7.33	0.14	1
regulation of type B pancreatic cell apoptotic process (GO:2000674)	9	1	0.14	+	7.33	0.14	1
limb bud formation (GO:0060174)	9	1	0.14	+	7.33	0.14	1
phospholipase C-activating dopamine receptor signaling pathway (GO:0060158)	9	1	0.14	+	7.33	0.14	1
negative regulation of collagen biosynthetic process (GO:0032966)	9	1	0.14	+	7.33	0.14	1
regulation of transforming growth factor beta2 production (GO:0032909)	9	1	0.14	+	7.33	0.14	1
tubulin complex assembly (GO:0007021)	9	1	0.14	+	7.33	0.14	1
actomyosin contractile ring organization (GO:0044837)	9	1	0.14	+	7.33	0.14	1
ERBB2-ERBB3 signaling pathway (GO:0038133)	9	1	0.14	+	7.33	0.14	1
ERBB3 signaling pathway (GO:0038129)	9	1	0.14	+	7.33	0.14	1
negative regulation of synaptic transmission, glutamatergic (GO:0051967)	9	1	0.14	+	7.33	0.14	1
negative regulation of cellular respiration (GO:1901856)	9	1	0.14	+	7.33	0.14	1
response to oxygen-glucose deprivation (GO:0090649)	9	1	0.14	+	7.33	0.14	1
positive regulation of cell proliferation involved in kidney development (GO:1901724)	9	1	0.14	+	7.33	0.14	1
negative regulation of mast cell activation (GO:0033004)	9	1	0.14	+	7.33	0.14	1
anterograde axonal protein transport (GO:0099641)	9	1	0.14	+	7.33	0.14	1
axo-dendritic protein transport (GO:0099640)	9	1	0.14	+	7.33	0.14	1
neurotransmitter receptor diffusion trapping (GO:0099628)	9	1	0.14	+	7.33	0.14	1
transcription-coupled nucleotide-excision repair (GO:0006283)	9	1	0.14	+	7.33	0.14	1
cellular response to muramyl dipeptide (GO:0071225)	9	1	0.14	+	7.33	0.14	1
regulation of peptidyl-cysteine S-nitrosylation (GO:2000169)	9	1	0.14	+	7.33	0.14	1
Cdc42 protein signal transduction (GO:0032488)	9	1	0.14	+	7.33	0.14	1
cAMP catabolic process (GO:0006198)	9	1	0.14	+	7.33	0.14	1
malate metabolic process (GO:0006108)	9	1	0.14	+	7.33	0.14	1
oxaloacetate metabolic process (GO:0006107)	9	1	0.14	+	7.33	0.14	1
regulation of tetrapyrrole biosynthetic process (GO:1901463)	9	1	0.14	+	7.33	0.14	1
postsynaptic neurotransmitter receptor diffusion trapping (GO:0098970)	9	1	0.14	+	7.33	0.14	1
receptor diffusion trapping (GO:0098953)	9	1	0.14	+	7.33	0.14	1
protein localization to perinuclear region of cytoplasm (GO:1905719)	9	1	0.14	+	7.33	0.14	1
negative regulation of muscle organ development (GO:0048635)	9	1	0.14	+	7.33	0.14	1
embryonic foregut morphogenesis (GO:0048617)	9	1	0.14	+	7.33	0.14	1
peripheral nervous system myelin maintenance (GO:0032287)	9	1	0.14	+	7.33	0.14	1
sensory perception of sour taste (GO:0050915)	9	1	0.14	+	7.33	0.14	1
regulation of heme biosynthetic process (GO:0070453)	9	1	0.14	+	7.33	0.14	1
positive regulation of vascular endothelial growth factor signaling pathway (GO:1900748)	9	1	0.14	+	7.33	0.14	1
positive regulation of heat generation (GO:0031652)	9	1	0.14	+	7.33	0.14	1
regulation of fever generation (GO:0031620)	9	1	0.14	+	7.33	0.14	1
response to cGMP (GO:0070305)	9	1	0.14	+	7.33	0.14	1
negative regulation of actin nucleation (GO:0051126)	9	1	0.14	+	7.33	0.14	1
negative regulation of retinoic acid receptor signaling pathway (GO:0048387)	9	1	0.14	+	7.33	0.14	1
calmodulin dependent kinase signaling pathway (GO:0099004)	9	1	0.14	+	7.33	0.14	1
protein localization to presynapse (GO:1905383)	9	1	0.14	+	7.33	0.14	1
allantoin metabolic process (GO:0000255)	9	1	0.14	+	7.33	0.14	1
positive regulation of memory T cell differentiation (GO:0043382)	9	1	0.14	+	7.33	0.14	1
CD4-positive, alpha-beta T cell proliferation (GO:0035739)	9	1	0.14	+	7.33	0.14	1
interleukin-12-mediated signaling pathway (GO:0035722)	9	1	0.14	+	7.33	0.14	1
putrescine metabolic process (GO:0009445)	9	1	0.14	+	7.33	0.14	1
positive regulation of DNA-directed DNA polymerase activity (GO:1900264)	9	1	0.14	+	7.33	0.14	1
regulation of DNA-directed DNA polymerase activity (GO:1900262)	9	1	0.14	+	7.33	0.14	1
glycerol transmembrane transport (GO:0015793)	9	1	0.14	+	7.33	0.14	1
SA node cell to atrial cardiac muscle cell communication (GO:0086070)	9	1	0.14	+	7.33	0.14	1
L-fucose catabolic process (GO:0042355)	9	1	0.14	+	7.33	0.14	1
urinary tract smooth muscle contraction (GO:0014848)	9	1	0.14	+	7.33	0.14	1
artery smooth muscle contraction (GO:0014824)	9	1	0.14	+	7.33	0.14	1
release of sequestered calcium ion into cytosol by sarcoplasmic reticulum (GO:0014808)	9	1	0.14	+	7.33	0.14	1
negative regulation of smooth muscle cell apoptotic process (GO:0034392)	9	1	0.14	+	7.33	0.14	1
fat pad development (GO:0060613)	9	1	0.14	+	7.33	0.14	1
negative regulation of muscle adaptation (GO:0014745)	9	1	0.14	+	7.33	0.14	1
lymphocyte migration into lymphoid organs (GO:0097021)	9	1	0.14	+	7.33	0.14	1
regulation of anion channel activity (GO:0010359)	9	1	0.14	+	7.33	0.14	1
atrioventricular node development (GO:0003162)	9	1	0.14	+	7.33	0.14	1
determination of left/right asymmetry in lateral mesoderm (GO:0003140)	9	1	0.14	+	7.33	0.14	1
diaphragm development (GO:0060539)	9	1	0.14	+	7.33	0.14	1
regulation of cardiac muscle hypertrophy in response to stress (GO:1903242)	10	1	0.15	+	6.6	0.152	1
foregut morphogenesis (GO:0007440)	10	1	0.15	+	6.6	0.152	1
negative regulation of heterotypic cell-cell adhesion (GO:0034115)	10	1	0.15	+	6.6	0.152	1
negative regulation of keratinocyte differentiation (GO:0045617)	10	1	0.15	+	6.6	0.152	1
germinal center formation (GO:0002467)	10	1	0.15	+	6.6	0.152	1
positive regulation of extrinsic apoptotic signaling pathway in absence of ligand (GO:2001241)	10	1	0.15	+	6.6	0.152	1
long-term synaptic depression (GO:0060292)	20	2	0.3	+	6.6	0.0421	1
detection of cell density (GO:0060245)	10	1	0.15	+	6.6	0.152	1
response to nitric oxide (GO:0071731)	20	2	0.3	+	6.6	0.0421	1
regulation of glomerular mesangial cell proliferation (GO:0072124)	10	1	0.15	+	6.6	0.152	1
collagen biosynthetic process (GO:0032964)	10	1	0.15	+	6.6	0.152	1
phosphatidylethanolamine biosynthetic process (GO:0006646)	10	1	0.15	+	6.6	0.152	1
podocyte development (GO:0072015)	10	1	0.15	+	6.6	0.152	1
leptin-mediated signaling pathway (GO:0033210)	10	1	0.15	+	6.6	0.152	1
cellular response to fluid shear stress (GO:0071498)	20	2	0.3	+	6.6	0.0421	1
development of secondary sexual characteristics (GO:0045136)	10	1	0.15	+	6.6	0.152	1
cellular response to cocaine (GO:0071314)	10	1	0.15	+	6.6	0.152	1
T-helper 2 cell differentiation (GO:0045064)	10	1	0.15	+	6.6	0.152	1
polyamine transmembrane transport (GO:1902047)	10	1	0.15	+	6.6	0.152	1
protein O-linked glycosylation via serine (GO:0018242)	10	1	0.15	+	6.6	0.152	1
DNA ligation (GO:0006266)	10	1	0.15	+	6.6	0.152	1
trans-synaptic signaling, modulating synaptic transmission (GO:0099550)	10	1	0.15	+	6.6	0.152	1
regulation of tetrapyrrole metabolic process (GO:1901401)	10	1	0.15	+	6.6	0.152	1
dendrite arborization (GO:0140059)	10	1	0.15	+	6.6	0.152	1
positive regulation of chondrocyte differentiation (GO:0032332)	20	2	0.3	+	6.6	0.0421	1
regulation of cell-cell adhesion involved in gastrulation (GO:0070587)	10	1	0.15	+	6.6	0.152	1
positive regulation of neuron projection regeneration (GO:0070572)	10	1	0.15	+	6.6	0.152	1
RNA polymerase I preinitiation complex assembly (GO:0001188)	10	1	0.15	+	6.6	0.152	1
positive regulation of axon regeneration (GO:0048680)	10	1	0.15	+	6.6	0.152	1
neuron fate determination (GO:0048664)	10	1	0.15	+	6.6	0.152	1
negative regulation of adenylate cyclase-activating G protein-coupled receptor signaling pathway (GO:0106072)	10	1	0.15	+	6.6	0.152	1
leukocyte tethering or rolling (GO:0050901)	20	2	0.3	+	6.6	0.0421	1
negative regulation of response to nutrient levels (GO:0032108)	10	1	0.15	+	6.6	0.152	1
negative regulation of response to extracellular stimulus (GO:0032105)	10	1	0.15	+	6.6	0.152	1
negative regulation of appetite (GO:0032099)	10	1	0.15	+	6.6	0.152	1
negative regulation of response to food (GO:0032096)	10	1	0.15	+	6.6	0.152	1
calcium import into the mitochondrion (GO:0036444)	10	1	0.15	+	6.6	0.152	1
bleb assembly (GO:0032060)	10	1	0.15	+	6.6	0.152	1
regulation of response to reactive oxygen species (GO:1901031)	10	1	0.15	+	6.6	0.152	1
drinking behavior (GO:0042756)	10	1	0.15	+	6.6	0.152	1
intracellular phosphate ion homeostasis (GO:0030643)	10	1	0.15	+	6.6	0.152	1
heme transport (GO:0015886)	10	1	0.15	+	6.6	0.152	1
ventricular cardiac muscle cell development (GO:0055015)	10	1	0.15	+	6.6	0.152	1
leucine transport (GO:0015820)	10	1	0.15	+	6.6	0.152	1
positive regulation of hippo signaling (GO:0035332)	10	1	0.15	+	6.6	0.152	1
dendrite extension (GO:0097484)	10	1	0.15	+	6.6	0.152	1
L-fucose metabolic process (GO:0042354)	10	1	0.15	+	6.6	0.152	1
synaptic vesicle docking (GO:0016081)	10	1	0.15	+	6.6	0.152	1
negative regulation of collagen metabolic process (GO:0010713)	10	1	0.15	+	6.6	0.152	1
regulation of cardiac muscle adaptation (GO:0010612)	10	1	0.15	+	6.6	0.152	1
isoprenoid catabolic process (GO:0008300)	10	1	0.15	+	6.6	0.152	1
growth plate cartilage chondrocyte differentiation (GO:0003418)	10	1	0.15	+	6.6	0.152	1
growth plate cartilage development (GO:0003417)	20	2	0.3	+	6.6	0.0421	1
intracellular mRNA localization (GO:0008298)	10	1	0.15	+	6.6	0.152	1
endothelial cell activation (GO:0042118)	10	1	0.15	+	6.6	0.152	1
release of sequestered calcium ion into cytosol by endoplasmic reticulum (GO:1903514)	10	1	0.15	+	6.6	0.152	1
pancreatic A cell differentiation (GO:0003310)	10	1	0.15	+	6.6	0.152	1
response to denervation involved in regulation of muscle adaptation (GO:0014894)	10	1	0.15	+	6.6	0.152	1
response to muscle inactivity involved in regulation of muscle adaptation (GO:0014877)	10	1	0.15	+	6.6	0.152	1
skeletal myofibril assembly (GO:0014866)	10	1	0.15	+	6.6	0.152	1
tonic smooth muscle contraction (GO:0014820)	10	1	0.15	+	6.6	0.152	1
postsynaptic membrane assembly (GO:0097104)	10	1	0.15	+	6.6	0.152	1
regulation of rhodopsin mediated signaling pathway (GO:0022400)	10	1	0.15	+	6.6	0.152	1
lung secretory cell differentiation (GO:0061140)	10	1	0.15	+	6.6	0.152	1
positive regulation of protein localization to early endosome (GO:1902966)	10	1	0.15	+	6.6	0.152	1
regulation of protein localization to early endosome (GO:1902965)	10	1	0.15	+	6.6	0.152	1
cartilage morphogenesis (GO:0060536)	10	1	0.15	+	6.6	0.152	1
negative regulation of neuroblast proliferation (GO:0007406)	11	1	0.17	+	6	0.165	1
regulation of toll-like receptor 9 signaling pathway (GO:0034163)	11	1	0.17	+	6	0.165	1
glomerular epithelial cell development (GO:0072310)	11	1	0.17	+	6	0.165	1
NADH metabolic process (GO:0006734)	11	1	0.17	+	6	0.165	1
receptor guanylyl cyclase signaling pathway (GO:0007168)	11	1	0.17	+	6	0.165	1
negative regulation of transcription regulatory region DNA binding (GO:2000678)	11	1	0.17	+	6	0.165	1
regulation of dopamine receptor signaling pathway (GO:0060159)	11	1	0.17	+	6	0.165	1
inhibitory postsynaptic potential (GO:0060080)	11	1	0.17	+	6	0.165	1
G protein-coupled receptor internalization (GO:0002031)	11	1	0.17	+	6	0.165	1
antral ovarian follicle growth (GO:0001547)	11	1	0.17	+	6	0.165	1
positive regulation of hepatocyte proliferation (GO:2000347)	11	1	0.17	+	6	0.165	1
negative regulation of T-helper 17 cell differentiation (GO:2000320)	11	1	0.17	+	6	0.165	1
cellular response to interleukin-12 (GO:0071349)	11	1	0.17	+	6	0.165	1
cellular response to caffeine (GO:0071313)	11	1	0.17	+	6	0.165	1
cellular response to lipoteichoic acid (GO:0071223)	11	1	0.17	+	6	0.165	1
Rap protein signal transduction (GO:0032486)	11	1	0.17	+	6	0.165	1
positive regulation of histone H3-K4 methylation (GO:0051571)	11	1	0.17	+	6	0.165	1
regulation of histone H3-K4 methylation (GO:0051569)	11	1	0.17	+	6	0.165	1
positive regulation of mitochondrial calcium ion concentration (GO:0051561)	11	1	0.17	+	6	0.165	1
fructose 6-phosphate metabolic process (GO:0006002)	11	1	0.17	+	6	0.165	1
regulation of transforming growth factor beta activation (GO:1901388)	11	1	0.17	+	6	0.165	1
negative regulation of voltage-gated calcium channel activity (GO:1901386)	11	1	0.17	+	6	0.165	1
regulation of odontoblast differentiation (GO:1901329)	11	1	0.17	+	6	0.165	1
sequestering of metal ion (GO:0051238)	11	1	0.17	+	6	0.165	1
response to lipoteichoic acid (GO:0070391)	11	1	0.17	+	6	0.165	1
paraxial mesoderm morphogenesis (GO:0048340)	11	1	0.17	+	6	0.165	1
positive regulation of isotype switching to IgG isotypes (GO:0048304)	11	1	0.17	+	6	0.165	1
nail development (GO:0035878)	11	1	0.17	+	6	0.165	1
regulation of helicase activity (GO:0051095)	11	1	0.17	+	6	0.165	1
somatic stem cell division (GO:0048103)	11	1	0.17	+	6	0.165	1
tRNA transcription (GO:0009304)	11	1	0.17	+	6	0.165	1
response to glycoprotein (GO:1904587)	11	1	0.17	+	6	0.165	1
proline transport (GO:0015824)	11	1	0.17	+	6	0.165	1
GDP metabolic process (GO:0046710)	11	1	0.17	+	6	0.165	1
negative regulation of fibroblast migration (GO:0010764)	11	1	0.17	+	6	0.165	1
regulation of cGMP-mediated signaling (GO:0010752)	11	1	0.17	+	6	0.165	1
response to mercury ion (GO:0046689)	11	1	0.17	+	6	0.165	1
embryonic camera-type eye formation (GO:0060900)	11	1	0.17	+	6	0.165	1
mammalian oogenesis stage (GO:0022605)	11	1	0.17	+	6	0.165	1
heparin biosynthetic process (GO:0030210)	11	1	0.17	+	6	0.165	1
positive regulation of Rac protein signal transduction (GO:0035022)	11	1	0.17	+	6	0.165	1
protoporphyrinogen IX metabolic process (GO:0046501)	11	1	0.17	+	6	0.165	1
noradrenergic neuron differentiation (GO:0003357)	11	1	0.17	+	6	0.165	1
response to muscle inactivity (GO:0014870)	11	1	0.17	+	6	0.165	1
microvillus assembly (GO:0030033)	11	1	0.17	+	6	0.165	1
regulation of antimicrobial humoral response (GO:0002759)	11	1	0.17	+	6	0.165	1
negative regulation of T cell cytokine production (GO:0002725)	11	1	0.17	+	6	0.165	1
G protein-coupled serotonin receptor signaling pathway (GO:0098664)	23	2	0.35	+	5.74	0.0532	1
response to platelet-derived growth factor (GO:0036119)	23	2	0.35	+	5.74	0.0532	1
negative regulation of execution phase of apoptosis (GO:1900118)	23	2	0.35	+	5.74	0.0532	1
leukocyte adhesion to vascular endothelial cell (GO:0061756)	23	2	0.35	+	5.74	0.0532	1
signal transduction involved in regulation of gene expression (GO:0023019)	23	2	0.35	+	5.74	0.0532	1
positive regulation of tolerance induction (GO:0002645)	12	1	0.18	+	5.5	0.178	1
cranial nerve structural organization (GO:0021604)	12	1	0.18	+	5.5	0.178	1
cellular response to epinephrine stimulus (GO:0071872)	12	1	0.18	+	5.5	0.178	1
positive regulation of vasculogenesis (GO:2001214)	12	1	0.18	+	5.5	0.178	1
suckling behavior (GO:0001967)	12	1	0.18	+	5.5	0.178	1
lymphoid progenitor cell differentiation (GO:0002320)	12	1	0.18	+	5.5	0.178	1
receptor recycling (GO:0001881)	24	2	0.36	+	5.5	0.0571	1
regulation of dendritic cell apoptotic process (GO:2000668)	12	1	0.18	+	5.5	0.178	1
ectodermal placode morphogenesis (GO:0071697)	12	1	0.18	+	5.5	0.178	1
somatic recombination of immunoglobulin genes involved in immune response (GO:0002204)	24	2	0.36	+	5.5	0.0571	1
loop of Henle development (GO:0072070)	12	1	0.18	+	5.5	0.178	1
negative regulation of CD4-positive, alpha-beta T cell proliferation (GO:2000562)	12	1	0.18	+	5.5	0.178	1
isotype switching (GO:0045190)	24	2	0.36	+	5.5	0.0571	1
disaccharide metabolic process (GO:0005984)	12	1	0.18	+	5.5	0.178	1
negative regulation of T-helper 17 type immune response (GO:2000317)	12	1	0.18	+	5.5	0.178	1
regulation of synaptic vesicle membrane organization (GO:1901632)	12	1	0.18	+	5.5	0.178	1
base-excision repair, AP site formation (GO:0006285)	12	1	0.18	+	5.5	0.178	1
somite rostral/caudal axis specification (GO:0032525)	12	1	0.18	+	5.5	0.178	1
cGMP biosynthetic process (GO:0006182)	12	1	0.18	+	5.5	0.178	1
regulation of development, heterochronic (GO:0040034)	12	1	0.18	+	5.5	0.178	1
response to interleukin-12 (GO:0070671)	12	1	0.18	+	5.5	0.178	1
excitatory chemical synaptic transmission (GO:0098976)	12	1	0.18	+	5.5	0.178	1
planar cell polarity pathway involved in neural tube closure (GO:0090179)	12	1	0.18	+	5.5	0.178	1
negative regulation of collateral sprouting (GO:0048671)	12	1	0.18	+	5.5	0.178	1
regulation of timing of cell differentiation (GO:0048505)	12	1	0.18	+	5.5	0.178	1
regulation of heat generation (GO:0031650)	12	1	0.18	+	5.5	0.178	1
regulation of synaptic vesicle fusion to presynaptic active zone membrane (GO:0031630)	12	1	0.18	+	5.5	0.178	1
enteric nervous system development (GO:0048484)	12	1	0.18	+	5.5	0.178	1
regulation of mRNA 3'-end processing (GO:0031440)	12	1	0.18	+	5.5	0.178	1
stem cell division (GO:0017145)	24	2	0.36	+	5.5	0.0571	1
cytoplasmic sequestering of transcription factor (GO:0042994)	12	1	0.18	+	5.5	0.178	1
regulation of memory T cell differentiation (GO:0043380)	12	1	0.18	+	5.5	0.178	1
negative regulation of long-term synaptic potentiation (GO:1900272)	12	1	0.18	+	5.5	0.178	1
somatic hypermutation of immunoglobulin genes (GO:0016446)	12	1	0.18	+	5.5	0.178	1
SNARE complex assembly (GO:0035493)	12	1	0.18	+	5.5	0.178	1
polyamine transport (GO:0015846)	12	1	0.18	+	5.5	0.178	1
polyol transmembrane transport (GO:0015791)	12	1	0.18	+	5.5	0.178	1
peristalsis (GO:0030432)	12	1	0.18	+	5.5	0.178	1
water-soluble vitamin biosynthetic process (GO:0042364)	12	1	0.18	+	5.5	0.178	1
fat-soluble vitamin catabolic process (GO:0042363)	12	1	0.18	+	5.5	0.178	1
lipid glycosylation (GO:0030259)	12	1	0.18	+	5.5	0.178	1
regulation of platelet-derived growth factor receptor signaling pathway (GO:0010640)	24	2	0.36	+	5.5	0.0571	1
cornea development in camera-type eye (GO:0061303)	12	1	0.18	+	5.5	0.178	1
ectodermal placode formation (GO:0060788)	12	1	0.18	+	5.5	0.178	1
mesenchymal cell apoptotic process (GO:0097152)	12	1	0.18	+	5.5	0.178	1
neuronal stem cell population maintenance (GO:0097150)	24	2	0.36	+	5.5	0.0571	1
regulation of skeletal muscle satellite cell proliferation (GO:0014842)	12	1	0.18	+	5.5	0.178	1
negative regulation of vasoconstriction (GO:0045906)	12	1	0.18	+	5.5	0.178	1
synaptic vesicle clustering (GO:0097091)	12	1	0.18	+	5.5	0.178	1
pyramidal neuron development (GO:0021860)	12	1	0.18	+	5.5	0.178	1
epithelial to mesenchymal transition involved in endocardial cushion formation (GO:0003198)	12	1	0.18	+	5.5	0.178	1
sinoatrial node development (GO:0003163)	12	1	0.18	+	5.5	0.178	1
endocardium development (GO:0003157)	12	1	0.18	+	5.5	0.178	1
outflow tract septum morphogenesis (GO:0003148)	24	2	0.36	+	5.5	0.0571	1
heart field specification (GO:0003128)	12	1	0.18	+	5.5	0.178	1
glomerular epithelium development (GO:0072010)	25	2	0.38	+	5.28	0.061	1
cardiac muscle cell proliferation (GO:0060038)	25	2	0.38	+	5.28	0.061	1
regulation of DNA damage checkpoint (GO:2000001)	25	2	0.38	+	5.28	0.061	1
response to muscle stretch (GO:0035994)	25	2	0.38	+	5.28	0.061	1
negative regulation of mRNA processing (GO:0050686)	25	2	0.38	+	5.28	0.061	1
ionotropic glutamate receptor signaling pathway (GO:0035235)	25	2	0.38	+	5.28	0.061	1
postsynaptic density organization (GO:0097106)	25	2	0.38	+	5.28	0.061	1
endocardial cushion formation (GO:0003272)	25	2	0.38	+	5.28	0.061	1
regulation of T cell tolerance induction (GO:0002664)	13	1	0.2	+	5.08	0.19	1
response to UV-C (GO:0010225)	13	1	0.2	+	5.08	0.19	1
positive regulation of tumor necrosis factor-mediated signaling pathway (GO:1903265)	13	1	0.2	+	5.08	0.19	1
positive regulation of leukocyte tethering or rolling (GO:1903238)	13	1	0.2	+	5.08	0.19	1
somatic diversification of immune receptors via somatic mutation (GO:0002566)	13	1	0.2	+	5.08	0.19	1
positive regulation of osteoblast proliferation (GO:0033690)	13	1	0.2	+	5.08	0.19	1
microtubule anchoring at microtubule organizing center (GO:0072393)	13	1	0.2	+	5.08	0.19	1
negative regulation of catecholamine secretion (GO:0033604)	13	1	0.2	+	5.08	0.19	1
acute inflammatory response to antigenic stimulus (GO:0002438)	13	1	0.2	+	5.08	0.19	1
activation of phospholipase C activity (GO:0007202)	26	2	0.39	+	5.08	0.0651	1
defense response to tumor cell (GO:0002357)	13	1	0.2	+	5.08	0.19	1
negative regulation of epidermal growth factor-activated receptor activity (GO:0007175)	13	1	0.2	+	5.08	0.19	1
negative regulation of transforming growth factor beta production (GO:0071635)	13	1	0.2	+	5.08	0.19	1
endodermal cell fate commitment (GO:0001711)	13	1	0.2	+	5.08	0.19	1
nerve growth factor signaling pathway (GO:0038180)	13	1	0.2	+	5.08	0.19	1
iron coordination entity transport (GO:1901678)	13	1	0.2	+	5.08	0.19	1
microvillus organization (GO:0032528)	13	1	0.2	+	5.08	0.19	1
cellular response to electrical stimulus (GO:0071257)	13	1	0.2	+	5.08	0.19	1
synaptic membrane adhesion (GO:0099560)	26	2	0.39	+	5.08	0.0651	1
negative regulation of cAMP-mediated signaling (GO:0043951)	13	1	0.2	+	5.08	0.19	1
dorsal/ventral axis specification (GO:0009950)	13	1	0.2	+	5.08	0.19	1
regulation of establishment of planar polarity involved in neural tube closure (GO:0090178)	13	1	0.2	+	5.08	0.19	1
cochlea morphogenesis (GO:0090103)	26	2	0.39	+	5.08	0.0651	1
cellular response to leucine starvation (GO:1990253)	13	1	0.2	+	5.08	0.19	1
embryonic camera-type eye morphogenesis (GO:0048596)	26	2	0.39	+	5.08	0.0651	1
cellular response to cold (GO:0070417)	13	1	0.2	+	5.08	0.19	1
negative regulation of JUN kinase activity (GO:0043508)	13	1	0.2	+	5.08	0.19	1
positive regulation of mitochondrial outer membrane permeabilization involved in apoptotic signaling pathway (GO:1901030)	13	1	0.2	+	5.08	0.19	1
cellular response to potassium ion (GO:0035865)	13	1	0.2	+	5.08	0.19	1
cellular response to increased oxygen levels (GO:0036295)	13	1	0.2	+	5.08	0.19	1
regulation of sulfur metabolic process (GO:0042762)	13	1	0.2	+	5.08	0.19	1
primary miRNA processing (GO:0031053)	13	1	0.2	+	5.08	0.19	1
negative regulation of hippo signaling (GO:0035331)	13	1	0.2	+	5.08	0.19	1
regulation of hippo signaling (GO:0035330)	26	2	0.39	+	5.08	0.0651	1
regulation of triglyceride catabolic process (GO:0010896)	13	1	0.2	+	5.08	0.19	1
secondary palate development (GO:0062009)	26	2	0.39	+	5.08	0.0651	1
regulation of cardiac muscle contraction by calcium ion signaling (GO:0010882)	26	2	0.39	+	5.08	0.0651	1
negative regulation of tumor necrosis factor-mediated signaling pathway (GO:0010804)	26	2	0.39	+	5.08	0.0651	1
cellular modified amino acid biosynthetic process (GO:0042398)	26	2	0.39	+	5.08	0.0651	1
muscle cell cellular homeostasis (GO:0046716)	26	2	0.39	+	5.08	0.0651	1
negative regulation of macrophage derived foam cell differentiation (GO:0010745)	13	1	0.2	+	5.08	0.19	1
regulation of retrograde protein transport, ER to cytosol (GO:1904152)	13	1	0.2	+	5.08	0.19	1
establishment of blood-brain barrier (GO:0060856)	13	1	0.2	+	5.08	0.19	1
positive regulation of inflammatory response to antigenic stimulus (GO:0002863)	13	1	0.2	+	5.08	0.19	1
positive regulation of calcium ion-dependent exocytosis (GO:0045956)	13	1	0.2	+	5.08	0.19	1
phototransduction, visible light (GO:0007603)	13	1	0.2	+	5.08	0.19	1
forebrain neuron development (GO:0021884)	26	2	0.39	+	5.08	0.0651	1
eyelid development in camera-type eye (GO:0061029)	13	1	0.2	+	5.08	0.19	1
epithelial tube branching involved in lung morphogenesis (GO:0060441)	27	2	0.41	+	4.89	0.0692	1
positive regulation of epidermal cell differentiation (GO:0045606)	27	2	0.41	+	4.89	0.0692	1
establishment of tissue polarity (GO:0007164)	27	2	0.41	+	4.89	0.0692	1
positive regulation of protein acetylation (GO:1901985)	27	2	0.41	+	4.89	0.0692	1
establishment of planar polarity (GO:0001736)	27	2	0.41	+	4.89	0.0692	1
negative regulation of alpha-beta T cell differentiation (GO:0046639)	27	2	0.41	+	4.89	0.0692	1
axis elongation (GO:0003401)	27	2	0.41	+	4.89	0.0692	1
regulation of necroptotic process (GO:0060544)	27	2	0.41	+	4.89	0.0692	1
response to X-ray (GO:0010165)	28	2	0.42	+	4.71	0.0735	1
nervous system process involved in regulation of systemic arterial blood pressure (GO:0001976)	14	1	0.21	+	4.71	0.202	1
serotonin receptor signaling pathway (GO:0007210)	28	2	0.42	+	4.71	0.0735	1
negative regulation of adenylate cyclase activity (GO:0007194)	14	1	0.21	+	4.71	0.202	1
negative regulation of lipase activity (GO:0060192)	14	1	0.21	+	4.71	0.202	1
positive regulation of sodium ion transmembrane transporter activity (GO:2000651)	14	1	0.21	+	4.71	0.202	1
ectodermal placode development (GO:0071696)	14	1	0.21	+	4.71	0.202	1
regulation of transforming growth factor beta1 production (GO:0032908)	14	1	0.21	+	4.71	0.202	1
regulation of mesenchymal cell apoptotic process (GO:2001053)	14	1	0.21	+	4.71	0.202	1
somatic diversification of immunoglobulins involved in immune response (GO:0002208)	28	2	0.42	+	4.71	0.0735	1
collecting duct development (GO:0072044)	14	1	0.21	+	4.71	0.202	1
mesodermal cell fate commitment (GO:0001710)	14	1	0.21	+	4.71	0.202	1
polyamine biosynthetic process (GO:0006596)	14	1	0.21	+	4.71	0.202	1
radial glial cell differentiation (GO:0060019)	14	1	0.21	+	4.71	0.202	1
negative regulation of amine transport (GO:0051953)	28	2	0.42	+	4.71	0.0735	1
regulation of nuclear cell cycle DNA replication (GO:0033262)	14	1	0.21	+	4.71	0.202	1
regulation of cAMP-dependent protein kinase activity (GO:2000479)	14	1	0.21	+	4.71	0.202	1
glandular epithelial cell development (GO:0002068)	28	2	0.42	+	4.71	0.0735	1
cellular response to purine-containing compound (GO:0071415)	14	1	0.21	+	4.71	0.202	1
regulation of cell proliferation involved in kidney development (GO:1901722)	14	1	0.21	+	4.71	0.202	1
negative regulation of peptidyl-serine phosphorylation (GO:0033137)	28	2	0.42	+	4.71	0.0735	1
negative regulation of interferon-beta production (GO:0032688)	14	1	0.21	+	4.71	0.202	1
transcription initiation at RNA polymerase I promoter (GO:0006361)	14	1	0.21	+	4.71	0.202	1
cellular response to lithium ion (GO:0071285)	14	1	0.21	+	4.71	0.202	1
negative regulation of amyloid fibril formation (GO:1905907)	14	1	0.21	+	4.71	0.202	1
Rab protein signal transduction (GO:0032482)	14	1	0.21	+	4.71	0.202	1
negative regulation of oligodendrocyte differentiation (GO:0048715)	14	1	0.21	+	4.71	0.202	1
negative regulation of cholesterol transport (GO:0032375)	14	1	0.21	+	4.71	0.202	1
negative regulation of sterol transport (GO:0032372)	14	1	0.21	+	4.71	0.202	1
cell-cell adhesion mediated by cadherin (GO:0044331)	28	2	0.42	+	4.71	0.0735	1
pentose-phosphate shunt (GO:0006098)	14	1	0.21	+	4.71	0.202	1
fructose metabolic process (GO:0006000)	14	1	0.21	+	4.71	0.202	1
regulation of adenylate cyclase-activating G protein-coupled receptor signaling pathway (GO:0106070)	14	1	0.21	+	4.71	0.202	1
positive regulation of protein localization to endosome (GO:1905668)	14	1	0.21	+	4.71	0.202	1
protein transport along microtubule (GO:0098840)	14	1	0.21	+	4.71	0.202	1
regulation of postsynaptic density assembly (GO:0099151)	14	1	0.21	+	4.71	0.202	1
microtubule-based protein transport (GO:0099118)	14	1	0.21	+	4.71	0.202	1
regulation of synaptic vesicle cycle (GO:0098693)	14	1	0.21	+	4.71	0.202	1
regulation of relaxation of muscle (GO:1901077)	14	1	0.21	+	4.71	0.202	1
mesodermal cell differentiation (GO:0048333)	28	2	0.42	+	4.71	0.0735	1
postsynaptic specialization organization (GO:0099084)	28	2	0.42	+	4.71	0.0735	1
regulation of SNARE complex assembly (GO:0035542)	14	1	0.21	+	4.71	0.202	1
cyclic nucleotide catabolic process (GO:0009214)	14	1	0.21	+	4.71	0.202	1
neuron remodeling (GO:0016322)	14	1	0.21	+	4.71	0.202	1
branched-chain amino acid transport (GO:0015803)	14	1	0.21	+	4.71	0.202	1
vitamin catabolic process (GO:0009111)	14	1	0.21	+	4.71	0.202	1
regulation of protein complex stability (GO:0061635)	14	1	0.21	+	4.71	0.202	1
bundle of His cell to Purkinje myocyte communication (GO:0086069)	14	1	0.21	+	4.71	0.202	1
atrial cardiac muscle cell to AV node cell signaling (GO:0086026)	14	1	0.21	+	4.71	0.202	1
atrial cardiac muscle cell action potential (GO:0086014)	14	1	0.21	+	4.71	0.202	1
positive regulation of keratinocyte proliferation (GO:0010838)	14	1	0.21	+	4.71	0.202	1
positive regulation of peptidyl-threonine phosphorylation (GO:0010800)	28	2	0.42	+	4.71	0.0735	1
motor neuron migration (GO:0097475)	14	1	0.21	+	4.71	0.202	1
synaptic vesicle priming (GO:0016082)	14	1	0.21	+	4.71	0.202	1
positive regulation of fibroblast migration (GO:0010763)	14	1	0.21	+	4.71	0.202	1
response to gonadotropin (GO:0034698)	28	2	0.42	+	4.71	0.0735	1
alpha-beta T cell proliferation (GO:0046633)	14	1	0.21	+	4.71	0.202	1
positive regulation of cardiac muscle cell apoptotic process (GO:0010666)	14	1	0.21	+	4.71	0.202	1
positive regulation of striated muscle cell apoptotic process (GO:0010663)	14	1	0.21	+	4.71	0.202	1
smooth muscle cell migration (GO:0014909)	14	1	0.21	+	4.71	0.202	1
cell fate commitment involved in formation of primary germ layer (GO:0060795)	28	2	0.42	+	4.71	0.0735	1
response to inactivity (GO:0014854)	14	1	0.21	+	4.71	0.202	1
mesenchymal cell proliferation (GO:0010463)	28	2	0.42	+	4.71	0.0735	1
ventricular trabecula myocardium morphogenesis (GO:0003222)	14	1	0.21	+	4.71	0.202	1
negative regulation of fatty acid oxidation (GO:0046322)	14	1	0.21	+	4.71	0.202	1
protein K6-linked ubiquitination (GO:0085020)	14	1	0.21	+	4.71	0.202	1
secretion by tissue (GO:0032941)	29	2	0.44	+	4.55	0.0778	1
positive regulation of protein targeting to membrane (GO:0090314)	29	2	0.44	+	4.55	0.0778	1
response to increased oxygen levels (GO:0036296)	29	2	0.44	+	4.55	0.0778	1
regulation of release of sequestered calcium ion into cytosol by sarcoplasmic reticulum (GO:0010880)	29	2	0.44	+	4.55	0.0778	1
embryonic skeletal joint development (GO:0072498)	15	1	0.23	+	4.4	0.214	1
skeletal muscle contraction (GO:0003009)	30	2	0.45	+	4.4	0.0822	1
negative regulation of epidermis development (GO:0045683)	15	1	0.23	+	4.4	0.214	1
negative regulation of epidermal cell differentiation (GO:0045605)	15	1	0.23	+	4.4	0.214	1
response to epinephrine (GO:0071871)	15	1	0.23	+	4.4	0.214	1
mammary gland epithelial cell proliferation (GO:0033598)	15	1	0.23	+	4.4	0.214	1
positive regulation of miRNA-mediated gene silencing (GO:2000637)	15	1	0.23	+	4.4	0.214	1
positive regulation of post-transcriptional gene silencing (GO:0060148)	15	1	0.23	+	4.4	0.214	1
positive regulation of endothelial cell chemotaxis (GO:2001028)	15	1	0.23	+	4.4	0.214	1
estrous cycle (GO:0044849)	15	1	0.23	+	4.4	0.214	1
nodal signaling pathway (GO:0038092)	15	1	0.23	+	4.4	0.214	1
peripheral nervous system neuron development (GO:0048935)	15	1	0.23	+	4.4	0.214	1
peripheral nervous system neuron differentiation (GO:0048934)	15	1	0.23	+	4.4	0.214	1
regulation of presynaptic membrane potential (GO:0099505)	30	2	0.45	+	4.4	0.0822	1
negative regulation by host of viral transcription (GO:0043922)	15	1	0.23	+	4.4	0.214	1
negative regulation of lipid transport (GO:0032369)	30	2	0.45	+	4.4	0.0822	1
negative regulation of cytosolic calcium ion concentration (GO:0051481)	15	1	0.23	+	4.4	0.214	1
regulation of voltage-gated calcium channel activity (GO:1901385)	30	2	0.45	+	4.4	0.0822	1
detection of mechanical stimulus involved in sensory perception of pain (GO:0050966)	15	1	0.23	+	4.4	0.214	1
regulation of protein localization to endosome (GO:1905666)	15	1	0.23	+	4.4	0.214	1
negative regulation of cell migration involved in sprouting angiogenesis (GO:0090051)	15	1	0.23	+	4.4	0.214	1
response to interleukin-7 (GO:0098760)	15	1	0.23	+	4.4	0.214	1
regulation of response to food (GO:0032095)	15	1	0.23	+	4.4	0.214	1
sarcoplasmic reticulum calcium ion transport (GO:0070296)	15	1	0.23	+	4.4	0.214	1
protein homotrimerization (GO:0070207)	15	1	0.23	+	4.4	0.214	1
regulation of isotype switching to IgG isotypes (GO:0048302)	15	1	0.23	+	4.4	0.214	1
macrophage chemotaxis (GO:0048246)	15	1	0.23	+	4.4	0.214	1
positive regulation of vascular endothelial growth factor receptor signaling pathway (GO:0030949)	15	1	0.23	+	4.4	0.214	1
positive regulation of post-transcriptional gene silencing by RNA (GO:1900370)	15	1	0.23	+	4.4	0.214	1
protein import into peroxisome matrix (GO:0016558)	15	1	0.23	+	4.4	0.214	1
sodium-independent organic anion transport (GO:0043252)	15	1	0.23	+	4.4	0.214	1
negative regulation of cyclase activity (GO:0031280)	15	1	0.23	+	4.4	0.214	1
negative regulation of NLRP3 inflammasome complex assembly (GO:1900226)	15	1	0.23	+	4.4	0.214	1
neuron projection regeneration (GO:0031102)	30	2	0.45	+	4.4	0.0822	1
positive regulation of histone methylation (GO:0031062)	15	1	0.23	+	4.4	0.214	1
atrial cardiac muscle cell to AV node cell communication (GO:0086066)	15	1	0.23	+	4.4	0.214	1
dosage compensation by inactivation of X chromosome (GO:0009048)	15	1	0.23	+	4.4	0.214	1
T cell chemotaxis (GO:0010818)	15	1	0.23	+	4.4	0.214	1
regulation of neuron projection arborization (GO:0150011)	15	1	0.23	+	4.4	0.214	1
sphingosine-1-phosphate receptor signaling pathway (GO:0003376)	15	1	0.23	+	4.4	0.214	1
negative regulation of androgen receptor signaling pathway (GO:0060766)	15	1	0.23	+	4.4	0.214	1
cardiac muscle hypertrophy in response to stress (GO:0014898)	15	1	0.23	+	4.4	0.214	1
cardiac muscle adaptation (GO:0014887)	15	1	0.23	+	4.4	0.214	1
regulation of acute inflammatory response to antigenic stimulus (GO:0002864)	15	1	0.23	+	4.4	0.214	1
muscle hypertrophy in response to stress (GO:0003299)	15	1	0.23	+	4.4	0.214	1
negative regulation of dendritic spine development (GO:0061000)	15	1	0.23	+	4.4	0.214	1
positive regulation of epidermis development (GO:0045684)	31	2	0.47	+	4.26	0.0867	1
regulation of peptidyl-lysine acetylation (GO:2000756)	31	2	0.47	+	4.26	0.0867	1
positive regulation of signal transduction by p53 class mediator (GO:1901798)	31	2	0.47	+	4.26	0.0867	1
negative regulation of endothelial cell apoptotic process (GO:2000352)	31	2	0.47	+	4.26	0.0867	1
regulation of T-helper 17 type immune response (GO:2000316)	31	2	0.47	+	4.26	0.0867	1
mismatch repair (GO:0006298)	31	2	0.47	+	4.26	0.0867	1
skeletal muscle fiber development (GO:0048741)	31	2	0.47	+	4.26	0.0867	1
regulation of mitochondrial fission (GO:0090140)	31	2	0.47	+	4.26	0.0867	1
positive regulation of mitochondrial membrane permeability (GO:0035794)	31	2	0.47	+	4.26	0.0867	1
regulation of execution phase of apoptosis (GO:1900117)	31	2	0.47	+	4.26	0.0867	1
response to auditory stimulus (GO:0010996)	31	2	0.47	+	4.26	0.0867	1
response to lithium ion (GO:0010226)	16	1	0.24	+	4.12	0.226	1
branching involved in salivary gland morphogenesis (GO:0060445)	16	1	0.24	+	4.12	0.226	1
positive regulation of macrophage differentiation (GO:0045651)	16	1	0.24	+	4.12	0.226	1
blood coagulation, fibrin clot formation (GO:0072378)	16	1	0.24	+	4.12	0.226	1
intracellular copper ion homeostasis (GO:0006878)	16	1	0.24	+	4.12	0.226	1
negative regulation of glial cell proliferation (GO:0060253)	16	1	0.24	+	4.12	0.226	1
regulation of calcium ion transmembrane transport via high voltage-gated calcium channel (GO:1902514)	16	1	0.24	+	4.12	0.226	1
immunoglobulin production involved in immunoglobulin-mediated immune response (GO:0002381)	32	2	0.48	+	4.12	0.0912	1
epidermal growth factor receptor signaling pathway (GO:0007173)	48	3	0.73	+	4.12	0.0405	1
negative regulation of activin receptor signaling pathway (GO:0032926)	16	1	0.24	+	4.12	0.226	1
synapse maturation (GO:0060074)	16	1	0.24	+	4.12	0.226	1
regulation of transmission of nerve impulse (GO:0051969)	16	1	0.24	+	4.12	0.226	1
negative regulation of amino acid transport (GO:0051956)	16	1	0.24	+	4.12	0.226	1
sphingolipid mediated signaling pathway (GO:0090520)	16	1	0.24	+	4.12	0.226	1
positive regulation of T-helper 17 type immune response (GO:2000318)	16	1	0.24	+	4.12	0.226	1
fucose metabolic process (GO:0006004)	16	1	0.24	+	4.12	0.226	1
negative regulation of ubiquitin-protein transferase activity (GO:0051444)	16	1	0.24	+	4.12	0.226	1
epithelial cell-cell adhesion (GO:0090136)	16	1	0.24	+	4.12	0.226	1
multicellular organismal-level water homeostasis (GO:0050891)	32	2	0.48	+	4.12	0.0912	1
regulation of trophoblast cell migration (GO:1901163)	16	1	0.24	+	4.12	0.226	1
insulin metabolic process (GO:1901142)	16	1	0.24	+	4.12	0.226	1
maturation of LSU-rRNA from tricistronic rRNA transcript (SSU-rRNA, 5.8S rRNA, LSU-rRNA) (GO:0000463)	16	1	0.24	+	4.12	0.226	1
nose development (GO:0043584)	16	1	0.24	+	4.12	0.226	1
regulation of retinoic acid receptor signaling pathway (GO:0048385)	16	1	0.24	+	4.12	0.226	1
lateral mesoderm development (GO:0048368)	16	1	0.24	+	4.12	0.226	1
regulation of secondary metabolic process (GO:0043455)	16	1	0.24	+	4.12	0.226	1
protein transport to vacuole involved in ubiquitin-dependent protein catabolic process via the multivesicular body sorting pathway (GO:0043328)	16	1	0.24	+	4.12	0.226	1
regulation of secondary metabolite biosynthetic process (GO:1900376)	16	1	0.24	+	4.12	0.226	1
intrinsic apoptotic signaling pathway in response to DNA damage by p53 class mediator (GO:0042771)	32	2	0.48	+	4.12	0.0912	1
regulation of melanin biosynthetic process (GO:0048021)	16	1	0.24	+	4.12	0.226	1
muscle cell fate commitment (GO:0042693)	16	1	0.24	+	4.12	0.226	1
response to caffeine (GO:0031000)	16	1	0.24	+	4.12	0.226	1
potassium ion export across plasma membrane (GO:0097623)	16	1	0.24	+	4.12	0.226	1
positive regulation of dendrite development (GO:1900006)	16	1	0.24	+	4.12	0.226	1
peptidyl-tyrosine dephosphorylation (GO:0035335)	32	2	0.48	+	4.12	0.0912	1
regulation of programmed necrotic cell death (GO:0062098)	32	2	0.48	+	4.12	0.0912	1
iron ion transmembrane transport (GO:0034755)	16	1	0.24	+	4.12	0.226	1
negative regulation of alpha-beta T cell proliferation (GO:0046642)	16	1	0.24	+	4.12	0.226	1
hyaluronan catabolic process (GO:0030214)	16	1	0.24	+	4.12	0.226	1
chondrocyte differentiation involved in endochondral bone morphogenesis (GO:0003413)	16	1	0.24	+	4.12	0.226	1
monoacylglycerol metabolic process (GO:0046462)	16	1	0.24	+	4.12	0.226	1
protein localization to phagophore assembly site (GO:0034497)	16	1	0.24	+	4.12	0.226	1
type 2 immune response (GO:0042092)	16	1	0.24	+	4.12	0.226	1
response to stimulus involved in regulation of muscle adaptation (GO:0014874)	16	1	0.24	+	4.12	0.226	1
regulation of skeletal muscle cell proliferation (GO:0014857)	16	1	0.24	+	4.12	0.226	1
vascular associated smooth muscle contraction (GO:0014829)	16	1	0.24	+	4.12	0.226	1
neuroendocrine cell differentiation (GO:0061101)	16	1	0.24	+	4.12	0.226	1
protein localization to cell surface (GO:0034394)	32	2	0.48	+	4.12	0.0912	1
mammary gland duct morphogenesis (GO:0060603)	32	2	0.48	+	4.12	0.0912	1
positive regulation of cartilage development (GO:0061036)	32	2	0.48	+	4.12	0.0912	1
pyramidal neuron differentiation (GO:0021859)	16	1	0.24	+	4.12	0.226	1
parturition (GO:0007567)	16	1	0.24	+	4.12	0.226	1
lung morphogenesis (GO:0060425)	49	3	0.74	+	4.04	0.0426	1
endothelial cell development (GO:0001885)	49	3	0.74	+	4.04	0.0426	1
ERK1 and ERK2 cascade (GO:0070371)	49	3	0.74	+	4.04	0.0426	1
somatic recombination of immunoglobulin gene segments (GO:0016447)	33	2	0.5	+	4	0.0958	1
regulation of Arp2/3 complex-mediated actin nucleation (GO:0034315)	33	2	0.5	+	4	0.0958	1
establishment of endothelial barrier (GO:0061028)	33	2	0.5	+	4	0.0958	1
regulation of proton transport (GO:0010155)	17	1	0.26	+	3.88	0.237	1
segment specification (GO:0007379)	17	1	0.26	+	3.88	0.237	1
mitochondrial outer membrane permeabilization involved in programmed cell death (GO:1902686)	17	1	0.26	+	3.88	0.237	1
mitochondrial calcium ion transmembrane transport (GO:0006851)	17	1	0.26	+	3.88	0.237	1
regulation of vasculogenesis (GO:2001212)	17	1	0.26	+	3.88	0.237	1
NADPH regeneration (GO:0006740)	17	1	0.26	+	3.88	0.237	1
neutrophil homeostasis (GO:0001780)	17	1	0.26	+	3.88	0.237	1
ligand-gated ion channel signaling pathway (GO:1990806)	34	2	0.52	+	3.88	0.1	1
cellular response to acidic pH (GO:0071468)	17	1	0.26	+	3.88	0.237	1
establishment of epithelial cell apical/basal polarity (GO:0045198)	17	1	0.26	+	3.88	0.237	1
desensitization of G protein-coupled receptor signaling pathway (GO:0002029)	17	1	0.26	+	3.88	0.237	1
V(D)J recombination (GO:0033151)	17	1	0.26	+	3.88	0.237	1
regulation of hepatocyte proliferation (GO:2000345)	17	1	0.26	+	3.88	0.237	1
nucleus localization (GO:0051647)	34	2	0.52	+	3.88	0.1	1
positive regulation of multicellular organism growth (GO:0040018)	34	2	0.52	+	3.88	0.1	1
neuron projection arborization (GO:0140058)	17	1	0.26	+	3.88	0.237	1
type B pancreatic cell proliferation (GO:0044342)	17	1	0.26	+	3.88	0.237	1
resolution of meiotic recombination intermediates (GO:0000712)	17	1	0.26	+	3.88	0.237	1
negative regulation of meiotic cell cycle (GO:0051447)	17	1	0.26	+	3.88	0.237	1
regulation of nucleobase-containing compound transport (GO:0032239)	17	1	0.26	+	3.88	0.237	1
negative regulation of lyase activity (GO:0051350)	17	1	0.26	+	3.88	0.237	1
embryonic digestive tract morphogenesis (GO:0048557)	17	1	0.26	+	3.88	0.237	1
positive regulation of nervous system process (GO:0031646)	34	2	0.52	+	3.88	0.1	1
regulation of lipoprotein metabolic process (GO:0050746)	17	1	0.26	+	3.88	0.237	1
regulation of postsynaptic specialization assembly (GO:0099150)	17	1	0.26	+	3.88	0.237	1
exploration behavior (GO:0035640)	34	2	0.52	+	3.88	0.1	1
myelin maintenance (GO:0043217)	17	1	0.26	+	3.88	0.237	1
fucosylation (GO:0036065)	17	1	0.26	+	3.88	0.237	1
cardiac muscle tissue growth (GO:0055017)	34	2	0.52	+	3.88	0.1	1
regulation of receptor clustering (GO:1903909)	17	1	0.26	+	3.88	0.237	1
positive regulation of phospholipase C activity (GO:0010863)	34	2	0.52	+	3.88	0.1	1
regulation of miRNA processing (GO:1903798)	17	1	0.26	+	3.88	0.237	1
miRNA processing (GO:0035196)	34	2	0.52	+	3.88	0.1	1
establishment of skin barrier (GO:0061436)	34	2	0.52	+	3.88	0.1	1
muscle cell apoptotic process (GO:0010657)	17	1	0.26	+	3.88	0.237	1
heparin metabolic process (GO:0030202)	17	1	0.26	+	3.88	0.237	1
regulation of blood vessel endothelial cell proliferation involved in sprouting angiogenesis (GO:1903587)	17	1	0.26	+	3.88	0.237	1
regulation of cilium beat frequency (GO:0003356)	17	1	0.26	+	3.88	0.237	1
adenohypophysis development (GO:0021984)	17	1	0.26	+	3.88	0.237	1
mammary gland epithelial cell differentiation (GO:0060644)	17	1	0.26	+	3.88	0.237	1
branch elongation of an epithelium (GO:0060602)	17	1	0.26	+	3.88	0.237	1
sex-chromosome dosage compensation (GO:0007549)	17	1	0.26	+	3.88	0.237	1
maternal placenta development (GO:0001893)	35	2	0.53	+	3.77	0.105	1
temperature homeostasis (GO:0001659)	35	2	0.53	+	3.77	0.105	1
negative regulation of blood vessel endothelial cell migration (GO:0043537)	35	2	0.53	+	3.77	0.105	1
polysaccharide biosynthetic process (GO:0000271)	35	2	0.53	+	3.77	0.105	1
negative regulation of fibroblast proliferation (GO:0048147)	35	2	0.53	+	3.77	0.105	1
embryonic eye morphogenesis (GO:0048048)	35	2	0.53	+	3.77	0.105	1
vasoconstriction (GO:0042310)	35	2	0.53	+	3.77	0.105	1
regulation of chondrocyte differentiation (GO:0032330)	53	3	0.8	+	3.74	0.0511	1
positive regulation of gluconeogenesis (GO:0045722)	18	1	0.27	+	3.67	0.249	1
heart growth (GO:0060419)	36	2	0.55	+	3.67	0.11	1
negative regulation of toll-like receptor signaling pathway (GO:0034122)	18	1	0.27	+	3.67	0.249	1
negative regulation of T-helper cell differentiation (GO:0045623)	18	1	0.27	+	3.67	0.249	1
protein activation cascade (GO:0072376)	18	1	0.27	+	3.67	0.249	1
cGMP metabolic process (GO:0046068)	18	1	0.27	+	3.67	0.249	1
specification of animal organ identity (GO:0010092)	18	1	0.27	+	3.67	0.249	1
negative regulation of extrinsic apoptotic signaling pathway in absence of ligand (GO:2001240)	36	2	0.55	+	3.67	0.11	1
regulation of respiratory burst (GO:0060263)	18	1	0.27	+	3.67	0.249	1
regulation of epidermal growth factor-activated receptor activity (GO:0007176)	18	1	0.27	+	3.67	0.249	1
negative regulation of inflammasome-mediated signaling pathway (GO:0141086)	18	1	0.27	+	3.67	0.249	1
angiogenesis involved in wound healing (GO:0060055)	18	1	0.27	+	3.67	0.249	1
positive regulation of sodium ion transmembrane transport (GO:1902307)	18	1	0.27	+	3.67	0.249	1
negative regulation of ATP-dependent activity (GO:0032780)	18	1	0.27	+	3.67	0.249	1
positive regulation of T cell migration (GO:2000406)	36	2	0.55	+	3.67	0.11	1
regulation of regulatory ncRNA processing (GO:0070920)	18	1	0.27	+	3.67	0.249	1
pseudouridine synthesis (GO:0001522)	18	1	0.27	+	3.67	0.249	1
regulation of clathrin-dependent endocytosis (GO:2000369)	18	1	0.27	+	3.67	0.249	1
regulation of mast cell activation (GO:0033003)	18	1	0.27	+	3.67	0.249	1
negative regulation of DNA biosynthetic process (GO:2000279)	36	2	0.55	+	3.67	0.11	1
cellular response to arsenic-containing substance (GO:0071243)	18	1	0.27	+	3.67	0.249	1
regulation of amyloid fibril formation (GO:1905906)	18	1	0.27	+	3.67	0.249	1
negative regulation of fibroblast growth factor receptor signaling pathway (GO:0040037)	18	1	0.27	+	3.67	0.249	1
detection of mechanical stimulus involved in sensory perception of sound (GO:0050910)	18	1	0.27	+	3.67	0.249	1
regulation of synaptic transmission, GABAergic (GO:0032228)	36	2	0.55	+	3.67	0.11	1
white fat cell differentiation (GO:0050872)	18	1	0.27	+	3.67	0.249	1
anatomical structure arrangement (GO:0048532)	18	1	0.27	+	3.67	0.249	1
negative regulation of signal transduction in absence of ligand (GO:1901099)	36	2	0.55	+	3.67	0.11	1
smooth muscle cell differentiation (GO:0051145)	36	2	0.55	+	3.67	0.11	1
protein trimerization (GO:0070206)	18	1	0.27	+	3.67	0.249	1
mitochondrion distribution (GO:0048311)	18	1	0.27	+	3.67	0.249	1
lymph vessel morphogenesis (GO:0036303)	18	1	0.27	+	3.67	0.249	1
vascular associated smooth muscle cell differentiation (GO:0035886)	18	1	0.27	+	3.67	0.249	1
epithelial cell differentiation involved in kidney development (GO:0035850)	36	2	0.55	+	3.67	0.11	1
clathrin coat assembly (GO:0048268)	18	1	0.27	+	3.67	0.249	1
oligosaccharide catabolic process (GO:0009313)	18	1	0.27	+	3.67	0.249	1
cardiac myofibril assembly (GO:0055003)	18	1	0.27	+	3.67	0.249	1
regulation of histone methylation (GO:0031060)	18	1	0.27	+	3.67	0.249	1
retinal metabolic process (GO:0042574)	18	1	0.27	+	3.67	0.249	1
negative regulation of peptidyl-threonine phosphorylation (GO:0010801)	18	1	0.27	+	3.67	0.249	1
positive regulation of macrophage chemotaxis (GO:0010759)	18	1	0.27	+	3.67	0.249	1
coronary vasculature morphogenesis (GO:0060977)	18	1	0.27	+	3.67	0.249	1
heart formation (GO:0060914)	18	1	0.27	+	3.67	0.249	1
sperm DNA condensation (GO:0035092)	18	1	0.27	+	3.67	0.249	1
striated muscle cell proliferation (GO:0014855)	36	2	0.55	+	3.67	0.11	1
positive regulation of transcription by RNA polymerase I (GO:0045943)	36	2	0.55	+	3.67	0.11	1
positive regulation of meiotic nuclear division (GO:0045836)	18	1	0.27	+	3.67	0.249	1
response to axon injury (GO:0048678)	54	3	0.82	+	3.67	0.0534	1
regulation of CD4-positive, alpha-beta T cell differentiation (GO:0043370)	54	3	0.82	+	3.67	0.0534	1
endoderm formation (GO:0001706)	55	3	0.83	+	3.6	0.0557	1
neuromuscular process controlling balance (GO:0050885)	55	3	0.83	+	3.6	0.0557	1
regulation of alternative mRNA splicing, via spliceosome (GO:0000381)	55	3	0.83	+	3.6	0.0557	1
regulation of transcription regulatory region DNA binding (GO:2000677)	37	2	0.56	+	3.57	0.115	1
regulation of dopamine secretion (GO:0014059)	37	2	0.56	+	3.57	0.115	1
regulation of cAMP-mediated signaling (GO:0043949)	37	2	0.56	+	3.57	0.115	1
epidermis morphogenesis (GO:0048730)	37	2	0.56	+	3.57	0.115	1
positive regulation of morphogenesis of an epithelium (GO:1905332)	37	2	0.56	+	3.57	0.115	1
positive regulation of vascular associated smooth muscle cell proliferation (GO:1904707)	37	2	0.56	+	3.57	0.115	1
platelet-derived growth factor receptor signaling pathway (GO:0048008)	37	2	0.56	+	3.57	0.115	1
embryonic camera-type eye development (GO:0031076)	37	2	0.56	+	3.57	0.115	1
determination of adult lifespan (GO:0008340)	37	2	0.56	+	3.57	0.115	1
negative regulation of exocytosis (GO:0045920)	37	2	0.56	+	3.57	0.115	1
cardiac conduction system development (GO:0003161)	37	2	0.56	+	3.57	0.115	1
B cell activation involved in immune response (GO:0002312)	56	3	0.85	+	3.54	0.0581	1
G protein-coupled receptor signaling pathway, coupled to cyclic nucleotide second messenger (GO:0007187)	56	3	0.85	+	3.54	0.0581	1
positive regulation of lipase activity (GO:0060193)	56	3	0.85	+	3.54	0.0581	1
mesenchyme morphogenesis (GO:0072132)	56	3	0.85	+	3.54	0.0581	1
hair cell differentiation (GO:0035315)	56	3	0.85	+	3.54	0.0581	1
intrinsic apoptotic signaling pathway by p53 class mediator (GO:0072332)	57	3	0.86	+	3.47	0.0605	1
lung epithelium development (GO:0060428)	38	2	0.58	+	3.47	0.12	1
heterotypic cell-cell adhesion (GO:0034113)	38	2	0.58	+	3.47	0.12	1
tolerance induction (GO:0002507)	19	1	0.29	+	3.47	0.26	1
positive regulation of animal organ morphogenesis (GO:0110110)	38	2	0.58	+	3.47	0.12	1
endothelial cell proliferation (GO:0001935)	38	2	0.58	+	3.47	0.12	1
regulation of glial cell proliferation (GO:0060251)	38	2	0.58	+	3.47	0.12	1
NLS-bearing protein import into nucleus (GO:0006607)	19	1	0.29	+	3.47	0.26	1
nephron tubule formation (GO:0072079)	19	1	0.29	+	3.47	0.26	1
pericardium development (GO:0060039)	19	1	0.29	+	3.47	0.26	1
regulation of chemokine (C-X-C motif) ligand 2 production (GO:2000341)	19	1	0.29	+	3.47	0.26	1
mitotic recombination (GO:0006312)	19	1	0.29	+	3.47	0.26	1
cardiac muscle cell membrane repolarization (GO:0099622)	19	1	0.29	+	3.47	0.26	1
negative regulation of cilium assembly (GO:1902018)	19	1	0.29	+	3.47	0.26	1
regulation of neurotransmitter uptake (GO:0051580)	19	1	0.29	+	3.47	0.26	1
ossification involved in bone maturation (GO:0043931)	19	1	0.29	+	3.47	0.26	1
response to mitochondrial depolarisation (GO:0098780)	19	1	0.29	+	3.47	0.26	1
regulation of excitatory synapse assembly (GO:1904889)	19	1	0.29	+	3.47	0.26	1
fibroblast proliferation (GO:0048144)	38	2	0.58	+	3.47	0.12	1
maintenance of blood-brain barrier (GO:0035633)	38	2	0.58	+	3.47	0.12	1
copper ion homeostasis (GO:0055070)	19	1	0.29	+	3.47	0.26	1
vitamin biosynthetic process (GO:0009110)	19	1	0.29	+	3.47	0.26	1
regulation of glial cell migration (GO:1903975)	19	1	0.29	+	3.47	0.26	1
serine family amino acid biosynthetic process (GO:0009070)	19	1	0.29	+	3.47	0.26	1
membrane repolarization during cardiac muscle cell action potential (GO:0086013)	19	1	0.29	+	3.47	0.26	1
regulation of odontogenesis (GO:0042481)	19	1	0.29	+	3.47	0.26	1
fibroblast migration (GO:0010761)	19	1	0.29	+	3.47	0.26	1
fluid transport (GO:0042044)	38	2	0.58	+	3.47	0.12	1
positive regulation of T-helper 1 type immune response (GO:0002827)	19	1	0.29	+	3.47	0.26	1
pulmonary valve morphogenesis (GO:0003184)	19	1	0.29	+	3.47	0.26	1
maternal process involved in female pregnancy (GO:0060135)	58	3	0.88	+	3.41	0.0629	1
negative regulation of BMP signaling pathway (GO:0030514)	58	3	0.88	+	3.41	0.0629	1
regulation of tumor necrosis factor-mediated signaling pathway (GO:0010803)	58	3	0.88	+	3.41	0.0629	1
blood vessel remodeling (GO:0001974)	39	2	0.59	+	3.38	0.125	1
regulation of isotype switching (GO:0045191)	39	2	0.59	+	3.38	0.125	1
regulation of cell migration involved in sprouting angiogenesis (GO:0090049)	39	2	0.59	+	3.38	0.125	1
regulation of calcium ion-dependent exocytosis (GO:0017158)	39	2	0.59	+	3.38	0.125	1
negative regulation of ossification (GO:0030279)	39	2	0.59	+	3.38	0.125	1
positive regulation of smooth muscle cell migration (GO:0014911)	39	2	0.59	+	3.38	0.125	1
positive regulation of protein binding (GO:0032092)	59	3	0.89	+	3.36	0.0654	1
apical junction assembly (GO:0043297)	59	3	0.89	+	3.36	0.0654	1
regulation of tolerance induction (GO:0002643)	20	1	0.3	+	3.3	0.271	1
positive regulation of bone resorption (GO:0045780)	20	1	0.3	+	3.3	0.271	1
response to UV-B (GO:0010224)	20	1	0.3	+	3.3	0.271	1
glomerular filtration (GO:0003094)	20	1	0.3	+	3.3	0.271	1
negative regulation of SMAD protein signal transduction (GO:0060392)	20	1	0.3	+	3.3	0.271	1
adenylate cyclase-activating adrenergic receptor signaling pathway (GO:0071880)	20	1	0.3	+	3.3	0.271	1
inflammatory response to antigenic stimulus (GO:0002437)	40	2	0.61	+	3.3	0.13	1
protein targeting to peroxisome (GO:0006625)	20	1	0.3	+	3.3	0.271	1
regulation of skeletal muscle cell differentiation (GO:2001014)	20	1	0.3	+	3.3	0.271	1
polyamine metabolic process (GO:0006595)	20	1	0.3	+	3.3	0.271	1
positive regulation of endothelial cell apoptotic process (GO:2000353)	20	1	0.3	+	3.3	0.271	1
cytokinetic process (GO:0032506)	40	2	0.61	+	3.3	0.13	1
melanosome transport (GO:0032402)	20	1	0.3	+	3.3	0.271	1
regulation of fatty acid beta-oxidation (GO:0031998)	20	1	0.3	+	3.3	0.271	1
negative regulation of release of cytochrome c from mitochondria (GO:0090201)	20	1	0.3	+	3.3	0.271	1
regulation of cytosolic calcium ion concentration (GO:0051480)	60	3	0.91	+	3.3	0.068	1
regulation of synapse maturation (GO:0090128)	20	1	0.3	+	3.3	0.271	1
animal organ formation (GO:0048645)	40	2	0.61	+	3.3	0.13	1
amide catabolic process (GO:0043605)	20	1	0.3	+	3.3	0.271	1
mitophagy (GO:0000423)	20	1	0.3	+	3.3	0.271	1
regulation of DNA damage response, signal transduction by p53 class mediator (GO:0043516)	40	2	0.61	+	3.3	0.13	1
paraxial mesoderm development (GO:0048339)	20	1	0.3	+	3.3	0.271	1
erythrocyte maturation (GO:0043249)	20	1	0.3	+	3.3	0.271	1
amine catabolic process (GO:0009310)	20	1	0.3	+	3.3	0.271	1
phosphate ion homeostasis (GO:0055062)	20	1	0.3	+	3.3	0.271	1
regulation of mitochondrial membrane permeability (GO:0046902)	60	3	0.91	+	3.3	0.068	1
cellular biogenic amine catabolic process (GO:0042402)	20	1	0.3	+	3.3	0.271	1
regulation of cell fate commitment (GO:0010453)	40	2	0.61	+	3.3	0.13	1
NAD metabolic process (GO:0019674)	40	2	0.61	+	3.3	0.13	1
establishment of protein localization to peroxisome (GO:0072663)	20	1	0.3	+	3.3	0.271	1
protein localization to peroxisome (GO:0072662)	20	1	0.3	+	3.3	0.271	1
retrograde axonal transport (GO:0008090)	20	1	0.3	+	3.3	0.271	1
regulation of T-helper cell differentiation (GO:0045622)	41	2	0.62	+	3.22	0.135	1
cyclic purine nucleotide metabolic process (GO:0052652)	41	2	0.62	+	3.22	0.135	1
regulation of cellular extravasation (GO:0002691)	41	2	0.62	+	3.22	0.135	1
endochondral bone morphogenesis (GO:0060350)	62	3	0.94	+	3.19	0.0732	1
positive regulation of synapse assembly (GO:0051965)	62	3	0.94	+	3.19	0.0732	1
endoderm development (GO:0007492)	83	4	1.26	+	3.18	0.0413	1
response to catecholamine (GO:0071869)	83	4	1.26	+	3.18	0.0413	1
response to monoamine (GO:0071867)	83	4	1.26	+	3.18	0.0413	1
regulation of release of sequestered calcium ion into cytosol (GO:0051279)	83	4	1.26	+	3.18	0.0413	1
neuron projection extension (GO:1990138)	83	4	1.26	+	3.18	0.0413	1
somatic diversification of immune receptors via germline recombination within a single locus (GO:0002562)	42	2	0.64	+	3.14	0.14	1
leukocyte migration involved in inflammatory response (GO:0002523)	21	1	0.32	+	3.14	0.282	1
positive regulation of T-helper cell differentiation (GO:0045624)	21	1	0.32	+	3.14	0.282	1
positive regulation of neuron migration (GO:2001224)	21	1	0.32	+	3.14	0.282	1
G protein-coupled acetylcholine receptor signaling pathway (GO:0007213)	21	1	0.32	+	3.14	0.282	1
positive regulation of glial cell proliferation (GO:0060252)	21	1	0.32	+	3.14	0.282	1
regulation of CD8-positive, alpha-beta T cell activation (GO:2001185)	21	1	0.32	+	3.14	0.282	1
endothelial cell differentiation (GO:0045446)	84	4	1.27	+	3.14	0.0428	1
regulation of endocytic recycling (GO:2001135)	21	1	0.32	+	3.14	0.282	1
glycerol ether metabolic process (GO:0006662)	21	1	0.32	+	3.14	0.282	1
regulation of endothelial cell chemotaxis (GO:2001026)	21	1	0.32	+	3.14	0.282	1
pigment granule transport (GO:0051904)	21	1	0.32	+	3.14	0.282	1
dolichol-linked oligosaccharide biosynthetic process (GO:0006488)	21	1	0.32	+	3.14	0.282	1
cell migration involved in sprouting angiogenesis (GO:0002042)	21	1	0.32	+	3.14	0.282	1
positive regulation of calcineurin-NFAT signaling cascade (GO:0070886)	21	1	0.32	+	3.14	0.282	1
response to muramyl dipeptide (GO:0032495)	21	1	0.32	+	3.14	0.282	1
establishment of melanosome localization (GO:0032401)	21	1	0.32	+	3.14	0.282	1
positive regulation of triglyceride metabolic process (GO:0090208)	21	1	0.32	+	3.14	0.282	1
mitochondrion morphogenesis (GO:0070584)	21	1	0.32	+	3.14	0.282	1
positive regulation of calcineurin-mediated signaling (GO:0106058)	21	1	0.32	+	3.14	0.282	1
cytoplasmic sequestering of protein (GO:0051220)	21	1	0.32	+	3.14	0.282	1
regulation of actin nucleation (GO:0051125)	42	2	0.64	+	3.14	0.14	1
excitatory synapse assembly (GO:1904861)	21	1	0.32	+	3.14	0.282	1
negative regulation of mitochondrial membrane permeability (GO:0035795)	21	1	0.32	+	3.14	0.282	1
somatic diversification of immunoglobulins (GO:0016445)	42	2	0.64	+	3.14	0.14	1
somatic cell DNA recombination (GO:0016444)	42	2	0.64	+	3.14	0.14	1
cyclic nucleotide metabolic process (GO:0009187)	42	2	0.64	+	3.14	0.14	1
purine ribonucleoside diphosphate metabolic process (GO:0009179)	21	1	0.32	+	3.14	0.282	1
regulation of histone modification (GO:0031056)	42	2	0.64	+	3.14	0.14	1
purine nucleoside diphosphate metabolic process (GO:0009135)	21	1	0.32	+	3.14	0.282	1
intrinsic apoptotic signaling pathway in response to oxidative stress (GO:0008631)	21	1	0.32	+	3.14	0.282	1
middle ear morphogenesis (GO:0042474)	21	1	0.32	+	3.14	0.282	1
cellular modified amino acid catabolic process (GO:0042219)	21	1	0.32	+	3.14	0.282	1
ether lipid metabolic process (GO:0046485)	21	1	0.32	+	3.14	0.282	1
phasic smooth muscle contraction (GO:0014821)	21	1	0.32	+	3.14	0.282	1
phototransduction (GO:0007602)	42	2	0.64	+	3.14	0.14	1
forebrain neuron differentiation (GO:0021879)	42	2	0.64	+	3.14	0.14	1
regulation of dendrite morphogenesis (GO:0048814)	64	3	0.97	+	3.09	0.0786	1
dendrite morphogenesis (GO:0048813)	64	3	0.97	+	3.09	0.0786	1
regulation of protein acetylation (GO:1901983)	43	2	0.65	+	3.07	0.145	1
regulation of polysaccharide metabolic process (GO:0032881)	43	2	0.65	+	3.07	0.145	1
cellular extravasation (GO:0045123)	43	2	0.65	+	3.07	0.145	1
negative regulation of intracellular protein transport (GO:0090317)	43	2	0.65	+	3.07	0.145	1
musculoskeletal movement (GO:0050881)	43	2	0.65	+	3.07	0.145	1
embryonic axis specification (GO:0000578)	43	2	0.65	+	3.07	0.145	1
receptor metabolic process (GO:0043112)	43	2	0.65	+	3.07	0.145	1
O-glycan processing (GO:0016266)	43	2	0.65	+	3.07	0.145	1
DNA damage response, signal transduction by p53 class mediator (GO:0030330)	43	2	0.65	+	3.07	0.145	1
embryo implantation (GO:0007566)	43	2	0.65	+	3.07	0.145	1
regulation of ATP-dependent activity (GO:0043462)	65	3	0.98	+	3.05	0.0814	1
regulation of morphogenesis of an epithelium (GO:1905330)	65	3	0.98	+	3.05	0.0814	1
cellular response to dopamine (GO:1903351)	65	3	0.98	+	3.05	0.0814	1
peptidyl-threonine modification (GO:0018210)	66	3	1	+	3	0.0842	1
vesicle cytoskeletal trafficking (GO:0099518)	66	3	1	+	3	0.0842	1
cellular response to hydrogen peroxide (GO:0070301)	66	3	1	+	3	0.0842	1
homologous recombination (GO:0035825)	66	3	1	+	3	0.0842	1
response to dopamine (GO:1903350)	66	3	1	+	3	0.0842	1
striatum development (GO:0021756)	22	1	0.33	+	3	0.293	1
branching involved in mammary gland duct morphogenesis (GO:0060444)	22	1	0.33	+	3	0.293	1
positive regulation of cell adhesion mediated by integrin (GO:0033630)	22	1	0.33	+	3	0.293	1
DNA repair-dependent chromatin remodeling (GO:0140861)	22	1	0.33	+	3	0.293	1
regulation of receptor localization to synapse (GO:1902683)	22	1	0.33	+	3	0.293	1
regulation of bicellular tight junction assembly (GO:2000810)	22	1	0.33	+	3	0.293	1
phosphate ion transport (GO:0006817)	22	1	0.33	+	3	0.293	1
photoreceptor cell maintenance (GO:0045494)	44	2	0.67	+	3	0.15	1
phosphatidylserine metabolic process (GO:0006658)	22	1	0.33	+	3	0.293	1
organ induction (GO:0001759)	22	1	0.33	+	3	0.293	1
regulation of CD4-positive, alpha-beta T cell proliferation (GO:2000561)	22	1	0.33	+	3	0.293	1
sulfation (GO:0051923)	22	1	0.33	+	3	0.293	1
establishment of pigment granule localization (GO:0051905)	22	1	0.33	+	3	0.293	1
oligosaccharide-lipid intermediate biosynthetic process (GO:0006490)	22	1	0.33	+	3	0.293	1
positive regulation of lymphocyte migration (GO:2000403)	44	2	0.67	+	3	0.15	1
lens morphogenesis in camera-type eye (GO:0002089)	22	1	0.33	+	3	0.293	1
columnar/cuboidal epithelial cell development (GO:0002066)	44	2	0.67	+	3	0.15	1
bone maturation (GO:0070977)	22	1	0.33	+	3	0.293	1
muscle cell proliferation (GO:0033002)	44	2	0.67	+	3	0.15	1
positive regulation of cAMP-mediated signaling (GO:0043950)	22	1	0.33	+	3	0.293	1
regulation of collateral sprouting (GO:0048670)	22	1	0.33	+	3	0.293	1
positive regulation of cell migration involved in sprouting angiogenesis (GO:0090050)	22	1	0.33	+	3	0.293	1
macrophage migration (GO:1905517)	22	1	0.33	+	3	0.293	1
sympathetic nervous system development (GO:0048485)	22	1	0.33	+	3	0.293	1
response to food (GO:0032094)	22	1	0.33	+	3	0.293	1
alternative mRNA splicing, via spliceosome (GO:0000380)	22	1	0.33	+	3	0.293	1
positive regulation of long-term synaptic potentiation (GO:1900273)	22	1	0.33	+	3	0.293	1
peroxisomal membrane transport (GO:0015919)	22	1	0.33	+	3	0.293	1
cyclic nucleotide biosynthetic process (GO:0009190)	22	1	0.33	+	3	0.293	1
viral budding via host ESCRT complex (GO:0039702)	22	1	0.33	+	3	0.293	1
negative regulation of lipid storage (GO:0010888)	22	1	0.33	+	3	0.293	1
melanocyte differentiation (GO:0030318)	22	1	0.33	+	3	0.293	1
maintenance of gastrointestinal epithelium (GO:0030277)	22	1	0.33	+	3	0.293	1
establishment of apical/basal cell polarity (GO:0035089)	22	1	0.33	+	3	0.293	1
renal filtration (GO:0097205)	22	1	0.33	+	3	0.293	1
atrial cardiac muscle tissue development (GO:0003228)	22	1	0.33	+	3	0.293	1
DNA demethylation (GO:0080111)	22	1	0.33	+	3	0.293	1
peripheral nervous system development (GO:0007422)	89	4	1.35	+	2.97	0.0506	1
ureteric bud development (GO:0001657)	89	4	1.35	+	2.97	0.0506	1
chondrocyte differentiation (GO:0002062)	89	4	1.35	+	2.97	0.0506	1
regulation of organ growth (GO:0046620)	89	4	1.35	+	2.97	0.0506	1
striated muscle cell development (GO:0055002)	67	3	1.02	+	2.96	0.087	1
glutamate receptor signaling pathway (GO:0007215)	45	2	0.68	+	2.93	0.155	1
cellular response to BMP stimulus (GO:0071773)	90	4	1.36	+	2.93	0.0523	1
response to BMP (GO:0071772)	90	4	1.36	+	2.93	0.0523	1
mesonephric tubule development (GO:0072164)	90	4	1.36	+	2.93	0.0523	1
mesonephric epithelium development (GO:0072163)	90	4	1.36	+	2.93	0.0523	1
semaphorin-plexin signaling pathway (GO:0071526)	45	2	0.68	+	2.93	0.155	1
detection of chemical stimulus involved in sensory perception of taste (GO:0050912)	45	2	0.68	+	2.93	0.155	1
endodermal cell differentiation (GO:0035987)	45	2	0.68	+	2.93	0.155	1
regulation of long-term synaptic potentiation (GO:1900271)	45	2	0.68	+	2.93	0.155	1
cardiac muscle cell differentiation (GO:0055007)	90	4	1.36	+	2.93	0.0523	1
macrophage differentiation (GO:0030225)	45	2	0.68	+	2.93	0.155	1
regulation of vasoconstriction (GO:0019229)	68	3	1.03	+	2.91	0.0899	1
sensory perception of taste (GO:0050909)	68	3	1.03	+	2.91	0.0899	1
negative regulation of epithelial cell migration (GO:0010633)	68	3	1.03	+	2.91	0.0899	1
positive regulation of osteoblast differentiation (GO:0045669)	69	3	1.05	+	2.87	0.0928	1
inner ear receptor cell differentiation (GO:0060113)	69	3	1.05	+	2.87	0.0928	1
regulation of meiotic cell cycle (GO:0051445)	69	3	1.05	+	2.87	0.0928	1
response to glucagon (GO:0033762)	23	1	0.35	+	2.87	0.303	1
renal water homeostasis (GO:0003091)	23	1	0.35	+	2.87	0.303	1
hyperosmotic response (GO:0006972)	23	1	0.35	+	2.87	0.303	1
regulation of heterotypic cell-cell adhesion (GO:0034114)	23	1	0.35	+	2.87	0.303	1
substrate-dependent cell migration (GO:0006929)	23	1	0.35	+	2.87	0.303	1
dolichol metabolic process (GO:0019348)	23	1	0.35	+	2.87	0.303	1
acrosome reaction (GO:0007340)	23	1	0.35	+	2.87	0.303	1
signal transduction by p53 class mediator (GO:0072331)	92	4	1.39	+	2.87	0.0557	1
cAMP metabolic process (GO:0046058)	23	1	0.35	+	2.87	0.303	1
negative regulation of cellular senescence (GO:2000773)	23	1	0.35	+	2.87	0.303	1
negative regulation of stem cell proliferation (GO:2000647)	23	1	0.35	+	2.87	0.303	1
positive regulation of transforming growth factor beta production (GO:0071636)	23	1	0.35	+	2.87	0.303	1
innate immune response in mucosa (GO:0002227)	23	1	0.35	+	2.87	0.303	1
roof of mouth development (GO:0060021)	92	4	1.39	+	2.87	0.0557	1
regulation of oxidative phosphorylation (GO:0002082)	23	1	0.35	+	2.87	0.303	1
neural crest cell differentiation (GO:0014033)	92	4	1.39	+	2.87	0.0557	1
regulation of mitochondrial membrane permeability involved in apoptotic process (GO:1902108)	23	1	0.35	+	2.87	0.303	1
melanosome localization (GO:0032400)	23	1	0.35	+	2.87	0.303	1
mitochondrial electron transport, NADH to ubiquinone (GO:0006120)	46	2	0.7	+	2.87	0.161	1
maintenance of protein location in nucleus (GO:0051457)	23	1	0.35	+	2.87	0.303	1
negative regulation of membrane permeability (GO:1905709)	23	1	0.35	+	2.87	0.303	1
platelet aggregation (GO:0070527)	46	2	0.7	+	2.87	0.161	1
relaxation of muscle (GO:0090075)	23	1	0.35	+	2.87	0.303	1
autonomic nervous system development (GO:0048483)	46	2	0.7	+	2.87	0.161	1
postsynapse assembly (GO:0099068)	23	1	0.35	+	2.87	0.303	1
regulation of vesicle fusion (GO:0031338)	23	1	0.35	+	2.87	0.303	1
polarized epithelial cell differentiation (GO:0030859)	23	1	0.35	+	2.87	0.303	1
negative regulation of mRNA splicing, via spliceosome (GO:0048025)	23	1	0.35	+	2.87	0.303	1
anaphase-promoting complex-dependent catabolic process (GO:0031145)	23	1	0.35	+	2.87	0.303	1
axon regeneration (GO:0031103)	23	1	0.35	+	2.87	0.303	1
calcium-dependent cell-cell adhesion via plasma membrane cell adhesion molecules (GO:0016339)	46	2	0.7	+	2.87	0.161	1
motor behavior (GO:0061744)	23	1	0.35	+	2.87	0.303	1
membrane repolarization during action potential (GO:0086011)	23	1	0.35	+	2.87	0.303	1
negative regulation of keratinocyte proliferation (GO:0010839)	23	1	0.35	+	2.87	0.303	1
piRNA processing (GO:0034587)	23	1	0.35	+	2.87	0.303	1
negative regulation of receptor signaling pathway via JAK-STAT (GO:0046426)	23	1	0.35	+	2.87	0.303	1
substrate adhesion-dependent cell spreading (GO:0034446)	46	2	0.7	+	2.87	0.161	1
regulation of smooth muscle cell apoptotic process (GO:0034391)	23	1	0.35	+	2.87	0.303	1
negative regulation of protein tyrosine kinase activity (GO:0061099)	23	1	0.35	+	2.87	0.303	1
pulmonary valve development (GO:0003177)	23	1	0.35	+	2.87	0.303	1
negative regulation of transforming growth factor beta receptor signaling pathway (GO:0030512)	93	4	1.41	+	2.84	0.0574	1
cellular response to retinoic acid (GO:0071300)	70	3	1.06	+	2.83	0.0958	1
neural nucleus development (GO:0048857)	70	3	1.06	+	2.83	0.0958	1
substantia nigra development (GO:0021762)	47	2	0.71	+	2.81	0.166	1
mesonephros development (GO:0001823)	94	4	1.42	+	2.81	0.0592	1
negative regulation of stress-activated MAPK cascade (GO:0032873)	47	2	0.71	+	2.81	0.166	1
oligodendrocyte development (GO:0014003)	47	2	0.71	+	2.81	0.166	1
regulation of oligodendrocyte differentiation (GO:0048713)	47	2	0.71	+	2.81	0.166	1
ventricular cardiac muscle tissue morphogenesis (GO:0055010)	47	2	0.71	+	2.81	0.166	1
cell differentiation involved in kidney development (GO:0061005)	47	2	0.71	+	2.81	0.166	1
pyridine nucleotide metabolic process (GO:0019362)	71	3	1.08	+	2.79	0.0988	1
negative regulation of transporter activity (GO:0032410)	71	3	1.08	+	2.79	0.0988	1
nicotinamide nucleotide metabolic process (GO:0046496)	71	3	1.08	+	2.79	0.0988	1
regulation of megakaryocyte differentiation (GO:0045652)	24	1	0.36	+	2.75	0.314	1
regulation of macrophage differentiation (GO:0045649)	24	1	0.36	+	2.75	0.314	1
[truncated: 13,360 more rows]

## Sheet: OG-EB OGG1
Analysis Type:	PANTHER Overrepresentation Test (Released 20231017)
Annotation Version and Release Date:	GO Ontology database DOI: 10.5281/zenodo.8436609 Released 2023-10-09
Analyzed List:	Client Text Box Input (Homo sapiens)
Reference List:	Homo sapiens (all genes in database)
Test Type:	FISHER
Correction:	FDR
GO biological process complete	Homo sapiens - REFLIST (20592)	Client Text Box Input (352)	Client Text Box Input (expected)	Client Text Box Input (over/under)	Client Text Box Input (fold Enrichment)	Client Text Box Input (raw P-value)	Client Text Box Input (FDR)
nervous system development (GO:0007399)	2200	70	37.61	+	1.86	5.75e-07	0.00882
generation of neurons (GO:0048699)	1172	42	20.03	+	2.1	8.72e-06	0.0268
neurogenesis (GO:0022008)	1348	46	23.04	+	2	1.16e-05	0.0297
neuron fate commitment (GO:0048663)	72	9	1.23	+	7.31	8.69e-06	0.0334
neuron differentiation (GO:0030182)	1099	41	18.79	+	2.18	4.35e-06	0.0334
regulation of biological quality (GO:0065008)	2846	80	48.65	+	1.64	8.26e-06	0.0423
positive regulation of nervous system development (GO:0051962)	292	17	4.99	+	3.41	2.09e-05	0.0459
system development (GO:0048731)	3538	92	60.48	+	1.52	3.39e-05	0.065
neuron projection development (GO:0031175)	716	28	12.24	+	2.29	0.000103	0.0988
synapse organization (GO:0050808)	334	17	5.71	+	2.98	0.000102	0.104
cell population proliferation (GO:0008283)	1823	54	31.16	+	1.73	9.72e-05	0.107
neuron development (GO:0048666)	881	32	15.06	+	2.12	9.62e-05	0.114
positive regulation of developmental process (GO:0051094)	1332	43	22.77	+	1.89	7.86e-05	0.121
regulation of developmental process (GO:0050793)	2466	68	42.15	+	1.61	9.43e-05	0.121
postsynaptic density assembly (GO:0097107)	11	4	0.19	+	21.27	9.25e-05	0.129
regulation of nervous system development (GO:0051960)	463	21	7.91	+	2.65	7.83e-05	0.134
neural precursor cell proliferation (GO:0061351)	107	9	1.83	+	4.92	0.000152	0.137
multicellular organism development (GO:0007275)	3953	97	67.57	+	1.44	0.000169	0.145
biological regulation (GO:0065007)	12153	242	207.74	+	1.16	0.000196	0.15
plasma membrane bounded cell projection organization (GO:0120036)	1168	38	19.97	+	1.9	0.000187	0.151
regulation of biological process (GO:0050789)	11738	235	200.65	+	1.17	0.000216	0.158
postsynaptic specialization assembly (GO:0098698)	15	4	0.26	+	15.6	0.000249	0.159
developmental process (GO:0032502)	5723	130	97.83	+	1.33	0.000246	0.164
cell projection organization (GO:0030030)	1217	39	20.8	+	1.87	0.000239	0.166
cell junction organization (GO:0034330)	535	22	9.15	+	2.41	0.000274	0.168
regulation of multicellular organismal process (GO:0051239)	2965	76	50.68	+	1.5	0.000313	0.178
positive regulation of cellular process (GO:0048522)	5698	129	97.4	+	1.32	0.000305	0.18
regulation of cellular process (GO:0050794)	11189	225	191.26	+	1.18	0.000355	0.188
positive regulation of multicellular organismal process (GO:0051240)	1647	48	28.15	+	1.7	0.000348	0.191
regulation of synapse organization (GO:0050807)	242	13	4.14	+	3.14	0.000405	0.207
anatomical structure development (GO:0048856)	5214	119	89.13	+	1.34	0.000423	0.21
ligand-gated ion channel signaling pathway (GO:1990806)	34	5	0.58	+	8.6	0.000469	0.225
regulation of synapse structure or activity (GO:0050803)	248	13	4.24	+	3.07	0.000505	0.235
regulation of cyclase activity (GO:0031279)	56	6	0.96	+	6.27	0.000601	0.271
developmental maturation (GO:0021700)	289	14	4.94	+	2.83	0.000656	0.288
regulation of epithelial cell migration (GO:0010632)	229	12	3.91	+	3.07	0.000825	0.301
excitatory synapse assembly (GO:1904861)	21	4	0.36	+	11.14	0.00075	0.303
regulation of neuron differentiation (GO:0045664)	194	11	3.32	+	3.32	0.000732	0.304
regulation of lyase activity (GO:0051339)	59	6	1.01	+	5.95	0.000774	0.305
regulation of anatomical structure morphogenesis (GO:0022603)	874	29	14.94	+	1.94	0.000824	0.308
cell proliferation in external granule layer (GO:0021924)	9	3	0.15	+	19.5	0.000925	0.309
positive regulation of cyclase activity (GO:0031281)	41	5	0.7	+	7.13	0.00101	0.312
positive regulation of cell junction assembly (GO:1901890)	107	8	1.83	+	4.37	0.000731	0.312
columnar/cuboidal epithelial cell differentiation (GO:0002065)	109	8	1.86	+	4.29	0.000818	0.314
positive regulation of synapse assembly (GO:0051965)	62	6	1.06	+	5.66	0.000984	0.315
synapse assembly (GO:0007416)	112	8	1.91	+	4.18	0.000966	0.315
cerebellar granule cell precursor proliferation (GO:0021930)	9	3	0.15	+	19.5	0.000925	0.316
postsynapse assembly (GO:0099068)	23	4	0.39	+	10.17	0.00101	0.318
positive regulation of lyase activity (GO:0051349)	42	5	0.72	+	6.96	0.00112	0.319
protein localization to synapse (GO:0035418)	63	6	1.08	+	5.57	0.00106	0.32
cell fate specification (GO:0001708)	88	7	1.5	+	4.65	0.00111	0.322
cell proliferation in hindbrain (GO:0021534)	9	3	0.15	+	19.5	0.000925	0.323
anatomical structure maturation (GO:0071695)	237	12	4.05	+	2.96	0.00109	0.323
postsynapse organization (GO:0099173)	111	8	1.9	+	4.22	0.000914	0.327
positive regulation of cellular component organization (GO:0051130)	1118	34	19.11	+	1.78	0.00134	0.333
postsynaptic density organization (GO:0097106)	25	4	0.43	+	9.36	0.00134	0.336
positive regulation of biological process (GO:0048518)	6211	135	106.17	+	1.27	0.00126	0.34
positive regulation of heart rate (GO:0010460)	25	4	0.43	+	9.36	0.00134	0.342
protein localization to cell junction (GO:1902414)	90	7	1.54	+	4.55	0.00126	0.345
morphogenesis of a branching structure (GO:0001763)	176	10	3.01	+	3.32	0.00124	0.347
ionotropic glutamate receptor signaling pathway (GO:0035235)	25	4	0.43	+	9.36	0.00134	0.348
glutamate receptor signaling pathway (GO:0007215)	45	5	0.77	+	6.5	0.00149	0.351
regulation of postsynaptic membrane neurotransmitter receptor levels (GO:0099072)	66	6	1.13	+	5.32	0.00133	0.352
regulation of cell morphogenesis (GO:0022604)	246	12	4.21	+	2.85	0.00148	0.355
positive regulation of mitotic cell cycle (GO:0045931)	120	8	2.05	+	3.9	0.00146	0.357
regulation of cell differentiation (GO:0045595)	1563	44	26.72	+	1.65	0.00159	0.364
positive regulation of cell population proliferation (GO:0008284)	1255	37	21.45	+	1.72	0.00158	0.368
regulation of adenylate cyclase activity (GO:0045761)	47	5	0.8	+	6.22	0.00177	0.373
negative regulation of developmental process (GO:0051093)	919	29	15.71	+	1.85	0.00177	0.377
central nervous system development (GO:0007417)	1003	31	17.15	+	1.81	0.00175	0.379
pancreas development (GO:0031016)	71	6	1.21	+	4.94	0.00188	0.38
positive regulation of cell projection organization (GO:0031346)	358	15	6.12	+	2.45	0.00172	0.384
positive regulation of cellular component biogenesis (GO:0044089)	509	19	8.7	+	2.18	0.00175	0.384
positive regulation of cell differentiation (GO:0045597)	865	28	14.79	+	1.89	0.00188	0.384
cell morphogenesis (GO:0000902)	710	24	12.14	+	1.98	0.00187	0.387
postsynaptic specialization organization (GO:0099084)	28	4	0.48	+	8.36	0.00194	0.388
cell morphogenesis involved in neuron differentiation (GO:0048667)	465	18	7.95	+	2.26	0.00172	0.388
regulation of cell projection organization (GO:0031344)	669	23	11.44	+	2.01	0.00215	0.424
negative regulation of neuron differentiation (GO:0045665)	74	6	1.26	+	4.74	0.00228	0.444
glutamine family amino acid metabolic process (GO:0009064)	75	6	1.28	+	4.68	0.00243	0.467
cell development (GO:0048468)	2237	57	38.24	+	1.49	0.00249	0.467
regulation of lamellipodium organization (GO:1902743)	51	5	0.87	+	5.74	0.00247	0.468
negative regulation of lymphangiogenesis (GO:1901491)	3	2	0.05	+	39	0.00272	0.481
cellular response to amine stimulus (GO:0071418)	3	2	0.05	+	39	0.00272	0.486
positive regulation of potassium ion import across plasma membrane (GO:1903288)	3	2	0.05	+	39	0.00272	0.492
intracellular signal transduction (GO:0035556)	1525	42	26.07	+	1.61	0.00283	0.494
Unclassified (UNCLASSIFIED)	2800	29	47.86	-	0.61	0.0027	0.494
biological_process (GO:0008150)	17792	323	304.14	+	1.06	0.0027	0.5
morphogenesis of a branching epithelium (GO:0061138)	166	9	2.84	+	3.17	0.0029	0.501
regulation of cell population proliferation (GO:0042127)	2198	56	37.57	+	1.49	0.00303	0.517
regulation of neuron projection arborization (GO:0150011)	15	3	0.26	+	11.7	0.00318	0.52
regulation of endothelial cell migration (GO:0010594)	168	9	2.87	+	3.13	0.00313	0.522
stress-activated MAPK cascade (GO:0051403)	79	6	1.35	+	4.44	0.0031	0.523
positive regulation of endothelial cell chemotaxis (GO:2001028)	15	3	0.26	+	11.7	0.00318	0.526
forebrain development (GO:0030900)	413	16	7.06	+	2.27	0.00326	0.528
regulation of alternative mRNA splicing, via spliceosome (GO:0000381)	55	5	0.94	+	5.32	0.00334	0.529
regulation of G protein-coupled receptor signaling pathway (GO:0008277)	138	8	2.36	+	3.39	0.00333	0.533
positive regulation of neurogenesis (GO:0050769)	244	11	4.17	+	2.64	0.00408	0.554
protein localization to postsynapse (GO:0062237)	36	4	0.62	+	6.5	0.00445	0.555
protein localization to postsynaptic membrane (GO:1903539)	35	4	0.6	+	6.69	0.00406	0.556
digestive system development (GO:0055123)	145	8	2.48	+	3.23	0.00442	0.556
MAPK cascade (GO:0000165)	211	10	3.61	+	2.77	0.00435	0.556
positive regulation of cell chemotaxis to fibroblast growth factor (GO:1904849)	4	2	0.07	+	29.25	0.00404	0.559
multicellular organismal process (GO:0032501)	6730	141	115.04	+	1.23	0.00415	0.559
ventricular cardiac muscle tissue development (GO:0003229)	59	5	1.01	+	4.96	0.00442	0.56
regulation of synapse assembly (GO:0051963)	113	7	1.93	+	3.62	0.0042	0.561
regulation of cell junction assembly (GO:1901888)	211	10	3.61	+	2.77	0.00435	0.561
regulation of mesenchymal stem cell migration (GO:1905320)	4	2	0.07	+	29.25	0.00404	0.564
stress-activated protein kinase signaling cascade (GO:0031098)	85	6	1.45	+	4.13	0.00435	0.566
positive regulation of mesenchymal stem cell migration (GO:1905322)	4	2	0.07	+	29.25	0.00404	0.569
protein localization to postsynaptic specialization membrane (GO:0099633)	17	3	0.29	+	10.32	0.00434	0.569
regulation of neurogenesis (GO:0050767)	388	15	6.63	+	2.26	0.0046	0.569
neuron fate specification (GO:0048665)	34	4	0.58	+	6.88	0.00369	0.572
positive regulation of endothelial cell chemotaxis to fibroblast growth factor (GO:2000546)	4	2	0.07	+	29.25	0.00404	0.574
neurotransmitter receptor localization to postsynaptic specialization membrane (GO:0099645)	17	3	0.29	+	10.32	0.00434	0.574
positive regulation of adenylate cyclase activity (GO:0045762)	34	4	0.58	+	6.88	0.00369	0.578
negative regulation of toll-like receptor 9 signaling pathway (GO:0034164)	4	2	0.07	+	29.25	0.00404	0.58
neuron projection morphogenesis (GO:0048812)	505	18	8.63	+	2.09	0.00473	0.58
cell-cell signaling (GO:0007267)	1090	32	18.63	+	1.72	0.00379	0.582
regulation of sodium ion export across plasma membrane (GO:1903276)	4	2	0.07	+	29.25	0.00404	0.585
JNK cascade (GO:0007254)	61	5	1.04	+	4.8	0.00504	0.586
positive regulation of heart contraction (GO:0045823)	37	4	0.63	+	6.32	0.00487	0.588
cellular developmental process (GO:0048869)	3651	84	62.41	+	1.35	0.00391	0.589
axon development (GO:0061564)	439	16	7.5	+	2.13	0.00503	0.59
positive regulation of sodium ion export across plasma membrane (GO:1903278)	4	2	0.07	+	29.25	0.00404	0.591
cell migration in hindbrain (GO:0021535)	18	3	0.31	+	9.75	0.005	0.591
glycoprotein biosynthetic process (GO:0009101)	279	12	4.77	+	2.52	0.00396	0.591
cell differentiation (GO:0030154)	3648	84	62.36	+	1.35	0.00389	0.591
regulation of blood circulation (GO:1903522)	252	11	4.31	+	2.55	0.00513	0.592
regulation of cAMP-mediated signaling (GO:0043949)	37	4	0.63	+	6.32	0.00487	0.593
protein localization to cell periphery (GO:1990778)	251	11	4.29	+	2.56	0.00499	0.594
endocrine pancreas development (GO:0031018)	39	4	0.67	+	6	0.00578	0.595
regulation of potassium ion import (GO:1903286)	4	2	0.07	+	29.25	0.00404	0.596
ureteric bud development (GO:0001657)	89	6	1.52	+	3.94	0.00536	0.596
stem cell differentiation (GO:0048863)	183	9	3.13	+	2.88	0.00533	0.597
epithelial cell differentiation (GO:0030855)	642	21	10.97	+	1.91	0.00521	0.597
brain development (GO:0007420)	734	23	12.55	+	1.83	0.00583	0.597
cell maturation (GO:0048469)	186	9	3.18	+	2.83	0.00588	0.598
plasma membrane bounded cell projection morphogenesis (GO:0120039)	510	18	8.72	+	2.06	0.00499	0.598
positive regulation of blood circulation (GO:1903524)	38	4	0.65	+	6.16	0.00531	0.599
regulation of calcium ion-dependent exocytosis (GO:0017158)	39	4	0.67	+	6	0.00578	0.599
cell fate commitment (GO:0045165)	256	11	4.38	+	2.51	0.00573	0.599
cell projection morphogenesis (GO:0048858)	515	18	8.8	+	2.04	0.00528	0.601
macromolecule glycosylation (GO:0043413)	220	10	3.76	+	2.66	0.00573	0.603
mesonephric epithelium development (GO:0072163)	90	6	1.54	+	3.9	0.00564	0.605
regulation of multicellular organismal development (GO:2000026)	1401	38	23.95	+	1.59	0.00548	0.606
protein glycosylation (GO:0006486)	220	10	3.76	+	2.66	0.00573	0.607
regulation of lymphangiogenesis (GO:1901490)	5	2	0.09	+	23.4	0.00559	0.609
mesonephric tubule development (GO:0072164)	90	6	1.54	+	3.9	0.00564	0.61
ossification (GO:0001503)	293	12	5.01	+	2.4	0.00573	0.611
cellular response to ammonium ion (GO:0071242)	5	2	0.09	+	23.4	0.00559	0.613
negative regulation of multicellular organismal process (GO:0051241)	1117	32	19.09	+	1.68	0.0061	0.616
regulation of actin filament-based movement (GO:1903115)	40	4	0.68	+	5.85	0.00627	0.621
localization (GO:0051179)	4495	99	76.84	+	1.29	0.00625	0.623
regulation of blood vessel endothelial cell migration (GO:0043535)	92	6	1.57	+	3.82	0.00623	0.625
positive regulation of neuron differentiation (GO:0045666)	93	6	1.59	+	3.77	0.00654	0.643
positive regulation of ATP-dependent activity (GO:0032781)	41	4	0.7	+	5.71	0.00679	0.664
cell part morphogenesis (GO:0032990)	535	18	9.15	+	1.97	0.00688	0.664
mesonephros development (GO:0001823)	94	6	1.61	+	3.73	0.00686	0.667
forebrain ventricular zone progenitor cell division (GO:0021869)	6	2	0.1	+	19.5	0.00738	0.686
response to ammonium ion (GO:0060359)	6	2	0.1	+	19.5	0.00738	0.69
retinal ganglion cell axon guidance (GO:0031290)	21	3	0.36	+	8.36	0.00733	0.691
dolichol-linked oligosaccharide biosynthetic process (GO:0006488)	21	3	0.36	+	8.36	0.00733	0.695
head development (GO:0060322)	784	24	13.4	+	1.79	0.00726	0.697
regulation of endothelial cell chemotaxis (GO:2001026)	21	3	0.36	+	8.36	0.00733	0.699
regulation of vasoconstriction (GO:0019229)	68	5	1.16	+	4.3	0.0077	0.712
regulation of striated muscle contraction (GO:0006942)	97	6	1.66	+	3.62	0.00789	0.721
cellular component organization (GO:0016043)	5610	119	95.9	+	1.24	0.00786	0.723
regulation of ketone biosynthetic process (GO:0010566)	22	3	0.38	+	7.98	0.00823	0.739
oligosaccharide-lipid intermediate biosynthetic process (GO:0006490)	22	3	0.38	+	7.98	0.00823	0.743
neural tube development (GO:0021915)	162	8	2.77	+	2.89	0.00821	0.746
exocrine system development (GO:0035272)	44	4	0.75	+	5.32	0.00853	0.757
regulation of plasma membrane bounded cell projection organization (GO:0120035)	654	21	11.18	+	1.88	0.00851	0.76
regulation of systemic arterial blood pressure (GO:0003073)	99	6	1.69	+	3.55	0.00864	0.763
regulation of cell chemotaxis to fibroblast growth factor (GO:1904847)	7	2	0.12	+	16.71	0.00938	0.774
regulation of endothelial cell chemotaxis to fibroblast growth factor (GO:2000544)	7	2	0.12	+	16.71	0.00938	0.778
cAMP metabolic process (GO:0046058)	23	3	0.39	+	7.63	0.00919	0.779
digestive tract development (GO:0048565)	133	7	2.27	+	3.08	0.00956	0.781
negative regulation of cell differentiation (GO:0045596)	671	21	11.47	+	1.83	0.00952	0.781
tetrahydrobiopterin biosynthetic process (GO:0006729)	7	2	0.12	+	16.71	0.00938	0.783
vascular process in circulatory system (GO:0003018)	273	11	4.67	+	2.36	0.00892	0.783
dolichol metabolic process (GO:0019348)	23	3	0.39	+	7.63	0.00919	0.784
protein O-linked glycosylation (GO:0006493)	100	6	1.71	+	3.51	0.00903	0.784
positive regulation of gliogenesis (GO:0014015)	71	5	1.21	+	4.12	0.0091	0.785
glycosylation (GO:0070085)	236	10	4.03	+	2.48	0.00901	0.786
odontoblast differentiation (GO:0071895)	7	2	0.12	+	16.71	0.00938	0.787
positive regulation of developmental growth (GO:0048639)	167	8	2.85	+	2.8	0.00969	0.787
positive regulation of molecular function (GO:0044093)	1248	34	21.33	+	1.59	0.00932	0.787
axonogenesis (GO:0007409)	386	14	6.6	+	2.12	0.00918	0.788
positive regulation of glial cell differentiation (GO:0045687)	46	4	0.79	+	5.09	0.00984	0.795
telencephalon development (GO:0021537)	278	11	4.75	+	2.31	0.0101	0.811
glutamine family amino acid catabolic process (GO:0009065)	24	3	0.41	+	7.31	0.0102	0.812
stem cell division (GO:0017145)	24	3	0.41	+	7.31	0.0102	0.817
protein modification process (GO:0036211)	2137	52	36.53	+	1.42	0.0106	0.831
ventricular cardiac muscle tissue morphogenesis (GO:0055010)	47	4	0.8	+	4.98	0.0105	0.834
branching morphogenesis of an epithelial tube (GO:0048754)	137	7	2.34	+	2.99	0.0111	0.857
lipid catabolic process (GO:0016042)	301	0	5.15	-	< 0.01	0.011	0.86
regulation of system process (GO:0044057)	547	18	9.35	+	1.93	0.0112	0.861
polyprenol metabolic process (GO:0016093)	25	3	0.43	+	7.02	0.0113	0.863
protein localization to membrane (GO:0072657)	472	16	8.07	+	1.98	0.011	0.863
receptor localization to synapse (GO:0097120)	48	4	0.82	+	4.88	0.0113	0.865
negative regulation of calcium ion-dependent exocytosis (GO:0045955)	8	2	0.14	+	14.62	0.0116	0.868
regulation of gliogenesis (GO:0014013)	106	6	1.81	+	3.31	0.0117	0.869
negative regulation of protein ubiquitination (GO:0031397)	76	5	1.3	+	3.85	0.0118	0.87
postsynaptic neurotransmitter receptor internalization (GO:0098884)	8	2	0.14	+	14.62	0.0116	0.873
animal organ morphogenesis (GO:0009887)	994	28	16.99	+	1.65	0.0118	0.875
postsynaptic endocytosis (GO:0140239)	8	2	0.14	+	14.62	0.0116	0.877
tetrahydrobiopterin metabolic process (GO:0046146)	8	2	0.14	+	14.62	0.0116	0.881
transport (GO:0006810)	3741	83	63.95	+	1.3	0.0121	0.885
gland morphogenesis (GO:0022612)	107	6	1.83	+	3.28	0.0121	0.888
regulation of the force of heart contraction (GO:0002026)	26	3	0.44	+	6.75	0.0124	0.893
localization within membrane (GO:0051668)	559	18	9.56	+	1.88	0.0123	0.894
epithelial cell maturation (GO:0002070)	26	3	0.44	+	6.75	0.0124	0.897
regulation of glial cell differentiation (GO:0045685)	77	5	1.32	+	3.8	0.0124	0.897
kidney epithelium development (GO:0072073)	142	7	2.43	+	2.88	0.0132	0.939
mesenchymal-epithelial cell signaling (GO:0060638)	9	2	0.15	+	13	0.014	0.969
outer ear morphogenesis (GO:0042473)	9	2	0.15	+	13	0.014	0.974
calcitonin family receptor signaling pathway (GO:0097646)	9	2	0.15	+	13	0.014	0.978
positive regulation of vascular endothelial growth factor signaling pathway (GO:1900748)	9	2	0.15	+	13	0.014	0.982
cAMP catabolic process (GO:0006198)	9	2	0.15	+	13	0.014	0.987
actin filament network formation (GO:0051639)	9	2	0.15	+	13	0.014	0.992
regulation of potassium ion transmembrane transporter activity (GO:1901016)	52	4	0.89	+	4.5	0.0145	0.994
lung-associated mesenchyme development (GO:0060484)	9	2	0.15	+	13	0.014	0.996
regulation of filopodium assembly (GO:0051489)	52	4	0.89	+	4.5	0.0145	0.999
renal water retention (GO:0003092)	1	1	0.02	+	58.5	0.0333	1
regulation of systemic arterial blood pressure by aortic arch baroreceptor feedback (GO:0003026)	1	1	0.02	+	58.5	0.0333	1
propylene metabolic process (GO:0018964)	1	1	0.02	+	58.5	0.0333	1
positive regulation of toll-like receptor signaling pathway (GO:0034123)	1	1	0.02	+	58.5	0.0333	1
respiratory basal cell differentiation (GO:1902691)	1	1	0.02	+	58.5	0.0333	1
positive regulation of parathyroid hormone secretion (GO:2000830)	1	1	0.02	+	58.5	0.0333	1
regulation of parathyroid hormone secretion (GO:2000828)	1	1	0.02	+	58.5	0.0333	1
negative regulation of amniotic stem cell differentiation (GO:2000798)	1	1	0.02	+	58.5	0.0333	1
regulation of amniotic stem cell differentiation (GO:2000797)	1	1	0.02	+	58.5	0.0333	1
negative regulation of dense core granule biogenesis (GO:2000706)	1	1	0.02	+	58.5	0.0333	1
negative regulation of DNA endoreduplication (GO:0032876)	1	1	0.02	+	58.5	0.0333	1
notochord cell development (GO:0060035)	1	1	0.02	+	58.5	0.0333	1
notochord cell differentiation (GO:0060034)	1	1	0.02	+	58.5	0.0333	1
positive regulation of microglia differentiation (GO:0014008)	1	1	0.02	+	58.5	0.0333	1
regulation of microglia differentiation (GO:0014006)	1	1	0.02	+	58.5	0.0333	1
positive regulation of kidney smooth muscle cell differentiation (GO:2000358)	1	1	0.02	+	58.5	0.0333	1
negative regulation of kidney smooth muscle cell differentiation (GO:2000357)	1	1	0.02	+	58.5	0.0333	1
regulation of kidney smooth muscle cell differentiation (GO:2000356)	1	1	0.02	+	58.5	0.0333	1
positive regulation of cell fate determination (GO:1905935)	1	1	0.02	+	58.5	0.0333	1
barbed-end actin filament uncapping (GO:0051638)	1	1	0.02	+	58.5	0.0333	1
positive regulation of progesterone biosynthetic process (GO:2000184)	1	1	0.02	+	58.5	0.0333	1
dATP biosynthetic process (GO:0006175)	1	1	0.02	+	58.5	0.0333	1
positive regulation of ureter smooth muscle cell differentiation (GO:2000063)	1	1	0.02	+	58.5	0.0333	1
negative regulation of ureter smooth muscle cell differentiation (GO:2000062)	1	1	0.02	+	58.5	0.0333	1
regulation of ureter smooth muscle cell differentiation (GO:2000061)	1	1	0.02	+	58.5	0.0333	1
meiotic mismatch repair (GO:0000710)	1	1	0.02	+	58.5	0.0333	1
induction of negative chemotaxis (GO:0050929)	1	1	0.02	+	58.5	0.0333	1
positive regulation of negative chemotaxis (GO:0050924)	1	1	0.02	+	58.5	0.0333	1
7,8-dihydroneopterin 3'-triphosphate biosynthetic process (GO:0035998)	1	1	0.02	+	58.5	0.0333	1
negative regulation of retrograde trans-synaptic signaling by neuropeptide (GO:1905433)	1	1	0.02	+	58.5	0.0333	1
regulation of retrograde trans-synaptic signaling by neuropeptide (GO:1905432)	1	1	0.02	+	58.5	0.0333	1
positive regulation of dense core granule exocytosis (GO:1905415)	1	1	0.02	+	58.5	0.0333	1
tracheoesophageal septum formation (GO:1905327)	1	1	0.02	+	58.5	0.0333	1
mesenchymal stem cell migration (GO:1905319)	1	1	0.02	+	58.5	0.0333	1
response to astaxanthin (GO:1905217)	1	1	0.02	+	58.5	0.0333	1
negative regulation of short-term neuronal synaptic plasticity (GO:0048174)	1	1	0.02	+	58.5	0.0333	1
argininosuccinate metabolic process (GO:0000053)	1	1	0.02	+	58.5	0.0333	1
purine deoxyribonucleoside triphosphate biosynthetic process (GO:0009216)	1	1	0.02	+	58.5	0.0333	1
deoxyribonucleoside triphosphate biosynthetic process (GO:0009202)	1	1	0.02	+	58.5	0.0333	1
negative regulation of ectodermal cell fate specification (GO:0042666)	1	1	0.02	+	58.5	0.0333	1
regulation of ectodermal cell fate specification (GO:0042665)	1	1	0.02	+	58.5	0.0333	1
regulation of postsynaptic dense core vesicle exocytosis (GO:0150044)	1	1	0.02	+	58.5	0.0333	1
regulation of trans-synaptic signaling by BDNF, modulating synaptic transmission (GO:0150035)	1	1	0.02	+	58.5	0.0333	1
negative regulation of neuron projection arborization (GO:0150013)	1	1	0.02	+	58.5	0.0333	1
negative regulation of cholangiocyte proliferation (GO:1904055)	1	1	0.02	+	58.5	0.0333	1
mesenchymal smoothened signaling pathway involved in prostate gland development (GO:0060783)	1	1	0.02	+	58.5	0.0333	1
regulation of mesenchymal cell proliferation involved in prostate gland development (GO:0060782)	1	1	0.02	+	58.5	0.0333	1
epithelial-mesenchymal signaling involved in prostate gland development (GO:0060738)	1	1	0.02	+	58.5	0.0333	1
regulation of sclerotome development (GO:0061190)	1	1	0.02	+	58.5	0.0333	1
positive regulation of sclerotome development (GO:0061189)	1	1	0.02	+	58.5	0.0333	1
positive regulation of mitotic cell cycle DNA replication (GO:1903465)	1	1	0.02	+	58.5	0.0333	1
corticospinal neuron axon guidance through spinal cord (GO:0021972)	1	1	0.02	+	58.5	0.0333	1
lactate catabolic process (GO:1903457)	1	1	0.02	+	58.5	0.0333	1
neuronal-glial interaction involved in hindbrain glial-mediated radial cell migration (GO:0021944)	1	1	0.02	+	58.5	0.0333	1
negative regulation of muscle hyperplasia (GO:0014740)	1	1	0.02	+	58.5	0.0333	1
regulation of muscle hyperplasia (GO:0014738)	1	1	0.02	+	58.5	0.0333	1
positive regulation of synaptic assembly at neuromuscular junction (GO:0045887)	1	1	0.02	+	58.5	0.0333	1
left lung development (GO:0060459)	2	1	0.03	+	29.25	0.0496	1
right lung development (GO:0060458)	2	1	0.03	+	29.25	0.0496	1
establishment or maintenance of cell polarity regulating cell shape (GO:0071963)	2	1	0.03	+	29.25	0.0496	1
cerebellar Purkinje cell layer maturation (GO:0021691)	2	1	0.03	+	29.25	0.0496	1
negative regulation of axon guidance (GO:1902668)	2	1	0.03	+	29.25	0.0496	1
response to genistein (GO:0033595)	2	1	0.03	+	29.25	0.0496	1
negative regulation of mesenchymal stem cell differentiation (GO:2000740)	2	1	0.03	+	29.25	0.0496	1
positive regulation of mesenchymal cell proliferation involved in ureter development (GO:2000729)	2	1	0.03	+	29.25	0.0496	1
trophectodermal cellular morphogenesis (GO:0001831)	2	1	0.03	+	29.25	0.0496	1
positive regulation of primary miRNA processing (GO:2000636)	2	1	0.03	+	29.25	0.0496	1
positive regulation of retrograde axon cargo transport (GO:2001019)	2	1	0.03	+	29.25	0.0496	1
regulation of retrograde axon cargo transport (GO:2001017)	2	1	0.03	+	29.25	0.0496	1
glutamate decarboxylation to succinate (GO:0006540)	2	1	0.03	+	29.25	0.0496	1
negative regulation of relaxation of cardiac muscle (GO:1901898)	2	1	0.03	+	29.25	0.0496	1
methotrexate transport (GO:0051958)	2	1	0.03	+	29.25	0.0496	1
maternal aggressive behavior (GO:0002125)	2	1	0.03	+	29.25	0.0496	1
cross-receptor inhibition within G protein-coupled receptor heterodimer (GO:0038041)	2	1	0.03	+	29.25	0.0496	1
cellular response to absence of light (GO:0071485)	2	1	0.03	+	29.25	0.0496	1
cholangiocyte proliferation (GO:1990705)	2	1	0.03	+	29.25	0.0496	1
globoside biosynthetic process (GO:0001576)	2	1	0.03	+	29.25	0.0496	1
globoside metabolic process (GO:0001575)	2	1	0.03	+	29.25	0.0496	1
mitochondrial tRNA pseudouridine synthesis (GO:0070902)	2	1	0.03	+	29.25	0.0496	1
dark adaptation (GO:1990603)	2	1	0.03	+	29.25	0.0496	1
actin filament uncapping (GO:0051695)	2	1	0.03	+	29.25	0.0496	1
regulation of cell fate determination (GO:1905933)	2	1	0.03	+	29.25	0.0496	1
negative regulation of retinal ganglion cell axon guidance (GO:0090260)	2	1	0.03	+	29.25	0.0496	1
polarity specification of anterior/posterior axis (GO:0009949)	2	1	0.03	+	29.25	0.0496	1
'de novo' CTP biosynthetic process (GO:0044210)	2	1	0.03	+	29.25	0.0496	1
homologous chromosome orientation in meiotic metaphase I (GO:0031619)	2	1	0.03	+	29.25	0.0496	1
olefin metabolic process (GO:1900673)	2	1	0.03	+	29.25	0.0496	1
positive regulation of ARF protein signal transduction (GO:0032014)	2	1	0.03	+	29.25	0.0496	1
positive regulation of clathrin coat assembly (GO:1905445)	2	1	0.03	+	29.25	0.0496	1
regulation of clathrin coat assembly (GO:1905443)	2	1	0.03	+	29.25	0.0496	1
response to absence of light (GO:0009646)	2	1	0.03	+	29.25	0.0496	1
regulation of lateral mesodermal cell fate specification (GO:0048378)	2	1	0.03	+	29.25	0.0496	1
dihydrobiopterin metabolic process (GO:0051066)	2	1	0.03	+	29.25	0.0496	1
cellular alkene metabolic process (GO:0043449)	2	1	0.03	+	29.25	0.0496	1
regulation of meiosis I spindle assembly checkpoint (GO:1905325)	2	1	0.03	+	29.25	0.0496	1
protein splicing (GO:0030908)	2	1	0.03	+	29.25	0.0496	1
response to thyrotropin-releasing hormone (GO:1905225)	2	1	0.03	+	29.25	0.0496	1
intein-mediated protein splicing (GO:0016539)	2	1	0.03	+	29.25	0.0496	1
fibroblast growth factor receptor signaling pathway involved in orbitofrontal cortex development (GO:0035607)	2	1	0.03	+	29.25	0.0496	1
peptidyl-lysine desuccinylation (GO:0036049)	2	1	0.03	+	29.25	0.0496	1
protein desuccinylation (GO:0036048)	2	1	0.03	+	29.25	0.0496	1
peptidyl-lysine demalonylation (GO:0036047)	2	1	0.03	+	29.25	0.0496	1
protein demalonylation (GO:0036046)	2	1	0.03	+	29.25	0.0496	1
retrograde transport, plasma membrane to Golgi (GO:0035526)	2	1	0.03	+	29.25	0.0496	1
response to Thyroid stimulating hormone (GO:1904400)	2	1	0.03	+	29.25	0.0496	1
protein deglutarylation (GO:0061698)	2	1	0.03	+	29.25	0.0496	1
nickel cation transport (GO:0015675)	2	1	0.03	+	29.25	0.0496	1
melatonin biosynthetic process (GO:0030187)	2	1	0.03	+	29.25	0.0496	1
melatonin metabolic process (GO:0030186)	2	1	0.03	+	29.25	0.0496	1
muscle hyperplasia (GO:0014900)	2	1	0.03	+	29.25	0.0496	1
calcium ion transport from cytosol to endoplasmic reticulum (GO:1903515)	2	1	0.03	+	29.25	0.0496	1
mesenchymal-epithelial cell signaling involved in prostate gland development (GO:0060739)	2	1	0.03	+	29.25	0.0496	1
smooth muscle hyperplasia (GO:0014806)	2	1	0.03	+	29.25	0.0496	1
alveolar secondary septum development (GO:0061144)	2	1	0.03	+	29.25	0.0496	1
neurohypophysis development (GO:0021985)	2	1	0.03	+	29.25	0.0496	1
corticospinal neuron axon guidance (GO:0021966)	2	1	0.03	+	29.25	0.0496	1
chemorepulsion involved in postnatal olfactory bulb interneuron migration (GO:0021836)	2	1	0.03	+	29.25	0.0496	1
postnatal olfactory bulb interneuron migration (GO:0021827)	2	1	0.03	+	29.25	0.0496	1
substrate-dependent cerebral cortex tangential migration (GO:0021825)	2	1	0.03	+	29.25	0.0496	1
cerebral cortex tangential migration using cell-cell interactions (GO:0021823)	2	1	0.03	+	29.25	0.0496	1
primary prostatic bud elongation (GO:0060516)	2	1	0.03	+	29.25	0.0496	1
indolalkylamine biosynthetic process (GO:0046219)	2	1	0.03	+	29.25	0.0496	1
orbitofrontal cortex development (GO:0021769)	3	1	0.05	+	19.5	0.0656	1
bud outgrowth involved in lung branching (GO:0060447)	3	1	0.05	+	19.5	0.0656	1
cerebellar cortex maturation (GO:0021699)	3	1	0.05	+	19.5	0.0656	1
positive regulation of caveolin-mediated endocytosis (GO:2001288)	3	1	0.05	+	19.5	0.0656	1
response to mycotoxin (GO:0010046)	3	1	0.05	+	19.5	0.0656	1
response to carbon dioxide (GO:0010037)	3	1	0.05	+	19.5	0.0656	1
tyrosine biosynthetic process, by oxidation of phenylalanine (GO:0019293)	3	1	0.05	+	19.5	0.0656	1
cerebellum maturation (GO:0021590)	3	1	0.05	+	19.5	0.0656	1
spinal cord oligodendrocyte cell fate specification (GO:0021530)	3	1	0.05	+	19.5	0.0656	1
positive regulation of hh target transcription factor activity (GO:0007228)	3	1	0.05	+	19.5	0.0656	1
regulation of dense core granule biogenesis (GO:2000705)	3	1	0.05	+	19.5	0.0656	1
positive regulation of G2/MI transition of meiotic cell cycle (GO:0110032)	3	1	0.05	+	19.5	0.0656	1
regulation of mesenchymal cell proliferation involved in ureter development (GO:0072199)	3	1	0.05	+	19.5	0.0656	1
protein insertion into mitochondrial membrane involved in apoptotic signaling pathway (GO:0001844)	3	1	0.05	+	19.5	0.0656	1
metanephric mesenchymal cell proliferation involved in metanephros development (GO:0072136)	3	1	0.05	+	19.5	0.0656	1
kidney mesenchymal cell proliferation (GO:0072135)	3	1	0.05	+	19.5	0.0656	1
negative regulation of dopamine receptor signaling pathway (GO:0060160)	3	1	0.05	+	19.5	0.0656	1
regulation of muscle filament sliding (GO:0032971)	3	1	0.05	+	19.5	0.0656	1
negative regulation of smooth muscle cell chemotaxis (GO:0071672)	3	1	0.05	+	19.5	0.0656	1
nuclear protein quality control by the ubiquitin-proteasome system (GO:0071630)	3	1	0.05	+	19.5	0.0656	1
regulation of DNA endoreduplication (GO:0032875)	3	1	0.05	+	19.5	0.0656	1
tyrosine biosynthetic process (GO:0006571)	3	1	0.05	+	19.5	0.0656	1
glutamine catabolic process (GO:0006543)	3	1	0.05	+	19.5	0.0656	1
regulation of opioid receptor signaling pathway (GO:2000474)	3	1	0.05	+	19.5	0.0656	1
cellular response to high density lipoprotein particle stimulus (GO:0071403)	3	1	0.05	+	19.5	0.0656	1
cellular response to oleic acid (GO:0071400)	3	1	0.05	+	19.5	0.0656	1
regulation protein catabolic process at postsynapse (GO:0140252)	3	1	0.05	+	19.5	0.0656	1
dAMP salvage (GO:0106383)	3	1	0.05	+	19.5	0.0656	1
purine deoxyribonucleotide salvage (GO:0106381)	3	1	0.05	+	19.5	0.0656	1
regulation of progesterone biosynthetic process (GO:2000182)	3	1	0.05	+	19.5	0.0656	1
positive regulation of endoplasmic reticulum calcium ion concentration (GO:0032470)	3	1	0.05	+	19.5	0.0656	1
dAMP biosynthetic process (GO:0006170)	3	1	0.05	+	19.5	0.0656	1
nuclear matrix anchoring at nuclear membrane (GO:0090292)	3	1	0.05	+	19.5	0.0656	1
embryonic liver development (GO:1990402)	3	1	0.05	+	19.5	0.0656	1
negative regulation of fibroblast growth factor production (GO:0090272)	3	1	0.05	+	19.5	0.0656	1
positive regulation of lipid kinase activity (GO:0090218)	3	1	0.05	+	19.5	0.0656	1
collateral sprouting in absence of injury (GO:0048669)	3	1	0.05	+	19.5	0.0656	1
box C/D RNA 3'-end processing (GO:0000494)	3	1	0.05	+	19.5	0.0656	1
nuclear matrix organization (GO:0043578)	3	1	0.05	+	19.5	0.0656	1
calcium ion import into sarcoplasmic reticulum (GO:1990036)	3	1	0.05	+	19.5	0.0656	1
regulation of dense core granule exocytosis (GO:1905413)	3	1	0.05	+	19.5	0.0656	1
axial mesoderm formation (GO:0048320)	3	1	0.05	+	19.5	0.0656	1
negative regulation of CD8-positive, alpha-beta T cell differentiation (GO:0043377)	3	1	0.05	+	19.5	0.0656	1
purine deoxyribonucleoside monophosphate biosynthetic process (GO:0009171)	3	1	0.05	+	19.5	0.0656	1
box C/D RNA processing (GO:0034963)	3	1	0.05	+	19.5	0.0656	1
folate import across plasma membrane (GO:1904447)	3	1	0.05	+	19.5	0.0656	1
positive regulation of peptidyl-tyrosine autophosphorylation (GO:1900086)	3	1	0.05	+	19.5	0.0656	1
aromatic amino acid family biosynthetic process, prephenate pathway (GO:0009095)	3	1	0.05	+	19.5	0.0656	1
aromatic amino acid family biosynthetic process (GO:0009073)	3	1	0.05	+	19.5	0.0656	1
positive regulation of neuromuscular junction development (GO:1904398)	3	1	0.05	+	19.5	0.0656	1
regulation of protein localization to cell-cell junction (GO:0150106)	3	1	0.05	+	19.5	0.0656	1
positive regulation of dopaminergic neuron differentiation (GO:1904340)	3	1	0.05	+	19.5	0.0656	1
negative regulation of dopaminergic neuron differentiation (GO:1904339)	3	1	0.05	+	19.5	0.0656	1
negative stranded viral RNA replication (GO:0039689)	3	1	0.05	+	19.5	0.0656	1
cellular response to phosphate starvation (GO:0016036)	3	1	0.05	+	19.5	0.0656	1
apoptotic process involved in luteolysis (GO:0061364)	3	1	0.05	+	19.5	0.0656	1
positive regulation of sensory perception of pain (GO:1904058)	3	1	0.05	+	19.5	0.0656	1
cellular response to Thyroglobulin triiodothyronine (GO:1904017)	3	1	0.05	+	19.5	0.0656	1
regulation of lung blood pressure (GO:0014916)	3	1	0.05	+	19.5	0.0656	1
positive regulation of epithelial cell proliferation involved in prostate gland development (GO:0060769)	3	1	0.05	+	19.5	0.0656	1
epithelial cell maturation involved in prostate gland development (GO:0060743)	3	1	0.05	+	19.5	0.0656	1
prostate gland stromal morphogenesis (GO:0060741)	3	1	0.05	+	19.5	0.0656	1
regulation of skeletal muscle contraction by chemo-mechanical energy conversion (GO:0014862)	3	1	0.05	+	19.5	0.0656	1
positive regulation of skeletal muscle cell proliferation (GO:0014858)	3	1	0.05	+	19.5	0.0656	1
negative regulation of natural killer cell mediated cytotoxicity directed against tumor cell target (GO:0002859)	3	1	0.05	+	19.5	0.0656	1
negative regulation of natural killer cell mediated immune response to tumor cell (GO:0002856)	3	1	0.05	+	19.5	0.0656	1
neuroligin clustering involved in postsynaptic membrane assembly (GO:0097118)	3	1	0.05	+	19.5	0.0656	1
box C/D RNA metabolic process (GO:0033967)	3	1	0.05	+	19.5	0.0656	1
regulation of mitotic cell cycle DNA replication (GO:1903463)	3	1	0.05	+	19.5	0.0656	1
regulation of the force of skeletal muscle contraction (GO:0014728)	3	1	0.05	+	19.5	0.0656	1
regulation of neural retina development (GO:0061074)	3	1	0.05	+	19.5	0.0656	1
forebrain astrocyte development (GO:0021897)	3	1	0.05	+	19.5	0.0656	1
forebrain astrocyte differentiation (GO:0021896)	3	1	0.05	+	19.5	0.0656	1
ventricular zone neuroblast division (GO:0021847)	3	1	0.05	+	19.5	0.0656	1
mitral valve formation (GO:0003192)	3	1	0.05	+	19.5	0.0656	1
nucleokinesis involved in cell motility in cerebral cortex radial glia guided migration (GO:0021817)	3	1	0.05	+	19.5	0.0656	1
atrioventricular bundle cell differentiation (GO:0003167)	3	1	0.05	+	19.5	0.0656	1
Purkinje myocyte development (GO:0003165)	3	1	0.05	+	19.5	0.0656	1
secretory columnal luminar epithelial cell differentiation involved in prostate glandular acinus development (GO:0060528)	3	1	0.05	+	19.5	0.0656	1
prostate epithelial cord elongation (GO:0060523)	3	1	0.05	+	19.5	0.0656	1
response to oleic acid (GO:0034201)	4	1	0.07	+	14.62	0.0813	1
oligodendrocyte cell fate commitment (GO:0021779)	4	1	0.07	+	14.62	0.0813	1
oligodendrocyte cell fate specification (GO:0021778)	4	1	0.07	+	14.62	0.0813	1
regulation of calcium ion-dependent exocytosis of neurotransmitter (GO:1903233)	4	1	0.07	+	14.62	0.0813	1
regulation of systemic arterial blood pressure by baroreceptor feedback (GO:0003025)	4	1	0.07	+	14.62	0.0813	1
negative regulation of satellite cell differentiation (GO:1902725)	4	1	0.07	+	14.62	0.0813	1
negative regulation of skeletal muscle satellite cell proliferation (GO:1902723)	4	1	0.07	+	14.62	0.0813	1
third ventricle development (GO:0021678)	4	1	0.07	+	14.62	0.0813	1
flavin adenine dinucleotide biosynthetic process (GO:0072388)	4	1	0.07	+	14.62	0.0813	1
cytoplasmic polyadenylation (GO:0180011)	4	1	0.07	+	14.62	0.0813	1
frontal suture morphogenesis (GO:0060364)	4	1	0.07	+	14.62	0.0813	1
dATP metabolic process (GO:0046060)	4	1	0.07	+	14.62	0.0813	1
negative regulation of barbed-end actin filament capping (GO:2000813)	4	1	0.07	+	14.62	0.0813	1
response to hydroxyisoflavone (GO:0033594)	4	1	0.07	+	14.62	0.0813	1
signal transduction downstream of smoothened (GO:0007227)	4	1	0.07	+	14.62	0.0813	1
condensed mesenchymal cell proliferation (GO:0072137)	4	1	0.07	+	14.62	0.0813	1
positive regulation of meiotic cell cycle phase transition (GO:1901995)	4	1	0.07	+	14.62	0.0813	1
lymphocyte anergy (GO:0002249)	4	1	0.07	+	14.62	0.0813	1
negative regulation of granulocyte chemotaxis (GO:0071623)	4	1	0.07	+	14.62	0.0813	1
specification of loop of Henle identity (GO:0072086)	4	1	0.07	+	14.62	0.0813	1
spindle assembly involved in female meiosis I (GO:0007057)	4	1	0.07	+	14.62	0.0813	1
oncostatin-M-mediated signaling pathway (GO:0038165)	4	1	0.07	+	14.62	0.0813	1
glutamate biosynthetic process (GO:0006537)	4	1	0.07	+	14.62	0.0813	1
arginine biosynthetic process (GO:0006526)	4	1	0.07	+	14.62	0.0813	1
cellular response to light intensity (GO:0071484)	4	1	0.07	+	14.62	0.0813	1
notochord formation (GO:0014028)	4	1	0.07	+	14.62	0.0813	1
positive regulation of synapse structural plasticity (GO:0051835)	4	1	0.07	+	14.62	0.0813	1
negative regulation of hepatocyte proliferation (GO:2000346)	4	1	0.07	+	14.62	0.0813	1
transcription initiation at mitochondrial promoter (GO:0006391)	4	1	0.07	+	14.62	0.0813	1
protein succinylation (GO:0018335)	4	1	0.07	+	14.62	0.0813	1
negative regulation of mitochondrial membrane permeability involved in apoptotic process (GO:1902109)	4	1	0.07	+	14.62	0.0813	1
diphosphate metabolic process (GO:0071344)	4	1	0.07	+	14.62	0.0813	1
regulation of Fas signaling pathway (GO:1902044)	4	1	0.07	+	14.62	0.0813	1
leukemia inhibitory factor signaling pathway (GO:0048861)	4	1	0.07	+	14.62	0.0813	1
adrenomedullin receptor signaling pathway (GO:1990410)	4	1	0.07	+	14.62	0.0813	1
regulation of retinal ganglion cell axon guidance (GO:0090259)	4	1	0.07	+	14.62	0.0813	1
negative regulation of cortisol biosynthetic process (GO:2000065)	4	1	0.07	+	14.62	0.0813	1
negative regulation of aldosterone biosynthetic process (GO:0032348)	4	1	0.07	+	14.62	0.0813	1
negative regulation of aldosterone metabolic process (GO:0032345)	4	1	0.07	+	14.62	0.0813	1
negative regulation of cell fate specification (GO:0009996)	4	1	0.07	+	14.62	0.0813	1
negative regulation of skeletal muscle tissue development (GO:0048642)	4	1	0.07	+	14.62	0.0813	1
histone succinylation (GO:0106077)	4	1	0.07	+	14.62	0.0813	1
regulation of negative chemotaxis (GO:0050923)	4	1	0.07	+	14.62	0.0813	1
negative regulation of cyclic-nucleotide phosphodiesterase activity (GO:0051344)	4	1	0.07	+	14.62	0.0813	1
relaxation of skeletal muscle (GO:0090076)	4	1	0.07	+	14.62	0.0813	1
negative regulation of neutrophil chemotaxis (GO:0090024)	4	1	0.07	+	14.62	0.0813	1
positive regulation of protein insertion into mitochondrial membrane involved in apoptotic signaling pathway (GO:1900740)	4	1	0.07	+	14.62	0.0813	1
regulation of protein insertion into mitochondrial membrane involved in apoptotic signaling pathway (GO:1900739)	4	1	0.07	+	14.62	0.0813	1
germline stem cell asymmetric division (GO:0098728)	4	1	0.07	+	14.62	0.0813	1
asymmetric stem cell division (GO:0098722)	4	1	0.07	+	14.62	0.0813	1
response to glycine (GO:1905429)	4	1	0.07	+	14.62	0.0813	1
axial mesoderm morphogenesis (GO:0048319)	4	1	0.07	+	14.62	0.0813	1
negative regulation of urine volume (GO:0035811)	4	1	0.07	+	14.62	0.0813	1
establishment or maintenance of microtubule cytoskeleton polarity (GO:0030951)	4	1	0.07	+	14.62	0.0813	1
L-alanine catabolic process (GO:0042853)	4	1	0.07	+	14.62	0.0813	1
L-alanine metabolic process (GO:0042851)	4	1	0.07	+	14.62	0.0813	1
male germ-line stem cell asymmetric division (GO:0048133)	4	1	0.07	+	14.62	0.0813	1
positive regulation of guanylate cyclase activity (GO:0031284)	4	1	0.07	+	14.62	0.0813	1
flavin-containing compound biosynthetic process (GO:0042727)	4	1	0.07	+	14.62	0.0813	1
negative regulation of hyaluronan biosynthetic process (GO:1900126)	4	1	0.07	+	14.62	0.0813	1
manganese ion homeostasis (GO:0055071)	4	1	0.07	+	14.62	0.0813	1
meiotic metaphase I homologous chromosome alignment (GO:0043060)	4	1	0.07	+	14.62	0.0813	1
cytosol to endoplasmic reticulum transport (GO:0046967)	4	1	0.07	+	14.62	0.0813	1
amylin receptor signaling pathway (GO:0097647)	4	1	0.07	+	14.62	0.0813	1
regulation of peptidyl-tyrosine autophosphorylation (GO:1900084)	4	1	0.07	+	14.62	0.0813	1
nuclear migration along microtubule (GO:0030473)	4	1	0.07	+	14.62	0.0813	1
Langerhans cell differentiation (GO:0061520)	4	1	0.07	+	14.62	0.0813	1
negative regulation of extracellular matrix disassembly (GO:0010716)	4	1	0.07	+	14.62	0.0813	1
His-Purkinje system cell differentiation (GO:0060932)	4	1	0.07	+	14.62	0.0813	1
negative regulation of Rac protein signal transduction (GO:0035021)	4	1	0.07	+	14.62	0.0813	1
regulation of cell differentiation involved in embryonic placenta development (GO:0060800)	4	1	0.07	+	14.62	0.0813	1
regulation of cholangiocyte proliferation (GO:1904054)	4	1	0.07	+	14.62	0.0813	1
negative regulation of lamellipodium assembly (GO:0010593)	4	1	0.07	+	14.62	0.0813	1
positive regulation of collagen fibril organization (GO:1904028)	4	1	0.07	+	14.62	0.0813	1
regulation of branching involved in mammary gland duct morphogenesis (GO:0060762)	4	1	0.07	+	14.62	0.0813	1
prostate gland morphogenetic growth (GO:0060737)	4	1	0.07	+	14.62	0.0813	1
glycoprotein transport (GO:0034436)	4	1	0.07	+	14.62	0.0813	1
T cell anergy (GO:0002870)	4	1	0.07	+	14.62	0.0813	1
smooth muscle adaptation (GO:0014805)	4	1	0.07	+	14.62	0.0813	1
radial glia guided migration of Purkinje cell (GO:0021942)	4	1	0.07	+	14.62	0.0813	1
cell migration involved in endocardial cushion formation (GO:0003273)	4	1	0.07	+	14.62	0.0813	1
negative regulation of female receptivity (GO:0007621)	4	1	0.07	+	14.62	0.0813	1
regulation of branching involved in salivary gland morphogenesis by mesenchymal-epithelial signaling (GO:0060665)	4	1	0.07	+	14.62	0.0813	1
type B pancreatic cell maturation (GO:0072560)	4	1	0.07	+	14.62	0.0813	1
positive regulation of T cell anergy (GO:0002669)	5	1	0.09	+	11.7	0.0967	1
tolerance induction to self antigen (GO:0002513)	5	1	0.09	+	11.7	0.0967	1
flavin adenine dinucleotide metabolic process (GO:0072387)	5	1	0.09	+	11.7	0.0967	1
cGMP catabolic process (GO:0046069)	5	1	0.09	+	11.7	0.0967	1
regulation of barbed-end actin filament capping (GO:2000812)	5	1	0.09	+	11.7	0.0967	1
negative regulation of neutrophil migration (GO:1902623)	5	1	0.09	+	11.7	0.0967	1
hindbrain maturation (GO:0021578)	5	1	0.09	+	11.7	0.0967	1
regulation of systemic arterial blood pressure by vasopressin (GO:0001992)	5	1	0.09	+	11.7	0.0967	1
spinal cord oligodendrocyte cell differentiation (GO:0021529)	5	1	0.09	+	11.7	0.0967	1
riboflavin metabolic process (GO:0006771)	5	1	0.09	+	11.7	0.0967	1
regulation of G2/MI transition of meiotic cell cycle (GO:0110030)	5	1	0.09	+	11.7	0.0967	1
specification of axis polarity (GO:0065001)	5	1	0.09	+	11.7	0.0967	1
connective tissue replacement involved in inflammatory response wound healing (GO:0002248)	5	1	0.09	+	11.7	0.0967	1
negative regulation of skeletal muscle cell differentiation (GO:2001015)	5	1	0.09	+	11.7	0.0967	1
somite specification (GO:0001757)	5	1	0.09	+	11.7	0.0967	1
specification of nephron tubule identity (GO:0072081)	5	1	0.09	+	11.7	0.0967	1
regulation of platelet-derived growth factor receptor-alpha signaling pathway (GO:2000583)	5	1	0.09	+	11.7	0.0967	1
proximal/distal pattern formation involved in nephron development (GO:0072047)	5	1	0.09	+	11.7	0.0967	1
positive regulation of cellular pH reduction (GO:0032849)	5	1	0.09	+	11.7	0.0967	1
ERBB2-ERBB4 signaling pathway (GO:0038135)	5	1	0.09	+	11.7	0.0967	1
alanine catabolic process (GO:0006524)	5	1	0.09	+	11.7	0.0967	1
alanine metabolic process (GO:0006522)	5	1	0.09	+	11.7	0.0967	1
cellular response to heparin (GO:0071504)	5	1	0.09	+	11.7	0.0967	1
dolichyl diphosphate biosynthetic process (GO:0006489)	5	1	0.09	+	11.7	0.0967	1
cyclic-GMP-AMP transmembrane import across plasma membrane (GO:0140361)	5	1	0.09	+	11.7	0.0967	1
regulation protein catabolic process at synapse (GO:0140250)	5	1	0.09	+	11.7	0.0967	1
response to vitamin K (GO:0032571)	5	1	0.09	+	11.7	0.0967	1
nuclear pore localization (GO:0051664)	5	1	0.09	+	11.7	0.0967	1
regulation of calcium ion export across plasma membrane (GO:1905912)	5	1	0.09	+	11.7	0.0967	1
negative regulation of glucocorticoid biosynthetic process (GO:0031947)	5	1	0.09	+	11.7	0.0967	1
negative regulation of glucocorticoid metabolic process (GO:0031944)	5	1	0.09	+	11.7	0.0967	1
anterograde axonal transport of mitochondrion (GO:0098957)	5	1	0.09	+	11.7	0.0967	1
positive regulation of transforming growth factor beta activation (GO:1901390)	5	1	0.09	+	11.7	0.0967	1
GMP salvage (GO:0032263)	5	1	0.09	+	11.7	0.0967	1
AMP salvage (GO:0044209)	5	1	0.09	+	11.7	0.0967	1
folate transmembrane transport (GO:0098838)	5	1	0.09	+	11.7	0.0967	1
meiotic metaphase chromosome alignment (GO:0051311)	5	1	0.09	+	11.7	0.0967	1
positive regulation of MAPKKK cascade by fibroblast growth factor receptor signaling pathway (GO:0090080)	5	1	0.09	+	11.7	0.0967	1
trunk neural crest cell migration (GO:0036484)	5	1	0.09	+	11.7	0.0967	1
positive regulation of G0 to G1 transition (GO:0070318)	5	1	0.09	+	11.7	0.0967	1
myofibroblast differentiation (GO:0036446)	5	1	0.09	+	11.7	0.0967	1
light adaption (GO:0036367)	5	1	0.09	+	11.7	0.0967	1
negative regulation of Golgi to plasma membrane protein transport (GO:0042997)	5	1	0.09	+	11.7	0.0967	1
snoRNA localization (GO:0048254)	5	1	0.09	+	11.7	0.0967	1
ciliary neurotrophic factor-mediated signaling pathway (GO:0070120)	5	1	0.09	+	11.7	0.0967	1
protein O-linked fucosylation (GO:0036066)	5	1	0.09	+	11.7	0.0967	1
response to 2,3,7,8-tetrachlorodibenzodioxine (GO:1904612)	5	1	0.09	+	11.7	0.0967	1
thelarche (GO:0042695)	5	1	0.09	+	11.7	0.0967	1
purine deoxyribonucleotide biosynthetic process (GO:0009153)	5	1	0.09	+	11.7	0.0967	1
Roundabout signaling pathway (GO:0035385)	5	1	0.09	+	11.7	0.0967	1
pyruvate family amino acid catabolic process (GO:0009080)	5	1	0.09	+	11.7	0.0967	1
pyruvate family amino acid metabolic process (GO:0009078)	5	1	0.09	+	11.7	0.0967	1
indole-containing compound biosynthetic process (GO:0042435)	5	1	0.09	+	11.7	0.0967	1
regulation of dopaminergic neuron differentiation (GO:1904338)	10	2	0.17	+	11.7	0.0166	1
trunk segmentation (GO:0035290)	5	1	0.09	+	11.7	0.0967	1
positive regulation of miRNA processing (GO:1903800)	5	1	0.09	+	11.7	0.0967	1
neuron-glial cell signaling (GO:0150099)	5	1	0.09	+	11.7	0.0967	1
tetrahydrofolate biosynthetic process (GO:0046654)	5	1	0.09	+	11.7	0.0967	1
mesenchymal cell proliferation involved in lung development (GO:0060916)	5	1	0.09	+	11.7	0.0967	1
positive regulation of platelet-derived growth factor receptor signaling pathway (GO:0010641)	5	1	0.09	+	11.7	0.0967	1
positive regulation of wound healing, spreading of epidermal cells (GO:1903691)	5	1	0.09	+	11.7	0.0967	1
response to Thyroglobulin triiodothyronine (GO:1904016)	5	1	0.09	+	11.7	0.0967	1
positive regulation of lymphocyte anergy (GO:0002913)	5	1	0.09	+	11.7	0.0967	1
cellular response to staurosporine (GO:0072734)	5	1	0.09	+	11.7	0.0967	1
response to staurosporine (GO:0072733)	5	1	0.09	+	11.7	0.0967	1
branch elongation involved in mammary gland duct branching (GO:0060751)	5	1	0.09	+	11.7	0.0967	1
mammary gland branching involved in thelarche (GO:0060744)	5	1	0.09	+	11.7	0.0967	1
dolichyl diphosphate metabolic process (GO:0046465)	5	1	0.09	+	11.7	0.0967	1
late endosome to Golgi transport (GO:0034499)	5	1	0.09	+	11.7	0.0967	1
germ-line stem cell division (GO:0042078)	5	1	0.09	+	11.7	0.0967	1
negative regulation of skeletal muscle cell proliferation (GO:0014859)	5	1	0.09	+	11.7	0.0967	1
skeletal muscle satellite cell maintenance involved in skeletal muscle regeneration (GO:0014834)	5	1	0.09	+	11.7	0.0967	1
gephyrin clustering involved in postsynaptic density assembly (GO:0097116)	5	1	0.09	+	11.7	0.0967	1
negative regulation of immune response to tumor cell (GO:0002838)	5	1	0.09	+	11.7	0.0967	1
negative regulation of response to tumor cell (GO:0002835)	5	1	0.09	+	11.7	0.0967	1
hindbrain tangential cell migration (GO:0021934)	5	1	0.09	+	11.7	0.0967	1
hindbrain radial glia guided cell migration (GO:0021932)	10	2	0.17	+	11.7	0.0166	1
epithelial-mesenchymal cell signaling (GO:0060684)	5	1	0.09	+	11.7	0.0967	1
epithelial cell proliferation involved in salivary gland morphogenesis (GO:0060664)	5	1	0.09	+	11.7	0.0967	1
salivary gland cavitation (GO:0060662)	5	1	0.09	+	11.7	0.0967	1
tube lumen cavitation (GO:0060605)	5	1	0.09	+	11.7	0.0967	1
response to thyroxine (GO:0097068)	5	1	0.09	+	11.7	0.0967	1
skeletal muscle satellite cell activation (GO:0014719)	5	1	0.09	+	11.7	0.0967	1
response to phenylpropanoid (GO:0080184)	5	1	0.09	+	11.7	0.0967	1
modulation of microtubule cytoskeleton involved in cerebral cortex radial glia guided migration (GO:0021815)	5	1	0.09	+	11.7	0.0967	1
negative regulation of protein localization to microtubule (GO:1902817)	5	1	0.09	+	11.7	0.0967	1
regulation of protein localization to microtubule (GO:1902816)	5	1	0.09	+	11.7	0.0967	1
regulation of toll-like receptor 9 signaling pathway (GO:0034163)	11	2	0.19	+	10.64	0.0194	1
cardiac muscle cell myoblast differentiation (GO:0060379)	11	2	0.19	+	10.64	0.0194	1
manganese ion transport (GO:0006828)	11	2	0.19	+	10.64	0.0194	1
toxin transport (GO:1901998)	11	2	0.19	+	10.64	0.0194	1
negative regulation of mesenchymal cell apoptotic process (GO:2001054)	11	2	0.19	+	10.64	0.0194	1
regulation of cell communication by electrical coupling involved in cardiac conduction (GO:1901844)	11	2	0.19	+	10.64	0.0194	1
positive regulation of glutamate secretion (GO:0014049)	11	2	0.19	+	10.64	0.0194	1
positive regulation of cell-cell adhesion mediated by cadherin (GO:2000049)	11	2	0.19	+	10.64	0.0194	1
negative regulation of cell fate commitment (GO:0010454)	11	2	0.19	+	10.64	0.0194	1
ventral midline development (GO:0007418)	6	1	0.1	+	9.75	0.112	1
regulation of the force of heart contraction by chemical signal (GO:0003057)	6	1	0.1	+	9.75	0.112	1
bronchiole development (GO:0060435)	6	1	0.1	+	9.75	0.112	1
negative regulation of lamellipodium organization (GO:1902744)	6	1	0.1	+	9.75	0.112	1
T cell tolerance induction (GO:0002517)	6	1	0.1	+	9.75	0.112	1
lateral ventricle development (GO:0021670)	12	2	0.21	+	9.75	0.0224	1
optic nerve morphogenesis (GO:0021631)	6	1	0.1	+	9.75	0.112	1
tangential migration from the subventricular zone to the olfactory bulb (GO:0022028)	6	1	0.1	+	9.75	0.112	1
regulation of caveolin-mediated endocytosis (GO:2001286)	6	1	0.1	+	9.75	0.112	1
activation of transmembrane receptor protein tyrosine kinase activity (GO:0007171)	6	1	0.1	+	9.75	0.112	1
regulation of primary miRNA processing (GO:2000634)	6	1	0.1	+	9.75	0.112	1
regulation of smooth muscle cell chemotaxis (GO:0071671)	6	1	0.1	+	9.75	0.112	1
regulation of meiotic cell cycle phase transition (GO:1901993)	12	2	0.21	+	9.75	0.0224	1
meiotic telomere tethering at nuclear periphery (GO:0044821)	6	1	0.1	+	9.75	0.112	1
interleukin-11-mediated signaling pathway (GO:0038154)	6	1	0.1	+	9.75	0.112	1
ERBB4-ERBB4 signaling pathway (GO:0038138)	6	1	0.1	+	9.75	0.112	1
cap-dependent translational initiation (GO:0002191)	6	1	0.1	+	9.75	0.112	1
negative regulation of transmission of nerve impulse (GO:0051970)	6	1	0.1	+	9.75	0.112	1
regulation of relaxation of cardiac muscle (GO:1901897)	6	1	0.1	+	9.75	0.112	1
C-terminal protein lipidation (GO:0006501)	6	1	0.1	+	9.75	0.112	1
cementum mineralization (GO:0071529)	6	1	0.1	+	9.75	0.112	1
T-tubule organization (GO:0033292)	6	1	0.1	+	9.75	0.112	1
clustering of voltage-gated sodium channels (GO:0045162)	6	1	0.1	+	9.75	0.112	1
luteolysis (GO:0001554)	6	1	0.1	+	9.75	0.112	1
negative regulation of interferon-alpha production (GO:0032687)	6	1	0.1	+	9.75	0.112	1
mRNA 3'-end processing by stem-loop binding and cleavage (GO:0006398)	6	1	0.1	+	9.75	0.112	1
negative regulation of synaptic vesicle exocytosis (GO:2000301)	6	1	0.1	+	9.75	0.112	1
regulation of metaphase/anaphase transition of meiotic cell cycle (GO:1902102)	6	1	0.1	+	9.75	0.112	1
positive regulation of immature T cell proliferation in thymus (GO:0033092)	6	1	0.1	+	9.75	0.112	1
positive regulation of immature T cell proliferation (GO:0033091)	6	1	0.1	+	9.75	0.112	1
double-strand break repair via single-strand annealing (GO:0045002)	6	1	0.1	+	9.75	0.112	1
aggresome assembly (GO:0070842)	6	1	0.1	+	9.75	0.112	1
negative regulation of cholesterol efflux (GO:0090370)	6	1	0.1	+	9.75	0.112	1
stem cell fate specification (GO:0048866)	6	1	0.1	+	9.75	0.112	1
regulation of removal of superoxide radicals (GO:2000121)	6	1	0.1	+	9.75	0.112	1
branching morphogenesis of a nerve (GO:0048755)	6	1	0.1	+	9.75	0.112	1
glucose import in response to insulin stimulus (GO:0044381)	6	1	0.1	+	9.75	0.112	1
macropinocytosis (GO:0044351)	6	1	0.1	+	9.75	0.112	1
negative regulation of filopodium assembly (GO:0051490)	6	1	0.1	+	9.75	0.112	1
response to cortisol (GO:0051414)	6	1	0.1	+	9.75	0.112	1
cadmium ion transmembrane transport (GO:0070574)	6	1	0.1	+	9.75	0.112	1
riboflavin transport (GO:0032218)	6	1	0.1	+	9.75	0.112	1
negative regulation of steroid hormone biosynthetic process (GO:0090032)	6	1	0.1	+	9.75	0.112	1
negative regulation of monocyte chemotaxis (GO:0090027)	6	1	0.1	+	9.75	0.112	1
cell dedifferentiation (GO:0043697)	6	1	0.1	+	9.75	0.112	1
dedifferentiation (GO:0043696)	6	1	0.1	+	9.75	0.112	1
engulfment of apoptotic cell (GO:0043652)	12	2	0.21	+	9.75	0.0224	1
positive regulation of focal adhesion disassembly (GO:0120183)	6	1	0.1	+	9.75	0.112	1
regulation of focal adhesion disassembly (GO:0120182)	6	1	0.1	+	9.75	0.112	1
lens fiber cell morphogenesis (GO:0070309)	6	1	0.1	+	9.75	0.112	1
positive regulation of exit from mitosis (GO:0031536)	6	1	0.1	+	9.75	0.112	1
imitative learning (GO:0098596)	6	1	0.1	+	9.75	0.112	1
skeletal muscle fiber differentiation (GO:0098528)	6	1	0.1	+	9.75	0.112	1
meiotic attachment of telomere to nuclear envelope (GO:0070197)	6	1	0.1	+	9.75	0.112	1
positive regulation of isotype switching to IgA isotypes (GO:0048298)	6	1	0.1	+	9.75	0.112	1
gamma-aminobutyric acid biosynthetic process (GO:0009449)	6	1	0.1	+	9.75	0.112	1
positive regulation of protein localization to cell cortex (GO:1904778)	6	1	0.1	+	9.75	0.112	1
regulation of guanylate cyclase activity (GO:0031282)	6	1	0.1	+	9.75	0.112	1
regulation of meiotic chromosome separation (GO:1905132)	6	1	0.1	+	9.75	0.112	1
flavin-containing compound metabolic process (GO:0042726)	6	1	0.1	+	9.75	0.112	1
tRNA pseudouridine synthesis (GO:0031119)	6	1	0.1	+	9.75	0.112	1
regulation of mesodermal cell fate specification (GO:0042661)	6	1	0.1	+	9.75	0.112	1
positive regulation of vascular wound healing (GO:0035470)	6	1	0.1	+	9.75	0.112	1
pteridine-containing compound biosynthetic process (GO:0042559)	12	2	0.21	+	9.75	0.0224	1
negative regulation of glial cell migration (GO:1903976)	6	1	0.1	+	9.75	0.112	1
bundle of His cell-Purkinje myocyte adhesion involved in cell communication (GO:0086073)	6	1	0.1	+	9.75	0.112	1
response to L-phenylalanine derivative (GO:1904386)	6	1	0.1	+	9.75	0.112	1
regulation of synaptic assembly at neuromuscular junction (GO:0008582)	6	1	0.1	+	9.75	0.112	1
viral RNA genome replication (GO:0039694)	6	1	0.1	+	9.75	0.112	1
cadmium ion transport (GO:0015691)	6	1	0.1	+	9.75	0.112	1
DNA double-strand break processing involved in repair via single-strand annealing (GO:0010792)	6	1	0.1	+	9.75	0.112	1
negative regulation of cGMP-mediated signaling (GO:0010754)	6	1	0.1	+	9.75	0.112	1
endocardial cell differentiation (GO:0060956)	6	1	0.1	+	9.75	0.112	1
vocal learning (GO:0042297)	6	1	0.1	+	9.75	0.112	1
apoptotic chromosome condensation (GO:0030263)	6	1	0.1	+	9.75	0.112	1
cardiac endothelial cell differentiation (GO:0003348)	6	1	0.1	+	9.75	0.112	1
dentinogenesis (GO:0097187)	6	1	0.1	+	9.75	0.112	1
postsynaptic density protein 95 clustering (GO:0097119)	6	1	0.1	+	9.75	0.112	1
positive regulation of cerebellar granule cell precursor proliferation (GO:0021940)	6	1	0.1	+	9.75	0.112	1
regulation of prostatic bud formation (GO:0060685)	6	1	0.1	+	9.75	0.112	1
regulation of meiosis I (GO:0060631)	6	1	0.1	+	9.75	0.112	1
olfactory bulb interneuron development (GO:0021891)	6	1	0.1	+	9.75	0.112	1
forebrain neuroblast division (GO:0021873)	6	1	0.1	+	9.75	0.112	1
cerebral cortex tangential migration (GO:0021800)	6	1	0.1	+	9.75	0.112	1
bundle of His development (GO:0003166)	6	1	0.1	+	9.75	0.112	1
endocardium development (GO:0003157)	12	2	0.21	+	9.75	0.0224	1
regulation of systemic arterial blood pressure by endothelin (GO:0003100)	6	1	0.1	+	9.75	0.112	1
thalamus development (GO:0021794)	13	2	0.22	+	9	0.0256	1
removal of superoxide radicals (GO:0019430)	13	2	0.22	+	9	0.0256	1
positive regulation of systemic arterial blood pressure (GO:0003084)	13	2	0.22	+	9	0.0256	1
defense response to tumor cell (GO:0002357)	13	2	0.22	+	9	0.0256	1
cellular response to electrical stimulus (GO:0071257)	13	2	0.22	+	9	0.0256	1
negative regulation of cAMP-mediated signaling (GO:0043951)	13	2	0.22	+	9	0.0256	1
proteasome assembly (GO:0043248)	13	2	0.22	+	9	0.0256	1
G protein-coupled purinergic nucleotide receptor signaling pathway (GO:0035589)	13	2	0.22	+	9	0.0256	1
telencephalon regionalization (GO:0021978)	13	2	0.22	+	9	0.0256	1
cerebral cortex regionalization (GO:0021796)	7	1	0.12	+	8.36	0.127	1
glial cell fate specification (GO:0021780)	7	1	0.12	+	8.36	0.127	1
hindgut morphogenesis (GO:0007442)	7	1	0.12	+	8.36	0.127	1
positive regulation of behavioral fear response (GO:2000987)	7	1	0.12	+	8.36	0.127	1
lung lobe morphogenesis (GO:0060463)	7	1	0.12	+	8.36	0.127	1
lung lobe development (GO:0060462)	7	1	0.12	+	8.36	0.127	1
negative regulation of monocyte differentiation (GO:0045656)	7	1	0.12	+	8.36	0.127	1
fatty acid elongation, unsaturated fatty acid (GO:0019368)	7	1	0.12	+	8.36	0.127	1
central nervous system maturation (GO:0021626)	7	1	0.12	+	8.36	0.127	1
dAMP metabolic process (GO:0046053)	7	1	0.12	+	8.36	0.127	1
regulation of blood vessel remodeling (GO:0060312)	7	1	0.12	+	8.36	0.127	1
cardioblast differentiation (GO:0010002)	14	2	0.24	+	8.36	0.0289	1
intramembranous ossification (GO:0001957)	7	1	0.12	+	8.36	0.127	1
cell proliferation involved in metanephros development (GO:0072203)	7	1	0.12	+	8.36	0.127	1
female mating behavior (GO:0060180)	7	1	0.12	+	8.36	0.127	1
positive regulation of mesenchymal stem cell proliferation (GO:1902462)	7	1	0.12	+	8.36	0.127	1
regulation of mesenchymal stem cell proliferation (GO:1902460)	7	1	0.12	+	8.36	0.127	1
wound healing involved in inflammatory response (GO:0002246)	7	1	0.12	+	8.36	0.127	1
regulation of mesenchymal cell apoptotic process (GO:2001053)	14	2	0.24	+	8.36	0.0289	1
response to heparin (GO:0071503)	7	1	0.12	+	8.36	0.127	1
aggressive behavior (GO:0002118)	7	1	0.12	+	8.36	0.127	1
iron import into cell (GO:0033212)	7	1	0.12	+	8.36	0.127	1
blood vessel endothelial cell proliferation involved in sprouting angiogenesis (GO:0002043)	7	1	0.12	+	8.36	0.127	1
positive regulation of lamellipodium morphogenesis (GO:2000394)	7	1	0.12	+	8.36	0.127	1
mitochondrial transcription (GO:0006390)	14	2	0.24	+	8.36	0.0289	1
inclusion body assembly (GO:0070841)	7	1	0.12	+	8.36	0.127	1
DNA replication, synthesis of RNA primer (GO:0006269)	7	1	0.12	+	8.36	0.127	1
formation of anatomical boundary (GO:0048859)	7	1	0.12	+	8.36	0.127	1
purine ribonucleoside salvage (GO:0006166)	7	1	0.12	+	8.36	0.127	1
mitochondrion-endoplasmic reticulum membrane tethering (GO:1990456)	7	1	0.12	+	8.36	0.127	1
regulation of fibroblast growth factor production (GO:0090270)	7	1	0.12	+	8.36	0.127	1
vitamin D3 metabolic process (GO:0070640)	7	1	0.12	+	8.36	0.127	1
regulation of cortisol biosynthetic process (GO:2000064)	7	1	0.12	+	8.36	0.127	1
acetyl-CoA biosynthetic process from pyruvate (GO:0006086)	7	1	0.12	+	8.36	0.127	1
UDP-N-acetylglucosamine metabolic process (GO:0006047)	14	2	0.24	+	8.36	0.0289	1
regulation of postsynaptic neurotransmitter receptor activity (GO:0098962)	7	1	0.12	+	8.36	0.127	1
hydrocarbon metabolic process (GO:0120252)	7	1	0.12	+	8.36	0.127	1
negative regulation of relaxation of muscle (GO:1901078)	7	1	0.12	+	8.36	0.127	1
intracellular distribution of mitochondria (GO:0048312)	7	1	0.12	+	8.36	0.127	1
observational learning (GO:0098597)	7	1	0.12	+	8.36	0.127	1
positive regulation of helicase activity (GO:0051096)	7	1	0.12	+	8.36	0.127	1
regulation of isotype switching to IgA isotypes (GO:0048296)	7	1	0.12	+	8.36	0.127	1
establishment or maintenance of cytoskeleton polarity (GO:0030952)	7	1	0.12	+	8.36	0.127	1
negative regulation of chemokine-mediated signaling pathway (GO:0070100)	7	1	0.12	+	8.36	0.127	1
positive regulation of prostaglandin biosynthetic process (GO:0031394)	7	1	0.12	+	8.36	0.127	1
rDNA heterochromatin formation (GO:0000183)	7	1	0.12	+	8.36	0.127	1
folic acid-containing compound biosynthetic process (GO:0009396)	7	1	0.12	+	8.36	0.127	1
cleavage furrow formation (GO:0036089)	7	1	0.12	+	8.36	0.127	1
direct ossification (GO:0036072)	7	1	0.12	+	8.36	0.127	1
citrulline metabolic process (GO:0000052)	7	1	0.12	+	8.36	0.127	1
2'-deoxyribonucleotide biosynthetic process (GO:0009265)	14	2	0.24	+	8.36	0.0289	1
deoxyribonucleotide biosynthetic process (GO:0009263)	14	2	0.24	+	8.36	0.0289	1
purine deoxyribonucleoside triphosphate metabolic process (GO:0009215)	7	1	0.12	+	8.36	0.127	1
cyclic nucleotide catabolic process (GO:0009214)	14	2	0.24	+	8.36	0.0289	1
connective tissue replacement (GO:0097709)	7	1	0.12	+	8.36	0.127	1
positive regulation of histone deacetylation (GO:0031065)	7	1	0.12	+	8.36	0.127	1
regulation of histone deacetylation (GO:0031063)	7	1	0.12	+	8.36	0.127	1
exocrine pancreas development (GO:0031017)	7	1	0.12	+	8.36	0.127	1
autophagosome membrane docking (GO:0016240)	7	1	0.12	+	8.36	0.127	1
cardiac muscle cell-cardiac muscle cell adhesion (GO:0086042)	7	1	0.12	+	8.36	0.127	1
regulation of cardiac muscle cell membrane potential (GO:0086036)	7	1	0.12	+	8.36	0.127	1
guanine nucleotide transmembrane transport (GO:1903790)	7	1	0.12	+	8.36	0.127	1
response to fungicide (GO:0060992)	7	1	0.12	+	8.36	0.127	1
negative regulation of centriole replication (GO:0046600)	7	1	0.12	+	8.36	0.127	1
fatty acid elongation, polyunsaturated fatty acid (GO:0034626)	7	1	0.12	+	8.36	0.127	1
fatty acid elongation, monounsaturated fatty acid (GO:0034625)	7	1	0.12	+	8.36	0.127	1
neuronal signal transduction (GO:0023041)	7	1	0.12	+	8.36	0.127	1
development of secondary female sexual characteristics (GO:0046543)	7	1	0.12	+	8.36	0.127	1
regulation of collagen fibril organization (GO:1904026)	7	1	0.12	+	8.36	0.127	1
positive regulation of nuclear cell cycle DNA replication (GO:0010571)	7	1	0.12	+	8.36	0.127	1
positive regulation of gap junction assembly (GO:1903598)	7	1	0.12	+	8.36	0.127	1
transition between fast and slow fiber (GO:0014883)	7	1	0.12	+	8.36	0.127	1
regulation of female receptivity (GO:0045924)	7	1	0.12	+	8.36	0.127	1
mechanosensory behavior (GO:0007638)	14	2	0.24	+	8.36	0.0289	1
deoxyribose phosphate biosynthetic process (GO:0046385)	14	2	0.24	+	8.36	0.0289	1
telomere tethering at nuclear periphery (GO:0034398)	7	1	0.12	+	8.36	0.127	1
cell motility involved in cerebral cortex radial glia guided migration (GO:0021814)	7	1	0.12	+	8.36	0.127	1
His-Purkinje system development (GO:0003164)	7	1	0.12	+	8.36	0.127	1
cellular response to superoxide (GO:0071451)	15	2	0.26	+	7.8	0.0324	1
cellular response to oxygen radical (GO:0071450)	15	2	0.26	+	7.8	0.0324	1
columnar/cuboidal epithelial cell maturation (GO:0002069)	15	2	0.26	+	7.8	0.0324	1
neurotransmitter receptor internalization (GO:0099590)	15	2	0.26	+	7.8	0.0324	1
protein heterotetramerization (GO:0051290)	15	2	0.26	+	7.8	0.0324	1
sodium ion export across plasma membrane (GO:0036376)	15	2	0.26	+	7.8	0.0324	1
response to laminar fluid shear stress (GO:0034616)	15	2	0.26	+	7.8	0.0324	1
cardiac muscle hypertrophy in response to stress (GO:0014898)	15	2	0.26	+	7.8	0.0324	1
cardiac muscle adaptation (GO:0014887)	15	2	0.26	+	7.8	0.0324	1
intracellular potassium ion homeostasis (GO:0030007)	15	2	0.26	+	7.8	0.0324	1
muscle hypertrophy in response to stress (GO:0003299)	15	2	0.26	+	7.8	0.0324	1
regulation of T cell anergy (GO:0002667)	8	1	0.14	+	7.31	0.142	1
response to lithium ion (GO:0010226)	16	2	0.27	+	7.31	0.0361	1
branching involved in salivary gland morphogenesis (GO:0060445)	16	2	0.27	+	7.31	0.0361	1
fatty acid elongation, saturated fatty acid (GO:0019367)	8	1	0.14	+	7.31	0.142	1
positive regulation of mammary gland epithelial cell proliferation (GO:0033601)	8	1	0.14	+	7.31	0.142	1
bone trabecula formation (GO:0060346)	8	1	0.14	+	7.31	0.142	1
cobalt ion transport (GO:0006824)	8	1	0.14	+	7.31	0.142	1
tachykinin receptor signaling pathway (GO:0007217)	8	1	0.14	+	7.31	0.142	1
positive regulation of cardiac muscle cell differentiation (GO:2000727)	8	1	0.14	+	7.31	0.142	1
negative regulation of cardiac muscle cell differentiation (GO:2000726)	8	1	0.14	+	7.31	0.142	1
regulation of cardiac muscle cell differentiation (GO:2000725)	16	2	0.27	+	7.31	0.0361	1
primitive hemopoiesis (GO:0060215)	8	1	0.14	+	7.31	0.142	1
negative regulation of CD8-positive, alpha-beta T cell activation (GO:2001186)	8	1	0.14	+	7.31	0.142	1
neuron cell-cell adhesion (GO:0007158)	16	2	0.27	+	7.31	0.0361	1
dense core granule transport (GO:1901950)	8	1	0.14	+	7.31	0.142	1
renal system pattern specification (GO:0072048)	8	1	0.14	+	7.31	0.142	1
retinal bipolar neuron differentiation (GO:0060040)	8	1	0.14	+	7.31	0.142	1
regulation of cellular pH reduction (GO:0032847)	8	1	0.14	+	7.31	0.142	1
ERBB4 signaling pathway (GO:0038130)	8	1	0.14	+	7.31	0.142	1
glutamate catabolic process (GO:0006538)	8	1	0.14	+	7.31	0.142	1
aspartate metabolic process (GO:0006531)	8	1	0.14	+	7.31	0.142	1
arginine catabolic process (GO:0006527)	8	1	0.14	+	7.31	0.142	1
arginine metabolic process (GO:0006525)	16	2	0.27	+	7.31	0.0361	1
store-operated calcium entry (GO:0002115)	8	1	0.14	+	7.31	0.142	1
cellular response to laminar fluid shear stress (GO:0071499)	8	1	0.14	+	7.31	0.142	1
protein depalmitoylation (GO:0002084)	8	1	0.14	+	7.31	0.142	1
regulation of synapse structural plasticity (GO:0051823)	8	1	0.14	+	7.31	0.142	1
nucleolar chromatin organization (GO:1990700)	8	1	0.14	+	7.31	0.142	1
intermediate filament bundle assembly (GO:0045110)	8	1	0.14	+	7.31	0.142	1
regulatory T cell differentiation (GO:0045066)	8	1	0.14	+	7.31	0.142	1
purine ribonucleotide salvage (GO:0106380)	8	1	0.14	+	7.31	0.142	1
guanine nucleotide transport (GO:0001408)	8	1	0.14	+	7.31	0.142	1
phosphatidylserine exposure on apoptotic cell surface (GO:0070782)	8	1	0.14	+	7.31	0.142	1
cyclic nucleotide transport (GO:0070729)	8	1	0.14	+	7.31	0.142	1
dense core granule cytoskeletal transport (GO:0099519)	8	1	0.14	+	7.31	0.142	1
embryonic cleavage (GO:0040016)	8	1	0.14	+	7.31	0.142	1
regulation of aldosterone biosynthetic process (GO:0032347)	8	1	0.14	+	7.31	0.142	1
regulation of aldosterone metabolic process (GO:0032344)	8	1	0.14	+	7.31	0.142	1
regulation of mesodermal cell differentiation (GO:1905770)	8	1	0.14	+	7.31	0.142	1
negative regulation of ubiquitin-protein transferase activity (GO:0051444)	16	2	0.27	+	7.31	0.0361	1
regulation of cardiac muscle cell action potential involved in regulation of contraction (GO:0098909)	8	1	0.14	+	7.31	0.142	1
dense core granule localization (GO:0032253)	8	1	0.14	+	7.31	0.142	1
regulation of cyclic-nucleotide phosphodiesterase activity (GO:0051342)	8	1	0.14	+	7.31	0.142	1
positive regulation of microtubule nucleation (GO:0090063)	8	1	0.14	+	7.31	0.142	1
ion channel modulating, G protein-coupled receptor signaling pathway (GO:0099105)	8	1	0.14	+	7.31	0.142	1
regulation of lipid kinase activity (GO:0043550)	8	1	0.14	+	7.31	0.142	1
positive regulation of smooth muscle cell differentiation (GO:0051152)	16	2	0.27	+	7.31	0.0361	1
regulation of enamel mineralization (GO:0070173)	8	1	0.14	+	7.31	0.142	1
regulation of CD8-positive, alpha-beta T cell differentiation (GO:0043376)	8	1	0.14	+	7.31	0.142	1
gamma-aminobutyric acid metabolic process (GO:0009448)	8	1	0.14	+	7.31	0.142	1
regulation of chaperone-mediated autophagy (GO:1904714)	8	1	0.14	+	7.31	0.142	1
regulation of hyaluronan biosynthetic process (GO:1900125)	8	1	0.14	+	7.31	0.142	1
deoxyribonucleoside monophosphate biosynthetic process (GO:0009157)	8	1	0.14	+	7.31	0.142	1
regulation of lysosome size (GO:0062196)	8	1	0.14	+	7.31	0.142	1
regulation of phosphate transport (GO:0010966)	8	1	0.14	+	7.31	0.142	1
glutamine family amino acid biosynthetic process (GO:0009084)	16	2	0.27	+	7.31	0.0361	1
regulation of neuromuscular junction development (GO:1904396)	8	1	0.14	+	7.31	0.142	1
positive regulation of odontogenesis (GO:0042482)	8	1	0.14	+	7.31	0.142	1
siRNA processing (GO:0030422)	8	1	0.14	+	7.31	0.142	1
hindgut development (GO:0061525)	8	1	0.14	+	7.31	0.142	1
positive regulation of neuron projection arborization (GO:0150012)	8	1	0.14	+	7.31	0.142	1
macrophage derived foam cell differentiation (GO:0010742)	8	1	0.14	+	7.31	0.142	1
regulation of cell communication by electrical coupling (GO:0010649)	16	2	0.27	+	7.31	0.0361	1
behavioral response to nicotine (GO:0035095)	8	1	0.14	+	7.31	0.142	1
chromosome attachment to the nuclear envelope (GO:0097240)	8	1	0.14	+	7.31	0.142	1
regulation of lymphocyte anergy (GO:0002911)	8	1	0.14	+	7.31	0.142	1
type B pancreatic cell development (GO:0003323)	16	2	0.27	+	7.31	0.0361	1
regulation of skeletal muscle cell proliferation (GO:0014857)	16	2	0.27	+	7.31	0.0361	1
corticospinal tract morphogenesis (GO:0021957)	8	1	0.14	+	7.31	0.142	1
dorsal/ventral neural tube patterning (GO:0021904)	16	2	0.27	+	7.31	0.0361	1
ventricular compact myocardium morphogenesis (GO:0003223)	8	1	0.14	+	7.31	0.142	1
positive regulation of natural killer cell cytokine production (GO:0002729)	8	1	0.14	+	7.31	0.142	1
positive regulation of fear response (GO:1903367)	8	1	0.14	+	7.31	0.142	1
pattern specification involved in kidney development (GO:0061004)	8	1	0.14	+	7.31	0.142	1
atrioventricular valve formation (GO:0003190)	8	1	0.14	+	7.31	0.142	1
segment specification (GO:0007379)	17	2	0.29	+	6.88	0.0399	1
pyrimidine nucleobase metabolic process (GO:0006206)	17	2	0.29	+	6.88	0.0399	1
regulation of short-term neuronal synaptic plasticity (GO:0048172)	17	2	0.29	+	6.88	0.0399	1
phospholipid homeostasis (GO:0055091)	17	2	0.29	+	6.88	0.0399	1
positive regulation of reactive oxygen species biosynthetic process (GO:1903428)	17	2	0.29	+	6.88	0.0399	1
branch elongation of an epithelium (GO:0060602)	17	2	0.29	+	6.88	0.0399	1
positive regulation of T cell tolerance induction (GO:0002666)	9	1	0.15	+	6.5	0.156	1
positive regulation of fibroblast growth factor receptor signaling pathway (GO:0045743)	9	1	0.15	+	6.5	0.156	1
axonogenesis involved in innervation (GO:0060385)	9	1	0.15	+	6.5	0.156	1
cranial suture morphogenesis (GO:0060363)	9	1	0.15	+	6.5	0.156	1
positive regulation of unsaturated fatty acid biosynthetic process (GO:2001280)	9	1	0.15	+	6.5	0.156	1
positive regulation of cholesterol biosynthetic process (GO:0045542)	9	1	0.15	+	6.5	0.156	1
metanephric collecting duct development (GO:0072205)	9	1	0.15	+	6.5	0.156	1
limb bud formation (GO:0060174)	9	1	0.15	+	6.5	0.156	1
phospholipase C-activating dopamine receptor signaling pathway (GO:0060158)	9	1	0.15	+	6.5	0.156	1
spindle assembly involved in female meiosis (GO:0007056)	9	1	0.15	+	6.5	0.156	1
microtubule depolymerization (GO:0007019)	18	2	0.31	+	6.5	0.0438	1
ERBB2-ERBB3 signaling pathway (GO:0038133)	9	1	0.15	+	6.5	0.156	1
ERBB3 signaling pathway (GO:0038129)	9	1	0.15	+	6.5	0.156	1
positive regulation of sodium ion transmembrane transport (GO:1902307)	18	2	0.31	+	6.5	0.0438	1
glandular epithelial cell maturation (GO:0002071)	9	1	0.15	+	6.5	0.156	1
ovulation from ovarian follicle (GO:0001542)	9	1	0.15	+	6.5	0.156	1
regulation of regulatory ncRNA processing (GO:0070920)	18	2	0.31	+	6.5	0.0438	1
host-mediated regulation of intestinal microbiota composition (GO:0048874)	9	1	0.15	+	6.5	0.156	1
negative regulation of DNA-templated DNA replication (GO:2000104)	9	1	0.15	+	6.5	0.156	1
mRNA pseudouridine synthesis (GO:1990481)	9	1	0.15	+	6.5	0.156	1
regulation of glucocorticoid biosynthetic process (GO:0031946)	9	1	0.15	+	6.5	0.156	1
cellular response to brain-derived neurotrophic factor stimulus (GO:1990416)	9	1	0.15	+	6.5	0.156	1
positive regulation of sterol biosynthetic process (GO:0106120)	9	1	0.15	+	6.5	0.156	1
UDP-N-acetylglucosamine biosynthetic process (GO:0006048)	9	1	0.15	+	6.5	0.156	1
protein localization to perinuclear region of cytoplasm (GO:1905719)	9	1	0.15	+	6.5	0.156	1
cellular response to insulin-like growth factor stimulus (GO:1990314)	9	1	0.15	+	6.5	0.156	1
embryonic foregut morphogenesis (GO:0048617)	9	1	0.15	+	6.5	0.156	1
sensory perception of sour taste (GO:0050915)	9	1	0.15	+	6.5	0.156	1
foam cell differentiation (GO:0090077)	9	1	0.15	+	6.5	0.156	1
xenophagy (GO:0098792)	9	1	0.15	+	6.5	0.156	1
negative regulation of retinoic acid receptor signaling pathway (GO:0048387)	9	1	0.15	+	6.5	0.156	1
axial mesoderm development (GO:0048318)	9	1	0.15	+	6.5	0.156	1
mitochondrion distribution (GO:0048311)	18	2	0.31	+	6.5	0.0438	1
amacrine cell differentiation (GO:0035881)	9	1	0.15	+	6.5	0.156	1
response to superoxide (GO:0000303)	18	2	0.31	+	6.5	0.0438	1
CD4-positive, alpha-beta T cell proliferation (GO:0035739)	9	1	0.15	+	6.5	0.156	1
regulation of protein localization to cell cortex (GO:1904776)	9	1	0.15	+	6.5	0.156	1
deoxyribonucleoside triphosphate metabolic process (GO:0009200)	9	1	0.15	+	6.5	0.156	1
folic acid transport (GO:0015884)	9	1	0.15	+	6.5	0.156	1
peroxisome proliferator activated receptor signaling pathway (GO:0035357)	9	1	0.15	+	6.5	0.156	1
hippo signaling (GO:0035329)	18	2	0.31	+	6.5	0.0438	1
positive regulation of hormone biosynthetic process (GO:0046886)	9	1	0.15	+	6.5	0.156	1
response to sodium phosphate (GO:1904383)	9	1	0.15	+	6.5	0.156	1
dopamine biosynthetic process (GO:0042416)	9	1	0.15	+	6.5	0.156	1
dendritic spine morphogenesis (GO:0060997)	18	2	0.31	+	6.5	0.0438	1
germ cell migration (GO:0008354)	9	1	0.15	+	6.5	0.156	1
regulation of wound healing, spreading of epidermal cells (GO:1903689)	9	1	0.15	+	6.5	0.156	1
[truncated: 14,434 more rows]

## Sheet: OG-EB DKO
Analysis Type:	PANTHER Overrepresentation Test (Released 20231017)
[truncated: 15,359 more rows]

[truncated: 1 more sheets: OG-EB All]
