# Supplementary material for: Genomic 8-oxoguanine modulates gene transcription independent of its repair by DNA glycosylases OGG1 and MUTYH
Source: Redox Biol. 2024 Dec 5;79:103461. doi: 10.1016/j.redox.2024.103461 (PMC11697278; doi:10.1016/j.redox.2024.103461)
Supplement: Multimedia component 2 [file mmc2.xlsx]

## Sheet: Overview
OG-DERs	OG-DERs from each genotype	Few significant pathways	Regional background
CpG-DERs	All CpG-DERs from all genotypes	103 pathways	Full genome background
Exon-DERs	All Exon-DERs from all genotypes	61 pathways	Full genome background
Intron-DERs (not shown)	All Intron-DERs from all genotypes	No significant pathways	Full genome background
Upstream-DERs	All Upstream-DERs from all genotypes	20 pathways	Full genome background
Downstream-DERs (not shown)	All Downstream-DERs from all genotypes	No significant pathways	Full genome background
Intergenic-DERs	All Intergenic-DERs from all genotypes	1 pathway	Full genome background
CpG_KO-Overlap	All DERs in at least 2 of 3 genotypes	No significant pathways	Regional background
Exons_KO-Overlap	All DERs in at least 2 of 3 genotypes	No significant pathways	Regional background
Introns_KO-Overlap	All DERs in at least 2 of 3 genotypes	No significant pathways	Regional background
Upstream_KO-Overlap	All DERs in at least 2 of 3 genotypes	No significant pathways	Regional background
Downstream_KO-Overlap	All DERs in at least 2 of 3 genotypes	No significant pathways	Regional background
Intergenic_KO-Overlap	All DERs in at least 2 of 3 genotypes	No significant pathways	Regional background
Overlaps of OG-DERs
CpG-Islands		Exons			Downstream
Intergenic		Introns			Upstream

## Sheet: OG-DERs
No significant pathways for:	CpG, all genotypes
	Upstream, all genotypes
	Exons, MUTYH
	Introns, all genotypes
	Downstream, all genotypes
	Intergenic, all genotypes
Exons-DKO
	Exons_background.txt (REF)	Client Text Box Input ( Hierarchy NEW! Tips)
GO biological process complete	#	#	expected	Fold Enrichment	+/-	raw P value	FDR
organelle organization	2926	378	300.62	1.26	+	7.32e-06	0.0186
detection of chemical stimulus involved in sensory perception of smell	387	9	39.76	0.23	-	2.25e-08	0.000172
detection of chemical stimulus involved in sensory perception	431	11	44.28	0.25	-	1.14e-08	0.000174
detection of chemical stimulus	465	14	47.77	0.29	-	4.27e-08	0.000217
sensory perception of chemical stimulus	485	16	49.83	0.32	-	8.98e-08	0.000274
sensory perception of smell	412	11	42.33	0.26	-	4.29e-08	0.000164
Exons-OGG1
	Exons_background.txt (REF)	Client Text Box Input
GO biological process complete	#	#	expected	Fold Enrichment	+/-	raw P value	FDR
detection of chemical stimulus involved in sensory perception of smell	387	10	32.51	0.31	-	1.07e-05	0.0409
detection of chemical stimulus involved in sensory perception	431	12	36.2	0.33	-	8.7e-06	0.0443
sensory perception of chemical stimulus	485	14	40.74	0.34	-	3.75e-06	0.0286
sensory perception of smell	412	10	34.61	0.29	-	3.12e-06	0.0477

## Sheet: CpG-DERs
Analysis Type:	PANTHER Overrepresentation Test (Released 20231017)
Annotation Version and Release Date:	GO Ontology database DOI: 10.5281/zenodo.8436609 Released 2023-10-09
Analyzed List:	Client Text Box Input (Homo sapiens)
Reference List:	Homo sapiens (all genes in database)
Test Type:	FISHER
Correction:	FDR
GO biological process complete	Homo sapiens - REFLIST (20592)	Client Text Box Input (894)	Client Text Box Input (expected)	Client Text Box Input (over/under)	Client Text Box Input (fold Enrichment)	Client Text Box Input (raw P-value)	Client Text Box Input (FDR)
system development (GO:0048731)	3538	234	153.6	+	1.52	4.42e-11	6.78e-07
multicellular organism development (GO:0007275)	3953	252	171.62	+	1.47	2.05e-10	1.05e-06
nervous system development (GO:0007399)	2200	161	95.51	+	1.69	1.69e-10	1.3e-06
anatomical structure development (GO:0048856)	5214	313	226.37	+	1.38	3.41e-10	1.31e-06
developmental process (GO:0032502)	5723	335	248.46	+	1.35	8.62e-10	2.65e-06
neuron differentiation (GO:0030182)	1099	94	47.71	+	1.97	2.27e-09	5.81e-06
generation of neurons (GO:0048699)	1172	98	50.88	+	1.93	2.82e-09	6.19e-06
forebrain development (GO:0030900)	413	47	17.93	+	2.62	1.7e-08	3.27e-05
neurogenesis (GO:0022008)	1348	105	58.52	+	1.79	2.61e-08	4.01e-05
negative regulation of biological process (GO:0048519)	5284	306	229.4	+	1.33	2.91e-08	4.06e-05
positive regulation of biological process (GO:0048518)	6211	350	269.65	+	1.3	2.41e-08	4.11e-05
positive regulation of cellular process (GO:0048522)	5698	324	247.38	+	1.31	4.95e-08	6.33e-05
animal organ development (GO:0048513)	2859	185	124.12	+	1.49	6.12e-08	7.22e-05
regulation of nucleobase-containing compound metabolic process (GO:0019219)	4055	244	176.05	+	1.39	8.51e-08	9.34e-05
cellular developmental process (GO:0048869)	3651	223	158.51	+	1.41	1.42e-07	0.000136
regulation of nitrogen compound metabolic process (GO:0051171)	5483	311	238.04	+	1.31	1.53e-07	0.000139
cell differentiation (GO:0030154)	3648	223	158.38	+	1.41	1.4e-07	0.000143
negative regulation of cellular process (GO:0048523)	4926	284	213.86	+	1.33	2.03e-07	0.000173
brain development (GO:0007420)	734	65	31.87	+	2.04	2.78e-07	0.000213
head development (GO:0060322)	784	68	34.04	+	2	2.66e-07	0.000215
regulation of biological process (GO:0050789)	11738	586	509.6	+	1.15	3.63e-07	0.000265
regulation of primary metabolic process (GO:0080090)	5649	315	245.25	+	1.28	6.65e-07	0.000464
cell part morphogenesis (GO:0032990)	535	51	23.23	+	2.2	8.31e-07	0.000555
neuron development (GO:0048666)	881	72	38.25	+	1.88	1.11e-06	0.000708
regulation of DNA-templated transcription (GO:0006355)	3459	208	150.17	+	1.39	1.37e-06	0.000843
cell development (GO:0048468)	2237	146	97.12	+	1.5	1.5e-06	0.000888
regulation of cellular metabolic process (GO:0031323)	6066	331	263.35	+	1.26	2.01e-06	0.00103
regulation of RNA biosynthetic process (GO:2001141)	3477	208	150.95	+	1.38	1.82e-06	0.00104
detection of chemical stimulus involved in sensory perception (GO:0050907)	491	3	21.32	-	0.14	1.99e-06	0.00105
regulation of RNA metabolic process (GO:0051252)	3773	222	163.8	+	1.36	2.45e-06	0.00107
regulation of metabolic process (GO:0019222)	6584	355	285.84	+	1.24	1.96e-06	0.00107
neuron projection morphogenesis (GO:0048812)	505	48	21.92	+	2.19	2.18e-06	0.00108
anatomical structure morphogenesis (GO:0009653)	2261	146	98.16	+	1.49	2.27e-06	0.00109
plasma membrane bounded cell projection morphogenesis (GO:0120039)	510	48	22.14	+	2.17	2.43e-06	0.0011
regulation of macromolecule metabolic process (GO:0060255)	6058	330	263.01	+	1.25	2.41e-06	0.00112
cell projection morphogenesis (GO:0048858)	515	48	22.36	+	2.15	2.81e-06	0.0012
positive regulation of nitrogen compound metabolic process (GO:0051173)	3015	184	130.9	+	1.41	3e-06	0.00124
regulation of developmental process (GO:0050793)	2466	156	107.06	+	1.46	3.12e-06	0.00126
cell morphogenesis (GO:0000902)	710	60	30.82	+	1.95	3.24e-06	0.00127
neuron projection development (GO:0031175)	716	60	31.09	+	1.93	3.76e-06	0.00144
detection of chemical stimulus (GO:0009593)	526	4	22.84	-	0.18	4.14e-06	0.00151
cell population proliferation (GO:0008283)	1823	122	79.15	+	1.54	4.07e-06	0.00153
regulation of cell population proliferation (GO:0042127)	2198	141	95.43	+	1.48	4.96e-06	0.00173
regulation of cellular process (GO:0050794)	11189	555	485.77	+	1.14	4.88e-06	0.00174
regulation of transcription by RNA polymerase II (GO:0006357)	2607	162	113.18	+	1.43	5.27e-06	0.00176
plasma membrane bounded cell projection organization (GO:0120036)	1168	86	50.71	+	1.7	5.25e-06	0.00179
biological regulation (GO:0065007)	12153	595	527.62	+	1.13	6e-06	0.00196
sensory perception of chemical stimulus (GO:0007606)	547	5	23.75	-	0.21	7.28e-06	0.00233
regulation of cellular biosynthetic process (GO:0031326)	5167	285	224.32	+	1.27	8.78e-06	0.00275
regulation of biosynthetic process (GO:0009889)	5198	286	225.67	+	1.27	9.24e-06	0.00284
diencephalon development (GO:0021536)	81	15	3.52	+	4.27	9.68e-06	0.00291
regulation of macromolecule biosynthetic process (GO:0010556)	5036	278	218.64	+	1.27	1.07e-05	0.00317
detection of chemical stimulus involved in sensory perception of smell (GO:0050911)	443	3	19.23	-	0.16	1.19e-05	0.00343
multicellular organismal process (GO:0032501)	6730	356	292.18	+	1.22	1.26e-05	0.00358
cellular component organization or biogenesis (GO:0071840)	5824	314	252.85	+	1.24	1.33e-05	0.00366
cell morphogenesis involved in neuron differentiation (GO:0048667)	465	43	20.19	+	2.13	1.32e-05	0.00368
regulation of gene expression (GO:0010468)	4909	271	213.12	+	1.27	1.55e-05	0.00418
detection of stimulus involved in sensory perception (GO:0050906)	566	6	24.57	-	0.24	1.71e-05	0.00446
cellular component morphogenesis (GO:0032989)	637	53	27.66	+	1.92	1.69e-05	0.00448
central nervous system development (GO:0007417)	1003	74	43.55	+	1.7	2.1e-05	0.00537
cell projection organization (GO:0030030)	1217	86	52.84	+	1.63	2.14e-05	0.0054
positive regulation of nucleobase-containing compound metabolic process (GO:0045935)	2052	130	89.09	+	1.46	2.64e-05	0.00644
positive regulation of macromolecule metabolic process (GO:0010604)	3431	199	148.96	+	1.34	2.61e-05	0.00646
regulation of cell differentiation (GO:0045595)	1563	104	67.86	+	1.53	3.04e-05	0.00728
positive regulation of metabolic process (GO:0009893)	3736	213	162.2	+	1.31	3.25e-05	0.00768
positive regulation of cellular metabolic process (GO:0031325)	3349	194	145.4	+	1.33	3.31e-05	0.00769
negative regulation of cellular biosynthetic process (GO:0031327)	2189	136	95.04	+	1.43	3.55e-05	0.00801
cellular component organization (GO:0016043)	5610	301	243.56	+	1.24	3.53e-05	0.00809
axon development (GO:0061564)	439	40	19.06	+	2.1	3.67e-05	0.00817
negative regulation of cell population proliferation (GO:0008285)	880	66	38.21	+	1.73	3.94e-05	0.00864
negative regulation of nitrogen compound metabolic process (GO:0051172)	2294	141	99.59	+	1.42	4.04e-05	0.00874
negative regulation of biosynthetic process (GO:0009890)	2203	136	95.64	+	1.42	4.73e-05	0.0101
negative regulation of metabolic process (GO:0009892)	2902	171	125.99	+	1.36	4.93e-05	0.0104
cellular process (GO:0009987)	14924	702	647.92	+	1.08	5.5e-05	0.0114
negative regulation of cellular metabolic process (GO:0031324)	2648	158	114.96	+	1.37	5.92e-05	0.0115
Unclassified (UNCLASSIFIED)	2800	81	121.56	-	0.67	5.77e-05	0.0115
negative regulation of nucleobase-containing compound metabolic process (GO:0045934)	1587	104	68.9	+	1.51	5.92e-05	0.0116
biological_process (GO:0008150)	17792	813	772.44	+	1.05	5.77e-05	0.0117
axonogenesis (GO:0007409)	386	36	16.76	+	2.15	5.77e-05	0.0118
tissue development (GO:0009888)	1768	113	76.76	+	1.47	6.3e-05	0.0119
regulation of epithelial cell proliferation (GO:0050678)	361	34	15.67	+	2.17	6.24e-05	0.012
forebrain generation of neurons (GO:0021872)	54	11	2.34	+	4.69	6.96e-05	0.013
regulation of multicellular organismal process (GO:0051239)	2965	173	128.73	+	1.34	7.09e-05	0.0131
negative regulation of macromolecule biosynthetic process (GO:0010558)	2138	132	92.82	+	1.42	7.5e-05	0.0137
negative regulation of macromolecule metabolic process (GO:0010605)	2685	159	116.57	+	1.36	8.09e-05	0.0146
sensory perception of smell (GO:0007608)	469	5	20.36	-	0.25	0.000105	0.0187
collecting duct development (GO:0072044)	14	6	0.61	+	9.87	0.00012	0.0211
skeletal muscle cell differentiation (GO:0035914)	58	11	2.52	+	4.37	0.000122	0.0213
negative regulation of DNA-templated transcription (GO:0045892)	1343	89	58.31	+	1.53	0.000153	0.0264
positive regulation of cell population proliferation (GO:0008284)	1255	84	54.49	+	1.54	0.000167	0.0282
epithelium development (GO:0060429)	1107	76	48.06	+	1.58	0.000166	0.0284
G protein-coupled receptor signaling pathway (GO:0007186)	1232	28	53.49	-	0.52	0.000192	0.0321
negative regulation of cell communication (GO:0010648)	1396	91	60.61	+	1.5	0.000202	0.0333
negative regulation of RNA biosynthetic process (GO:1902679)	1357	89	58.91	+	1.51	0.000216	0.0352
negative regulation of RNA metabolic process (GO:0051253)	1472	95	63.91	+	1.49	0.00022	0.0355
regulation of canonical Wnt signaling pathway (GO:0060828)	258	26	11.2	+	2.32	0.000222	0.0356
telencephalon development (GO:0021537)	278	27	12.07	+	2.24	0.000229	0.0358
forebrain neuron differentiation (GO:0021879)	42	9	1.82	+	4.94	0.000227	0.0359
regulation of small GTPase mediated signal transduction (GO:0051056)	308	29	13.37	+	2.17	0.000257	0.0399
tube development (GO:0035295)	904	64	39.25	+	1.63	0.000265	0.0407
cardiac muscle tissue growth (GO:0055017)	34	8	1.48	+	5.42	0.000292	0.0439
positive regulation of RNA metabolic process (GO:0051254)	1855	114	80.53	+	1.42	0.000291	0.0442
mesenchyme development (GO:0060485)	247	25	10.72	+	2.33	0.000304	0.0453

## Sheet: Exon-DERs
Analysis Type:	PANTHER Overrepresentation Test (Released 20231017)
Annotation Version and Release Date:	GO Ontology database DOI: 10.5281/zenodo.8436609 Released 2023-10-09
Analyzed List:	Client Text Box Input (Homo sapiens)
Reference List:	Homo sapiens (all genes in database)
Test Type:	FISHER
Correction:	FDR
GO biological process complete	Homo sapiens - REFLIST (20592)	Client Text Box Input (3981)	Client Text Box Input (expected)	Client Text Box Input (over/under)	Client Text Box Input (fold Enrichment)	Client Text Box Input (raw P-value)	Client Text Box Input (FDR)
cellular process (GO:0009987)	14924	3111	2885.22	+	1.08	5.07e-14	7.78e-10
detection of chemical stimulus involved in sensory perception of smell (GO:0050911)	443	27	85.64	-	0.32	4.68e-12	3.59e-08
detection of chemical stimulus involved in sensory perception (GO:0050907)	491	33	94.92	-	0.35	7.25e-12	3.71e-08
sensory perception of smell (GO:0007608)	469	32	90.67	-	0.35	3.37e-11	1.29e-07
sensory perception of chemical stimulus (GO:0007606)	547	43	105.75	-	0.41	1.11e-10	3.41e-07
cellular component organization (GO:0016043)	5610	1281	1084.57	+	1.18	3.66e-10	9.37e-07
cellular component organization or biogenesis (GO:0071840)	5824	1323	1125.94	+	1.18	5.02e-10	9.63e-07
detection of chemical stimulus (GO:0009593)	526	42	101.69	-	0.41	4.89e-10	1.07e-06
localization (GO:0051179)	4495	1040	869.01	+	1.2	4.96e-09	8.46e-06
detection of stimulus involved in sensory perception (GO:0050906)	566	54	109.42	-	0.49	5.2e-08	6.65e-05
developmental process (GO:0032502)	5723	1278	1106.41	+	1.16	5.04e-08	7.03e-05
positive regulation of biological process (GO:0048518)	6211	1376	1200.76	+	1.15	4.88e-08	7.5e-05
organelle organization (GO:0006996)	3089	735	597.19	+	1.23	6.57e-08	7.76e-05
cellular developmental process (GO:0048869)	3651	850	705.84	+	1.2	1.11e-07	0.000113
cell differentiation (GO:0030154)	3648	849	705.26	+	1.2	1.1e-07	0.00012
adaptive immune response (GO:0002250)	673	72	130.11	-	0.55	2.3e-07	0.000221
positive regulation of cellular process (GO:0048522)	5698	1262	1101.58	+	1.15	3.17e-07	0.000286
anatomical structure development (GO:0048856)	5214	1163	1008.01	+	1.15	3.83e-07	0.000326
cytoskeleton organization (GO:0007010)	1256	330	242.82	+	1.36	6.43e-07	0.000519
regulation of response to stimulus (GO:0048583)	3976	906	768.67	+	1.18	8.32e-07	0.000639
Unclassified (UNCLASSIFIED)	2800	429	541.32	-	0.79	9.64e-07	0.000673
biological_process (GO:0008150)	17792	3552	3439.68	+	1.03	9.64e-07	0.000705
cellular localization (GO:0051641)	2725	644	526.82	+	1.22	1.17e-06	0.000782
establishment of localization (GO:0051234)	3927	890	759.2	+	1.17	2.44e-06	0.0015
G protein-coupled receptor signaling pathway (GO:0007186)	1232	165	238.18	-	0.69	2.36e-06	0.00151
multicellular organism development (GO:0007275)	3953	891	764.22	+	1.17	4.85e-06	0.00286
regulation of cell communication (GO:0010646)	3433	783	663.69	+	1.18	6.01e-06	0.00342
regulation of signaling (GO:0023051)	3428	781	662.73	+	1.18	7.35e-06	0.00403
transport (GO:0006810)	3741	845	723.24	+	1.17	7.88e-06	0.00417
cellular component assembly (GO:0022607)	2444	575	472.49	+	1.22	9.25e-06	0.00473
positive regulation of developmental process (GO:0051094)	1332	336	257.51	+	1.3	1.03e-05	0.00494
positive regulation of multicellular organismal process (GO:0051240)	1647	405	318.41	+	1.27	9.97e-06	0.00494
cell development (GO:0048468)	2237	530	432.47	+	1.23	1.16e-05	0.00538
regulation of signal transduction (GO:0009966)	3018	693	583.46	+	1.19	1.2e-05	0.00542
cellular component biogenesis (GO:0044085)	2691	625	520.24	+	1.2	1.29e-05	0.00567
actin cytoskeleton organization (GO:0030036)	543	156	104.98	+	1.49	1.85e-05	0.00768
actin filament organization (GO:0007015)	280	92	54.13	+	1.7	1.91e-05	0.00773
multicellular organismal process (GO:0032501)	6730	1441	1301.09	+	1.11	1.85e-05	0.00789
regulation of cellular component organization (GO:0051128)	2436	568	470.95	+	1.21	2.33e-05	0.00918
immunoglobulin production (GO:0002377)	141	7	27.26	-	0.26	2.66e-05	0.0102
homeostatic process (GO:0042592)	1426	352	275.69	+	1.28	2.91e-05	0.0109
actin filament-based process (GO:0030029)	605	169	116.96	+	1.44	3.01e-05	0.011
macromolecule localization (GO:0033036)	2380	555	460.12	+	1.21	3.08e-05	0.011
plasma membrane bounded cell projection organization (GO:0120036)	1168	295	225.81	+	1.31	3.49e-05	0.0122
detection of stimulus (GO:0051606)	689	85	133.2	-	0.64	3.69e-05	0.0126
cell projection organization (GO:0030030)	1217	305	235.28	+	1.3	4.16e-05	0.0133
cell population proliferation (GO:0008283)	1823	436	352.44	+	1.24	3.98e-05	0.0133
production of molecular mediator of immune response (GO:0002440)	146	8	28.23	-	0.28	4.08e-05	0.0133
supramolecular fiber organization (GO:0097435)	593	164	114.64	+	1.43	7.2e-05	0.0226
cell cycle (GO:0007049)	1265	313	244.56	+	1.28	7.53e-05	0.0231
organelle assembly (GO:0070925)	856	223	165.49	+	1.35	8.25e-05	0.0248
primary metabolic process (GO:0044238)	6966	1475	1346.72	+	1.1	9.56e-05	0.0282
response to organic substance (GO:0010033)	2585	591	499.75	+	1.18	0.000107	0.0311
animal organ development (GO:0048513)	2859	647	552.72	+	1.17	0.000112	0.0319
system development (GO:0048731)	3538	786	683.99	+	1.15	0.000121	0.0333
metabolic process (GO:0008152)	8001	1677	1546.81	+	1.08	0.00012	0.0336
protein localization (GO:0008104)	1941	455	375.25	+	1.21	0.00013	0.0345
anatomical structure morphogenesis (GO:0009653)	2261	522	437.11	+	1.19	0.00013	0.035
negative regulation of biological process (GO:0048519)	5284	1137	1021.54	+	1.11	0.000154	0.0389
cellular macromolecule localization (GO:0070727)	1948	456	376.6	+	1.21	0.00015	0.039
cellular metabolic process (GO:0044237)	6383	1356	1234.01	+	1.1	0.000154	0.0395
multicellular organismal-level homeostasis (GO:0048871)	609	164	117.74	+	1.39	0.000194	0.0481

## Sheet: Upstream-DERs
Analysis Type:	PANTHER Overrepresentation Test (Released 20231017)
Annotation Version and Release Date:	GO Ontology database DOI: 10.5281/zenodo.8436609 Released 2023-10-09
Analyzed List:	Client Text Box Input (Homo sapiens)
Reference List:	Homo sapiens (all genes in database)
Test Type:	FISHER
Correction:	FDR
GO biological process complete	Homo sapiens - REFLIST (20592)	Client Text Box Input (947)	Client Text Box Input (expected)	Client Text Box Input (over/under)	Client Text Box Input (fold Enrichment)	Client Text Box Input (raw P-value)	Client Text Box Input (FDR)
biological regulation (GO:0065007)	12153	644	558.9	+	1.15	2.66e-08	0.000409
regulation of biological process (GO:0050789)	11738	621	539.82	+	1.15	1.5e-07	0.00115
regulation of cellular process (GO:0050794)	11189	592	514.57	+	1.15	7.43e-07	0.0038
cellular response to endogenous stimulus (GO:0071495)	1187	94	54.59	+	1.72	1.01e-06	0.00388
cellular response to oxygen-containing compound (GO:1901701)	1138	87	52.34	+	1.66	1.04e-05	0.0159
cellular response to organic substance (GO:0071310)	1764	123	81.12	+	1.52	9.42e-06	0.0161
cell-cell adhesion (GO:0098609)	540	51	24.83	+	2.05	5.31e-06	0.0163
cellular response to organonitrogen compound (GO:0071417)	587	53	27	+	1.96	1.25e-05	0.0174
multicellular organismal process (GO:0032501)	6730	377	309.5	+	1.22	6.97e-06	0.0178
negative regulation of cellular process (GO:0048523)	4926	288	226.54	+	1.27	9.34e-06	0.0179
response to endogenous stimulus (GO:0009719)	1447	105	66.55	+	1.58	8.44e-06	0.0185
regulation of multicellular organismal process (GO:0051239)	2965	186	136.36	+	1.36	1.78e-05	0.0228
multicellular organism development (GO:0007275)	3953	236	181.79	+	1.3	2.58e-05	0.0305
cell adhesion (GO:0007155)	963	74	44.29	+	1.67	4.75e-05	0.0455
cellular response to stimulus (GO:0051716)	6476	358	297.82	+	1.2	5.35e-05	0.0456
negative regulation of biological process (GO:0048519)	5284	300	243	+	1.23	5.67e-05	0.0458
anatomical structure development (GO:0048856)	5214	296	239.79	+	1.23	6.2e-05	0.0476
regulation of response to stimulus (GO:0048583)	3976	235	182.85	+	1.29	4.69e-05	0.048
cellular response to nitrogen compound (GO:1901699)	625	53	28.74	+	1.84	5.34e-05	0.0482
developmental process (GO:0032502)	5723	322	263.19	+	1.22	4.62e-05	0.0506

## Sheet: Intergenic-DERs
Analysis Type:	PANTHER Overrepresentation Test (Released 20231017)
Annotation Version and Release Date:	GO Ontology database DOI: 10.5281/zenodo.8436609 Released 2023-10-09
Analyzed List:	Client Text Box Input (Homo sapiens)
Reference List:	Homo sapiens (all genes in database)
Test Type:	FISHER
Correction:	FDR
GO biological process complete	Homo sapiens - REFLIST (20592)	Client Text Box Input (2840)	Client Text Box Input (expected)	Client Text Box Input (over/under)	Client Text Box Input (fold Enrichment)	Client Text Box Input (raw P-value)	Client Text Box Input (FDR)
adaptive immune response (GO:0002250)	673	45	92.82	-	0.48	1.96e-07	0.00302

## Sheet: CpG_KO-Overlap
Analysis Type:	PANTHER Overrepresentation Test (Released 20231017)
Annotation Version and Release Date:	GO Ontology database DOI: 10.5281/zenodo.8436609 Released 2023-10-09
Analyzed List:	Client Text Box Input (Homo sapiens)
Reference List:	CpG_background.txt (Homo sapiens)	There are duplicate IDs in the file. The unique set of IDs will be used.
Test Type:	FISHER
Correction:	FDR
GO biological process complete	CpG_background.txt - REFLIST (13823)	Client Text Box Input (234)	Client Text Box Input (expected)	Client Text Box Input (over/under)	Client Text Box Input (fold Enrichment)	Client Text Box Input (raw P-value)	Client Text Box Input (FDR)
negative regulation of testosterone biosynthetic process (GO:2000225)	2	2	0.03	+	59.07	0.00162	1
articular cartilage development (GO:0061975)	2	2	0.03	+	59.07	0.00162	1
cardiac left ventricle formation (GO:0003218)	2	2	0.03	+	59.07	0.00162	1
embryonic heart tube development (GO:0035050)	72	6	1.22	+	4.92	0.00189	1
cell migration involved in heart development (GO:0060973)	13	3	0.22	+	13.63	0.00217	1
regulation of testosterone biosynthetic process (GO:2000224)	3	2	0.05	+	39.38	0.00267	1
striated muscle cell proliferation (GO:0014855)	32	4	0.54	+	7.38	0.0029	1
chromosome segregation (GO:0007059)	275	12	4.66	+	2.58	0.00317	1
regulation of endocytic recycling (GO:2001135)	16	3	0.27	+	11.08	0.00362	1
regulation of ketone biosynthetic process (GO:0010566)	16	3	0.27	+	11.08	0.00362	1
somatotropin secreting cell differentiation (GO:0060126)	4	2	0.07	+	29.54	0.00396	1
regulation of synaptic membrane adhesion (GO:0099179)	4	2	0.07	+	29.54	0.00396	1
positive regulation of nitric oxide mediated signal transduction (GO:0010750)	4	2	0.07	+	29.54	0.00396	1
establishment of chromosome localization (GO:0051303)	85	6	1.44	+	4.17	0.0041	1
carboxylic acid transmembrane transport (GO:1905039)	116	7	1.96	+	3.56	0.00449	1
organic acid transmembrane transport (GO:1903825)	117	7	1.98	+	3.53	0.0047	1
muscle cell proliferation (GO:0033002)	38	4	0.64	+	6.22	0.0051	1
chromosome localization (GO:0050000)	92	6	1.56	+	3.85	0.00588	1
response to cytokine (GO:0034097)	571	2	9.67	-	0.21	0.00675	1
neutral amino acid transport (GO:0015804)	42	4	0.71	+	5.63	0.00707	1
positive regulation of endocytic recycling (GO:2001137)	6	2	0.1	+	19.69	0.00723	1
positive thymic T cell selection (GO:0045059)	6	2	0.1	+	19.69	0.00723	1
regulation of cortisol biosynthetic process (GO:2000064)	6	2	0.1	+	19.69	0.00723	1
positive regulation of helicase activity (GO:0051096)	6	2	0.1	+	19.69	0.00723	1
fibroblast growth factor receptor signaling pathway (GO:0008543)	45	4	0.76	+	5.25	0.00883	1
cardiac muscle cell proliferation (GO:0060038)	23	3	0.39	+	7.71	0.00893	1
diacylglycerol metabolic process (GO:0046339)	23	3	0.39	+	7.71	0.00893	1
amino acid transport (GO:0006865)	101	6	1.71	+	3.51	0.00894	1
diencephalon development (GO:0021536)	72	5	1.22	+	4.1	0.00916	1
metaphase chromosome alignment (GO:0051310)	72	5	1.22	+	4.1	0.00916	1
cell proliferation in hindbrain (GO:0021534)	7	2	0.12	+	16.88	0.0092	1
regulation of helicase activity (GO:0051095)	7	2	0.12	+	16.88	0.0092	1
sodium-independent organic anion transport (GO:0043252)	7	2	0.12	+	16.88	0.0092	1
cerebellar granule cell precursor proliferation (GO:0021930)	7	2	0.12	+	16.88	0.0092	1
cell proliferation in external granule layer (GO:0021924)	7	2	0.12	+	16.88	0.0092	1
mitotic metaphase chromosome alignment (GO:0007080)	46	4	0.78	+	5.14	0.00947	1
organic anion transport (GO:0015711)	280	11	4.74	+	2.32	0.00965	1
response to stimulus (GO:0050896)	5403	72	91.46	-	0.79	0.0101	1
amino acid transmembrane transport (GO:0003333)	74	5	1.25	+	3.99	0.0102	1
branching involved in blood vessel morphogenesis (GO:0001569)	25	3	0.42	+	7.09	0.011	1
regulation of protein lipidation (GO:1903059)	8	2	0.14	+	14.77	0.0114	1
regulation of glucocorticoid biosynthetic process (GO:0031946)	8	2	0.14	+	14.77	0.0114	1
protein kinase C signaling (GO:0070528)	8	2	0.14	+	14.77	0.0114	1
cardiolipin biosynthetic process (GO:0032049)	8	2	0.14	+	14.77	0.0114	1
cardiac ventricle formation (GO:0003211)	8	2	0.14	+	14.77	0.0114	1
carboxylic acid transport (GO:0046942)	213	9	3.61	+	2.5	0.0121	1
organic acid transport (GO:0015849)	214	9	3.62	+	2.48	0.0125	1
telencephalon cell migration (GO:0022029)	51	4	0.86	+	4.63	0.0132	1
regulation of glucocorticoid metabolic process (GO:0031943)	9	2	0.15	+	13.13	0.0137	1
regulation of nitric oxide mediated signal transduction (GO:0010749)	9	2	0.15	+	13.13	0.0137	1
epithelial cell proliferation involved in prostate gland development (GO:0060767)	9	2	0.15	+	13.13	0.0137	1
L-alpha-amino acid transmembrane transport (GO:1902475)	53	4	0.9	+	4.46	0.0148	1
forebrain cell migration (GO:0021885)	54	4	0.91	+	4.38	0.0157	1
phosphatidylglycerol biosynthetic process (GO:0006655)	10	2	0.17	+	11.81	0.0163	1
lipid phosphorylation (GO:0046834)	10	2	0.17	+	11.81	0.0163	1
pericyte cell differentiation (GO:1904238)	10	2	0.17	+	11.81	0.0163	1
regulation of epithelial cell proliferation involved in prostate gland development (GO:0060768)	10	2	0.17	+	11.81	0.0163	1
heart looping (GO:0001947)	55	4	0.93	+	4.3	0.0167	1
response to UV (GO:0009411)	117	6	1.98	+	3.03	0.0169	1
attachment of spindle microtubules to kinetochore (GO:0008608)	30	3	0.51	+	5.91	0.0172	1
positive regulation of excitatory postsynaptic potential (GO:2000463)	31	3	0.52	+	5.72	0.0186	1
cellular response to cytokine stimulus (GO:0071345)	500	2	8.46	-	0.24	0.019	1
cardiac chamber formation (GO:0003207)	11	2	0.19	+	10.74	0.0191	1
cardiac muscle tissue growth (GO:0055017)	32	3	0.54	+	5.54	0.0201	1
ossification (GO:0001503)	235	9	3.98	+	2.26	0.0212	1
determination of heart left/right asymmetry (GO:0061371)	60	4	1.02	+	3.94	0.0218	1
regulation of metaphase plate congression (GO:0090235)	12	2	0.2	+	9.85	0.022	1
cardiolipin metabolic process (GO:0032048)	12	2	0.2	+	9.85	0.022	1
cell communication by electrical coupling involved in cardiac conduction (GO:0086064)	12	2	0.2	+	9.85	0.022	1
embryonic heart tube morphogenesis (GO:0003143)	61	4	1.03	+	3.87	0.023	1
heart growth (GO:0060419)	34	3	0.58	+	5.21	0.0233	1
acidic amino acid transport (GO:0015800)	34	3	0.58	+	5.21	0.0233	1
thalamus development (GO:0021794)	13	2	0.22	+	9.09	0.0251	1
metanephric mesenchyme development (GO:0072075)	13	2	0.22	+	9.09	0.0251	1
collecting duct development (GO:0072044)	13	2	0.22	+	9.09	0.0251	1
thymic T cell selection (GO:0045061)	13	2	0.22	+	9.09	0.0251	1
positive regulation by host of viral transcription (GO:0043923)	13	2	0.22	+	9.09	0.0251	1
regulation of steroid hormone biosynthetic process (GO:0090030)	13	2	0.22	+	9.09	0.0251	1
regulation of lipoprotein metabolic process (GO:0050746)	13	2	0.22	+	9.09	0.0251	1
positive regulation of mitotic metaphase/anaphase transition (GO:0045842)	13	2	0.22	+	9.09	0.0251	1
supramolecular fiber organization (GO:0097435)	447	14	7.57	+	1.85	0.0259	1
L-amino acid transport (GO:0015807)	64	4	1.08	+	3.69	0.0266	1
immune system development (GO:0002520)	132	6	2.23	+	2.69	0.0279	1
mesenchyme development (GO:0060485)	208	8	3.52	+	2.27	0.0283	1
positive regulation of metaphase/anaphase transition of cell cycle (GO:1902101)	14	2	0.24	+	8.44	0.0284	1
attachment of mitotic spindle microtubules to kinetochore (GO:0051315)	14	2	0.24	+	8.44	0.0284	1
dicarboxylic acid catabolic process (GO:0043649)	14	2	0.24	+	8.44	0.0284	1
adenohypophysis development (GO:0021984)	14	2	0.24	+	8.44	0.0284	1
cellular response to fibroblast growth factor stimulus (GO:0044344)	66	4	1.12	+	3.58	0.0292	1
glycerolipid metabolic process (GO:0046486)	275	10	4.66	+	2.15	0.0292	1
positive regulation of intracellular transport (GO:0032388)	172	7	2.91	+	2.4	0.0303	1
response to UV-B (GO:0010224)	15	2	0.25	+	7.88	0.0318	1
retrograde protein transport, ER to cytosol (GO:0030970)	15	2	0.25	+	7.88	0.0318	1
endoplasmic reticulum to cytosol transport (GO:1903513)	15	2	0.25	+	7.88	0.0318	1
organelle fission (GO:0048285)	283	10	4.79	+	2.09	0.032	1
cerebral cortex cell migration (GO:0021795)	39	3	0.66	+	4.54	0.0325	1
cellular response to epidermal growth factor stimulus (GO:0071364)	39	3	0.66	+	4.54	0.0325	1
positive regulation of response to external stimulus (GO:0032103)	347	1	5.87	-	0.17	0.0328	1
primary piRNA processing (GO:0140990)	1	1	0.02	+	59.07	0.033	1
bud outgrowth involved in lung branching (GO:0060447)	1	1	0.02	+	59.07	0.033	1
positive regulation of DNA strand elongation (GO:0060383)	1	1	0.02	+	59.07	0.033	1
negative regulation of protein lipidation (GO:1903060)	1	1	0.02	+	59.07	0.033	1
positive regulation of cell communication by electrical coupling involved in cardiac conduction (GO:1901846)	1	1	0.02	+	59.07	0.033	1
negative regulation of hh target transcription factor activity (GO:1990787)	1	1	0.02	+	59.07	0.033	1
mitotic spindle microtubule depolymerization (GO:1990755)	1	1	0.02	+	59.07	0.033	1
positive regulation of kidney smooth muscle cell differentiation (GO:2000358)	1	1	0.02	+	59.07	0.033	1
negative regulation of kidney smooth muscle cell differentiation (GO:2000357)	1	1	0.02	+	59.07	0.033	1
regulation of kidney smooth muscle cell differentiation (GO:2000356)	1	1	0.02	+	59.07	0.033	1
meiotic gene conversion (GO:0006311)	1	1	0.02	+	59.07	0.033	1
malonate catabolic process (GO:0090410)	1	1	0.02	+	59.07	0.033	1
cellular response to aluminum ion (GO:0071275)	1	1	0.02	+	59.07	0.033	1
negative regulation of androgen biosynthetic process (GO:2000180)	1	1	0.02	+	59.07	0.033	1
positive regulation of glucocorticoid biosynthetic process (GO:0031948)	1	1	0.02	+	59.07	0.033	1
positive regulation of glucocorticoid metabolic process (GO:0031945)	1	1	0.02	+	59.07	0.033	1
positive regulation of cortisol biosynthetic process (GO:2000066)	1	1	0.02	+	59.07	0.033	1
positive regulation of ureter smooth muscle cell differentiation (GO:2000063)	1	1	0.02	+	59.07	0.033	1
negative regulation of ureter smooth muscle cell differentiation (GO:2000062)	1	1	0.02	+	59.07	0.033	1
regulation of ureter smooth muscle cell differentiation (GO:2000061)	1	1	0.02	+	59.07	0.033	1
negative regulation of male gonad development (GO:2000019)	1	1	0.02	+	59.07	0.033	1
positive regulation of DNA helicase activity (GO:1905776)	1	1	0.02	+	59.07	0.033	1
regulation of DNA helicase activity (GO:1905774)	1	1	0.02	+	59.07	0.033	1
retrograde trans-synaptic signaling by nitric oxide, modulating synaptic transmission (GO:0098925)	1	1	0.02	+	59.07	0.033	1
polarity specification of anterior/posterior axis (GO:0009949)	1	1	0.02	+	59.07	0.033	1
endonucleolytic cleavage to generate mature 3'-end of SSU-rRNA from (SSU-rRNA, 5.8S rRNA, LSU-rRNA) (GO:0000461)	1	1	0.02	+	59.07	0.033	1
positive regulation of DNA duplex unwinding (GO:1905464)	1	1	0.02	+	59.07	0.033	1
negative regulation of myeloid progenitor cell differentiation (GO:1905454)	1	1	0.02	+	59.07	0.033	1
tracheoesophageal septum formation (GO:1905327)	1	1	0.02	+	59.07	0.033	1
tetracycline transmembrane transport (GO:0015904)	1	1	0.02	+	59.07	0.033	1
bundle of His cell to Purkinje myocyte communication by electrical coupling (GO:0086054)	1	1	0.02	+	59.07	0.033	1
fructoselysine metabolic process (GO:0030393)	1	1	0.02	+	59.07	0.033	1
fructosamine metabolic process (GO:0030389)	1	1	0.02	+	59.07	0.033	1
positive regulation of cardiac conduction (GO:1903781)	1	1	0.02	+	59.07	0.033	1
suppression by virus of host autophagy (GO:0039521)	1	1	0.02	+	59.07	0.033	1
modulation by virus of host autophagy (GO:0039519)	1	1	0.02	+	59.07	0.033	1
cell migration involved in coronary vasculogenesis (GO:0060980)	1	1	0.02	+	59.07	0.033	1
negative regulation of testicular blood vessel morphogenesis (GO:0061369)	1	1	0.02	+	59.07	0.033	1
mesenchymal smoothened signaling pathway involved in prostate gland development (GO:0060783)	1	1	0.02	+	59.07	0.033	1
regulation of mesenchymal cell proliferation involved in prostate gland development (GO:0060782)	1	1	0.02	+	59.07	0.033	1
epithelial-mesenchymal signaling involved in prostate gland development (GO:0060738)	1	1	0.02	+	59.07	0.033	1
regulation of sclerotome development (GO:0061190)	1	1	0.02	+	59.07	0.033	1
positive regulation of sclerotome development (GO:0061189)	1	1	0.02	+	59.07	0.033	1
positive regulation of mitotic recombination (GO:0045951)	1	1	0.02	+	59.07	0.033	1
embryonic heart tube formation (GO:0003144)	1	1	0.02	+	59.07	0.033	1
neuron fate commitment (GO:0048663)	69	4	1.17	+	3.42	0.0334	1
forebrain neuron differentiation (GO:0021879)	40	3	0.68	+	4.43	0.0345	1
response to bacterium (GO:0009617)	366	1	6.2	-	0.16	0.0345	1
neural crest cell development (GO:0014032)	70	4	1.18	+	3.38	0.0348	1
regulation of autophagy (GO:0010506)	290	10	4.91	+	2.04	0.035	1
response to molecule of bacterial origin (GO:0002237)	226	0	3.83	-	< 0.01	0.0353	1
positive regulation of mitotic sister chromatid separation (GO:1901970)	16	2	0.27	+	7.38	0.0354	1
kidney mesenchyme development (GO:0072074)	16	2	0.27	+	7.38	0.0354	1
cellular response to dsRNA (GO:0071359)	16	2	0.27	+	7.38	0.0354	1
mitotic recombination (GO:0006312)	16	2	0.27	+	7.38	0.0354	1
response to mitochondrial depolarisation (GO:0098780)	16	2	0.27	+	7.38	0.0354	1
mitophagy (GO:0000423)	16	2	0.27	+	7.38	0.0354	1
cell communication by electrical coupling (GO:0010644)	16	2	0.27	+	7.38	0.0354	1
cardiac left ventricle morphogenesis (GO:0003214)	16	2	0.27	+	7.38	0.0354	1
determination of left/right symmetry (GO:0007368)	104	5	1.76	+	2.84	0.0355	1
regulation of gluconeogenesis (GO:0006111)	41	3	0.69	+	4.32	0.0366	1
response to fibroblast growth factor (GO:0071774)	72	4	1.22	+	3.28	0.0379	1
DNA-templated transcription elongation (GO:0006354)	42	3	0.71	+	4.22	0.0387	1
maturation of SSU-rRNA (GO:0030490)	42	3	0.71	+	4.22	0.0387	1
response to chemical (GO:0042221)	2494	30	42.22	-	0.71	0.0391	1
negative regulation of transcription elongation by RNA polymerase II (GO:0034244)	17	2	0.29	+	6.95	0.0392	1
dephosphorylation (GO:0016311)	184	7	3.11	+	2.25	0.0408	1
cellular response to glucocorticoid stimulus (GO:0071385)	43	3	0.73	+	4.12	0.0409	1
T cell differentiation in thymus (GO:0033077)	43	3	0.73	+	4.12	0.0409	1
response to epidermal growth factor (GO:0070849)	43	3	0.73	+	4.12	0.0409	1
positive regulation of protein transport (GO:0051222)	249	9	4.22	+	2.14	0.0416	1
left/right pattern formation (GO:0060972)	109	5	1.85	+	2.71	0.0418	1
stem cell development (GO:0048864)	75	4	1.27	+	3.15	0.0427	1
positive regulation of autophagosome assembly (GO:2000786)	18	2	0.3	+	6.56	0.0431	1
regulation of protein exit from endoplasmic reticulum (GO:0070861)	18	2	0.3	+	6.56	0.0431	1
erythrocyte maturation (GO:0043249)	18	2	0.3	+	6.56	0.0431	1
negative regulation of cardiac muscle tissue growth (GO:0055022)	18	2	0.3	+	6.56	0.0431	1
negative regulation of heart growth (GO:0061117)	18	2	0.3	+	6.56	0.0431	1
determination of bilateral symmetry (GO:0009855)	110	5	1.86	+	2.69	0.0431	1
specification of symmetry (GO:0009799)	110	5	1.86	+	2.69	0.0431	1
bone mineralization (GO:0030282)	44	3	0.74	+	4.03	0.0432	1
mesenchymal cell differentiation (GO:0048762)	149	6	2.52	+	2.38	0.0452	1
modulation of excitatory postsynaptic potential (GO:0098815)	45	3	0.76	+	3.94	0.0455	1
acylglycerol metabolic process (GO:0006639)	77	4	1.3	+	3.07	0.0461	1
somatic recombination of immunoglobulin genes involved in immune response (GO:0002204)	19	2	0.32	+	6.22	0.0471	1
negative regulation of endoplasmic reticulum stress-induced intrinsic apoptotic signaling pathway (GO:1902236)	19	2	0.32	+	6.22	0.0471	1
isotype switching (GO:0045190)	19	2	0.32	+	6.22	0.0471	1
L-glutamate transmembrane transport (GO:0015813)	19	2	0.32	+	6.22	0.0471	1
regulation of hormone biosynthetic process (GO:0046885)	19	2	0.32	+	6.22	0.0471	1
nuclear division (GO:0000280)	261	9	4.42	+	2.04	0.0474	1
positive regulation of nuclear division (GO:0051785)	46	3	0.78	+	3.85	0.0479	1
signal transduction by p53 class mediator (GO:0072331)	78	4	1.32	+	3.03	0.0479	1
neutral lipid metabolic process (GO:0006638)	78	4	1.32	+	3.03	0.0479	1
regulation of carbohydrate biosynthetic process (GO:0043255)	78	4	1.32	+	3.03	0.0479	1
pattern specification process (GO:0007389)	396	12	6.7	+	1.79	0.0485	1
positive regulation of establishment of protein localization (GO:1904951)	263	9	4.45	+	2.02	0.0486	1
left lung development (GO:0060459)	2	1	0.03	+	29.54	0.0491	1
right lung development (GO:0060458)	2	1	0.03	+	29.54	0.0491	1
positive regulation of prolactin secretion (GO:1902722)	2	1	0.03	+	29.54	0.0491	1
negative regulation of leucine import (GO:0060358)	2	1	0.03	+	29.54	0.0491	1
regulation of leucine import (GO:0060357)	2	1	0.03	+	29.54	0.0491	1
ADP catabolic process (GO:0046032)	2	1	0.03	+	29.54	0.0491	1
response to hydroxyisoflavone (GO:0033594)	2	1	0.03	+	29.54	0.0491	1
rhombomere 2 development (GO:0021568)	2	1	0.03	+	29.54	0.0491	1
positive regulation of hh target transcription factor activity (GO:0007228)	2	1	0.03	+	29.54	0.0491	1
signal transduction downstream of smoothened (GO:0007227)	2	1	0.03	+	29.54	0.0491	1
positive regulation of mesenchymal cell proliferation involved in ureter development (GO:2000729)	2	1	0.03	+	29.54	0.0491	1
negative regulation of apoptotic DNA fragmentation (GO:1902511)	2	1	0.03	+	29.54	0.0491	1
prolactin secreting cell differentiation (GO:0060127)	2	1	0.03	+	29.54	0.0491	1
deactivation of mitotic spindle assembly checkpoint (GO:1902426)	2	1	0.03	+	29.54	0.0491	1
modulation by virus of host cellular process (GO:0019054)	2	1	0.03	+	29.54	0.0491	1
modulation by virus of host process (GO:0019048)	2	1	0.03	+	29.54	0.0491	1
inner medullary collecting duct development (GO:0072061)	2	1	0.03	+	29.54	0.0491	1
glutamate decarboxylation to succinate (GO:0006540)	2	1	0.03	+	29.54	0.0491	1
negative regulation of mitotic spindle assembly checkpoint signaling (GO:0140499)	2	1	0.03	+	29.54	0.0491	1
epigenetic programing of male pronucleus (GO:0044727)	2	1	0.03	+	29.54	0.0491	1
negative regulation of apoptotic process involved in outflow tract morphogenesis (GO:1902257)	2	1	0.03	+	29.54	0.0491	1
regulation of apoptotic process involved in outflow tract morphogenesis (GO:1902256)	2	1	0.03	+	29.54	0.0491	1
positive regulation of cardioblast differentiation (GO:0051891)	2	1	0.03	+	29.54	0.0491	1
cellular response to dsDNA (GO:1990786)	2	1	0.03	+	29.54	0.0491	1
response to dsDNA (GO:1990784)	2	1	0.03	+	29.54	0.0491	1
positive regulation of ubiquitin-dependent endocytosis (GO:2000397)	2	1	0.03	+	29.54	0.0491	1
regulation of ubiquitin-dependent endocytosis (GO:2000395)	2	1	0.03	+	29.54	0.0491	1
positive regulation of neutrophil apoptotic process (GO:0033031)	2	1	0.03	+	29.54	0.0491	1
trans-synaptic signaling by nitric oxide, modulating synaptic transmission (GO:0099555)	2	1	0.03	+	29.54	0.0491	1
trans-synaptic signaling by soluble gas, modulating synaptic transmission (GO:0099554)	2	1	0.03	+	29.54	0.0491	1
negative regulation of spindle checkpoint (GO:0090233)	2	1	0.03	+	29.54	0.0491	1
positive regulation of lipid kinase activity (GO:0090218)	2	1	0.03	+	29.54	0.0491	1
retrograde trans-synaptic signaling by nitric oxide (GO:0098924)	2	1	0.03	+	29.54	0.0491	1
retrograde trans-synaptic signaling by soluble gas (GO:0098923)	2	1	0.03	+	29.54	0.0491	1
establishment of anatomical structure orientation (GO:0048560)	2	1	0.03	+	29.54	0.0491	1
protein deglycation (GO:0036525)	2	1	0.03	+	29.54	0.0491	1
negative regulation of leucine import across plasma membrane (GO:1905533)	2	1	0.03	+	29.54	0.0491	1
modulation by symbiont of host cellular process (GO:0044068)	2	1	0.03	+	29.54	0.0491	1
modulation by symbiont of host process (GO:0044003)	2	1	0.03	+	29.54	0.0491	1
cornification (GO:0070268)	2	1	0.03	+	29.54	0.0491	1
paraxial mesodermal cell fate commitment (GO:0048343)	2	1	0.03	+	29.54	0.0491	1
paraxial mesodermal cell differentiation (GO:0048342)	2	1	0.03	+	29.54	0.0491	1
gene conversion (GO:0035822)	2	1	0.03	+	29.54	0.0491	1
protein splicing (GO:0030908)	2	1	0.03	+	29.54	0.0491	1
positive regulation of retrograde transport, endosome to Golgi (GO:1905281)	2	1	0.03	+	29.54	0.0491	1
natural killer cell chemotaxis (GO:0035747)	2	1	0.03	+	29.54	0.0491	1
pyruvate catabolic process (GO:0042867)	2	1	0.03	+	29.54	0.0491	1
intein-mediated protein splicing (GO:0016539)	2	1	0.03	+	29.54	0.0491	1
sequestering of triglyceride (GO:0030730)	2	1	0.03	+	29.54	0.0491	1
positive regulation of glutamate neurotransmitter secretion in response to membrane depolarization (GO:0061646)	2	1	0.03	+	29.54	0.0491	1
atrioventricular node cell fate commitment (GO:0060929)	2	1	0.03	+	29.54	0.0491	1
female sex determination (GO:0030237)	2	1	0.03	+	29.54	0.0491	1
positive regulation of cell communication by electrical coupling (GO:0010650)	2	1	0.03	+	29.54	0.0491	1
apoptotic process involved in outflow tract morphogenesis (GO:0003275)	2	1	0.03	+	29.54	0.0491	1
primary prostatic bud elongation (GO:0060516)	2	1	0.03	+	29.54	0.0491	1
snoRNA splicing (GO:0034247)	2	1	0.03	+	29.54	0.0491	1
intrinsic apoptotic signaling pathway by p53 class mediator (GO:0072332)	47	3	0.8	+	3.77	0.0504	1
immunoglobulin mediated immune response (GO:0016064)	47	3	0.8	+	3.77	0.0504	1
regulation of amide metabolic process (GO:0034248)	417	2	7.06	-	0.28	0.051	1
hyperosmotic response (GO:0006972)	20	2	0.34	+	5.91	0.0512	1
protein kinase C-activating G protein-coupled receptor signaling pathway (GO:0007205)	20	2	0.34	+	5.91	0.0512	1
somatic diversification of immunoglobulins involved in immune response (GO:0002208)	20	2	0.34	+	5.91	0.0512	1
negative regulation of DNA-templated transcription, elongation (GO:0032785)	20	2	0.34	+	5.91	0.0512	1
phosphatidylinositol-3-phosphate biosynthetic process (GO:0036092)	20	2	0.34	+	5.91	0.0512	1
G protein-coupled receptor signaling pathway (GO:0007186)	511	3	8.65	-	0.35	0.0513	1
neuron differentiation (GO:0030182)	957	24	16.2	+	1.48	0.0521	1
meiotic cell cycle (GO:0051321)	195	7	3.3	+	2.12	0.0524	1
nuclear chromosome segregation (GO:0098813)	195	7	3.3	+	2.12	0.0524	1
neural crest cell migration (GO:0001755)	48	3	0.81	+	3.69	0.0529	1
ventricular cardiac muscle tissue development (GO:0003229)	48	3	0.81	+	3.69	0.0529	1
protein complex oligomerization (GO:0051259)	209	0	3.54	-	< 0.01	0.053	1
post-transcriptional regulation of gene expression (GO:0010608)	435	2	7.36	-	0.27	0.0532	1
response to lipopolysaccharide (GO:0032496)	216	0	3.66	-	< 0.01	0.0542	1
neural crest cell differentiation (GO:0014033)	82	4	1.39	+	2.88	0.0553	1
organ growth (GO:0035265)	82	4	1.39	+	2.88	0.0553	1
immunoglobulin production involved in immunoglobulin-mediated immune response (GO:0002381)	21	2	0.36	+	5.63	0.0555	1
regulation of myeloid cell apoptotic process (GO:0033032)	21	2	0.36	+	5.63	0.0555	1
positive regulation of vacuole organization (GO:0044090)	21	2	0.36	+	5.63	0.0555	1
regulation of cardiocyte differentiation (GO:1905207)	21	2	0.36	+	5.63	0.0555	1
negative regulation of keratinocyte proliferation (GO:0010839)	21	2	0.36	+	5.63	0.0555	1
liver regeneration (GO:0097421)	21	2	0.36	+	5.63	0.0555	1
protein polymerization (GO:0051258)	83	4	1.41	+	2.85	0.0572	1
positive regulation of autophagy (GO:0010508)	120	5	2.03	+	2.46	0.0578	1
cellular response to corticosteroid stimulus (GO:0071384)	50	3	0.85	+	3.54	0.0581	1
mesenchymal cell migration (GO:0090497)	50	3	0.85	+	3.54	0.0581	1
actin filament bundle assembly (GO:0051017)	50	3	0.85	+	3.54	0.0581	1
generation of neurons (GO:0048699)	1014	25	17.17	+	1.46	0.0582	1
regulation of intracellular transport (GO:0032386)	278	9	4.71	+	1.91	0.0588	1
glycerophospholipid metabolic process (GO:0006650)	222	8	3.76	+	2.13	0.0593	1
cellular defense response (GO:0006968)	22	2	0.37	+	5.37	0.0599	1
cellular response to dexamethasone stimulus (GO:0071549)	22	2	0.37	+	5.37	0.0599	1
negative regulation of steroid biosynthetic process (GO:0010894)	22	2	0.37	+	5.37	0.0599	1
forebrain regionalization (GO:0021871)	22	2	0.37	+	5.37	0.0599	1
forebrain development (GO:0030900)	360	11	6.09	+	1.8	0.06	1
regulation of morphogenesis of an epithelium (GO:1905330)	51	3	0.86	+	3.47	0.0608	1
B cell mediated immunity (GO:0019724)	51	3	0.86	+	3.47	0.0608	1
forebrain generation of neurons (GO:0021872)	51	3	0.86	+	3.47	0.0608	1
hematopoietic or lymphoid organ development (GO:0048534)	85	4	1.44	+	2.78	0.0612	1
stem cell differentiation (GO:0048863)	162	6	2.74	+	2.19	0.0621	1
cell fate commitment (GO:0045165)	229	8	3.88	+	2.06	0.0631	1
microtubule polymerization or depolymerization (GO:0031109)	52	3	0.88	+	3.41	0.0635	1
L-glutamate import (GO:0051938)	23	2	0.39	+	5.14	0.0644	1
protein exit from endoplasmic reticulum (GO:0032527)	23	2	0.39	+	5.14	0.0644	1
positive T cell selection (GO:0043368)	23	2	0.39	+	5.14	0.0644	1
phosphatidylglycerol metabolic process (GO:0046471)	23	2	0.39	+	5.14	0.0644	1
positive regulation of glutamate secretion, neurotransmission (GO:1903296)	3	1	0.05	+	19.69	0.0649	1
forebrain anterior/posterior pattern specification (GO:0021797)	3	1	0.05	+	19.69	0.0649	1
mitotic sister chromatid cohesion, centromeric (GO:0071962)	3	1	0.05	+	19.69	0.0649	1
mast cell chemotaxis (GO:0002551)	3	1	0.05	+	19.69	0.0649	1
mast cell differentiation (GO:0060374)	3	1	0.05	+	19.69	0.0649	1
response to cobalamin (GO:0033590)	3	1	0.05	+	19.69	0.0649	1
positive regulation of protein lipidation (GO:1903061)	3	1	0.05	+	19.69	0.0649	1
midbrain-hindbrain boundary morphogenesis (GO:0021555)	3	1	0.05	+	19.69	0.0649	1
negative regulation of RNA polymerase II regulatory region sequence-specific DNA binding (GO:1903026)	3	1	0.05	+	19.69	0.0649	1
regulation of mesenchymal cell proliferation involved in ureter development (GO:0072199)	3	1	0.05	+	19.69	0.0649	1
metanephric mesenchymal cell proliferation involved in metanephros development (GO:0072136)	3	1	0.05	+	19.69	0.0649	1
kidney mesenchymal cell proliferation (GO:0072135)	3	1	0.05	+	19.69	0.0649	1
sphinganine metabolic process (GO:0006667)	3	1	0.05	+	19.69	0.0649	1
DNA repair complex assembly (GO:0090735)	3	1	0.05	+	19.69	0.0649	1
renal vesicle induction (GO:0072034)	3	1	0.05	+	19.69	0.0649	1
glomerular endothelium development (GO:0072011)	3	1	0.05	+	19.69	0.0649	1
cellular response to oxygen-glucose deprivation (GO:0090650)	3	1	0.05	+	19.69	0.0649	1
nitric oxide-cGMP-mediated signaling pathway (GO:0038060)	3	1	0.05	+	19.69	0.0649	1
negative regulation of intrinsic apoptotic signaling pathway in response to osmotic stress (GO:1902219)	3	1	0.05	+	19.69	0.0649	1
regulation of cardioblast differentiation (GO:0051890)	3	1	0.05	+	19.69	0.0649	1
positive regulation of immature T cell proliferation in thymus (GO:0033092)	3	1	0.05	+	19.69	0.0649	1
positive regulation of immature T cell proliferation (GO:0033091)	3	1	0.05	+	19.69	0.0649	1
regulation of neutrophil apoptotic process (GO:0033029)	3	1	0.05	+	19.69	0.0649	1
5-methylcytosine catabolic process (GO:0006211)	3	1	0.05	+	19.69	0.0649	1
regulation of progesterone biosynthetic process (GO:2000182)	3	1	0.05	+	19.69	0.0649	1
trans-synaptic signaling by nitric oxide (GO:0099548)	3	1	0.05	+	19.69	0.0649	1
trans-synaptic signaling by soluble gas (GO:0099543)	3	1	0.05	+	19.69	0.0649	1
mitochondrial electron transport, succinate to ubiquinone (GO:0006121)	3	1	0.05	+	19.69	0.0649	1
nuclear matrix anchoring at nuclear membrane (GO:0090292)	3	1	0.05	+	19.69	0.0649	1
positive regulation of aldosterone biosynthetic process (GO:0032349)	3	1	0.05	+	19.69	0.0649	1
positive regulation of aldosterone metabolic process (GO:0032346)	3	1	0.05	+	19.69	0.0649	1
DNA recombinase assembly (GO:0000730)	3	1	0.05	+	19.69	0.0649	1
sensory processing (GO:0050893)	3	1	0.05	+	19.69	0.0649	1
regulation of leucine import across plasma membrane (GO:1905532)	3	1	0.05	+	19.69	0.0649	1
formamide metabolic process (GO:0043606)	3	1	0.05	+	19.69	0.0649	1
negative regulation of lipoprotein metabolic process (GO:0050748)	3	1	0.05	+	19.69	0.0649	1
positive regulation of lipoprotein metabolic process (GO:0050747)	3	1	0.05	+	19.69	0.0649	1
synaptic signaling by nitric oxide (GO:0099163)	3	1	0.05	+	19.69	0.0649	1
deltoid tuberosity development (GO:0035993)	3	1	0.05	+	19.69	0.0649	1
nuclear matrix organization (GO:0043578)	3	1	0.05	+	19.69	0.0649	1
regulation of DNA duplex unwinding (GO:1905462)	3	1	0.05	+	19.69	0.0649	1
regulation of myeloid progenitor cell differentiation (GO:1905453)	3	1	0.05	+	19.69	0.0649	1
malate-aspartate shuttle (GO:0043490)	3	1	0.05	+	19.69	0.0649	1
positive regulation of isotype switching to IgA isotypes (GO:0048298)	3	1	0.05	+	19.69	0.0649	1
mitochondrial translational elongation (GO:0070125)	3	1	0.05	+	19.69	0.0649	1
negative regulation of nodal signaling pathway (GO:1900108)	3	1	0.05	+	19.69	0.0649	1
cell migration involved in vasculogenesis (GO:0035441)	3	1	0.05	+	19.69	0.0649	1
methionine transport (GO:0015821)	3	1	0.05	+	19.69	0.0649	1
inorganic diphosphate transport (GO:0030505)	3	1	0.05	+	19.69	0.0649	1
negative regulation of dopaminergic neuron differentiation (GO:1904339)	3	1	0.05	+	19.69	0.0649	1
cardiac pacemaker cell fate commitment (GO:0060927)	3	1	0.05	+	19.69	0.0649	1
5-methylcytosine metabolic process (GO:0019857)	3	1	0.05	+	19.69	0.0649	1
negative regulation of DNA catabolic process (GO:1903625)	3	1	0.05	+	19.69	0.0649	1
paramesonephric duct development (GO:0061205)	3	1	0.05	+	19.69	0.0649	1
positive regulation of epithelial cell proliferation involved in prostate gland development (GO:0060769)	3	1	0.05	+	19.69	0.0649	1
tertiary branching involved in mammary gland duct morphogenesis (GO:0060748)	3	1	0.05	+	19.69	0.0649	1
positive regulation of skeletal muscle cell proliferation (GO:0014858)	3	1	0.05	+	19.69	0.0649	1
positive regulation of dermatome development (GO:0061184)	3	1	0.05	+	19.69	0.0649	1
response to glycoside (GO:1903416)	3	1	0.05	+	19.69	0.0649	1
neutrophil extravasation (GO:0072672)	3	1	0.05	+	19.69	0.0649	1
epithelial cell proliferation involved in salivary gland morphogenesis (GO:0060664)	3	1	0.05	+	19.69	0.0649	1
establishment of protein localization to endoplasmic reticulum membrane (GO:0097051)	3	1	0.05	+	19.69	0.0649	1
histidine catabolic process to glutamate and formate (GO:0019557)	3	1	0.05	+	19.69	0.0649	1
histidine catabolic process to glutamate and formamide (GO:0019556)	3	1	0.05	+	19.69	0.0649	1
response to phenylpropanoid (GO:0080184)	3	1	0.05	+	19.69	0.0649	1
nucleokinesis involved in cell motility in cerebral cortex radial glia guided migration (GO:0021817)	3	1	0.05	+	19.69	0.0649	1
atrioventricular bundle cell differentiation (GO:0003167)	3	1	0.05	+	19.69	0.0649	1
positive regulation of secondary heart field cardioblast proliferation (GO:0072513)	3	1	0.05	+	19.69	0.0649	1
prostate epithelial cord elongation (GO:0060523)	3	1	0.05	+	19.69	0.0649	1
dicarboxylic acid transport (GO:0006835)	53	3	0.9	+	3.34	0.0664	1
cytoplasmic microtubule organization (GO:0031122)	53	3	0.9	+	3.34	0.0664	1
actin filament bundle organization (GO:0061572)	53	3	0.9	+	3.34	0.0664	1
glycerophospholipid biosynthetic process (GO:0046474)	165	6	2.79	+	2.15	0.0664	1
central nervous system neuron differentiation (GO:0021953)	165	6	2.79	+	2.15	0.0664	1
chromosome organization (GO:0051276)	374	11	6.33	+	1.74	0.0687	1
glutamate metabolic process (GO:0006536)	24	2	0.41	+	4.92	0.0691	1
positive regulation of chromosome segregation (GO:0051984)	24	2	0.41	+	4.92	0.0691	1
regulation of AMPA receptor activity (GO:2000311)	24	2	0.41	+	4.92	0.0691	1
endoplasmic reticulum calcium ion homeostasis (GO:0032469)	24	2	0.41	+	4.92	0.0691	1
negative regulation of organ growth (GO:0046621)	24	2	0.41	+	4.92	0.0691	1
negative regulation of steroid metabolic process (GO:0045939)	24	2	0.41	+	4.92	0.0691	1
forebrain neuron development (GO:0021884)	24	2	0.41	+	4.92	0.0691	1
negative regulation of mononuclear cell proliferation (GO:0032945)	54	3	0.91	+	3.28	0.0692	1
negative regulation of lymphocyte proliferation (GO:0050672)	54	3	0.91	+	3.28	0.0692	1
response to organic substance (GO:0010033)	1951	23	33.03	-	0.7	0.0706	1
negative regulation of intrinsic apoptotic signaling pathway (GO:2001243)	90	4	1.52	+	2.63	0.0718	1
secretion (GO:0046903)	404	2	6.84	-	0.29	0.0721	1
bone development (GO:0060348)	169	6	2.86	+	2.1	0.0725	1
salivary gland morphogenesis (GO:0007435)	25	2	0.42	+	4.73	0.0738	1
microtubule nucleation (GO:0007020)	25	2	0.42	+	4.73	0.0738	1
negative regulation of DNA binding (GO:0043392)	25	2	0.42	+	4.73	0.0738	1
regulation of protein transport (GO:0051223)	405	12	6.86	+	1.75	0.075	1
tube formation (GO:0035148)	130	5	2.2	+	2.27	0.0751	1
positive regulation of gene expression (GO:0010628)	863	8	14.61	-	0.55	0.0757	1
regulation of steroid biosynthetic process (GO:0050810)	57	3	0.96	+	3.11	0.0781	1
cardiac conduction (GO:0061337)	57	3	0.96	+	3.11	0.0781	1
salivary gland development (GO:0007431)	26	2	0.44	+	4.54	0.0786	1
phagocytosis, engulfment (GO:0006911)	26	2	0.44	+	4.54	0.0786	1
regulation of nucleotide-excision repair (GO:2000819)	26	2	0.44	+	4.54	0.0786	1
response to ATP (GO:0033198)	26	2	0.44	+	4.54	0.0786	1
positive regulation of chromosome separation (GO:1905820)	26	2	0.44	+	4.54	0.0786	1
nucleobase-containing compound transport (GO:0015931)	186	0	3.15	-	< 0.01	0.0793	1
cell cycle (GO:0007049)	1042	25	17.64	+	1.42	0.0802	1
regulation of glutamate secretion, neurotransmission (GO:1903294)	4	1	0.07	+	14.77	0.0805	1
regulation of calcium ion-dependent exocytosis of neurotransmitter (GO:1903233)	4	1	0.07	+	14.77	0.0805	1
piRNA-mediated heterochromatin formation (GO:0140966)	4	1	0.07	+	14.77	0.0805	1
positive regulation of T-helper 2 cell differentiation (GO:0045630)	4	1	0.07	+	14.77	0.0805	1
carnitine shuttle (GO:0006853)	4	1	0.07	+	14.77	0.0805	1
response to aluminum ion (GO:0010044)	4	1	0.07	+	14.77	0.0805	1
specification of axis polarity (GO:0065001)	4	1	0.07	+	14.77	0.0805	1
glomerular mesangial cell development (GO:0072144)	4	1	0.07	+	14.77	0.0805	1
phosphatidylserine biosynthetic process (GO:0006659)	4	1	0.07	+	14.77	0.0805	1
negative regulation of chemokine (C-C motif) ligand 5 production (GO:0071650)	4	1	0.07	+	14.77	0.0805	1
piRNA-mediated retrotransposon silencing by heterochromatin formation (GO:0141006)	4	1	0.07	+	14.77	0.0805	1
positive regulation of T-helper 2 cell cytokine production (GO:2000553)	4	1	0.07	+	14.77	0.0805	1
transcription elongation by RNA polymerase I (GO:0006362)	4	1	0.07	+	14.77	0.0805	1
immature T cell proliferation in thymus (GO:0033080)	4	1	0.07	+	14.77	0.0805	1
immature T cell proliferation (GO:0033079)	4	1	0.07	+	14.77	0.0805	1
positive regulation of vesicle transport along microtubule (GO:1901610)	4	1	0.07	+	14.77	0.0805	1
double-strand break repair via single-strand annealing (GO:0045002)	4	1	0.07	+	14.77	0.0805	1
regulation of vesicle transport along microtubule (GO:1901608)	4	1	0.07	+	14.77	0.0805	1
L-methionine salvage (GO:0071267)	4	1	0.07	+	14.77	0.0805	1
L-methionine biosynthetic process (GO:0071265)	4	1	0.07	+	14.77	0.0805	1
cellular response to muramyl dipeptide (GO:0071225)	4	1	0.07	+	14.77	0.0805	1
negative regulation of gonad development (GO:1905940)	4	1	0.07	+	14.77	0.0805	1
fructose 2,6-bisphosphate metabolic process (GO:0006003)	4	1	0.07	+	14.77	0.0805	1
telomere assembly (GO:0032202)	4	1	0.07	+	14.77	0.0805	1
negative regulation of lysosome organization (GO:1905672)	4	1	0.07	+	14.77	0.0805	1
positive regulation of steroid hormone biosynthetic process (GO:0090031)	4	1	0.07	+	14.77	0.0805	1
negative regulation of defense response to virus by host (GO:0050689)	4	1	0.07	+	14.77	0.0805	1
regulation of isotype switching to IgA isotypes (GO:0048296)	4	1	0.07	+	14.77	0.0805	1
response to tetrachloromethane (GO:1904772)	4	1	0.07	+	14.77	0.0805	1
amino acid salvage (GO:0043102)	4	1	0.07	+	14.77	0.0805	1
regulation of nodal signaling pathway (GO:1900107)	4	1	0.07	+	14.77	0.0805	1
phenylalanine transport (GO:0015823)	4	1	0.07	+	14.77	0.0805	1
ketone body biosynthetic process (GO:0046951)	4	1	0.07	+	14.77	0.0805	1
nuclear migration along microtubule (GO:0030473)	4	1	0.07	+	14.77	0.0805	1
calcium activated galactosylceramide scrambling (GO:0061591)	4	1	0.07	+	14.77	0.0805	1
calcium activated phosphatidylserine scrambling (GO:0061589)	4	1	0.07	+	14.77	0.0805	1
DNA double-strand break processing involved in repair via single-strand annealing (GO:0010792)	4	1	0.07	+	14.77	0.0805	1
negative regulation of MDA-5 signaling pathway (GO:0039534)	4	1	0.07	+	14.77	0.0805	1
vasculogenesis involved in coronary vascular morphogenesis (GO:0060979)	4	1	0.07	+	14.77	0.0805	1
His-Purkinje system cell differentiation (GO:0060932)	4	1	0.07	+	14.77	0.0805	1
atrioventricular node cell development (GO:0060928)	4	1	0.07	+	14.77	0.0805	1
regulation of COPII vesicle coating (GO:0003400)	4	1	0.07	+	14.77	0.0805	1
apical constriction (GO:0003383)	4	1	0.07	+	14.77	0.0805	1
prostate gland morphogenetic growth (GO:0060737)	4	1	0.07	+	14.77	0.0805	1
regulation of dermatome development (GO:0061183)	4	1	0.07	+	14.77	0.0805	1
positive regulation of cerebellar granule cell precursor proliferation (GO:0021940)	4	1	0.07	+	14.77	0.0805	1
cardiac right ventricle formation (GO:0003219)	4	1	0.07	+	14.77	0.0805	1
COP9 signalosome assembly (GO:0010387)	4	1	0.07	+	14.77	0.0805	1
positive regulation of endoplasmic reticulum tubular network organization (GO:1903373)	4	1	0.07	+	14.77	0.0805	1
modulation of microtubule cytoskeleton involved in cerebral cortex radial glia guided migration (GO:0021815)	4	1	0.07	+	14.77	0.0805	1
L-methionine salvage from methylthioadenosine (GO:0019509)	4	1	0.07	+	14.77	0.0805	1
cellular response to insulin stimulus (GO:0032869)	133	5	2.25	+	2.22	0.0808	1
regulation of sister chromatid segregation (GO:0033045)	94	4	1.59	+	2.51	0.0809	1
protein localization to endoplasmic reticulum (GO:0070972)	58	3	0.98	+	3.06	0.0812	1
regulation of dendrite morphogenesis (GO:0048814)	58	3	0.98	+	3.06	0.0812	1
cardiac ventricle morphogenesis (GO:0003208)	58	3	0.98	+	3.06	0.0812	1
somatic recombination of immunoglobulin gene segments (GO:0016447)	27	2	0.46	+	4.38	0.0835	1
epithelial cell morphogenesis (GO:0003382)	27	2	0.46	+	4.38	0.0835	1
negative regulation of leukocyte proliferation (GO:0070664)	59	3	1	+	3	0.0843	1
activation of protein kinase activity (GO:0032147)	59	3	1	+	3	0.0843	1
regulation of establishment of protein localization (GO:0070201)	426	12	7.21	+	1.66	0.0844	1
skeletal system development (GO:0001501)	427	12	7.23	+	1.66	0.085	1
dendrite development (GO:0016358)	96	4	1.63	+	2.46	0.0856	1
odontogenesis (GO:0042476)	96	4	1.63	+	2.46	0.0856	1
regulation of cellular ketone metabolic process (GO:0010565)	96	4	1.63	+	2.46	0.0856	1
regulation of meiotic cell cycle (GO:0051445)	60	3	1.02	+	2.95	0.0875	1
response to external stimulus (GO:0009605)	1494	17	25.29	-	0.67	0.0883	1
cerebral cortex radially oriented cell migration (GO:0021799)	28	2	0.47	+	4.22	0.0886	1
regulation of presynapse assembly (GO:1905606)	28	2	0.47	+	4.22	0.0886	1
regulation of presynapse organization (GO:0099174)	28	2	0.47	+	4.22	0.0886	1
maturation of SSU-rRNA from tricistronic rRNA transcript (SSU-rRNA, 5.8S rRNA, LSU-rRNA) (GO:0000462)	28	2	0.47	+	4.22	0.0886	1
insulin receptor signaling pathway (GO:0008286)	61	3	1.03	+	2.91	0.0907	1
embryonic forelimb morphogenesis (GO:0035115)	29	2	0.49	+	4.07	0.0937	1
modulation by host of symbiont process (GO:0051851)	62	3	1.05	+	2.86	0.094	1
regulation of bone mineralization (GO:0030500)	62	3	1.05	+	2.86	0.094	1
growth (GO:0040007)	349	10	5.91	+	1.69	0.0941	1
developmental growth (GO:0048589)	349	10	5.91	+	1.69	0.0941	1
transmembrane receptor protein tyrosine kinase signaling pathway (GO:0007169)	350	10	5.92	+	1.69	0.0949	1
neurogenesis (GO:0022008)	1157	27	19.59	+	1.38	0.0952	1
negative regulation of cell volume (GO:0045794)	5	1	0.08	+	11.81	0.0958	1
ventral midline development (GO:0007418)	5	1	0.08	+	11.81	0.0958	1
penetration of zona pellucida (GO:0007341)	5	1	0.08	+	11.81	0.0958	1
regulation of atrial cardiac muscle cell membrane depolarization (GO:0060371)	5	1	0.08	+	11.81	0.0958	1
regulation of phosphatidylinositol dephosphorylation (GO:0060304)	5	1	0.08	+	11.81	0.0958	1
metanephric mesenchymal cell differentiation (GO:0072162)	5	1	0.08	+	11.81	0.0958	1
mesangial cell development (GO:0072143)	5	1	0.08	+	11.81	0.0958	1
relaxation of vascular associated smooth muscle (GO:0060087)	5	1	0.08	+	11.81	0.0958	1
membrane hyperpolarization (GO:0060081)	5	1	0.08	+	11.81	0.0958	1
meiotic telomere tethering at nuclear periphery (GO:0044821)	5	1	0.08	+	11.81	0.0958	1
glomerular mesangial cell differentiation (GO:0072008)	5	1	0.08	+	11.81	0.0958	1
soft palate development (GO:0060023)	5	1	0.08	+	11.81	0.0958	1
histidine catabolic process (GO:0006548)	5	1	0.08	+	11.81	0.0958	1
gamma-aminobutyric acid secretion (GO:0014051)	5	1	0.08	+	11.81	0.0958	1
positive regulation of CoA-transferase activity (GO:1905920)	5	1	0.08	+	11.81	0.0958	1
regulation of CoA-transferase activity (GO:1905918)	5	1	0.08	+	11.81	0.0958	1
negative regulation of cholesterol efflux (GO:0090370)	5	1	0.08	+	11.81	0.0958	1
enucleate erythrocyte development (GO:0048822)	5	1	0.08	+	11.81	0.0958	1
hair follicle maturation (GO:0048820)	5	1	0.08	+	11.81	0.0958	1
synapse pruning (GO:0098883)	5	1	0.08	+	11.81	0.0958	1
trunk neural crest cell migration (GO:0036484)	5	1	0.08	+	11.81	0.0958	1
positive regulation of isotype switching to IgG isotypes (GO:0048304)	5	1	0.08	+	11.81	0.0958	1
skeletal muscle fiber differentiation (GO:0098528)	5	1	0.08	+	11.81	0.0958	1
chiasma assembly (GO:0051026)	5	1	0.08	+	11.81	0.0958	1
meiotic attachment of telomere to nuclear envelope (GO:0070197)	5	1	0.08	+	11.81	0.0958	1
regulation of modification of postsynaptic actin cytoskeleton (GO:1905274)	5	1	0.08	+	11.81	0.0958	1
B cell chemotaxis (GO:0035754)	5	1	0.08	+	11.81	0.0958	1
cellular response to L-glutamate (GO:1905232)	5	1	0.08	+	11.81	0.0958	1
gamma-aminobutyric acid biosynthetic process (GO:0009449)	5	1	0.08	+	11.81	0.0958	1
formate metabolic process (GO:0015942)	5	1	0.08	+	11.81	0.0958	1
CAMKK-AMPK signaling cascade (GO:0061762)	5	1	0.08	+	11.81	0.0958	1
positive regulation of vascular wound healing (GO:0035470)	5	1	0.08	+	11.81	0.0958	1
purine ribonucleoside diphosphate catabolic process (GO:0009181)	5	1	0.08	+	11.81	0.0958	1
isoleucine transport (GO:0015818)	5	1	0.08	+	11.81	0.0958	1
purine nucleoside diphosphate catabolic process (GO:0009137)	5	1	0.08	+	11.81	0.0958	1
positive regulation of protein kinase C activity (GO:1900020)	5	1	0.08	+	11.81	0.0958	1
regulation of protein kinase C activity (GO:1900019)	5	1	0.08	+	11.81	0.0958	1
calcium activated phosphatidylcholine scrambling (GO:0061590)	5	1	0.08	+	11.81	0.0958	1
calcium activated phospholipid scrambling (GO:0061588)	5	1	0.08	+	11.81	0.0958	1
trunk segmentation (GO:0035290)	5	1	0.08	+	11.81	0.0958	1
embryonic heart tube left/right pattern formation (GO:0060971)	5	1	0.08	+	11.81	0.0958	1
atrioventricular node cell differentiation (GO:0060922)	5	1	0.08	+	11.81	0.0958	1
mesenchymal cell proliferation involved in lung development (GO:0060916)	5	1	0.08	+	11.81	0.0958	1
apoptotic chromosome condensation (GO:0030263)	5	1	0.08	+	11.81	0.0958	1
positive regulation of gap junction assembly (GO:1903598)	5	1	0.08	+	11.81	0.0958	1
cardiac septum cell differentiation (GO:0003292)	5	1	0.08	+	11.81	0.0958	1
apoptotic process involved in heart morphogenesis (GO:0003278)	5	1	0.08	+	11.81	0.0958	1
regulation of prostatic bud formation (GO:0060685)	5	1	0.08	+	11.81	0.0958	1
epithelial-mesenchymal cell signaling (GO:0060684)	5	1	0.08	+	11.81	0.0958	1
cardiac neural crest cell migration involved in outflow tract morphogenesis (GO:0003253)	5	1	0.08	+	11.81	0.0958	1
salivary gland cavitation (GO:0060662)	5	1	0.08	+	11.81	0.0958	1
telomere tethering at nuclear periphery (GO:0034398)	5	1	0.08	+	11.81	0.0958	1
regulation of meiosis I (GO:0060631)	5	1	0.08	+	11.81	0.0958	1
tube lumen cavitation (GO:0060605)	5	1	0.08	+	11.81	0.0958	1
cerebral cortex GABAergic interneuron migration (GO:0021853)	5	1	0.08	+	11.81	0.0958	1
mitotic nuclear division (GO:0140014)	141	5	2.39	+	2.09	0.097	1
protein maturation (GO:0051604)	361	2	6.11	-	0.33	0.0973	1
regulation of translation (GO:0006417)	365	2	6.18	-	0.32	0.0973	1
organelle localization (GO:0051640)	467	13	7.91	+	1.64	0.0975	1
positive regulation of synaptic transmission, glutamatergic (GO:0051968)	30	2	0.51	+	3.94	0.0989	1
erythrocyte development (GO:0048821)	30	2	0.51	+	3.94	0.0989	1
regulation of hormone metabolic process (GO:0032350)	30	2	0.51	+	3.94	0.0989	1
positive regulation of protein targeting to mitochondrion (GO:1903955)	30	2	0.51	+	3.94	0.0989	1
determination of adult lifespan (GO:0008340)	30	2	0.51	+	3.94	0.0989	1
positive regulation of mitotic nuclear division (GO:0045840)	30	2	0.51	+	3.94	0.0989	1
endocytic recycling (GO:0032456)	64	3	1.08	+	2.77	0.101	1
heart morphogenesis (GO:0003007)	215	7	3.64	+	1.92	0.101	1
regulation of carbohydrate metabolic process (GO:0006109)	144	5	2.44	+	2.05	0.103	1
neural tube patterning (GO:0021532)	31	2	0.52	+	3.81	0.104	1
regulation of glial cell proliferation (GO:0060251)	31	2	0.52	+	3.81	0.104	1
positive regulation of smoothened signaling pathway (GO:0045880)	31	2	0.52	+	3.81	0.104	1
hair follicle development (GO:0001942)	65	3	1.1	+	2.73	0.104	1
odontogenesis of dentin-containing tooth (GO:0042475)	65	3	1.1	+	2.73	0.104	1
cell cycle process (GO:0022402)	733	18	12.41	+	1.45	0.107	1
stem cell proliferation (GO:0072089)	66	3	1.12	+	2.69	0.108	1
regulation of intrinsic apoptotic signaling pathway (GO:2001242)	146	5	2.47	+	2.02	0.108	1
transport along microtubule (GO:0010970)	146	5	2.47	+	2.02	0.108	1
response to dexamethasone (GO:0071548)	32	2	0.54	+	3.69	0.109	1
regulation of endoplasmic reticulum stress-induced intrinsic apoptotic signaling pathway (GO:1902235)	32	2	0.54	+	3.69	0.109	1
regulation of meiotic nuclear division (GO:0040020)	32	2	0.54	+	3.69	0.109	1
positive regulation of morphogenesis of an epithelium (GO:1905332)	32	2	0.54	+	3.69	0.109	1
somatic diversification of immunoglobulins (GO:0016445)	32	2	0.54	+	3.69	0.109	1
positive regulation of establishment of protein localization to mitochondrion (GO:1903749)	32	2	0.54	+	3.69	0.109	1
negative regulation of insulin receptor signaling pathway (GO:0046627)	32	2	0.54	+	3.69	0.109	1
actin filament polymerization (GO:0030041)	32	2	0.54	+	3.69	0.109	1
regulation of germinal center formation (GO:0002634)	6	1	0.1	+	9.85	0.111	1
lung lobe morphogenesis (GO:0060463)	6	1	0.1	+	9.85	0.111	1
lung lobe development (GO:0060462)	6	1	0.1	+	9.85	0.111	1
response to iron(II) ion (GO:0010040)	6	1	0.1	+	9.85	0.111	1
positive regulation of ER-associated ubiquitin-dependent protein catabolic process (GO:1903071)	6	1	0.1	+	9.85	0.111	1
regulation of RNA polymerase II regulatory region sequence-specific DNA binding (GO:1903025)	6	1	0.1	+	9.85	0.111	1
cell proliferation involved in metanephros development (GO:0072203)	6	1	0.1	+	9.85	0.111	1
metanephric tubule formation (GO:0072174)	6	1	0.1	+	9.85	0.111	1
glomerular mesangium development (GO:0072109)	6	1	0.1	+	9.85	0.111	1
thyroid-stimulating hormone-secreting cell differentiation (GO:0060129)	6	1	0.1	+	9.85	0.111	1
protein retention in ER lumen (GO:0006621)	6	1	0.1	+	9.85	0.111	1
regulation of T-helper 2 cell cytokine production (GO:2000551)	6	1	0.1	+	9.85	0.111	1
renal vesicle formation (GO:0072033)	6	1	0.1	+	9.85	0.111	1
mesangial cell differentiation (GO:0072007)	6	1	0.1	+	9.85	0.111	1
ERBB2-EGFR signaling pathway (GO:0038134)	6	1	0.1	+	9.85	0.111	1
negative regulation of apoptotic process involved in morphogenesis (GO:1902338)	6	1	0.1	+	9.85	0.111	1
ketone body metabolic process (GO:1902224)	6	1	0.1	+	9.85	0.111	1
regulation of intrinsic apoptotic signaling pathway in response to osmotic stress (GO:1902218)	6	1	0.1	+	9.85	0.111	1
positive regulation of myeloid cell apoptotic process (GO:0033034)	6	1	0.1	+	9.85	0.111	1
relaxation of smooth muscle (GO:0044557)	6	1	0.1	+	9.85	0.111	1
formation of anatomical boundary (GO:0048859)	6	1	0.1	+	9.85	0.111	1
histone H3-K4 methylation (GO:0051568)	6	1	0.1	+	9.85	0.111	1
regulation of aldosterone biosynthetic process (GO:0032347)	6	1	0.1	+	9.85	0.111	1
regulation of aldosterone metabolic process (GO:0032344)	6	1	0.1	+	9.85	0.111	1
positive regulation of vitamin D receptor signaling pathway (GO:0070564)	6	1	0.1	+	9.85	0.111	1
cell dedifferentiation (GO:0043697)	6	1	0.1	+	9.85	0.111	1
dedifferentiation (GO:0043696)	6	1	0.1	+	9.85	0.111	1
maintenance of DNA repeat elements (GO:0043570)	6	1	0.1	+	9.85	0.111	1
positive regulation of mucus secretion (GO:0070257)	6	1	0.1	+	9.85	0.111	1
paraxial mesoderm formation (GO:0048341)	6	1	0.1	+	9.85	0.111	1
negative regulation of apoptotic process involved in development (GO:1904746)	6	1	0.1	+	9.85	0.111	1
nucleolar large rRNA transcription by RNA polymerase I (GO:0042790)	6	1	0.1	+	9.85	0.111	1
regulation of mitotic recombination (GO:0000019)	6	1	0.1	+	9.85	0.111	1
asymmetric neuroblast division (GO:0055059)	6	1	0.1	+	9.85	0.111	1
regulatory ncRNA-mediated heterochromatin formation (GO:0031048)	6	1	0.1	+	9.85	0.111	1
cellular ketone body metabolic process (GO:0046950)	6	1	0.1	+	9.85	0.111	1
positive regulation of mitotic sister chromatid segregation (GO:0062033)	6	1	0.1	+	9.85	0.111	1
mast cell migration (GO:0097531)	6	1	0.1	+	9.85	0.111	1
T cell chemotaxis (GO:0010818)	6	1	0.1	+	9.85	0.111	1
regulation of MDA-5 signaling pathway (GO:0039533)	6	1	0.1	+	9.85	0.111	1
regulation of gap junction assembly (GO:1903596)	6	1	0.1	+	9.85	0.111	1
negative regulation of epithelial cell proliferation involved in prostate gland development (GO:0060770)	6	1	0.1	+	9.85	0.111	1
positive regulation of type 2 immune response (GO:0002830)	6	1	0.1	+	9.85	0.111	1
commitment of neuronal cell to specific neuron type in forebrain (GO:0021902)	6	1	0.1	+	9.85	0.111	1
cerebral cortex GABAergic interneuron development (GO:0021894)	6	1	0.1	+	9.85	0.111	1
regulation of endoplasmic reticulum tubular network organization (GO:1903371)	6	1	0.1	+	9.85	0.111	1
cell motility involved in cerebral cortex radial glia guided migration (GO:0021814)	6	1	0.1	+	9.85	0.111	1
bundle of His development (GO:0003166)	6	1	0.1	+	9.85	0.111	1
dicarboxylic acid metabolic process (GO:0043648)	67	3	1.13	+	2.65	0.111	1
morphogenesis of an epithelium (GO:0002009)	397	11	6.72	+	1.64	0.111	1
embryonic organ development (GO:0048568)	398	11	6.74	+	1.63	0.112	1
positive regulation of protein localization (GO:1903829)	399	11	6.75	+	1.63	0.113	1
somatic diversification of immune receptors via germline recombination within a single locus (GO:0002562)	33	2	0.56	+	3.58	0.115	1
late endosome to vacuole transport (GO:0045324)	33	2	0.56	+	3.58	0.115	1
positive regulation of ATP-dependent activity (GO:0032781)	33	2	0.56	+	3.58	0.115	1
T cell selection (GO:0045058)	33	2	0.56	+	3.58	0.115	1
spleen development (GO:0048536)	33	2	0.56	+	3.58	0.115	1
response to dsRNA (GO:0043331)	33	2	0.56	+	3.58	0.115	1
somatic cell DNA recombination (GO:0016444)	33	2	0.56	+	3.58	0.115	1
negative regulation of cellular response to insulin stimulus (GO:1900077)	33	2	0.56	+	3.58	0.115	1
regulation of synaptic transmission, glutamatergic (GO:0051966)	68	3	1.15	+	2.61	0.115	1
positive regulation of DNA repair (GO:0045739)	108	4	1.83	+	2.19	0.117	1
hair cycle process (GO:0022405)	69	3	1.17	+	2.57	0.118	1
molting cycle process (GO:0022404)	69	3	1.17	+	2.57	0.118	1
tRNA metabolic process (GO:0006399)	156	0	2.64	-	< 0.01	0.118	1
positive regulation of monoatomic ion transport (GO:0043270)	157	0	2.66	-	< 0.01	0.118	1
intracellular receptor signaling pathway (GO:0030522)	156	0	2.64	-	< 0.01	0.118	1
positive regulation of transmembrane transport (GO:0034764)	157	0	2.66	-	< 0.01	0.118	1
protein homooligomerization (GO:0051260)	162	0	2.74	-	< 0.01	0.119	1
regulation of RNA splicing (GO:0043484)	163	0	2.76	-	< 0.01	0.119	1
immunoglobulin production (GO:0002377)	34	2	0.58	+	3.47	0.12	1
establishment of epithelial cell polarity (GO:0090162)	34	2	0.58	+	3.47	0.12	1
aspartate family amino acid metabolic process (GO:0009066)	34	2	0.58	+	3.47	0.12	1
positive regulation of alpha-beta T cell differentiation (GO:0046638)	34	2	0.58	+	3.47	0.12	1
pituitary gland development (GO:0021983)	34	2	0.58	+	3.47	0.12	1
maintenance of protein localization in organelle (GO:0072595)	34	2	0.58	+	3.47	0.12	1
cellular response to stimulus (GO:0051716)	4454	64	75.4	-	0.85	0.121	1
detection of stimulus (GO:0051606)	168	0	2.84	-	< 0.01	0.121	1
neuron projection extension (GO:1990138)	70	3	1.18	+	2.53	0.122	1
cellular response to UV (GO:0034644)	70	3	1.18	+	2.53	0.122	1
DNA replication (GO:0006260)	171	0	2.89	-	< 0.01	0.122	1
response to toxic substance (GO:0009636)	171	0	2.89	-	< 0.01	0.122	1
regulation of plasma membrane bounded cell projection assembly (GO:0120032)	170	0	2.88	-	< 0.01	0.122	1
cellular response to reactive oxygen species (GO:0034614)	110	4	1.86	+	2.15	0.123	1
cardiac ventricle development (GO:0003231)	110	4	1.86	+	2.15	0.123	1
regulation of cell projection assembly (GO:0060491)	172	0	2.91	-	< 0.01	0.123	1
adenylate cyclase-modulating G protein-coupled receptor signaling pathway (GO:0007188)	172	0	2.91	-	< 0.01	0.123	1
negative regulation of cell projection organization (GO:0031345)	175	0	2.96	-	< 0.01	0.125	1
negative regulation of glycogen biosynthetic process (GO:0045719)	7	1	0.12	+	8.44	0.126	1
hindgut morphogenesis (GO:0007442)	7	1	0.12	+	8.44	0.126	1
intramembranous ossification (GO:0001957)	7	1	0.12	+	8.44	0.126	1
signal complex assembly (GO:0007172)	7	1	0.12	+	8.44	0.126	1
transcription elongation-coupled chromatin remodeling (GO:0140673)	7	1	0.12	+	8.44	0.126	1
mesenchymal cell differentiation involved in kidney development (GO:0072161)	7	1	0.12	+	8.44	0.126	1
positive regulation of attachment of mitotic spindle microtubules to kinetochore (GO:1902425)	7	1	0.12	+	8.44	0.126	1
negative regulation of cell cycle checkpoint (GO:1901977)	7	1	0.12	+	8.44	0.126	1
mesenchymal cell differentiation involved in renal system development (GO:2001012)	7	1	0.12	+	8.44	0.126	1
histidine metabolic process (GO:0006547)	7	1	0.12	+	8.44	0.126	1
response to oxygen-glucose deprivation (GO:0090649)	7	1	0.12	+	8.44	0.126	1
negative regulation of delayed rectifier potassium channel activity (GO:1902260)	7	1	0.12	+	8.44	0.126	1
negative thymic T cell selection (GO:0045060)	7	1	0.12	+	8.44	0.126	1
positive regulation of T cell differentiation in thymus (GO:0033089)	7	1	0.12	+	8.44	0.126	1
double-strand break repair via synthesis-dependent strand annealing (GO:0045003)	7	1	0.12	+	8.44	0.126	1
negative regulation of glycogen metabolic process (GO:0070874)	7	1	0.12	+	8.44	0.126	1
protein O-linked glycosylation via threonine (GO:0018243)	7	1	0.12	+	8.44	0.126	1
embryonic cleavage (GO:0040016)	7	1	0.12	+	8.44	0.126	1
pyruvate transmembrane transport (GO:1901475)	7	1	0.12	+	8.44	0.126	1
negative regulation of protein autophosphorylation (GO:0031953)	7	1	0.12	+	8.44	0.126	1
centromeric sister chromatid cohesion (GO:0070601)	7	1	0.12	+	8.44	0.126	1
retrograde trans-synaptic signaling (GO:0098917)	7	1	0.12	+	8.44	0.126	1
thrombin-activated receptor signaling pathway (GO:0070493)	7	1	0.12	+	8.44	0.126	1
regulation of lipid kinase activity (GO:0043550)	7	1	0.12	+	8.44	0.126	1
establishment of protein localization to telomere (GO:0070200)	7	1	0.12	+	8.44	0.126	1
calmodulin dependent kinase signaling pathway (GO:0099004)	7	1	0.12	+	8.44	0.126	1
lactate transmembrane transport (GO:0035873)	7	1	0.12	+	8.44	0.126	1
midbrain-hindbrain boundary development (GO:0030917)	7	1	0.12	+	8.44	0.126	1
negative T cell selection (GO:0043383)	7	1	0.12	+	8.44	0.126	1
regulation of retrograde transport, endosome to Golgi (GO:1905279)	7	1	0.12	+	8.44	0.126	1
gamma-aminobutyric acid metabolic process (GO:0009448)	7	1	0.12	+	8.44	0.126	1
regulation of chaperone-mediated autophagy (GO:1904714)	7	1	0.12	+	8.44	0.126	1
direct ossification (GO:0036072)	7	1	0.12	+	8.44	0.126	1
telomeric D-loop disassembly (GO:0061820)	7	1	0.12	+	8.44	0.126	1
regulation of lysosome size (GO:0062196)	7	1	0.12	+	8.44	0.126	1
lactate transport (GO:0015727)	7	1	0.12	+	8.44	0.126	1
positive regulation of hormone biosynthetic process (GO:0046886)	7	1	0.12	+	8.44	0.126	1
cardiac muscle cell fate commitment (GO:0060923)	7	1	0.12	+	8.44	0.126	1
negative regulation of retrograde protein transport, ER to cytosol (GO:1904153)	7	1	0.12	+	8.44	0.126	1
cardiac neural crest cell development involved in outflow tract morphogenesis (GO:0061309)	7	1	0.12	+	8.44	0.126	1
self proteolysis (GO:0097264)	7	1	0.12	+	8.44	0.126	1
chromosome attachment to the nuclear envelope (GO:0097240)	7	1	0.12	+	8.44	0.126	1
mammary gland branching involved in pregnancy (GO:0060745)	7	1	0.12	+	8.44	0.126	1
prostate gland growth (GO:0060736)	7	1	0.12	+	8.44	0.126	1
protein repair (GO:0030091)	7	1	0.12	+	8.44	0.126	1
regulation of cerebellar granule cell precursor proliferation (GO:0021936)	7	1	0.12	+	8.44	0.126	1
positive regulation of fear response (GO:1903367)	7	1	0.12	+	8.44	0.126	1
forebrain neuron fate commitment (GO:0021877)	7	1	0.12	+	8.44	0.126	1
substrate-independent telencephalic tangential interneuron migration (GO:0021843)	7	1	0.12	+	8.44	0.126	1
interneuron migration from the subpallium to the cortex (GO:0021830)	7	1	0.12	+	8.44	0.126	1
substrate-independent telencephalic tangential migration (GO:0021826)	7	1	0.12	+	8.44	0.126	1
His-Purkinje system development (GO:0003164)	7	1	0.12	+	8.44	0.126	1
production of molecular mediator of immune response (GO:0002440)	35	2	0.59	+	3.38	0.126	1
regulation of amino acid transport (GO:0051955)	35	2	0.59	+	3.38	0.126	1
plasma membrane invagination (GO:0099024)	35	2	0.59	+	3.38	0.126	1
regulation of keratinocyte proliferation (GO:0010837)	35	2	0.59	+	3.38	0.126	1
regulation of steroid metabolic process (GO:0019218)	71	3	1.2	+	2.5	0.126	1
biomineral tissue development (GO:0031214)	71	3	1.2	+	2.5	0.126	1
regulation of small molecule metabolic process (GO:0062012)	235	7	3.98	+	1.76	0.127	1
regulation of calcium ion transport (GO:0051924)	179	0	3.03	-	< 0.01	0.128	1
organelle transport along microtubule (GO:0072384)	72	3	1.22	+	2.46	0.129	1
meiotic chromosome segregation (GO:0045132)	72	3	1.22	+	2.46	0.129	1
hair cycle (GO:0042633)	72	3	1.22	+	2.46	0.129	1
stress-activated protein kinase signaling cascade (GO:0031098)	72	3	1.22	+	2.46	0.129	1
regulation of smoothened signaling pathway (GO:0008589)	72	3	1.22	+	2.46	0.129	1
molting cycle (GO:0042303)	72	3	1.22	+	2.46	0.129	1
cellular response to chemical stress (GO:0062197)	237	7	4.01	+	1.74	0.13	1
embryonic epithelial tube formation (GO:0001838)	113	4	1.91	+	2.09	0.131	1
regulation of chromosome segregation (GO:0051983)	113	4	1.91	+	2.09	0.131	1
regulation of protein localization to cell periphery (GO:1904375)	113	4	1.91	+	2.09	0.131	1
fatty acid derivative biosynthetic process (GO:1901570)	36	2	0.61	+	3.28	0.132	1
regulation of hematopoietic progenitor cell differentiation (GO:1901532)	36	2	0.61	+	3.28	0.132	1
ventricular cardiac muscle tissue morphogenesis (GO:0055010)	36	2	0.61	+	3.28	0.132	1
forelimb morphogenesis (GO:0035136)	36	2	0.61	+	3.28	0.132	1
cytoskeleton-dependent intracellular transport (GO:0030705)	178	6	3.01	+	1.99	0.132	1
negative regulation of small molecule metabolic process (GO:0062014)	73	3	1.24	+	2.43	0.133	1
regulation of DNA repair (GO:0006282)	180	6	3.05	+	1.97	0.134	1
negative regulation of mitotic cell cycle (GO:0045930)	180	6	3.05	+	1.97	0.134	1
negative regulation of apoptotic process (GO:0043066)	705	17	11.93	+	1.42	0.135	1
organic hydroxy compound metabolic process (GO:1901615)	349	2	5.91	-	0.34	0.135	1
positive regulation of defense response (GO:0031349)	253	1	4.28	-	0.23	0.135	1
regulation of mRNA metabolic process (GO:1903311)	253	1	4.28	-	0.23	0.135	1
glycerolipid biosynthetic process (GO:0045017)	182	6	3.08	+	1.95	0.136	1
regulation of plasma membrane bounded cell projection organization (GO:0120035)	574	5	9.72	-	0.51	0.136	1
sister chromatid cohesion (GO:0007062)	37	2	0.63	+	3.19	0.137	1
transcription elongation by RNA polymerase II (GO:0006368)	37	2	0.63	+	3.19	0.137	1
prostate gland development (GO:0030850)	37	2	0.63	+	3.19	0.137	1
cell communication involved in cardiac conduction (GO:0086065)	37	2	0.63	+	3.19	0.137	1
exocrine system development (GO:0035272)	37	2	0.63	+	3.19	0.137	1
regulation of alcohol biosynthetic process (GO:1902930)	37	2	0.63	+	3.19	0.137	1
regulation of organ growth (GO:0046620)	74	3	1.25	+	2.39	0.137	1
establishment of cell polarity (GO:0030010)	115	4	1.95	+	2.05	0.137	1
regulation of cell projection organization (GO:0031344)	585	5	9.9	-	0.5	0.137	1
regulation of monoatomic ion transport (GO:0043269)	358	2	6.06	-	0.33	0.138	1
regionalization (GO:0003002)	354	10	5.99	+	1.67	0.139	1
respiratory burst involved in defense response (GO:0002679)	8	1	0.14	+	7.38	0.14	1
establishment or maintenance of transmembrane electrochemical gradient (GO:0010248)	8	1	0.14	+	7.38	0.14	1
multi-ciliated epithelial cell differentiation (GO:1903251)	8	1	0.14	+	7.38	0.14	1
cerebellar granule cell differentiation (GO:0021707)	8	1	0.14	+	7.38	0.14	1
lung-associated mesenchyme development (GO:0060484)	8	1	0.14	+	7.38	0.14	1
negative regulation of erythrocyte differentiation (GO:0045647)	8	1	0.14	+	7.38	0.14	1
regulation of T-helper 2 cell differentiation (GO:0045628)	8	1	0.14	+	7.38	0.14	1
cerebellar granular layer formation (GO:0021684)	8	1	0.14	+	7.38	0.14	1
ADP metabolic process (GO:0046031)	8	1	0.14	+	7.38	0.14	1
glutamine transport (GO:0006868)	8	1	0.14	+	7.38	0.14	1
pyruvate transport (GO:0006848)	8	1	0.14	+	7.38	0.14	1
regulation of ER-associated ubiquitin-dependent protein catabolic process (GO:1903069)	8	1	0.14	+	7.38	0.14	1
rhombomere development (GO:0021546)	8	1	0.14	+	7.38	0.14	1
metanephric collecting duct development (GO:0072205)	8	1	0.14	+	7.38	0.14	1
positive regulation of phospholipid transport (GO:2001140)	8	1	0.14	+	7.38	0.14	1
limb bud formation (GO:0060174)	8	1	0.14	+	7.38	0.14	1
regulation of attachment of mitotic spindle microtubules to kinetochore (GO:1902423)	8	1	0.14	+	7.38	0.14	1
regulation of resting membrane potential (GO:0060075)	8	1	0.14	+	7.38	0.14	1
glutamate catabolic process (GO:0006538)	8	1	0.14	+	7.38	0.14	1
negative regulation of cAMP-dependent protein kinase activity (GO:2000480)	8	1	0.14	+	7.38	0.14	1
positive regulation of cell migration by vascular endothelial growth factor signaling pathway (GO:0038089)	8	1	0.14	+	7.38	0.14	1
glutamate secretion (GO:0014047)	8	1	0.14	+	7.38	0.14	1
positive regulation of protein exit from endoplasmic reticulum (GO:0070863)	8	1	0.14	+	7.38	0.14	1
negative regulation of protein exit from endoplasmic reticulum (GO:0070862)	8	1	0.14	+	7.38	0.14	1
transcription-coupled nucleotide-excision repair (GO:0006283)	8	1	0.14	+	7.38	0.14	1
neuron projection maintenance (GO:1990535)	8	1	0.14	+	7.38	0.14	1
Cdc42 protein signal transduction (GO:0032488)	8	1	0.14	+	7.38	0.14	1
cGMP biosynthetic process (GO:0006182)	8	1	0.14	+	7.38	0.14	1
regulation of male gonad development (GO:2000018)	8	1	0.14	+	7.38	0.14	1
embryonic foregut morphogenesis (GO:0048617)	8	1	0.14	+	7.38	0.14	1
central nervous system myelin formation (GO:0032289)	8	1	0.14	+	7.38	0.14	1
positive regulation of fatty acid beta-oxidation (GO:0032000)	8	1	0.14	+	7.38	0.14	1
endonucleolytic cleavage in ITS1 to separate SSU-rRNA from 5.8S rRNA and LSU-rRNA from tricistronic rRNA transcript (SSU-rRNA, 5.8S rRNA, LSU-rRNA) (GO:0000447)	8	1	0.14	+	7.38	0.14	1
regulation of isotype switching to IgG isotypes (GO:0048302)	8	1	0.14	+	7.38	0.14	1
protein deneddylation (GO:0000338)	8	1	0.14	+	7.38	0.14	1
positive regulation of epithelial tube formation (GO:1905278)	8	1	0.14	+	7.38	0.14	1
regulation of epithelial tube formation (GO:1905276)	8	1	0.14	+	7.38	0.14	1
respiratory chain complex III assembly (GO:0017062)	8	1	0.14	+	7.38	0.14	1
sulfur amino acid transport (GO:0000101)	8	1	0.14	+	7.38	0.14	1
negative regulation of long-term synaptic potentiation (GO:1900272)	8	1	0.14	+	7.38	0.14	1
rRNA 3'-end processing (GO:0031125)	8	1	0.14	+	7.38	0.14	1
ribonucleoside diphosphate catabolic process (GO:0009191)	8	1	0.14	+	7.38	0.14	1
nonassociative learning (GO:0046958)	8	1	0.14	+	7.38	0.14	1
fructose transmembrane transport (GO:0015755)	8	1	0.14	+	7.38	0.14	1
methionine biosynthetic process (GO:0009086)	8	1	0.14	+	7.38	0.14	1
hindgut development (GO:0061525)	8	1	0.14	+	7.38	0.14	1
negative regulation of mitochondrial fusion (GO:0010637)	8	1	0.14	+	7.38	0.14	1
mitochondrial respiratory chain complex III assembly (GO:0034551)	8	1	0.14	+	7.38	0.14	1
iris morphogenesis (GO:0061072)	8	1	0.14	+	7.38	0.14	1
negative regulation of cell growth involved in cardiac muscle cell development (GO:0061052)	8	1	0.14	+	7.38	0.14	1
determination of left/right asymmetry in lateral mesoderm (GO:0003140)	8	1	0.14	+	7.38	0.14	1
regulation of response to external stimulus (GO:0032101)	744	7	12.59	-	0.56	0.14	1
metanephros development (GO:0001656)	75	3	1.27	+	2.36	0.141	1
maintenance of protein location (GO:0045185)	75	3	1.27	+	2.36	0.141	1
T cell receptor signaling pathway (GO:0050852)	75	3	1.27	+	2.36	0.141	1
regulation of biomineral tissue development (GO:0070167)	75	3	1.27	+	2.36	0.141	1
negative regulation of autophagy (GO:0010507)	75	3	1.27	+	2.36	0.141	1
regulation of cell cycle phase transition (GO:1901987)	360	10	6.09	+	1.64	0.142	1
regulation of monoatomic ion transmembrane transport (GO:0034765)	271	1	4.59	-	0.22	0.142	1
B cell activation involved in immune response (GO:0002312)	38	2	0.64	+	3.11	0.143	1
negative regulation of cold-induced thermogenesis (GO:0120163)	38	2	0.64	+	3.11	0.143	1
regulation of long-term synaptic potentiation (GO:1900271)	38	2	0.64	+	3.11	0.143	1
vesicle transport along microtubule (GO:0047496)	38	2	0.64	+	3.11	0.143	1
microtubule polymerization (GO:0046785)	38	2	0.64	+	3.11	0.143	1
regulation of nuclear division (GO:0051783)	117	4	1.98	+	2.02	0.143	1
embryonic organ morphogenesis (GO:0048562)	267	8	4.52	+	1.77	0.144	1
epithelial tube formation (GO:0072175)	118	4	2	+	2	0.146	1
cellular response to oxidative stress (GO:0034599)	190	6	3.22	+	1.87	0.146	1
cognition (GO:0050890)	271	8	4.59	+	1.74	0.146	1
cell morphogenesis (GO:0000902)	609	15	10.31	+	1.45	0.147	1
protein O-linked glycosylation (GO:0006493)	77	3	1.3	+	2.3	0.148	1
biological process involved in interaction with symbiont (GO:0051702)	77	3	1.3	+	2.3	0.148	1
central nervous system neuron development (GO:0021954)	77	3	1.3	+	2.3	0.148	1
regulation of protein targeting to mitochondrion (GO:1903214)	39	2	0.66	+	3.03	0.149	1
regulation of neuron migration (GO:2001222)	39	2	0.66	+	3.03	0.149	1
regulation of autophagosome assembly (GO:2000785)	39	2	0.66	+	3.03	0.149	1
somatic diversification of immune receptors (GO:0002200)	39	2	0.66	+	3.03	0.149	1
vasodilation (GO:0042311)	39	2	0.66	+	3.03	0.149	1
cyclic-nucleotide-mediated signaling (GO:0019935)	39	2	0.66	+	3.03	0.149	1
negative regulation of carbohydrate metabolic process (GO:0045912)	39	2	0.66	+	3.03	0.149	1
establishment of protein localization to endoplasmic reticulum (GO:0072599)	39	2	0.66	+	3.03	0.149	1
mitotic sister chromatid segregation (GO:0000070)	119	4	2.01	+	1.99	0.149	1
negative regulation of apoptotic signaling pathway (GO:2001234)	193	6	3.27	+	1.84	0.15	1
epithelial tube morphogenesis (GO:0060562)	276	8	4.67	+	1.71	0.15	1
biological process involved in symbiotic interaction (GO:0044403)	194	6	3.28	+	1.83	0.151	1
phospholipid metabolic process (GO:0006644)	277	8	4.69	+	1.71	0.151	1
positive regulation of mitotic cell cycle phase transition (GO:1901992)	78	3	1.32	+	2.27	0.152	1
embryonic skeletal system development (GO:0048706)	120	4	2.03	+	1.97	0.152	1
positive regulation of synaptic transmission (GO:0050806)	120	4	2.03	+	1.97	0.152	1
response to nutrient (GO:0007584)	120	4	2.03	+	1.97	0.152	1
phospholipid biosynthetic process (GO:0008654)	195	6	3.3	+	1.82	0.153	1
regulation of neurotransmitter receptor activity (GO:0099601)	40	2	0.68	+	2.95	0.154	1
digestive tract morphogenesis (GO:0048546)	40	2	0.68	+	2.95	0.154	1
hair cell differentiation (GO:0035315)	40	2	0.68	+	2.95	0.154	1
cell differentiation involved in kidney development (GO:0061005)	40	2	0.68	+	2.95	0.154	1
anterior/posterior pattern specification (GO:0009952)	196	6	3.32	+	1.81	0.154	1
regulation of defense response (GO:0031347)	506	4	8.57	-	0.47	0.154	1
midgut development (GO:0007494)	9	1	0.15	+	6.56	0.155	1
foregut morphogenesis (GO:0007440)	9	1	0.15	+	6.56	0.155	1
cellular response to nitrogen starvation (GO:0006995)	9	1	0.15	+	6.56	0.155	1
regulation of organelle transport along microtubule (GO:1902513)	9	1	0.15	+	6.56	0.155	1
regulation of apoptotic DNA fragmentation (GO:1902510)	9	1	0.15	+	6.56	0.155	1
regulation of phospholipid transport (GO:2001138)	9	1	0.15	+	6.56	0.155	1
metanephric tubule morphogenesis (GO:0072173)	9	1	0.15	+	6.56	0.155	1
negative regulation of transcription regulatory region DNA binding (GO:2000678)	9	1	0.15	+	6.56	0.155	1
cell proliferation involved in kidney development (GO:0072111)	9	1	0.15	+	6.56	0.155	1
regulation of chemokine (C-C motif) ligand 5 production (GO:0071649)	9	1	0.15	+	6.56	0.155	1
negative regulation of mesenchymal cell apoptotic process (GO:2001054)	9	1	0.15	+	6.56	0.155	1
Bergmann glial cell differentiation (GO:0060020)	9	1	0.15	+	6.56	0.155	1
negative regulation of telomerase activity (GO:0051974)	9	1	0.15	+	6.56	0.155	1
telomeric loop disassembly (GO:0090657)	9	1	0.15	+	6.56	0.155	1
positive regulation of interleukin-5 production (GO:0032754)	9	1	0.15	+	6.56	0.155	1
cellular response to UV-B (GO:0071493)	9	1	0.15	+	6.56	0.155	1
netrin-activated signaling pathway (GO:0038007)	9	1	0.15	+	6.56	0.155	1
positive regulation of glutamate secretion (GO:0014049)	9	1	0.15	+	6.56	0.155	1
apoptotic DNA fragmentation (GO:0006309)	9	1	0.15	+	6.56	0.155	1
negative regulation of T cell differentiation in thymus (GO:0033085)	9	1	0.15	+	6.56	0.155	1
dehydroascorbic acid transport (GO:0070837)	9	1	0.15	+	6.56	0.155	1
L-lysine transport (GO:1902022)	9	1	0.15	+	6.56	0.155	1
trans-synaptic signaling, modulating synaptic transmission (GO:0099550)	9	1	0.15	+	6.56	0.155	1
positive regulation of mitotic cell cycle spindle assembly checkpoint (GO:0090267)	9	1	0.15	+	6.56	0.155	1
embryonic viscerocranium morphogenesis (GO:0048703)	9	1	0.15	+	6.56	0.155	1
negative regulation of cholesterol transport (GO:0032375)	9	1	0.15	+	6.56	0.155	1
negative regulation of sterol transport (GO:0032372)	9	1	0.15	+	6.56	0.155	1
negative regulation of hormone biosynthetic process (GO:0032353)	9	1	0.15	+	6.56	0.155	1
positive regulation of kidney development (GO:0090184)	9	1	0.15	+	6.56	0.155	1
regulation of lysosome organization (GO:1905671)	9	1	0.15	+	6.56	0.155	1
cellular response to nitrogen levels (GO:0043562)	9	1	0.15	+	6.56	0.155	1
regulation of mucus secretion (GO:0070255)	9	1	0.15	+	6.56	0.155	1
paraxial mesoderm morphogenesis (GO:0048340)	9	1	0.15	+	6.56	0.155	1
negative regulation of cardiocyte differentiation (GO:1905208)	9	1	0.15	+	6.56	0.155	1
astrocyte activation (GO:0048143)	9	1	0.15	+	6.56	0.155	1
somatic hypermutation of immunoglobulin genes (GO:0016446)	9	1	0.15	+	6.56	0.155	1
intracellular phosphate ion homeostasis (GO:0030643)	9	1	0.15	+	6.56	0.155	1
leucine transport (GO:0015820)	9	1	0.15	+	6.56	0.155	1
cell junction disassembly (GO:0150146)	9	1	0.15	+	6.56	0.155	1
negative regulation of voltage-gated potassium channel activity (GO:1903817)	9	1	0.15	+	6.56	0.155	1
dendrite extension (GO:0097484)	9	1	0.15	+	6.56	0.155	1
cardiac pacemaker cell development (GO:0060926)	9	1	0.15	+	6.56	0.155	1
skeletal muscle cell proliferation (GO:0014856)	9	1	0.15	+	6.56	0.155	1
L-lysine transmembrane transport (GO:1903401)	9	1	0.15	+	6.56	0.155	1
regulation of secondary heart field cardioblast proliferation (GO:0003266)	9	1	0.15	+	6.56	0.155	1
negative regulation of autophagosome assembly (GO:1902902)	9	1	0.15	+	6.56	0.155	1
regulation of cell growth involved in cardiac muscle cell development (GO:0061050)	9	1	0.15	+	6.56	0.155	1
regulation of vascular wound healing (GO:0061043)	9	1	0.15	+	6.56	0.155	1
atrioventricular node development (GO:0003162)	9	1	0.15	+	6.56	0.155	1
cartilage morphogenesis (GO:0060536)	9	1	0.15	+	6.56	0.155	1
regulation of mitotic metaphase/anaphase transition (GO:0030071)	79	3	1.34	+	2.24	0.156	1
developmental growth involved in morphogenesis (GO:0060560)	121	4	2.05	+	1.95	0.156	1
negative regulation of growth (GO:0045926)	197	6	3.33	+	1.8	0.156	1
regulation of mitotic cell cycle phase transition (GO:1901990)	284	8	4.81	+	1.66	0.158	1
ncRNA transcription (GO:0098781)	41	2	0.69	+	2.88	0.16	1
regulation of cardiac muscle hypertrophy (GO:0010611)	41	2	0.69	+	2.88	0.16	1
membrane invagination (GO:0010324)	41	2	0.69	+	2.88	0.16	1
cell fate specification (GO:0001708)	80	3	1.35	+	2.22	0.16	1
mitochondrial translation (GO:0032543)	80	3	1.35	+	2.22	0.16	1
sister chromatid segregation (GO:0000819)	123	4	2.08	+	1.92	0.162	1
branching morphogenesis of an epithelial tube (GO:0048754)	123	4	2.08	+	1.92	0.162	1
smoothened signaling pathway (GO:0007224)	81	3	1.37	+	2.19	0.164	1
regulation of glucose metabolic process (GO:0010906)	81	3	1.37	+	2.19	0.164	1
multicellular organism growth (GO:0035264)	81	3	1.37	+	2.19	0.164	1
renal tubule development (GO:0061326)	81	3	1.37	+	2.19	0.164	1
artery development (GO:0060840)	81	3	1.37	+	2.19	0.164	1
negative regulation of canonical Wnt signaling pathway (GO:0090090)	124	4	2.1	+	1.91	0.165	1
homologous chromosome pairing at meiosis (GO:0007129)	42	2	0.71	+	2.81	0.166	1
oligodendrocyte development (GO:0014003)	42	2	0.71	+	2.81	0.166	1
protein destabilization (GO:0031648)	42	2	0.71	+	2.81	0.166	1
regulation of establishment of protein localization to mitochondrion (GO:1903747)	42	2	0.71	+	2.81	0.166	1
negative regulation of response to endoplasmic reticulum stress (GO:1903573)	42	2	0.71	+	2.81	0.166	1
regulation of muscle hypertrophy (GO:0014743)	42	2	0.71	+	2.81	0.166	1
regulation of protein modification process (GO:0031399)	1023	23	17.32	+	1.33	0.166	1
positive regulation of T cell differentiation (GO:0045582)	82	3	1.39	+	2.16	0.168	1
regulation of metaphase/anaphase transition of cell cycle (GO:1902099)	82	3	1.39	+	2.16	0.168	1
axis specification (GO:0009798)	82	3	1.39	+	2.16	0.168	1
DNA damage response, signal transduction by p53 class mediator resulting in transcription of p21 class mediator (GO:0006978)	10	1	0.17	+	5.91	0.169	1
somatic diversification of immune receptors via somatic mutation (GO:0002566)	10	1	0.17	+	5.91	0.169	1
cerebellar granular layer morphogenesis (GO:0021683)	10	1	0.17	+	5.91	0.169	1
purine ribonucleoside bisphosphate metabolic process (GO:0034035)	10	1	0.17	+	5.91	0.169	1
negative regulation of cardiac muscle cell proliferation (GO:0060044)	10	1	0.17	+	5.91	0.169	1
positive regulation of attachment of spindle microtubules to kinetochore (GO:0051987)	10	1	0.17	+	5.91	0.169	1
regulation of cell communication by electrical coupling involved in cardiac conduction (GO:1901844)	10	1	0.17	+	5.91	0.169	1
epigenetic programming in the zygotic pronuclei (GO:0044725)	10	1	0.17	+	5.91	0.169	1
response to vitamin E (GO:0033197)	10	1	0.17	+	5.91	0.169	1
meiotic telomere clustering (GO:0045141)	10	1	0.17	+	5.91	0.169	1
regulation of immature T cell proliferation in thymus (GO:0033084)	10	1	0.17	+	5.91	0.169	1
regulation of immature T cell proliferation (GO:0033083)	10	1	0.17	+	5.91	0.169	1
ventricular cardiac muscle cell membrane repolarization (GO:0099625)	10	1	0.17	+	5.91	0.169	1
regulation of gonad development (GO:1905939)	10	1	0.17	+	5.91	0.169	1
L-aspartate transmembrane transport (GO:0070778)	10	1	0.17	+	5.91	0.169	1
positive regulation of spindle checkpoint (GO:0090232)	10	1	0.17	+	5.91	0.169	1
chromosome localization to nuclear envelope involved in homologous chromosome segregation (GO:0090220)	10	1	0.17	+	5.91	0.169	1
negative regulation of hormone metabolic process (GO:0032351)	10	1	0.17	+	5.91	0.169	1
membrane repolarization during ventricular cardiac muscle cell action potential (GO:0098915)	10	1	0.17	+	5.91	0.169	1
regulation of vitamin D receptor signaling pathway (GO:0070562)	10	1	0.17	+	5.91	0.169	1
neuron fate determination (GO:0048664)	10	1	0.17	+	5.91	0.169	1
regulation of modification of postsynaptic structure (GO:0099159)	10	1	0.17	+	5.91	0.169	1
positive regulation of autophagy of mitochondrion in response to mitochondrial depolarization (GO:1904925)	10	1	0.17	+	5.91	0.169	1
regulation of autophagy of mitochondrion in response to mitochondrial depolarization (GO:1904923)	10	1	0.17	+	5.91	0.169	1
response to UV-A (GO:0070141)	10	1	0.17	+	5.91	0.169	1
enucleate erythrocyte differentiation (GO:0043353)	10	1	0.17	+	5.91	0.169	1
carnitine metabolic process (GO:0009437)	10	1	0.17	+	5.91	0.169	1
negative regulation of B cell proliferation (GO:0030889)	10	1	0.17	+	5.91	0.169	1
phosphatidylcholine acyl-chain remodeling (GO:0036151)	10	1	0.17	+	5.91	0.169	1
3'-phosphoadenosine 5'-phosphosulfate metabolic process (GO:0050427)	10	1	0.17	+	5.91	0.169	1
anoikis (GO:0043276)	10	1	0.17	+	5.91	0.169	1
maintenance of protein localization in endoplasmic reticulum (GO:0035437)	10	1	0.17	+	5.91	0.169	1
negative regulation of bone mineralization (GO:0030502)	10	1	0.17	+	5.91	0.169	1
regulation of dopaminergic neuron differentiation (GO:1904338)	10	1	0.17	+	5.91	0.169	1
regulation of retrograde protein transport, ER to cytosol (GO:1904152)	10	1	0.17	+	5.91	0.169	1
cardiac neural crest cell development involved in heart development (GO:0061308)	10	1	0.17	+	5.91	0.169	1
cardiac neural crest cell differentiation involved in heart development (GO:0061307)	10	1	0.17	+	5.91	0.169	1
positive regulation of autophagy of mitochondrion (GO:1903599)	10	1	0.17	+	5.91	0.169	1
mesenchymal cell apoptotic process (GO:0097152)	10	1	0.17	+	5.91	0.169	1
regulation of cardioblast proliferation (GO:0003264)	10	1	0.17	+	5.91	0.169	1
telomere localization (GO:0034397)	10	1	0.17	+	5.91	0.169	1
cerebral cortex GABAergic interneuron differentiation (GO:0021892)	10	1	0.17	+	5.91	0.169	1
regulation of fear response (GO:1903365)	10	1	0.17	+	5.91	0.169	1
cellular lipid metabolic process (GO:0044255)	679	16	11.49	+	1.39	0.171	1
regulation of immunoglobulin production (GO:0002637)	43	2	0.73	+	2.75	0.172	1
branching involved in ureteric bud morphogenesis (GO:0001658)	43	2	0.73	+	2.75	0.172	1
negative regulation of cell cycle (GO:0045786)	296	8	5.01	+	1.6	0.172	1
ureteric bud development (GO:0001657)	83	3	1.41	+	2.14	0.173	1
programmed cell death (GO:0012501)	867	20	14.68	+	1.36	0.173	1
cell death (GO:0008219)	871	20	14.74	+	1.36	0.174	1
cellular response to steroid hormone stimulus (GO:0071383)	127	4	2.15	+	1.86	0.175	1
regulation of mitotic cell cycle (GO:0007346)	420	11	7.11	+	1.55	0.175	1
mesonephric tubule development (GO:0072164)	84	3	1.42	+	2.11	0.177	1
mesonephric epithelium development (GO:0072163)	84	3	1.42	+	2.11	0.177	1
response to oxidative stress (GO:0006979)	300	8	5.08	+	1.58	0.177	1
embryonic cranial skeleton morphogenesis (GO:0048701)	44	2	0.74	+	2.69	0.178	1
protein K63-linked ubiquitination (GO:0070534)	44	2	0.74	+	2.69	0.178	1
protein sumoylation (GO:0016925)	44	2	0.74	+	2.69	0.178	1
negative regulation of lipid biosynthetic process (GO:0051055)	44	2	0.74	+	2.69	0.178	1
negative regulation of nervous system development (GO:0051961)	135	0	2.29	-	< 0.01	0.178	1
cellular response to molecule of bacterial origin (GO:0071219)	132	0	2.23	-	< 0.01	0.178	1
establishment of RNA localization (GO:0051236)	133	0	2.25	-	< 0.01	0.178	1
response to carbohydrate (GO:0009743)	136	0	2.3	-	< 0.01	0.178	1
microtubule-based movement (GO:0007018)	302	8	5.11	+	1.56	0.18	1
positive regulation of amide metabolic process (GO:0034250)	143	0	2.42	-	< 0.01	0.18	1
cellular response to light stimulus (GO:0071482)	85	3	1.44	+	2.08	0.181	1
ribosomal small subunit biogenesis (GO:0042274)	85	3	1.44	+	2.08	0.181	1
positive regulation of lipid metabolic process (GO:0045834)	85	3	1.44	+	2.08	0.181	1
chordate embryonic development (GO:0043009)	567	14	9.6	+	1.46	0.181	1
branching involved in prostate gland morphogenesis (GO:0060442)	11	1	0.19	+	5.37	0.183	1
trachea morphogenesis (GO:0060439)	11	1	0.19	+	5.37	0.183	1
negative regulation of osteoblast proliferation (GO:0033689)	11	1	0.19	+	5.37	0.183	1
regulation of axon guidance (GO:1902667)	11	1	0.19	+	5.37	0.183	1
activation of NF-kappaB-inducing kinase activity (GO:0007250)	11	1	0.19	+	5.37	0.183	1
lymphangiogenesis (GO:0001946)	11	1	0.19	+	5.37	0.183	1
lymphoid progenitor cell differentiation (GO:0002320)	11	1	0.19	+	5.37	0.183	1
positive regulation of superoxide anion generation (GO:0032930)	11	1	0.19	+	5.37	0.183	1
negative regulation of activin receptor signaling pathway (GO:0032926)	11	1	0.19	+	5.37	0.183	1
B cell apoptotic process (GO:0001783)	11	1	0.19	+	5.37	0.183	1
methionine metabolic process (GO:0006555)	11	1	0.19	+	5.37	0.183	1
positive regulation of protein sumoylation (GO:0033235)	11	1	0.19	+	5.37	0.183	1
regulation of cAMP-dependent protein kinase activity (GO:2000479)	11	1	0.19	+	5.37	0.183	1
positive regulation of interleukin-13 production (GO:0032736)	11	1	0.19	+	5.37	0.183	1
negative regulation of interleukin-8 production (GO:0032717)	11	1	0.19	+	5.37	0.183	1
left/right axis specification (GO:0070986)	11	1	0.19	+	5.37	0.183	1
cellular response to exogenous dsRNA (GO:0071360)	11	1	0.19	+	5.37	0.183	1
actin crosslink formation (GO:0051764)	11	1	0.19	+	5.37	0.183	1
cellular response to lithium ion (GO:0071285)	11	1	0.19	+	5.37	0.183	1
fatty acid transmembrane transport (GO:1902001)	11	1	0.19	+	5.37	0.183	1
nucleic acid phosphodiester bond hydrolysis (GO:0090305)	11	1	0.19	+	5.37	0.183	1
fructose metabolic process (GO:0006000)	11	1	0.19	+	5.37	0.183	1
regulation of cellular response to osmotic stress (GO:0106049)	11	1	0.19	+	5.37	0.183	1
engulfment of apoptotic cell (GO:0043652)	11	1	0.19	+	5.37	0.183	1
regulation of neurotransmitter receptor localization to postsynaptic specialization membrane (GO:0098696)	11	1	0.19	+	5.37	0.183	1
mitotic intra-S DNA damage checkpoint signaling (GO:0031573)	11	1	0.19	+	5.37	0.183	1
UV protection (GO:0009650)	11	1	0.19	+	5.37	0.183	1
endosomal lumen acidification (GO:0048388)	11	1	0.19	+	5.37	0.183	1
sodium ion export across plasma membrane (GO:0036376)	11	1	0.19	+	5.37	0.183	1
establishment of protein localization to chromosome (GO:0070199)	11	1	0.19	+	5.37	0.183	1
positive regulation of cardiocyte differentiation (GO:1905209)	11	1	0.19	+	5.37	0.183	1
DNA damage response, signal transduction resulting in transcription (GO:0042772)	11	1	0.19	+	5.37	0.183	1
sulfur amino acid biosynthetic process (GO:0000097)	11	1	0.19	+	5.37	0.183	1
negative regulation of execution phase of apoptosis (GO:1900118)	11	1	0.19	+	5.37	0.183	1
nucleoside triphosphate catabolic process (GO:0009143)	11	1	0.19	+	5.37	0.183	1
nucleoside diphosphate catabolic process (GO:0009134)	11	1	0.19	+	5.37	0.183	1
regulation of amino acid import across plasma membrane (GO:0010958)	11	1	0.19	+	5.37	0.183	1
bundle of His cell to Purkinje myocyte communication (GO:0086069)	11	1	0.19	+	5.37	0.183	1
prostaglandin transport (GO:0015732)	11	1	0.19	+	5.37	0.183	1
regulation of amino acid transmembrane transport (GO:1903789)	11	1	0.19	+	5.37	0.183	1
cardiac pacemaker cell differentiation (GO:0060920)	11	1	0.19	+	5.37	0.183	1
negative regulation of platelet-derived growth factor receptor signaling pathway (GO:0010642)	11	1	0.19	+	5.37	0.183	1
regulation of mitochondrial fusion (GO:0010635)	11	1	0.19	+	5.37	0.183	1
regulation of DNA catabolic process (GO:1903624)	11	1	0.19	+	5.37	0.183	1
trophoblast giant cell differentiation (GO:0060707)	11	1	0.19	+	5.37	0.183	1
negative regulation of smooth muscle contraction (GO:0045986)	11	1	0.19	+	5.37	0.183	1
intracellular potassium ion homeostasis (GO:0030007)	11	1	0.19	+	5.37	0.183	1
P-body assembly (GO:0033962)	11	1	0.19	+	5.37	0.183	1
telencephalon regionalization (GO:0021978)	11	1	0.19	+	5.37	0.183	1
rostrocaudal neural tube patterning (GO:0021903)	11	1	0.19	+	5.37	0.183	1
negative regulation of glucose import (GO:0046325)	11	1	0.19	+	5.37	0.183	1
negative regulation of programmed cell death (GO:0043069)	728	17	12.32	+	1.38	0.183	1
positive regulation of stem cell population maintenance (GO:1902459)	45	2	0.76	+	2.63	0.184	1
mitochondrial transmembrane transport (GO:1990542)	45	2	0.76	+	2.63	0.184	1
regulation of cardiac muscle tissue growth (GO:0055021)	45	2	0.76	+	2.63	0.184	1
cardiac muscle tissue morphogenesis (GO:0055008)	45	2	0.76	+	2.63	0.184	1
regulation of glucose import (GO:0046324)	45	2	0.76	+	2.63	0.184	1
secretion by cell (GO:0032940)	323	2	5.47	-	0.37	0.184	1
cellular response to biotic stimulus (GO:0071216)	149	0	2.52	-	< 0.01	0.184	1
mesonephros development (GO:0001823)	86	3	1.46	+	2.06	0.185	1
positive regulation of peptide hormone secretion (GO:0090277)	86	3	1.46	+	2.06	0.185	1
amide biosynthetic process (GO:0043604)	438	11	7.41	+	1.48	0.186	1
RNA localization (GO:0006403)	151	0	2.56	-	< 0.01	0.186	1
regulation of leukocyte migration (GO:0002685)	151	0	2.56	-	< 0.01	0.186	1
signal release (GO:0023061)	153	0	2.59	-	< 0.01	0.188	1
regulation of protein localization to plasma membrane (GO:1903076)	87	3	1.47	+	2.04	0.189	1
positive regulation of peptide secretion (GO:0002793)	87	3	1.47	+	2.04	0.189	1
embryo development ending in birth or egg hatching (GO:0009792)	585	14	9.9	+	1.41	0.189	1
vacuolar localization (GO:1990849)	46	2	0.78	+	2.57	0.19	1
biological process involved in intraspecies interaction between organisms (GO:0051703)	46	2	0.78	+	2.57	0.19	1
regulation of mitotic sister chromatid segregation (GO:0033047)	46	2	0.78	+	2.57	0.19	1
lysosome localization (GO:0032418)	46	2	0.78	+	2.57	0.19	1
thymus development (GO:0048538)	46	2	0.78	+	2.57	0.19	1
endoplasmic reticulum unfolded protein response (GO:0030968)	46	2	0.78	+	2.57	0.19	1
social behavior (GO:0035176)	46	2	0.78	+	2.57	0.19	1
positive regulation of alpha-beta T cell activation (GO:0046635)	46	2	0.78	+	2.57	0.19	1
negative regulation of T cell proliferation (GO:0042130)	46	2	0.78	+	2.57	0.19	1
negative regulation of cell development (GO:0010721)	227	1	3.84	-	0.26	0.191	1
regulation of dendrite development (GO:0050773)	88	3	1.49	+	2.01	0.193	1
regulation of monoatomic cation transmembrane transport (GO:1904062)	236	1	4	-	0.25	0.193	1
regulation of inflammatory response (GO:0050727)	237	1	4.01	-	0.25	0.194	1
response to lithium ion (GO:0010226)	12	1	0.2	+	4.92	0.196	1
negative regulation of gluconeogenesis (GO:0045721)	12	1	0.2	+	4.92	0.196	1
positive regulation of T-helper cell differentiation (GO:0045624)	12	1	0.2	+	4.92	0.196	1
spinal cord association neuron differentiation (GO:0021527)	12	1	0.2	+	4.92	0.196	1
regulation of mesenchymal cell apoptotic process (GO:2001053)	12	1	0.2	+	4.92	0.196	1
renal vesicle morphogenesis (GO:0072077)	12	1	0.2	+	4.92	0.196	1
lipoprotein localization (GO:0044872)	12	1	0.2	+	4.92	0.196	1
regulation of apoptotic process involved in morphogenesis (GO:1902337)	12	1	0.2	+	4.92	0.196	1
positive regulation of myoblast fusion (GO:1901741)	12	1	0.2	+	4.92	0.196	1
negative regulation by host of viral transcription (GO:0043922)	12	1	0.2	+	4.92	0.196	1
positive regulation of astrocyte differentiation (GO:0048711)	12	1	0.2	+	4.92	0.196	1
protein polyglutamylation (GO:0018095)	12	1	0.2	+	4.92	0.196	1
positive regulation of hormone metabolic process (GO:0032352)	12	1	0.2	+	4.92	0.196	1
G1 to G0 transition (GO:0070314)	12	1	0.2	+	4.92	0.196	1
negative regulation of defense response to virus (GO:0050687)	12	1	0.2	+	4.92	0.196	1
modulation of process of another organism (GO:0035821)	12	1	0.2	+	4.92	0.196	1
regulation of endosome size (GO:0051036)	12	1	0.2	+	4.92	0.196	1
lipoprotein transport (GO:0042953)	12	1	0.2	+	4.92	0.196	1
regulation of apoptotic process involved in development (GO:1904748)	12	1	0.2	+	4.92	0.196	1
snRNA transcription (GO:0009301)	12	1	0.2	+	4.92	0.196	1
sno(s)RNA processing (GO:0043144)	12	1	0.2	+	4.92	0.196	1
gamma-aminobutyric acid transport (GO:0015812)	12	1	0.2	+	4.92	0.196	1
branched-chain amino acid transport (GO:0015803)	12	1	0.2	+	4.92	0.196	1
synaptic vesicle lumen acidification (GO:0097401)	12	1	0.2	+	4.92	0.196	1
cardiac cell fate commitment (GO:0060911)	12	1	0.2	+	4.92	0.196	1
maintenance of gastrointestinal epithelium (GO:0030277)	12	1	0.2	+	4.92	0.196	1
mitochondrial outer membrane permeabilization (GO:0097345)	12	1	0.2	+	4.92	0.196	1
centriole-centriole cohesion (GO:0010457)	12	1	0.2	+	4.92	0.196	1
eyelid development in camera-type eye (GO:0061029)	12	1	0.2	+	4.92	0.196	1
sinoatrial node development (GO:0003163)	12	1	0.2	+	4.92	0.196	1
cell differentiation in spinal cord (GO:0021515)	47	2	0.8	+	2.51	0.196	1
non-motile cilium assembly (GO:1905515)	47	2	0.8	+	2.51	0.196	1
regulation of vacuole organization (GO:0044088)	47	2	0.8	+	2.51	0.196	1
skin epidermis development (GO:0098773)	89	3	1.51	+	1.99	0.198	1
regulation of reproductive process (GO:2000241)	157	5	2.66	+	1.88	0.199	1
establishment of organelle localization (GO:0051656)	343	9	5.81	+	1.55	0.199	1
response to light stimulus (GO:0009416)	241	7	4.08	+	1.72	0.2	1
negative regulation of protein phosphorylation (GO:0001933)	242	7	4.1	+	1.71	0.201	1
astrocyte differentiation (GO:0048708)	48	2	0.81	+	2.46	0.202	1
autophagy of mitochondrion (GO:0000422)	48	2	0.81	+	2.46	0.202	1
non-canonical Wnt signaling pathway (GO:0035567)	48	2	0.81	+	2.46	0.202	1
regulation of mitochondrial membrane permeability (GO:0046902)	48	2	0.81	+	2.46	0.202	1
collagen fibril organization (GO:0030199)	48	2	0.81	+	2.46	0.202	1
striated muscle tissue development (GO:0014706)	159	5	2.69	+	1.86	0.202	1
cellular response to peptide (GO:1901653)	244	7	4.13	+	1.69	0.202	1
regulation of cell cycle G1/S phase transition (GO:1902806)	160	5	2.71	+	1.85	0.203	1
regulation of peptide hormone secretion (GO:0090276)	161	5	2.73	+	1.83	0.205	1
hematopoietic progenitor cell differentiation (GO:0002244)	91	3	1.54	+	1.95	0.206	1
negative regulation of developmental growth (GO:0048640)	91	3	1.54	+	1.95	0.206	1
gland morphogenesis (GO:0022612)	91	3	1.54	+	1.95	0.206	1
regulation of peptide secretion (GO:0002791)	162	5	2.74	+	1.82	0.206	1
negative regulation of protein modification process (GO:0031400)	352	9	5.96	+	1.51	0.207	1
regulation of cellular localization (GO:0060341)	803	18	13.59	+	1.32	0.207	1
excitatory postsynaptic potential (GO:0060079)	49	2	0.83	+	2.41	0.208	1
establishment or maintenance of epithelial cell apical/basal polarity (GO:0045197)	49	2	0.83	+	2.41	0.208	1
regulation of ATP-dependent activity (GO:0043462)	49	2	0.83	+	2.41	0.208	1
regulation of mitotic sister chromatid separation (GO:0010965)	49	2	0.83	+	2.41	0.208	1
ceramide biosynthetic process (GO:0046513)	49	2	0.83	+	2.41	0.208	1
response to activity (GO:0014823)	49	2	0.83	+	2.41	0.208	1
regulation of peptide transport (GO:0090087)	164	5	2.78	+	1.8	0.209	1
regulation of membrane potential (GO:0042391)	354	9	5.99	+	1.5	0.209	1
complement activation, classical pathway (GO:0006958)	13	1	0.22	+	4.54	0.21	1
regulation of DNA strand elongation (GO:0060382)	13	1	0.22	+	4.54	0.21	1
cGMP metabolic process (GO:0046068)	13	1	0.22	+	4.54	0.21	1
positive regulation of cell cycle checkpoint (GO:1901978)	13	1	0.22	+	4.54	0.21	1
retrotransposon silencing by heterochromatin formation (GO:0141005)	13	1	0.22	+	4.54	0.21	1
natural killer cell differentiation (GO:0001779)	13	1	0.22	+	4.54	0.21	1
renal vesicle development (GO:0072087)	13	1	0.22	+	4.54	0.21	1
amino-acid betaine metabolic process (GO:0006577)	13	1	0.22	+	4.54	0.21	1
regulation of interleukin-5 production (GO:0032674)	13	1	0.22	+	4.54	0.21	1
negative regulation of myeloid cell apoptotic process (GO:0033033)	13	1	0.22	+	4.54	0.21	1
response to L-glutamate (GO:1902065)	13	1	0.22	+	4.54	0.21	1
glutamatergic neuron differentiation (GO:1905962)	13	1	0.22	+	4.54	0.21	1
Golgi localization (GO:0051645)	13	1	0.22	+	4.54	0.21	1
negative regulation of hematopoietic progenitor cell differentiation (GO:1901533)	13	1	0.22	+	4.54	0.21	1
negative regulation of multicellular organism growth (GO:0040015)	13	1	0.22	+	4.54	0.21	1
interneuron migration (GO:1904936)	13	1	0.22	+	4.54	0.21	1
regulation of modification of synaptic structure (GO:1905244)	13	1	0.22	+	4.54	0.21	1
muscle cell fate commitment (GO:0042693)	13	1	0.22	+	4.54	0.21	1
regulation of cell communication by electrical coupling (GO:0010649)	13	1	0.22	+	4.54	0.21	1
sperm DNA condensation (GO:0035092)	13	1	0.22	+	4.54	0.21	1
regulation of skeletal muscle cell proliferation (GO:0014857)	13	1	0.22	+	4.54	0.21	1
exit from mitosis (GO:0010458)	13	1	0.22	+	4.54	0.21	1
positive regulation of fatty acid oxidation (GO:0046321)	13	1	0.22	+	4.54	0.21	1
pyramidal neuron differentiation (GO:0021859)	13	1	0.22	+	4.54	0.21	1
positive regulation of DNA metabolic process (GO:0051054)	252	7	4.27	+	1.64	0.21	1
apoptotic process (GO:0006915)	835	19	14.14	+	1.34	0.211	1
apoptotic signaling pathway (GO:0097190)	254	7	4.3	+	1.63	0.212	1
organic acid catabolic process (GO:0016054)	166	5	2.81	+	1.78	0.213	1
carboxylic acid catabolic process (GO:0046395)	166	5	2.81	+	1.78	0.213	1
regulation of catabolic process (GO:0009894)	841	19	14.24	+	1.33	0.213	1
regulation of heart growth (GO:0060420)	50	2	0.85	+	2.36	0.214	1
positive regulation of cell-matrix adhesion (GO:0001954)	50	2	0.85	+	2.36	0.214	1
positive regulation of reactive oxygen species metabolic process (GO:2000379)	50	2	0.85	+	2.36	0.214	1
actin-mediated cell contraction (GO:0070252)	50	2	0.85	+	2.36	0.214	1
animal organ regeneration (GO:0031100)	50	2	0.85	+	2.36	0.214	1
regulation of alpha-beta T cell differentiation (GO:0046637)	50	2	0.85	+	2.36	0.214	1
epithelium development (GO:0060429)	842	19	14.25	+	1.33	0.214	1
lymphocyte mediated immunity (GO:0002449)	93	3	1.57	+	1.91	0.215	1
spinal cord development (GO:0021510)	93	3	1.57	+	1.91	0.215	1
neural precursor cell proliferation (GO:0061351)	93	3	1.57	+	1.91	0.215	1
negative regulation of phosphorylation (GO:0042326)	257	7	4.35	+	1.61	0.215	1
regulation of localization (GO:0032879)	1594	33	26.98	+	1.22	0.217	1
positive regulation of lymphocyte differentiation (GO:0045621)	94	3	1.59	+	1.89	0.219	1
response to glucocorticoid (GO:0051384)	94	3	1.59	+	1.89	0.219	1
neuroblast proliferation (GO:0007405)	51	2	0.86	+	2.32	0.221	1
positive regulation of protein localization to plasma membrane (GO:1903078)	51	2	0.86	+	2.32	0.221	1
negative regulation of reproductive process (GO:2000242)	51	2	0.86	+	2.32	0.221	1
maintenance of protein location in cell (GO:0032507)	51	2	0.86	+	2.32	0.221	1
motile cilium assembly (GO:0044458)	51	2	0.86	+	2.32	0.221	1
export across plasma membrane (GO:0140115)	51	2	0.86	+	2.32	0.221	1
amino acid biosynthetic process (GO:0008652)	51	2	0.86	+	2.32	0.221	1
positive regulation of cyclin-dependent protein serine/threonine kinase activity (GO:0045737)	14	1	0.24	+	4.22	0.223	1
response to glucagon (GO:0033762)	14	1	0.24	+	4.22	0.223	1
branching involved in salivary gland morphogenesis (GO:0060445)	14	1	0.24	+	4.22	0.223	1
atrial septum morphogenesis (GO:0060413)	14	1	0.24	+	4.22	0.223	1
cerebellar granular layer development (GO:0021681)	14	1	0.24	+	4.22	0.223	1
mesenchymal to epithelial transition (GO:0060231)	14	1	0.24	+	4.22	0.223	1
regulation of superoxide anion generation (GO:0032928)	14	1	0.24	+	4.22	0.223	1
mesodermal cell fate commitment (GO:0001710)	14	1	0.24	+	4.22	0.223	1
negative regulation of amino acid transport (GO:0051956)	14	1	0.24	+	4.22	0.223	1
suppression of viral release by host (GO:0044790)	14	1	0.24	+	4.22	0.223	1
peptidyl-tyrosine autophosphorylation (GO:0038083)	14	1	0.24	+	4.22	0.223	1
p38MAPK cascade (GO:0038066)	14	1	0.24	+	4.22	0.223	1
regulation of delayed rectifier potassium channel activity (GO:1902259)	14	1	0.24	+	4.22	0.223	1
cellular hyperosmotic response (GO:0071474)	14	1	0.24	+	4.22	0.223	1
negative regulation of focal adhesion assembly (GO:0051895)	14	1	0.24	+	4.22	0.223	1
regulation of myoblast fusion (GO:1901739)	14	1	0.24	+	4.22	0.223	1
positive regulation of mitochondrial membrane permeability involved in apoptotic process (GO:1902110)	14	1	0.24	+	4.22	0.223	1
positive regulation of brown fat cell differentiation (GO:0090336)	14	1	0.24	+	4.22	0.223	1
synaptic vesicle transport along microtubule (GO:0099517)	14	1	0.24	+	4.22	0.223	1
synaptic vesicle cytoskeletal transport (GO:0099514)	14	1	0.24	+	4.22	0.223	1
amide catabolic process (GO:0043605)	14	1	0.24	+	4.22	0.223	1
anterograde synaptic vesicle transport (GO:0048490)	14	1	0.24	+	4.22	0.223	1
regulation of synaptic vesicle cycle (GO:0098693)	14	1	0.24	+	4.22	0.223	1
negative regulation of potassium ion transmembrane transporter activity (GO:1901017)	14	1	0.24	+	4.22	0.223	1
amyloid-beta metabolic process (GO:0050435)	14	1	0.24	+	4.22	0.223	1
locomotory exploration behavior (GO:0035641)	14	1	0.24	+	4.22	0.223	1
regulation of response to osmotic stress (GO:0047484)	14	1	0.24	+	4.22	0.223	1
neuroblast division (GO:0055057)	14	1	0.24	+	4.22	0.223	1
post-fertilization epigenetic regulation of gene expression (GO:0043045)	14	1	0.24	+	4.22	0.223	1
histone lysine methylation (GO:0034968)	14	1	0.24	+	4.22	0.223	1
potassium ion export across plasma membrane (GO:0097623)	14	1	0.24	+	4.22	0.223	1
negative regulation of cell-substrate junction organization (GO:0150118)	14	1	0.24	+	4.22	0.223	1
positive regulation of steroid biosynthetic process (GO:0010893)	14	1	0.24	+	4.22	0.223	1
negative regulation of glucose transmembrane transport (GO:0010829)	14	1	0.24	+	4.22	0.223	1
sno(s)RNA metabolic process (GO:0016074)	14	1	0.24	+	4.22	0.223	1
plasma membrane tubulation (GO:0097320)	14	1	0.24	+	4.22	0.223	1
positive regulation of cytoplasmic transport (GO:1903651)	14	1	0.24	+	4.22	0.223	1
protein localization to phagophore assembly site (GO:0034497)	14	1	0.24	+	4.22	0.223	1
branch elongation of an epithelium (GO:0060602)	14	1	0.24	+	4.22	0.223	1
morphogenesis of an epithelial fold (GO:0060571)	14	1	0.24	+	4.22	0.223	1
DNA demethylation (GO:0080111)	14	1	0.24	+	4.22	0.223	1
sensory perception (GO:0007600)	383	3	6.48	-	0.46	0.223	1
nephron epithelium development (GO:0072009)	95	3	1.61	+	1.87	0.224	1
antigen receptor-mediated signaling pathway (GO:0050851)	95	3	1.61	+	1.87	0.224	1
monocarboxylic acid transport (GO:0015718)	95	3	1.61	+	1.87	0.224	1
establishment or maintenance of cell polarity (GO:0007163)	172	5	2.91	+	1.72	0.224	1
enzyme-linked receptor protein signaling pathway (GO:0007167)	511	12	8.65	+	1.39	0.224	1
phosphate-containing compound metabolic process (GO:0006796)	1366	29	23.12	+	1.25	0.224	1
organic cyclic compound metabolic process (GO:1901360)	2447	34	41.42	-	0.82	0.226	1
JNK cascade (GO:0007254)	52	2	0.88	+	2.27	0.227	1
negative regulation of muscle cell differentiation (GO:0051148)	52	2	0.88	+	2.27	0.227	1
chromosome organization involved in meiotic cell cycle (GO:0070192)	52	2	0.88	+	2.27	0.227	1
establishment or maintenance of apical/basal cell polarity (GO:0035088)	52	2	0.88	+	2.27	0.227	1
establishment or maintenance of bipolar cell polarity (GO:0061245)	52	2	0.88	+	2.27	0.227	1
positive regulation of DNA recombination (GO:0045911)	52	2	0.88	+	2.27	0.227	1
positive regulation of cellular catabolic process (GO:0031331)	266	7	4.5	+	1.55	0.227	1
embryo development (GO:0009790)	900	20	15.24	+	1.31	0.228	1
phosphorus metabolic process (GO:0006793)	1390	29	23.53	+	1.23	0.229	1
microtubule-based transport (GO:0099111)	176	5	2.98	+	1.68	0.231	1
regulation of cellular catabolic process (GO:0031329)	540	13	9.14	+	1.42	0.231	1
developmental cell growth (GO:0048588)	97	3	1.64	+	1.83	0.232	1
negative regulation of transmembrane transport (GO:0034763)	97	3	1.64	+	1.83	0.232	1
translational elongation (GO:0006414)	53	2	0.9	+	2.23	0.233	1
fatty acid derivative metabolic process (GO:1901568)	53	2	0.9	+	2.23	0.233	1
positive regulation of cell adhesion mediated by integrin (GO:0033630)	15	1	0.25	+	3.94	0.236	1
intracellular sodium ion homeostasis (GO:0006883)	15	1	0.25	+	3.94	0.236	1
mitochondrial calcium ion transmembrane transport (GO:0006851)	15	1	0.25	+	3.94	0.236	1
nitric oxide mediated signal transduction (GO:0007263)	15	1	0.25	+	3.94	0.236	1
positive regulation of neurotransmitter secretion (GO:0001956)	15	1	0.25	+	3.94	0.236	1
activation of phospholipase C activity (GO:0007202)	15	1	0.25	+	3.94	0.236	1
positive regulation of glial cell proliferation (GO:0060252)	15	1	0.25	+	3.94	0.236	1
cell differentiation involved in metanephros development (GO:0072202)	15	1	0.25	+	3.94	0.236	1
positive regulation of miRNA-mediated gene silencing (GO:2000637)	15	1	0.25	+	3.94	0.236	1
positive regulation of post-transcriptional gene silencing (GO:0060148)	15	1	0.25	+	3.94	0.236	1
positive regulation of syncytium formation by plasma membrane fusion (GO:0060143)	15	1	0.25	+	3.94	0.236	1
microtubule depolymerization (GO:0007019)	15	1	0.25	+	3.94	0.236	1
glomerulus vasculature development (GO:0072012)	15	1	0.25	+	3.94	0.236	1
receptor catabolic process (GO:0032801)	15	1	0.25	+	3.94	0.236	1
regulation of interleukin-13 production (GO:0032656)	15	1	0.25	+	3.94	0.236	1
regulation of NMDA receptor activity (GO:2000310)	15	1	0.25	+	3.94	0.236	1
DNA catabolic process (GO:0006308)	15	1	0.25	+	3.94	0.236	1
response to muramyl dipeptide (GO:0032495)	15	1	0.25	+	3.94	0.236	1
regulation of fatty acid beta-oxidation (GO:0031998)	15	1	0.25	+	3.94	0.236	1
regulation of nitric-oxide synthase activity (GO:0050999)	15	1	0.25	+	3.94	0.236	1
embryonic digestive tract morphogenesis (GO:0048557)	15	1	0.25	+	3.94	0.236	1
endonucleolytic cleavage of tricistronic rRNA transcript (SSU-rRNA, 5.8S rRNA, LSU-rRNA) (GO:0000479)	15	1	0.25	+	3.94	0.236	1
positive regulation of smooth muscle cell differentiation (GO:0051152)	15	1	0.25	+	3.94	0.236	1
lateral mesoderm development (GO:0048368)	15	1	0.25	+	3.94	0.236	1
lymphocyte chemotaxis (GO:0048247)	15	1	0.25	+	3.94	0.236	1
protein transport to vacuole involved in ubiquitin-dependent protein catabolic process via the multivesicular body sorting pathway (GO:0043328)	15	1	0.25	+	3.94	0.236	1
regulation of short-term neuronal synaptic plasticity (GO:0048172)	15	1	0.25	+	3.94	0.236	1
positive regulation of post-transcriptional gene silencing by RNA (GO:1900370)	15	1	0.25	+	3.94	0.236	1
phosphate ion homeostasis (GO:0055062)	15	1	0.25	+	3.94	0.236	1
aspartate transmembrane transport (GO:0015810)	15	1	0.25	+	3.94	0.236	1
aspartate family amino acid biosynthetic process (GO:0009067)	15	1	0.25	+	3.94	0.236	1
positive regulation of ERAD pathway (GO:1904294)	15	1	0.25	+	3.94	0.236	1
androgen metabolic process (GO:0008209)	15	1	0.25	+	3.94	0.236	1
regulation of type 2 immune response (GO:0002828)	15	1	0.25	+	3.94	0.236	1
neuroendocrine cell differentiation (GO:0061101)	15	1	0.25	+	3.94	0.236	1
positive regulation of reactive oxygen species biosynthetic process (GO:1903428)	15	1	0.25	+	3.94	0.236	1
positive regulation of T cell cytokine production (GO:0002726)	15	1	0.25	+	3.94	0.236	1
negative regulation of necroptotic process (GO:0060546)	15	1	0.25	+	3.94	0.236	1
skin development (GO:0043588)	178	5	3.01	+	1.66	0.236	1
MAPK cascade (GO:0000165)	178	5	3.01	+	1.66	0.236	1
positive regulation of cell cycle phase transition (GO:1901989)	98	3	1.66	+	1.81	0.237	1
canonical Wnt signaling pathway (GO:0060070)	98	3	1.66	+	1.81	0.237	1
regulation of protein localization (GO:0032880)	717	16	12.14	+	1.32	0.237	1
regulation of cell junction assembly (GO:1901888)	179	5	3.03	+	1.65	0.238	1
muscle tissue morphogenesis (GO:0060415)	54	2	0.91	+	2.19	0.239	1
positive regulation of fat cell differentiation (GO:0045600)	54	2	0.91	+	2.19	0.239	1
urogenital system development (GO:0001655)	54	2	0.91	+	2.19	0.239	1
homologous chromosome segregation (GO:0045143)	54	2	0.91	+	2.19	0.239	1
chemical synaptic transmission, postsynaptic (GO:0099565)	54	2	0.91	+	2.19	0.239	1
ureteric bud morphogenesis (GO:0060675)	54	2	0.91	+	2.19	0.239	1
protein glycosylation (GO:0006486)	180	5	3.05	+	1.64	0.24	1
macromolecule glycosylation (GO:0043413)	180	5	3.05	+	1.64	0.24	1
regulation of synaptic plasticity (GO:0048167)	180	5	3.05	+	1.64	0.24	1
cell growth (GO:0016049)	99	3	1.68	+	1.79	0.241	1
cardiac septum development (GO:0003279)	99	3	1.68	+	1.79	0.241	1
activation of cysteine-type endopeptidase activity involved in apoptotic process (GO:0006919)	55	2	0.93	+	2.15	0.245	1
mesonephric tubule morphogenesis (GO:0072171)	55	2	0.93	+	2.15	0.245	1
regulation of insulin receptor signaling pathway (GO:0046626)	55	2	0.93	+	2.15	0.245	1
T cell proliferation (GO:0042098)	55	2	0.93	+	2.15	0.245	1
actin polymerization or depolymerization (GO:0008154)	55	2	0.93	+	2.15	0.245	1
establishment of protein localization to vacuole (GO:0072666)	55	2	0.93	+	2.15	0.245	1
neuron development (GO:0048666)	763	17	12.92	+	1.32	0.247	1
synapse organization (GO:0050808)	284	2	4.81	-	0.42	0.247	1
response to lead ion (GO:0010288)	16	1	0.27	+	3.69	0.248	1
positive regulation of bone resorption (GO:0045780)	16	1	0.27	+	3.69	0.248	1
positive regulation of gluconeogenesis (GO:0045722)	16	1	0.27	+	3.69	0.248	1
ectoderm development (GO:0007398)	16	1	0.27	+	3.69	0.248	1
mitochondrial outer membrane permeabilization involved in programmed cell death (GO:1902686)	16	1	0.27	+	3.69	0.248	1
humoral immune response mediated by circulating immunoglobulin (GO:0002455)	16	1	0.27	+	3.69	0.248	1
metanephric tubule development (GO:0072170)	16	1	0.27	+	3.69	0.248	1
mast cell activation involved in immune response (GO:0002279)	16	1	0.27	+	3.69	0.248	1
pericardium development (GO:0060039)	16	1	0.27	+	3.69	0.248	1
regulation of protein neddylation (GO:2000434)	16	1	0.27	+	3.69	0.248	1
positive regulation of interleukin-4 production (GO:0032753)	16	1	0.27	+	3.69	0.248	1
osteoblast development (GO:0002076)	16	1	0.27	+	3.69	0.248	1
negative regulation of chemokine production (GO:0032682)	16	1	0.27	+	3.69	0.248	1
cardiac muscle cell membrane repolarization (GO:0099622)	16	1	0.27	+	3.69	0.248	1
regulation of hematopoietic stem cell differentiation (GO:1902036)	16	1	0.27	+	3.69	0.248	1
regulation of cell proliferation involved in heart morphogenesis (GO:2000136)	16	1	0.27	+	3.69	0.248	1
negative regulation of potassium ion transmembrane transport (GO:1901380)	16	1	0.27	+	3.69	0.248	1
positive regulation of skeletal muscle tissue development (GO:0048643)	16	1	0.27	+	3.69	0.248	1
negative regulation of smooth muscle cell differentiation (GO:0051151)	16	1	0.27	+	3.69	0.248	1
lymph vessel morphogenesis (GO:0036303)	16	1	0.27	+	3.69	0.248	1
intraciliary anterograde transport (GO:0035720)	16	1	0.27	+	3.69	0.248	1
mast cell degranulation (GO:0043303)	16	1	0.27	+	3.69	0.248	1
regulation of execution phase of apoptosis (GO:1900117)	16	1	0.27	+	3.69	0.248	1
telomere capping (GO:0016233)	16	1	0.27	+	3.69	0.248	1
negative regulation of programmed necrotic cell death (GO:0062099)	16	1	0.27	+	3.69	0.248	1
membrane repolarization during cardiac muscle cell action potential (GO:0086013)	16	1	0.27	+	3.69	0.248	1
negative regulation of peptidyl-threonine phosphorylation (GO:0010801)	16	1	0.27	+	3.69	0.248	1
coronary vasculature morphogenesis (GO:0060977)	16	1	0.27	+	3.69	0.248	1
piRNA processing (GO:0034587)	16	1	0.27	+	3.69	0.248	1
dorsal/ventral neural tube patterning (GO:0021904)	16	1	0.27	+	3.69	0.248	1
positive regulation of dendritic spine morphogenesis (GO:0061003)	16	1	0.27	+	3.69	0.248	1
regulation of metal ion transport (GO:0010959)	294	2	4.98	-	0.4	0.248	1
cytoplasmic translation (GO:0002181)	101	3	1.71	+	1.75	0.25	1
regulation of cellular response to insulin stimulus (GO:1900076)	56	2	0.95	+	2.11	0.251	1
phosphatidylinositol phosphate biosynthetic process (GO:0046854)	56	2	0.95	+	2.11	0.251	1
monoatomic cation transport (GO:0006812)	587	6	9.94	-	0.6	0.251	1
glial cell development (GO:0021782)	102	3	1.73	+	1.74	0.255	1
proton transmembrane transport (GO:1902600)	102	3	1.73	+	1.74	0.255	1
regulation of lipid transport (GO:0032368)	102	3	1.73	+	1.74	0.255	1
negative regulation of lymphocyte activation (GO:0051250)	102	3	1.73	+	1.74	0.255	1
positive regulation of small molecule metabolic process (GO:0062013)	102	3	1.73	+	1.74	0.255	1
regulation of ossification (GO:0030278)	102	3	1.73	+	1.74	0.255	1
regulation of lymphocyte mediated immunity (GO:0002706)	102	3	1.73	+	1.74	0.255	1
regulation of cell cycle process (GO:0010564)	605	14	10.24	+	1.37	0.257	1
regulation of organic acid transport (GO:0032890)	57	2	0.96	+	2.07	0.258	1
vesicle cytoskeletal trafficking (GO:0099518)	57	2	0.96	+	2.07	0.258	1
regulation of glucose transmembrane transport (GO:0010827)	57	2	0.96	+	2.07	0.258	1
positive regulation of mitochondrion organization (GO:0010822)	57	2	0.96	+	2.07	0.258	1
regulation of transport (GO:0051049)	1296	27	21.94	+	1.23	0.258	1
mitochondrial gene expression (GO:0140053)	103	3	1.74	+	1.72	0.259	1
cell junction organization (GO:0034330)	448	4	7.58	-	0.53	0.259	1
response to insulin (GO:0032868)	189	5	3.2	+	1.56	0.26	1
regulation of receptor localization to synapse (GO:1902683)	17	1	0.29	+	3.47	0.261	1
glomerular epithelial cell differentiation (GO:0072311)	17	1	0.29	+	3.47	0.261	1
negative regulation of type I interferon-mediated signaling pathway (GO:0060339)	17	1	0.29	+	3.47	0.261	1
mast cell activation (GO:0045576)	17	1	0.29	+	3.47	0.261	1
positive regulation of neuron migration (GO:2001224)	17	1	0.29	+	3.47	0.261	1
spinal cord dorsal/ventral patterning (GO:0021513)	17	1	0.29	+	3.47	0.261	1
podocyte differentiation (GO:0072112)	17	1	0.29	+	3.47	0.261	1
regulation of protein localization to synapse (GO:1902473)	17	1	0.29	+	3.47	0.261	1
regulation of syncytium formation by plasma membrane fusion (GO:0060142)	17	1	0.29	+	3.47	0.261	1
regulation of activin receptor signaling pathway (GO:0032925)	17	1	0.29	+	3.47	0.261	1
oligosaccharide-lipid intermediate biosynthetic process (GO:0006490)	17	1	0.29	+	3.47	0.261	1
dolichol-linked oligosaccharide biosynthetic process (GO:0006488)	17	1	0.29	+	3.47	0.261	1
establishment of epithelial cell apical/basal polarity (GO:0045198)	17	1	0.29	+	3.47	0.261	1
negative regulation of fibroblast growth factor receptor signaling pathway (GO:0040037)	17	1	0.29	+	3.47	0.261	1
regulation of mitotic cell cycle spindle assembly checkpoint (GO:0090266)	17	1	0.29	+	3.47	0.261	1
DNA double-strand break processing (GO:0000729)	17	1	0.29	+	3.47	0.261	1
positive regulation of mitochondrial fission (GO:0090141)	17	1	0.29	+	3.47	0.261	1
positive regulation of cell migration involved in sprouting angiogenesis (GO:0090050)	17	1	0.29	+	3.47	0.261	1
protein localization to chromosome, telomeric region (GO:0070198)	17	1	0.29	+	3.47	0.261	1
mitochondrial fission (GO:0000266)	17	1	0.29	+	3.47	0.261	1
CD4-positive or CD8-positive, alpha-beta T cell lineage commitment (GO:0043369)	17	1	0.29	+	3.47	0.261	1
histone methylation (GO:0016571)	17	1	0.29	+	3.47	0.261	1
long-chain fatty-acyl-CoA biosynthetic process (GO:0035338)	17	1	0.29	+	3.47	0.261	1
kidney vasculature development (GO:0061440)	17	1	0.29	+	3.47	0.261	1
renal system vasculature development (GO:0061437)	17	1	0.29	+	3.47	0.261	1
asymmetric cell division (GO:0008356)	17	1	0.29	+	3.47	0.261	1
renal filtration cell differentiation (GO:0061318)	17	1	0.29	+	3.47	0.261	1
positive regulation of cyclin-dependent protein kinase activity (GO:1904031)	17	1	0.29	+	3.47	0.261	1
regulation of mitotic spindle checkpoint (GO:1903504)	17	1	0.29	+	3.47	0.261	1
response to muscle activity (GO:0014850)	17	1	0.29	+	3.47	0.261	1
positive regulation of meiotic nuclear division (GO:0045836)	17	1	0.29	+	3.47	0.261	1
positive regulation of isotype switching (GO:0045830)	17	1	0.29	+	3.47	0.261	1
apoptotic process involved in morphogenesis (GO:0060561)	17	1	0.29	+	3.47	0.261	1
translation (GO:0006412)	312	8	5.28	+	1.51	0.261	1
epithelial cell differentiation (GO:0030855)	452	11	7.65	+	1.44	0.262	1
positive regulation of transferase activity (GO:0051347)	314	8	5.32	+	1.51	0.263	1
neuron projection morphogenesis (GO:0048812)	453	11	7.67	+	1.43	0.263	1
response to osmotic stress (GO:0006970)	58	2	0.98	+	2.04	0.264	1
positive regulation of gliogenesis (GO:0014015)	58	2	0.98	+	2.04	0.264	1
regulatory ncRNA processing (GO:0070918)	58	2	0.98	+	2.04	0.264	1
DNA modification (GO:0006304)	58	2	0.98	+	2.04	0.264	1
peptidyl-threonine modification (GO:0018210)	58	2	0.98	+	2.04	0.264	1
G1/S transition of mitotic cell cycle (GO:0000082)	58	2	0.98	+	2.04	0.264	1
glutamine family amino acid metabolic process (GO:0009064)	58	2	0.98	+	2.04	0.264	1
regulation of intracellular protein transport (GO:0033157)	191	5	3.23	+	1.55	0.265	1
plasma membrane bounded cell projection morphogenesis (GO:0120039)	458	11	7.75	+	1.42	0.265	1
animal organ morphogenesis (GO:0009887)	823	18	13.93	+	1.29	0.265	1
glycosylation (GO:0070085)	192	5	3.25	+	1.54	0.267	1
cell projection morphogenesis (GO:0048858)	463	11	7.84	+	1.4	0.268	1
regulation of neuron apoptotic process (GO:0043523)	199	1	3.37	-	0.3	0.268	1
negative regulation of amide metabolic process (GO:0034249)	200	1	3.39	-	0.3	0.268	1
response to glucose (GO:0009749)	110	0	1.86	-	< 0.01	0.268	1
response to hexose (GO:0009746)	111	0	1.88	-	< 0.01	0.268	1
regulation of mRNA processing (GO:0050684)	112	0	1.9	-	< 0.01	0.268	1
organelle fusion (GO:0048284)	112	0	1.9	-	< 0.01	0.268	1
microtubule cytoskeleton organization involved in mitosis (GO:1902850)	109	0	1.85	-	< 0.01	0.268	1
neuron projection development (GO:0031175)	627	14	10.61	+	1.32	0.269	1
positive regulation of cytosolic calcium ion concentration (GO:0007204)	114	0	1.93	-	< 0.01	0.269	1
DNA-templated DNA replication (GO:0006261)	115	0	1.95	-	< 0.01	0.269	1
regulation of protein binding (GO:0043393)	113	0	1.91	-	< 0.01	0.269	1
positive regulation of monoatomic ion transmembrane transport (GO:0034767)	114	0	1.93	-	< 0.01	0.269	1
cell cycle G1/S phase transition (GO:0044843)	59	2	1	+	2	0.27	1
regulation of focal adhesion assembly (GO:0051893)	59	2	1	+	2	0.27	1
regulation of membrane permeability (GO:0090559)	59	2	1	+	2	0.27	1
regulation of cell-substrate junction assembly (GO:0090109)	59	2	1	+	2	0.27	1
muscle organ morphogenesis (GO:0048644)	59	2	1	+	2	0.27	1
regulation of muscle adaptation (GO:0043502)	59	2	1	+	2	0.27	1
nuclear export (GO:0051168)	116	0	1.96	-	< 0.01	0.27	1
negative regulation of secretion by cell (GO:1903531)	117	0	1.98	-	< 0.01	0.27	1
response to monosaccharide (GO:0034284)	116	0	1.96	-	< 0.01	0.27	1
brain development (GO:0007420)	630	14	10.66	+	1.31	0.271	1
amide metabolic process (GO:0043603)	631	14	10.68	+	1.31	0.272	1
positive regulation of translation (GO:0045727)	119	0	2.01	-	< 0.01	0.272	1
membrane fusion (GO:0061025)	120	0	2.03	-	< 0.01	0.272	1
trachea development (GO:0060438)	18	1	0.3	+	3.28	0.273	1
DNA repair-dependent chromatin remodeling (GO:0140861)	18	1	0.3	+	3.28	0.273	1
regulation of ventricular cardiac muscle cell membrane repolarization (GO:0060307)	18	1	0.3	+	3.28	0.273	1
metanephric nephron morphogenesis (GO:0072273)	18	1	0.3	+	3.28	0.273	1
positive regulation of stem cell differentiation (GO:2000738)	18	1	0.3	+	3.28	0.273	1
metanephric epithelium development (GO:0072207)	18	1	0.3	+	3.28	0.273	1
phosphatidylserine metabolic process (GO:0006658)	18	1	0.3	+	3.28	0.273	1
mitotic sister chromatid cohesion (GO:0007064)	18	1	0.3	+	3.28	0.273	1
Sertoli cell differentiation (GO:0060008)	18	1	0.3	+	3.28	0.273	1
regulation of attachment of spindle microtubules to kinetochore (GO:0051988)	18	1	0.3	+	3.28	0.273	1
regulation of protein sumoylation (GO:0033233)	18	1	0.3	+	3.28	0.273	1
regulation of glutamate secretion (GO:0014048)	18	1	0.3	+	3.28	0.273	1
protein neddylation (GO:0045116)	18	1	0.3	+	3.28	0.273	1
regulation of mitochondrial membrane permeability involved in apoptotic process (GO:1902108)	18	1	0.3	+	3.28	0.273	1
regulation of spindle checkpoint (GO:0090231)	18	1	0.3	+	3.28	0.273	1
paraxial mesoderm development (GO:0048339)	18	1	0.3	+	3.28	0.273	1
negative regulation of biomineral tissue development (GO:0070168)	18	1	0.3	+	3.28	0.273	1
positive regulation of CD4-positive, alpha-beta T cell differentiation (GO:0043372)	18	1	0.3	+	3.28	0.273	1
glial cell activation (GO:0061900)	18	1	0.3	+	3.28	0.273	1
regulation of synaptic vesicle endocytosis (GO:1900242)	18	1	0.3	+	3.28	0.273	1
cyclic nucleotide biosynthetic process (GO:0009190)	18	1	0.3	+	3.28	0.273	1
positive regulation of phosphatase activity (GO:0010922)	18	1	0.3	+	3.28	0.273	1
membrane repolarization during action potential (GO:0086011)	18	1	0.3	+	3.28	0.273	1
ventricular cardiac muscle cell action potential (GO:0086005)	18	1	0.3	+	3.28	0.273	1
regulation of odontogenesis (GO:0042481)	18	1	0.3	+	3.28	0.273	1
miRNA-mediated gene silencing by inhibition of translation (GO:0035278)	18	1	0.3	+	3.28	0.273	1
acid secretion (GO:0046717)	18	1	0.3	+	3.28	0.273	1
cGMP-mediated signaling (GO:0019934)	18	1	0.3	+	3.28	0.273	1
apoptotic nuclear changes (GO:0030262)	18	1	0.3	+	3.28	0.273	1
positive regulation of steroid metabolic process (GO:0045940)	18	1	0.3	+	3.28	0.273	1
3'-UTR-mediated mRNA destabilization (GO:0061158)	18	1	0.3	+	3.28	0.273	1
cardiac right ventricle morphogenesis (GO:0003215)	18	1	0.3	+	3.28	0.273	1
response to lipid (GO:0033993)	642	7	10.87	-	0.64	0.273	1
organic cyclic compound biosynthetic process (GO:1901362)	869	10	14.71	-	0.68	0.274	1
response to radiation (GO:0009314)	326	8	5.52	+	1.45	0.275	1
response to vitamin (GO:0033273)	60	2	1.02	+	1.97	0.276	1
autophagosome assembly (GO:0000045)	60	2	1.02	+	1.97	0.276	1
fatty acid transport (GO:0015908)	60	2	1.02	+	1.97	0.276	1
positive regulation of protein localization to cell periphery (GO:1904377)	60	2	1.02	+	1.97	0.276	1
regulation of epithelial cell differentiation (GO:0030856)	124	0	2.1	-	< 0.01	0.276	1
cytokine-mediated signaling pathway (GO:0019221)	219	1	3.71	-	0.27	0.277	1
neurotransmitter transport (GO:0006836)	125	0	2.12	-	< 0.01	0.277	1
neuromuscular process (GO:0050905)	125	0	2.12	-	< 0.01	0.277	1
peptidyl-amino acid modification (GO:0018193)	476	11	8.06	+	1.37	0.278	1
organic hydroxy compound biosynthetic process (GO:1901617)	126	0	2.13	-	< 0.01	0.278	1
cellular response to lipopolysaccharide (GO:0071222)	127	0	2.15	-	< 0.01	0.279	1
peptide biosynthetic process (GO:0043043)	331	8	5.6	+	1.43	0.281	1
proteasomal protein catabolic process (GO:0010498)	331	8	5.6	+	1.43	0.281	1
lipid metabolic process (GO:0006629)	883	19	14.95	+	1.27	0.281	1
cellular response to amino acid stimulus (GO:0071230)	61	2	1.03	+	1.94	0.282	1
positive regulation of macroautophagy (GO:0016239)	61	2	1.03	+	1.94	0.282	1
myeloid cell development (GO:0061515)	61	2	1.03	+	1.94	0.282	1
cellular response to unfolded protein (GO:0034620)	61	2	1.03	+	1.94	0.282	1
cell part morphogenesis (GO:0032990)	481	11	8.14	+	1.35	0.282	1
negative regulation of hydrolase activity (GO:0051346)	129	0	2.18	-	< 0.01	0.282	1
regulation of apoptotic process (GO:0042981)	1151	24	19.48	+	1.23	0.283	1
regulation of calcium ion transmembrane transport (GO:1903169)	130	0	2.2	-	< 0.01	0.283	1
negative regulation of neurogenesis (GO:0050768)	130	0	2.2	-	< 0.01	0.283	1
dolichol metabolic process (GO:0019348)	19	1	0.32	+	3.11	0.285	1
mast cell mediated immunity (GO:0002448)	19	1	0.32	+	3.11	0.285	1
dentate gyrus development (GO:0021542)	19	1	0.32	+	3.11	0.285	1
dorsal spinal cord development (GO:0021516)	19	1	0.32	+	3.11	0.285	1
spinal cord patterning (GO:0021511)	19	1	0.32	+	3.11	0.285	1
hematopoietic stem cell differentiation (GO:0060218)	19	1	0.32	+	3.11	0.285	1
trophectodermal cell differentiation (GO:0001829)	19	1	0.32	+	3.11	0.285	1
telomere maintenance via telomerase (GO:0007004)	19	1	0.32	+	3.11	0.285	1
glomerular epithelium development (GO:0072010)	19	1	0.32	+	3.11	0.285	1
ERBB2 signaling pathway (GO:0038128)	19	1	0.32	+	3.11	0.285	1
synaptic transmission, GABAergic (GO:0051932)	19	1	0.32	+	3.11	0.285	1
positive regulation of muscle tissue development (GO:1901863)	19	1	0.32	+	3.11	0.285	1
regulation of mitotic spindle assembly (GO:1901673)	19	1	0.32	+	3.11	0.285	1
positive regulation of leukocyte apoptotic process (GO:2000108)	19	1	0.32	+	3.11	0.285	1
maintenance of protein location in nucleus (GO:0051457)	19	1	0.32	+	3.11	0.285	1
positive regulation of lipid catabolic process (GO:0050996)	19	1	0.32	+	3.11	0.285	1
regulation of muscle organ development (GO:0048634)	19	1	0.32	+	3.11	0.285	1
relaxation of muscle (GO:0090075)	19	1	0.32	+	3.11	0.285	1
cytoplasmic sequestering of protein (GO:0051220)	19	1	0.32	+	3.11	0.285	1
maturation of 5.8S rRNA from tricistronic rRNA transcript (SSU-rRNA, 5.8S rRNA, LSU-rRNA) (GO:0000466)	19	1	0.32	+	3.11	0.285	1
tongue development (GO:0043586)	19	1	0.32	+	3.11	0.285	1
phosphatidylinositol-mediated signaling (GO:0048015)	19	1	0.32	+	3.11	0.285	1
DNA dealkylation (GO:0035510)	19	1	0.32	+	3.11	0.285	1
anaphase-promoting complex-dependent catabolic process (GO:0031145)	19	1	0.32	+	3.11	0.285	1
male genitalia development (GO:0030539)	19	1	0.32	+	3.11	0.285	1
viral budding via host ESCRT complex (GO:0039702)	19	1	0.32	+	3.11	0.285	1
C4-dicarboxylate transport (GO:0015740)	19	1	0.32	+	3.11	0.285	1
glutamine family amino acid catabolic process (GO:0009065)	19	1	0.32	+	3.11	0.285	1
regulation of vesicle size (GO:0097494)	19	1	0.32	+	3.11	0.285	1
polyprenol metabolic process (GO:0016093)	19	1	0.32	+	3.11	0.285	1
melanocyte differentiation (GO:0030318)	19	1	0.32	+	3.11	0.285	1
epithelial structure maintenance (GO:0010669)	19	1	0.32	+	3.11	0.285	1
positive regulation of cardiac muscle hypertrophy (GO:0010613)	19	1	0.32	+	3.11	0.285	1
sphingoid metabolic process (GO:0046519)	19	1	0.32	+	3.11	0.285	1
GABAergic neuron differentiation (GO:0097154)	19	1	0.32	+	3.11	0.285	1
negative regulation of muscle contraction (GO:0045932)	19	1	0.32	+	3.11	0.285	1
T cell migration (GO:0072678)	19	1	0.32	+	3.11	0.285	1
atrial cardiac muscle tissue development (GO:0003228)	19	1	0.32	+	3.11	0.285	1
positive regulation of alcohol biosynthetic process (GO:1902932)	19	1	0.32	+	3.11	0.285	1
positive regulation of muscle hypertrophy (GO:0014742)	19	1	0.32	+	3.11	0.285	1
tissue morphogenesis (GO:0048729)	484	11	8.19	+	1.34	0.285	1
RNA transport (GO:0050658)	131	0	2.22	-	< 0.01	0.285	1
nucleic acid transport (GO:0050657)	131	0	2.22	-	< 0.01	0.285	1
negative regulation of secretion (GO:0051048)	131	0	2.22	-	< 0.01	0.285	1
RNA modification (GO:0009451)	131	0	2.22	-	< 0.01	0.285	1
negative regulation of neuron projection development (GO:0010977)	131	0	2.22	-	< 0.01	0.285	1
T cell differentiation (GO:0030217)	128	4	2.17	+	1.85	0.286	1
anatomical structure morphogenesis (GO:0009653)	1851	37	31.33	+	1.18	0.287	1
regulation of lipid metabolic process (GO:0019216)	225	6	3.81	+	1.58	0.288	1
actin filament organization (GO:0007015)	225	6	3.81	+	1.58	0.288	1
digestion (GO:0007586)	62	2	1.05	+	1.91	0.289	1
leukocyte mediated immunity (GO:0002443)	130	4	2.2	+	1.82	0.289	1
negative regulation of cell migration (GO:0030336)	229	6	3.88	+	1.55	0.293	1
embryonic morphogenesis (GO:0048598)	514	12	8.7	+	1.38	0.293	1
carbohydrate metabolic process (GO:0005975)	349	3	5.91	-	0.51	0.293	1
morphogenesis of embryonic epithelium (GO:0016331)	133	4	2.25	+	1.78	0.294	1
reproductive structure development (GO:0048608)	230	6	3.89	+	1.54	0.294	1
DNA duplex unwinding (GO:0032508)	63	2	1.07	+	1.88	0.295	1
negative regulation of G1/S transition of mitotic cell cycle (GO:2000134)	63	2	1.07	+	1.88	0.295	1
regulation of chromosome separation (GO:1905818)	63	2	1.07	+	1.88	0.295	1
regulation of signal transduction (GO:0009966)	2385	34	40.37	-	0.84	0.295	1
lipid modification (GO:0030258)	134	4	2.27	+	1.76	0.296	1
negative regulation of cyclin-dependent protein serine/threonine kinase activity (GO:0045736)	20	1	0.34	+	2.95	0.297	1
U2-type prespliceosome assembly (GO:1903241)	20	1	0.34	+	2.95	0.297	1
axonal fasciculation (GO:0007413)	20	1	0.34	+	2.95	0.297	1
complement activation (GO:0006956)	20	1	0.34	+	2.95	0.297	1
cellular component disassembly involved in execution phase of apoptosis (GO:0006921)	20	1	0.34	+	2.95	0.297	1
sperm axoneme assembly (GO:0007288)	20	1	0.34	+	2.95	0.297	1
T cell lineage commitment (GO:0002360)	20	1	0.34	+	2.95	0.297	1
positive regulation of amino acid transport (GO:0051957)	20	1	0.34	+	2.95	0.297	1
positive regulation by host of viral process (GO:0044794)	20	1	0.34	+	2.95	0.297	1
peptidyl-S-diacylglycerol-L-cysteine biosynthetic process from peptidyl-cysteine (GO:0018231)	20	1	0.34	+	2.95	0.297	1
peptidyl-L-cysteine S-palmitoylation (GO:0018230)	20	1	0.34	+	2.95	0.297	1
regulation of superoxide metabolic process (GO:0090322)	20	1	0.34	+	2.95	0.297	1
positive regulation of embryonic development (GO:0040019)	20	1	0.34	+	2.95	0.297	1
positive regulation of neurotransmitter transport (GO:0051590)	20	1	0.34	+	2.95	0.297	1
neuron projection fasciculation (GO:0106030)	20	1	0.34	+	2.95	0.297	1
negative regulation of telomere maintenance via telomerase (GO:0032211)	20	1	0.34	+	2.95	0.297	1
keratinocyte proliferation (GO:0043616)	20	1	0.34	+	2.95	0.297	1
plasma membrane phospholipid scrambling (GO:0017121)	20	1	0.34	+	2.95	0.297	1
sulfur amino acid metabolic process (GO:0000096)	20	1	0.34	+	2.95	0.297	1
purine ribonucleoside diphosphate metabolic process (GO:0009179)	20	1	0.34	+	2.95	0.297	1
purine nucleoside diphosphate metabolic process (GO:0009135)	20	1	0.34	+	2.95	0.297	1
carbohydrate phosphorylation (GO:0046835)	20	1	0.34	+	2.95	0.297	1
middle ear morphogenesis (GO:0042474)	20	1	0.34	+	2.95	0.297	1
regulation of cardiac conduction (GO:1903779)	20	1	0.34	+	2.95	0.297	1
negative regulation of cyclin-dependent protein kinase activity (GO:1904030)	20	1	0.34	+	2.95	0.297	1
negative regulation of smooth muscle cell migration (GO:0014912)	20	1	0.34	+	2.95	0.297	1
cell differentiation involved in embryonic placenta development (GO:0060706)	20	1	0.34	+	2.95	0.297	1
response to thyroid hormone (GO:0097066)	20	1	0.34	+	2.95	0.297	1
regulation of T cell cytokine production (GO:0002724)	20	1	0.34	+	2.95	0.297	1
alpha-amino acid metabolic process (GO:1901605)	135	4	2.29	+	1.75	0.297	1
meiotic nuclear division (GO:0140013)	135	4	2.29	+	1.75	0.297	1
monoatomic ion transport (GO:0006811)	726	8	12.29	-	0.65	0.297	1
cellular respiration (GO:0045333)	136	4	2.3	+	1.74	0.299	1
positive regulation of intracellular protein transport (GO:0090316)	136	4	2.3	+	1.74	0.299	1
regulation of microtubule cytoskeleton organization (GO:0070507)	136	4	2.3	+	1.74	0.299	1
maintenance of location (GO:0051235)	136	4	2.3	+	1.74	0.299	1
reproductive system development (GO:0061458)	234	6	3.96	+	1.51	0.3	1
nephron tubule morphogenesis (GO:0072078)	64	2	1.08	+	1.85	0.301	1
regulation of cell-substrate junction organization (GO:0150116)	64	2	1.08	+	1.85	0.301	1
behavior (GO:0007610)	529	12	8.96	+	1.34	0.301	1
regulation of protein phosphorylation (GO:0001932)	732	16	12.39	+	1.29	0.301	1
positive regulation of cell population proliferation (GO:0008284)	972	12	16.45	-	0.73	0.302	1
regulation of insulin secretion (GO:0050796)	138	4	2.34	+	1.71	0.303	1
learning or memory (GO:0007611)	238	6	4.03	+	1.49	0.306	1
vasculogenesis (GO:0001570)	65	2	1.1	+	1.82	0.307	1
regulation of DNA binding (GO:0051101)	65	2	1.1	+	1.82	0.307	1
autophagosome organization (GO:1905037)	65	2	1.1	+	1.82	0.307	1
axo-dendritic transport (GO:0008088)	65	2	1.1	+	1.82	0.307	1
regulation of G1/S transition of mitotic cell cycle (GO:2000045)	140	4	2.37	+	1.69	0.307	1
respiratory burst (GO:0045730)	21	1	0.36	+	2.81	0.309	1
branching involved in mammary gland duct morphogenesis (GO:0060444)	21	1	0.36	+	2.81	0.309	1
response to X-ray (GO:0010165)	21	1	0.36	+	2.81	0.309	1
blastoderm segmentation (GO:0007350)	21	1	0.36	+	2.81	0.309	1
telencephalon glial cell migration (GO:0022030)	21	1	0.36	+	2.81	0.309	1
B cell homeostasis (GO:0001782)	21	1	0.36	+	2.81	0.309	1
astrocyte development (GO:0014002)	21	1	0.36	+	2.81	0.309	1
cellular response to fatty acid (GO:0071398)	21	1	0.36	+	2.81	0.309	1
regulation of T cell differentiation in thymus (GO:0033081)	21	1	0.36	+	2.81	0.309	1
regulation of cardiac muscle cell membrane repolarization (GO:0099623)	21	1	0.36	+	2.81	0.309	1
synaptic membrane adhesion (GO:0099560)	21	1	0.36	+	2.81	0.309	1
protein autoprocessing (GO:0016540)	21	1	0.36	+	2.81	0.309	1
negative regulation of potassium ion transport (GO:0043267)	21	1	0.36	+	2.81	0.309	1
positive regulation of long-term synaptic potentiation (GO:1900273)	21	1	0.36	+	2.81	0.309	1
synaptic vesicle maturation (GO:0016188)	21	1	0.36	+	2.81	0.309	1
cellular modified amino acid biosynthetic process (GO:0042398)	21	1	0.36	+	2.81	0.309	1
negative regulation of alpha-beta T cell differentiation (GO:0046639)	21	1	0.36	+	2.81	0.309	1
positive regulation of insulin receptor signaling pathway (GO:0046628)	21	1	0.36	+	2.81	0.309	1
regulation of platelet-derived growth factor receptor signaling pathway (GO:0010640)	21	1	0.36	+	2.81	0.309	1
negative regulation of cardiac muscle hypertrophy (GO:0010614)	21	1	0.36	+	2.81	0.309	1
establishment of apical/basal cell polarity (GO:0035089)	21	1	0.36	+	2.81	0.309	1
metanephros morphogenesis (GO:0003338)	21	1	0.36	+	2.81	0.309	1
prostate gland epithelium morphogenesis (GO:0060740)	21	1	0.36	+	2.81	0.309	1
atrial septum development (GO:0003283)	21	1	0.36	+	2.81	0.309	1
sex determination (GO:0007530)	21	1	0.36	+	2.81	0.309	1
cerebral cortex radial glia-guided migration (GO:0021801)	21	1	0.36	+	2.81	0.309	1
telencephalon development (GO:0021537)	240	6	4.06	+	1.48	0.309	1
negative regulation of cell motility (GO:2000146)	240	6	4.06	+	1.48	0.309	1
positive regulation of macromolecule biosynthetic process (GO:0010557)	2058	29	34.84	-	0.83	0.309	1
cellular response to organic substance (GO:0071310)	1316	17	22.28	-	0.76	0.31	1
viral life cycle (GO:0019058)	142	4	2.4	+	1.66	0.311	1
negative regulation of gene expression (GO:0010629)	767	9	12.98	-	0.69	0.312	1
cardiac septum morphogenesis (GO:0060411)	66	2	1.12	+	1.79	0.313	1
nephron epithelium morphogenesis (GO:0072088)	66	2	1.12	+	1.79	0.313	1
regulation of striated muscle cell differentiation (GO:0051153)	66	2	1.12	+	1.79	0.313	1
positive regulation of MAP kinase activity (GO:0043406)	66	2	1.12	+	1.79	0.313	1
ubiquitin-dependent ERAD pathway (GO:0030433)	66	2	1.12	+	1.79	0.313	1
regulation of miRNA transcription (GO:1902893)	66	2	1.12	+	1.79	0.313	1
epithelial cell proliferation (GO:0050673)	144	4	2.44	+	1.64	0.315	1
response to reactive oxygen species (GO:0000302)	145	4	2.45	+	1.63	0.318	1
mesoderm formation (GO:0001707)	67	2	1.13	+	1.76	0.319	1
DNA geometric change (GO:0032392)	67	2	1.13	+	1.76	0.319	1
renal tubule morphogenesis (GO:0061333)	67	2	1.13	+	1.76	0.319	1
protein localization to chromosome (GO:0034502)	67	2	1.13	+	1.76	0.319	1
ventricular septum development (GO:0003281)	67	2	1.13	+	1.76	0.319	1
heart valve development (GO:0003170)	67	2	1.13	+	1.76	0.319	1
negative regulation of protein localization to plasma membrane (GO:1903077)	22	1	0.37	+	2.69	0.32	1
spermatid nucleus differentiation (GO:0007289)	22	1	0.37	+	2.69	0.32	1
camera-type eye photoreceptor cell differentiation (GO:0060219)	22	1	0.37	+	2.69	0.32	1
positive regulation of collagen biosynthetic process (GO:0032967)	22	1	0.37	+	2.69	0.32	1
negative regulation of organic acid transport (GO:0032891)	22	1	0.37	+	2.69	0.32	1
positive regulation of CD4-positive, alpha-beta T cell activation (GO:2000516)	22	1	0.37	+	2.69	0.32	1
vascular endothelial growth factor signaling pathway (GO:0038084)	22	1	0.37	+	2.69	0.32	1
hematopoietic stem cell proliferation (GO:0071425)	22	1	0.37	+	2.69	0.32	1
regulation of interleukin-4 production (GO:0032673)	22	1	0.37	+	2.69	0.32	1
early endosome to late endosome transport (GO:0045022)	22	1	0.37	+	2.69	0.32	1
RNA-templated DNA biosynthetic process (GO:0006278)	22	1	0.37	+	2.69	0.32	1
regulation of brown fat cell differentiation (GO:0090335)	22	1	0.37	+	2.69	0.32	1
smooth muscle tissue development (GO:0048745)	22	1	0.37	+	2.69	0.32	1
regulation of skeletal muscle tissue development (GO:0048641)	22	1	0.37	+	2.69	0.32	1
negative regulation of B cell activation (GO:0050869)	22	1	0.37	+	2.69	0.32	1
keratinization (GO:0031424)	22	1	0.37	+	2.69	0.32	1
polarized epithelial cell differentiation (GO:0030859)	22	1	0.37	+	2.69	0.32	1
rRNA transcription (GO:0009303)	22	1	0.37	+	2.69	0.32	1
long-chain fatty-acyl-CoA metabolic process (GO:0035336)	22	1	0.37	+	2.69	0.32	1
membrane repolarization (GO:0086009)	22	1	0.37	+	2.69	0.32	1
secondary palate development (GO:0062009)	22	1	0.37	+	2.69	0.32	1
positive regulation of phospholipase C activity (GO:0010863)	22	1	0.37	+	2.69	0.32	1
positive regulation of dendrite extension (GO:1903861)	22	1	0.37	+	2.69	0.32	1
viral budding (GO:0046755)	22	1	0.37	+	2.69	0.32	1
regulation of ERAD pathway (GO:1904292)	22	1	0.37	+	2.69	0.32	1
axis elongation (GO:0003401)	22	1	0.37	+	2.69	0.32	1
negative regulation of muscle hypertrophy (GO:0014741)	22	1	0.37	+	2.69	0.32	1
prostate gland morphogenesis (GO:0060512)	22	1	0.37	+	2.69	0.32	1
neural tube development (GO:0021915)	146	4	2.47	+	1.62	0.32	1
regulation of phosphorylation (GO:0042325)	795	17	13.46	+	1.26	0.321	1
cardiac chamber development (GO:0003205)	147	4	2.49	+	1.61	0.322	1
organonitrogen compound biosynthetic process (GO:1901566)	1065	22	18.03	+	1.22	0.323	1
morphogenesis of a branching epithelium (GO:0061138)	148	4	2.51	+	1.6	0.324	1
negative regulation of neuron differentiation (GO:0045665)	68	2	1.15	+	1.74	0.325	1
nephron morphogenesis (GO:0072028)	68	2	1.15	+	1.74	0.325	1
regulation of stem cell population maintenance (GO:2000036)	68	2	1.15	+	1.74	0.325	1
stress-activated MAPK cascade (GO:0051403)	68	2	1.15	+	1.74	0.325	1
positive regulation of insulin secretion (GO:0032024)	68	2	1.15	+	1.74	0.325	1
cranial skeletal system development (GO:1904888)	68	2	1.15	+	1.74	0.325	1
regulation of protein targeting (GO:1903533)	68	2	1.15	+	1.74	0.325	1
outflow tract morphogenesis (GO:0003151)	68	2	1.15	+	1.74	0.325	1
negative regulation of cell cycle G1/S phase transition (GO:1902807)	68	2	1.15	+	1.74	0.325	1
positive regulation of kinase activity (GO:0033674)	251	6	4.25	+	1.41	0.327	1
meiotic cell cycle process (GO:1903046)	150	4	2.54	+	1.58	0.329	1
regulation of protein localization to membrane (GO:1905475)	150	4	2.54	+	1.58	0.329	1
cellular response to growth factor stimulus (GO:0071363)	399	9	6.75	+	1.33	0.329	1
response to biotic stimulus (GO:0009607)	835	10	14.14	-	0.71	0.33	1
negative regulation of cell growth (GO:0030308)	151	4	2.56	+	1.56	0.331	1
central nervous system myelination (GO:0022010)	23	1	0.39	+	2.57	0.332	1
platelet dense granule organization (GO:0060155)	23	1	0.39	+	2.57	0.332	1
regulation of double-strand break repair via nonhomologous end joining (GO:2001032)	23	1	0.39	+	2.57	0.332	1
nuclear migration (GO:0007097)	23	1	0.39	+	2.57	0.332	1
negative regulation of microtubule depolymerization (GO:0007026)	23	1	0.39	+	2.57	0.332	1
positive regulation of cardiac muscle cell proliferation (GO:0060045)	23	1	0.39	+	2.57	0.332	1
regulation of isotype switching (GO:0045191)	23	1	0.39	+	2.57	0.332	1
regulation of glycogen biosynthetic process (GO:0005979)	23	1	0.39	+	2.57	0.332	1
negative regulation of extrinsic apoptotic signaling pathway via death domain receptors (GO:1902042)	23	1	0.39	+	2.57	0.332	1
cellular response to copper ion (GO:0071280)	23	1	0.39	+	2.57	0.332	1
regulation of mitochondrial fission (GO:0090140)	23	1	0.39	+	2.57	0.332	1
axon ensheathment in central nervous system (GO:0032291)	23	1	0.39	+	2.57	0.332	1
myelin assembly (GO:0032288)	23	1	0.39	+	2.57	0.332	1
regulation of mitochondrial outer membrane permeabilization involved in apoptotic signaling pathway (GO:1901028)	23	1	0.39	+	2.57	0.332	1
positive regulation of cardiac muscle tissue growth (GO:0055023)	23	1	0.39	+	2.57	0.332	1
hair follicle morphogenesis (GO:0031069)	23	1	0.39	+	2.57	0.332	1
fatty-acyl-CoA biosynthetic process (GO:0046949)	23	1	0.39	+	2.57	0.332	1
positive regulation of cellular response to insulin stimulus (GO:1900078)	23	1	0.39	+	2.57	0.332	1
regulation of glucan biosynthetic process (GO:0010962)	23	1	0.39	+	2.57	0.332	1
phosphatidylinositol dephosphorylation (GO:0046856)	23	1	0.39	+	2.57	0.332	1
positive regulation of collagen metabolic process (GO:0010714)	23	1	0.39	+	2.57	0.332	1
cAMP-mediated signaling (GO:0019933)	23	1	0.39	+	2.57	0.332	1
retrotransposon silencing (GO:0010526)	23	1	0.39	+	2.57	0.332	1
positive regulation of immunoglobulin mediated immune response (GO:0002891)	23	1	0.39	+	2.57	0.332	1
establishment of monopolar cell polarity (GO:0061162)	23	1	0.39	+	2.57	0.332	1
positive regulation of vasoconstriction (GO:0045907)	23	1	0.39	+	2.57	0.332	1
regulation of synaptic vesicle recycling (GO:1903421)	23	1	0.39	+	2.57	0.332	1
positive regulation of B cell mediated immunity (GO:0002714)	23	1	0.39	+	2.57	0.332	1
negative regulation of chromosome organization (GO:2001251)	69	2	1.17	+	1.71	0.332	1
cellular response to acid chemical (GO:0071229)	69	2	1.17	+	1.71	0.332	1
mesoderm morphogenesis (GO:0048332)	69	2	1.17	+	1.71	0.332	1
amino acid catabolic process (GO:0009063)	69	2	1.17	+	1.71	0.332	1
protein localization to vacuole (GO:0072665)	69	2	1.17	+	1.71	0.332	1
system development (GO:0048731)	2891	55	48.94	+	1.12	0.332	1
non-membrane-bounded organelle assembly (GO:0140694)	263	2	4.45	-	0.45	0.333	1
nervous system development (GO:0007399)	1874	37	31.72	+	1.17	0.335	1
negative regulation of Wnt signaling pathway (GO:0030178)	153	4	2.59	+	1.54	0.336	1
positive regulation of lymphocyte mediated immunity (GO:0002708)	70	2	1.18	+	1.69	0.338	1
somite development (GO:0061053)	70	2	1.18	+	1.69	0.338	1
negative regulation of lipid metabolic process (GO:0045833)	70	2	1.18	+	1.69	0.338	1
cardiac muscle tissue development (GO:0048738)	154	4	2.61	+	1.53	0.339	1
positive regulation of catabolic process (GO:0009896)	436	10	7.38	+	1.35	0.342	1
epithelial tube branching involved in lung morphogenesis (GO:0060441)	24	1	0.41	+	2.46	0.343	1
cerebellar cortex formation (GO:0021697)	24	1	0.41	+	2.46	0.343	1
type I interferon-mediated signaling pathway (GO:0060337)	24	1	0.41	+	2.46	0.343	1
cell differentiation in hindbrain (GO:0021533)	24	1	0.41	+	2.46	0.343	1
negative regulation of stem cell population maintenance (GO:1902455)	24	1	0.41	+	2.46	0.343	1
positive regulation of interleukin-10 production (GO:0032733)	24	1	0.41	+	2.46	0.343	1
positive regulation of focal adhesion assembly (GO:0051894)	24	1	0.41	+	2.46	0.343	1
cellular response to type I interferon (GO:0071357)	24	1	0.41	+	2.46	0.343	1
mismatch repair (GO:0006298)	24	1	0.41	+	2.46	0.343	1
protein localization to chromatin (GO:0071168)	24	1	0.41	+	2.46	0.343	1
positive regulation of oligodendrocyte differentiation (GO:0048714)	24	1	0.41	+	2.46	0.343	1
vesicle-mediated transport between endosomal compartments (GO:0098927)	24	1	0.41	+	2.46	0.343	1
positive regulation of p38MAPK cascade (GO:1900745)	24	1	0.41	+	2.46	0.343	1
Rac protein signal transduction (GO:0016601)	24	1	0.41	+	2.46	0.343	1
positive regulation of insulin secretion involved in cellular response to glucose stimulus (GO:0035774)	24	1	0.41	+	2.46	0.343	1
cellular response to amyloid-beta (GO:1904646)	24	1	0.41	+	2.46	0.343	1
regulation of phospholipase C activity (GO:1900274)	24	1	0.41	+	2.46	0.343	1
cell-cell signaling involved in cardiac conduction (GO:0086019)	24	1	0.41	+	2.46	0.343	1
negative regulation of protein localization to cell periphery (GO:1904376)	24	1	0.41	+	2.46	0.343	1
telomere maintenance via telomere lengthening (GO:0010833)	24	1	0.41	+	2.46	0.343	1
regulation of dendrite extension (GO:1903859)	24	1	0.41	+	2.46	0.343	1
establishment or maintenance of monopolar cell polarity (GO:0061339)	24	1	0.41	+	2.46	0.343	1
regulation of androgen receptor signaling pathway (GO:0060765)	24	1	0.41	+	2.46	0.343	1
negative regulation of epidermal growth factor receptor signaling pathway (GO:0042059)	24	1	0.41	+	2.46	0.343	1
pyrimidine-containing compound catabolic process (GO:0072529)	24	1	0.41	+	2.46	0.343	1
regulation of system process (GO:0044057)	438	10	7.41	+	1.35	0.343	1
morphogenesis of a branching structure (GO:0001763)	157	4	2.66	+	1.51	0.346	1
regulation of peptidyl-tyrosine phosphorylation (GO:0050730)	157	4	2.66	+	1.51	0.346	1
regulation of programmed cell death (GO:0043067)	1186	24	20.08	+	1.2	0.347	1
establishment of protein localization to organelle (GO:0072594)	286	7	4.84	+	1.45	0.348	1
cell division (GO:0051301)	445	10	7.53	+	1.33	0.349	1
positive regulation of organelle assembly (GO:1902117)	72	2	1.22	+	1.64	0.35	1
respiratory electron transport chain (GO:0022904)	72	2	1.22	+	1.64	0.35	1
regulation of transcription elongation by RNA polymerase II (GO:0034243)	72	2	1.22	+	1.64	0.35	1
ubiquitin-dependent protein catabolic process (GO:0006511)	447	10	7.57	+	1.32	0.35	1
regulation of cell cycle (GO:0051726)	906	19	15.34	+	1.24	0.35	1
negative regulation of phosphate metabolic process (GO:0045936)	292	7	4.94	+	1.42	0.353	1
lymph vessel development (GO:0001945)	25	1	0.42	+	2.36	0.354	1
establishment of tissue polarity (GO:0007164)	25	1	0.42	+	2.36	0.354	1
phosphatidic acid biosynthetic process (GO:0006654)	25	1	0.42	+	2.36	0.354	1
mitotic spindle assembly checkpoint signaling (GO:0007094)	25	1	0.42	+	2.36	0.354	1
establishment of planar polarity (GO:0001736)	25	1	0.42	+	2.36	0.354	1
negative regulation of amine transport (GO:0051953)	25	1	0.42	+	2.36	0.354	1
protein K11-linked ubiquitination (GO:0070979)	25	1	0.42	+	2.36	0.354	1
transcription by RNA polymerase I (GO:0006360)	25	1	0.42	+	2.36	0.354	1
postreplication repair (GO:0006301)	25	1	0.42	+	2.36	0.354	1
late endosome to vacuole transport via multivesicular body sorting pathway (GO:0032511)	25	1	0.42	+	2.36	0.354	1
peptidyl-glutamic acid modification (GO:0018200)	25	1	0.42	+	2.36	0.354	1
mitotic spindle checkpoint signaling (GO:0071174)	25	1	0.42	+	2.36	0.354	1
spindle assembly checkpoint signaling (GO:0071173)	25	1	0.42	+	2.36	0.354	1
epidermis morphogenesis (GO:0048730)	25	1	0.42	+	2.36	0.354	1
negative regulation of lipid transport (GO:0032369)	25	1	0.42	+	2.36	0.354	1
leukocyte degranulation (GO:0043299)	25	1	0.42	+	2.36	0.354	1
intrinsic apoptotic signaling pathway in response to DNA damage by p53 class mediator (GO:0042771)	25	1	0.42	+	2.36	0.354	1
sodium ion homeostasis (GO:0055078)	25	1	0.42	+	2.36	0.354	1
potassium ion homeostasis (GO:0055075)	25	1	0.42	+	2.36	0.354	1
neuroinflammatory response (GO:0150076)	25	1	0.42	+	2.36	0.354	1
regulation of phospholipid metabolic process (GO:1903725)	25	1	0.42	+	2.36	0.354	1
regulation of natural killer cell mediated cytotoxicity (GO:0042269)	25	1	0.42	+	2.36	0.354	1
protein localization to cell surface (GO:0034394)	25	1	0.42	+	2.36	0.354	1
regulation of fatty acid oxidation (GO:0046320)	25	1	0.42	+	2.36	0.354	1
cerebral cortex neuron differentiation (GO:0021895)	25	1	0.42	+	2.36	0.354	1
atrioventricular valve morphogenesis (GO:0003181)	25	1	0.42	+	2.36	0.354	1
regulation of animal organ formation (GO:0003156)	25	1	0.42	+	2.36	0.354	1
negative regulation of miRNA transcription (GO:1902894)	25	1	0.42	+	2.36	0.354	1
regulation of necroptotic process (GO:0060544)	25	1	0.42	+	2.36	0.354	1
negative regulation of phosphorus metabolic process (GO:0010563)	293	7	4.96	+	1.41	0.354	1
negative regulation of intracellular signal transduction (GO:1902532)	451	10	7.63	+	1.31	0.354	1
regulation of stem cell differentiation (GO:2000736)	73	2	1.24	+	1.62	0.356	1
chloride transmembrane transport (GO:1902476)	73	2	1.24	+	1.62	0.356	1
regulation of cyclin-dependent protein serine/threonine kinase activity (GO:0000079)	73	2	1.24	+	1.62	0.356	1
modification-dependent protein catabolic process (GO:0019941)	455	10	7.7	+	1.3	0.357	1
embryonic placenta development (GO:0001892)	74	2	1.25	+	1.6	0.362	1
oligodendrocyte differentiation (GO:0048709)	74	2	1.25	+	1.6	0.362	1
nucleoside phosphate catabolic process (GO:1901292)	74	2	1.25	+	1.6	0.362	1
actin filament-based movement (GO:0030048)	74	2	1.25	+	1.6	0.362	1
proteasome-mediated ubiquitin-dependent protein catabolic process (GO:0043161)	301	7	5.1	+	1.37	0.364	1
regulation of osteoblast proliferation (GO:0033688)	26	1	0.44	+	2.27	0.365	1
regulation of T-helper cell differentiation (GO:0045622)	26	1	0.44	+	2.27	0.365	1
negative regulation of cell junction assembly (GO:1901889)	26	1	0.44	+	2.27	0.365	1
regulation of monooxygenase activity (GO:0032768)	26	1	0.44	+	2.27	0.365	1
non-canonical NF-kappaB signal transduction (GO:0038061)	26	1	0.44	+	2.27	0.365	1
regulation of astrocyte differentiation (GO:0048710)	26	1	0.44	+	2.27	0.365	1
regulation of cholesterol metabolic process (GO:0090181)	26	1	0.44	+	2.27	0.365	1
regulation of response to nutrient levels (GO:0032107)	26	1	0.44	+	2.27	0.365	1
regulation of response to extracellular stimulus (GO:0032104)	26	1	0.44	+	2.27	0.365	1
spindle checkpoint signaling (GO:0031577)	26	1	0.44	+	2.27	0.365	1
regulation of defense response to virus by host (GO:0050691)	26	1	0.44	+	2.27	0.365	1
response to exogenous dsRNA (GO:0043330)	26	1	0.44	+	2.27	0.365	1
thyroid gland development (GO:0030878)	26	1	0.44	+	2.27	0.365	1
eating behavior (GO:0042755)	26	1	0.44	+	2.27	0.365	1
regulation of microtubule depolymerization (GO:0031114)	26	1	0.44	+	2.27	0.365	1
cellular metabolic compound salvage (GO:0043094)	26	1	0.44	+	2.27	0.365	1
negative regulation of telomere maintenance via telomere lengthening (GO:1904357)	26	1	0.44	+	2.27	0.365	1
adrenal gland development (GO:0030325)	26	1	0.44	+	2.27	0.365	1
miRNA-mediated post-transcriptional gene silencing (GO:0035195)	26	1	0.44	+	2.27	0.365	1
embryonic hindlimb morphogenesis (GO:0035116)	26	1	0.44	+	2.27	0.365	1
cell fate commitment involved in formation of primary germ layer (GO:0060795)	26	1	0.44	+	2.27	0.365	1
cardiac atrium morphogenesis (GO:0003209)	26	1	0.44	+	2.27	0.365	1
diol metabolic process (GO:0034311)	26	1	0.44	+	2.27	0.365	1
regulation of natural killer cell mediated immunity (GO:0002715)	26	1	0.44	+	2.27	0.365	1
atrioventricular valve development (GO:0003171)	26	1	0.44	+	2.27	0.365	1
metal ion transport (GO:0030001)	488	5	8.26	-	0.61	0.366	1
maintenance of location in cell (GO:0051651)	75	2	1.27	+	1.58	0.368	1
regulation of response to endoplasmic reticulum stress (GO:1905897)	75	2	1.27	+	1.58	0.368	1
oxidative phosphorylation (GO:0006119)	75	2	1.27	+	1.58	0.368	1
platelet activation (GO:0030168)	75	2	1.27	+	1.58	0.368	1
positive regulation of adaptive immune response based on somatic recombination of immune receptors built from immunoglobulin superfamily domains (GO:0002824)	75	2	1.27	+	1.58	0.368	1
response to salt (GO:1902074)	306	7	5.18	+	1.35	0.37	1
regulation of apoptotic signaling pathway (GO:2001233)	307	7	5.2	+	1.35	0.372	1
plasma membrane bounded cell projection organization (GO:0120036)	987	20	16.71	+	1.2	0.372	1
negative regulation of protein serine/threonine kinase activity (GO:0071901)	76	2	1.29	+	1.55	0.374	1
regulation of miRNA metabolic process (GO:2000628)	76	2	1.29	+	1.55	0.374	1
DNA conformation change (GO:0071103)	76	2	1.29	+	1.55	0.374	1
regulation of alpha-beta T cell activation (GO:0046634)	76	2	1.29	+	1.55	0.374	1
regulation of cyclin-dependent protein kinase activity (GO:1904029)	76	2	1.29	+	1.55	0.374	1
regulation of embryonic development (GO:0045995)	76	2	1.29	+	1.55	0.374	1
ameboidal-type cell migration (GO:0001667)	167	4	2.83	+	1.41	0.374	1
rRNA processing (GO:0006364)	167	4	2.83	+	1.41	0.374	1
cellular aromatic compound metabolic process (GO:0006725)	2282	33	38.63	-	0.85	0.374	1
positive regulation of heart growth (GO:0060421)	27	1	0.46	+	2.19	0.375	1
negative regulation of mitotic sister chromatid separation (GO:2000816)	27	1	0.46	+	2.19	0.375	1
regulation of membrane repolarization (GO:0060306)	27	1	0.46	+	2.19	0.375	1
response to iron ion (GO:0010039)	27	1	0.46	+	2.19	0.375	1
negative regulation of miRNA metabolic process (GO:2000629)	27	1	0.46	+	2.19	0.375	1
protein targeting to lysosome (GO:0006622)	27	1	0.46	+	2.19	0.375	1
negative regulation of intrinsic apoptotic signaling pathway in response to DNA damage (GO:1902230)	27	1	0.46	+	2.19	0.375	1
positive regulation of mesenchymal cell proliferation (GO:0002053)	27	1	0.46	+	2.19	0.375	1
demethylation (GO:0070988)	27	1	0.46	+	2.19	0.375	1
negative regulation of mitotic sister chromatid segregation (GO:0033048)	27	1	0.46	+	2.19	0.375	1
negative regulation of sister chromatid segregation (GO:0033046)	27	1	0.46	+	2.19	0.375	1
tricarboxylic acid cycle (GO:0006099)	27	1	0.46	+	2.19	0.375	1
peptidyl-lysine methylation (GO:0018022)	27	1	0.46	+	2.19	0.375	1
positive regulation of meiotic cell cycle (GO:0051446)	27	1	0.46	+	2.19	0.375	1
brown fat cell differentiation (GO:0050873)	27	1	0.46	+	2.19	0.375	1
embryonic digestive tract development (GO:0048566)	27	1	0.46	+	2.19	0.375	1
maturation of 5.8S rRNA (GO:0000460)	27	1	0.46	+	2.19	0.375	1
positive regulation of mitochondrial membrane permeability (GO:0035794)	27	1	0.46	+	2.19	0.375	1
negative regulation of macroautophagy (GO:0016242)	27	1	0.46	+	2.19	0.375	1
regulation of miRNA-mediated gene silencing (GO:0060964)	27	1	0.46	+	2.19	0.375	1
chromosome condensation (GO:0030261)	27	1	0.46	+	2.19	0.375	1
phosphatidic acid metabolic process (GO:0046473)	27	1	0.46	+	2.19	0.375	1
mesenchymal cell proliferation (GO:0010463)	27	1	0.46	+	2.19	0.375	1
mating behavior (GO:0007617)	27	1	0.46	+	2.19	0.375	1
negative regulation of mitotic metaphase/anaphase transition (GO:0045841)	27	1	0.46	+	2.19	0.375	1
positive regulation of innate immune response (GO:0045089)	177	1	3	-	0.33	0.376	1
negative regulation of translation (GO:0017148)	179	1	3.03	-	0.33	0.377	1
exocytosis (GO:0006887)	182	1	3.08	-	0.32	0.378	1
nephron tubule development (GO:0072080)	77	2	1.3	+	1.53	0.38	1
positive regulation of reproductive process (GO:2000243)	77	2	1.3	+	1.53	0.38	1
response to wounding (GO:0009611)	324	3	5.48	-	0.55	0.382	1
positive regulation of response to biotic stimulus (GO:0002833)	192	1	3.25	-	0.31	0.385	1
face morphogenesis (GO:0060325)	28	1	0.47	+	2.11	0.386	1
negative regulation of cation channel activity (GO:2001258)	28	1	0.47	+	2.11	0.386	1
spinal cord motor neuron differentiation (GO:0021522)	28	1	0.47	+	2.11	0.386	1
metanephric nephron development (GO:0072210)	28	1	0.47	+	2.11	0.386	1
icosanoid transport (GO:0071715)	28	1	0.47	+	2.11	0.386	1
regulation of post-transcriptional gene silencing (GO:0060147)	28	1	0.47	+	2.11	0.386	1
positive regulation of interferon-beta production (GO:0032728)	28	1	0.47	+	2.11	0.386	1
cellular extravasation (GO:0045123)	28	1	0.47	+	2.11	0.386	1
protein palmitoylation (GO:0018345)	28	1	0.47	+	2.11	0.386	1
DNA methylation (GO:0006306)	28	1	0.47	+	2.11	0.386	1
DNA alkylation (GO:0006305)	28	1	0.47	+	2.11	0.386	1
centrosome localization (GO:0051642)	28	1	0.47	+	2.11	0.386	1
regulation of spindle assembly (GO:0090169)	28	1	0.47	+	2.11	0.386	1
B cell receptor signaling pathway (GO:0050853)	28	1	0.47	+	2.11	0.386	1
mesodermal cell differentiation (GO:0048333)	28	1	0.47	+	2.11	0.386	1
regulation of post-transcriptional gene silencing by regulatory ncRNA (GO:1900368)	28	1	0.47	+	2.11	0.386	1
exploration behavior (GO:0035640)	28	1	0.47	+	2.11	0.386	1
focal adhesion assembly (GO:0048041)	28	1	0.47	+	2.11	0.386	1
microtubule organizing center localization (GO:0061842)	28	1	0.47	+	2.11	0.386	1
regulation of programmed necrotic cell death (GO:0062098)	28	1	0.47	+	2.11	0.386	1
natural killer cell activation (GO:0030101)	28	1	0.47	+	2.11	0.386	1
mammary gland duct morphogenesis (GO:0060603)	28	1	0.47	+	2.11	0.386	1
hypothalamus development (GO:0021854)	28	1	0.47	+	2.11	0.386	1
cellular response to topologically incorrect protein (GO:0035967)	78	2	1.32	+	1.51	0.386	1
phospholipid transport (GO:0015914)	78	2	1.32	+	1.51	0.386	1
female gonad development (GO:0008585)	78	2	1.32	+	1.51	0.386	1
regulation of response to biotic stimulus (GO:0002831)	339	3	5.74	-	0.52	0.386	1
response to alcohol (GO:0097305)	193	1	3.27	-	0.31	0.386	1
cellular component assembly (GO:0022607)	1903	27	32.21	-	0.84	0.388	1
homeostatic process (GO:0042592)	1084	14	18.35	-	0.76	0.388	1
ear development (GO:0043583)	194	5	3.28	+	1.52	0.39	1
viral process (GO:0016032)	194	5	3.28	+	1.52	0.39	1
cellular homeostasis (GO:0019725)	535	6	9.06	-	0.66	0.391	1
ATP metabolic process (GO:0046034)	79	2	1.34	+	1.5	0.392	1
negative regulation of T cell activation (GO:0050868)	79	2	1.34	+	1.5	0.392	1
positive regulation of protein localization to nucleus (GO:1900182)	79	2	1.34	+	1.5	0.392	1
erythrocyte differentiation (GO:0030218)	79	2	1.34	+	1.5	0.392	1
regulation of hydrolase activity (GO:0051336)	543	6	9.19	-	0.65	0.392	1
amino acid metabolic process (GO:0006520)	197	5	3.33	+	1.5	0.394	1
regulation of hormone secretion (GO:0046883)	197	5	3.33	+	1.5	0.394	1
lymphocyte differentiation (GO:0030098)	198	5	3.35	+	1.49	0.395	1
endochondral ossification (GO:0001958)	29	1	0.49	+	2.04	0.396	1
regulation of transcription regulatory region DNA binding (GO:2000677)	29	1	0.49	+	2.04	0.396	1
regulation of collagen biosynthetic process (GO:0032965)	29	1	0.49	+	2.04	0.396	1
regulation of polysaccharide biosynthetic process (GO:0032885)	29	1	0.49	+	2.04	0.396	1
regulation of chromatin organization (GO:1902275)	29	1	0.49	+	2.04	0.396	1
negative regulation of metaphase/anaphase transition of cell cycle (GO:1902100)	29	1	0.49	+	2.04	0.396	1
peptidyl-cysteine modification (GO:0018198)	29	1	0.49	+	2.04	0.396	1
regulation of fibroblast growth factor receptor signaling pathway (GO:0040036)	29	1	0.49	+	2.04	0.396	1
negative regulation of chromosome separation (GO:1905819)	29	1	0.49	+	2.04	0.396	1
pigment cell differentiation (GO:0050931)	29	1	0.49	+	2.04	0.396	1
negative regulation of ERBB signaling pathway (GO:1901185)	29	1	0.49	+	2.04	0.396	1
positive regulation of dendrite morphogenesis (GO:0050775)	29	1	0.49	+	2.04	0.396	1
negative regulation of protein localization to membrane (GO:1905476)	29	1	0.49	+	2.04	0.396	1
negative regulation of striated muscle cell differentiation (GO:0051154)	29	1	0.49	+	2.04	0.396	1
multivesicular body assembly (GO:0036258)	29	1	0.49	+	2.04	0.396	1
cytochrome complex assembly (GO:0017004)	29	1	0.49	+	2.04	0.396	1
apoptotic cell clearance (GO:0043277)	29	1	0.49	+	2.04	0.396	1
replacement ossification (GO:0036075)	29	1	0.49	+	2.04	0.396	1
developmental induction (GO:0031128)	29	1	0.49	+	2.04	0.396	1
positive regulation of cell-substrate junction organization (GO:0150117)	29	1	0.49	+	2.04	0.396	1
regulation of cholesterol efflux (GO:0010874)	29	1	0.49	+	2.04	0.396	1
negative regulation of ossification (GO:0030279)	29	1	0.49	+	2.04	0.396	1
positive regulation of fatty acid metabolic process (GO:0045923)	29	1	0.49	+	2.04	0.396	1
cellular component morphogenesis (GO:0032989)	550	12	9.31	+	1.29	0.396	1
response to other organism (GO:0051707)	802	10	13.58	-	0.74	0.396	1
response to external biotic stimulus (GO:0043207)	803	10	13.59	-	0.74	0.396	1
chloride transport (GO:0006821)	80	2	1.35	+	1.48	0.397	1
isoprenoid metabolic process (GO:0006720)	80	2	1.35	+	1.48	0.397	1
regulation of postsynaptic membrane potential (GO:0060078)	80	2	1.35	+	1.48	0.397	1
regulation of microtubule polymerization or depolymerization (GO:0031110)	80	2	1.35	+	1.48	0.397	1
kidney morphogenesis (GO:0060993)	80	2	1.35	+	1.48	0.397	1
regulation of TORC1 signaling (GO:1903432)	80	2	1.35	+	1.48	0.397	1
regulation of protein secretion (GO:0050708)	202	5	3.42	+	1.46	0.4	1
ceramide metabolic process (GO:0006672)	81	2	1.37	+	1.46	0.403	1
positive regulation of adaptive immune response (GO:0002821)	81	2	1.37	+	1.46	0.403	1
cellular response to peptide hormone stimulus (GO:0071375)	204	5	3.45	+	1.45	0.403	1
regulation of protein modification by small protein conjugation or removal (GO:1903320)	205	5	3.47	+	1.44	0.404	1
positive regulation of immunoglobulin production (GO:0002639)	30	1	0.51	+	1.97	0.406	1
apoptotic process involved in development (GO:1902742)	30	1	0.51	+	1.97	0.406	1
cell volume homeostasis (GO:0006884)	30	1	0.51	+	1.97	0.406	1
antigen processing and presentation of peptide antigen via MHC class I (GO:0002474)	30	1	0.51	+	1.97	0.406	1
negative regulation of cell-matrix adhesion (GO:0001953)	30	1	0.51	+	1.97	0.406	1
virion assembly (GO:0019068)	30	1	0.51	+	1.97	0.406	1
negative regulation of chromosome segregation (GO:0051985)	30	1	0.51	+	1.97	0.406	1
regulation of glycogen metabolic process (GO:0070873)	30	1	0.51	+	1.97	0.406	1
cellular response to cadmium ion (GO:0071276)	30	1	0.51	+	1.97	0.406	1
negative regulation of intracellular protein transport (GO:0090317)	30	1	0.51	+	1.97	0.406	1
negative regulation of proteasomal ubiquitin-dependent protein catabolic process (GO:0032435)	30	1	0.51	+	1.97	0.406	1
positive regulation of membrane permeability (GO:1905710)	30	1	0.51	+	1.97	0.406	1
sperm flagellum assembly (GO:0120316)	30	1	0.51	+	1.97	0.406	1
negative regulation of coagulation (GO:0050819)	30	1	0.51	+	1.97	0.406	1
lymphocyte apoptotic process (GO:0070227)	30	1	0.51	+	1.97	0.406	1
epithelial cell differentiation involved in kidney development (GO:0035850)	30	1	0.51	+	1.97	0.406	1
multivesicular body organization (GO:0036257)	30	1	0.51	+	1.97	0.406	1
insulin-like growth factor receptor signaling pathway (GO:0048009)	30	1	0.51	+	1.97	0.406	1
ribonucleoside diphosphate metabolic process (GO:0009185)	30	1	0.51	+	1.97	0.406	1
positive regulation of transforming growth factor beta receptor signaling pathway (GO:0030511)	30	1	0.51	+	1.97	0.406	1
[truncated: 12,565 more rows]

## Sheet: Exons_KO-Overlap
Analysis Type:	PANTHER Overrepresentation Test (Released 20231017)
Annotation Version and Release Date:	GO Ontology database DOI: 10.5281/zenodo.8436609 Released 2023-10-09
Analyzed List:	Client Text Box Input (Homo sapiens)
Reference List:	Exons_background.txt (Homo sapiens)
Test Type:	FISHER
Correction:	FDR
GO biological process complete	Exons_background.txt - REFLIST (18464)	Client Text Box Input (984)	Client Text Box Input (expected)	Client Text Box Input (over/under)	Client Text Box Input (fold Enrichment)	Client Text Box Input (raw P-value)	Client Text Box Input (FDR)
sensory perception of chemical stimulus (GO:0007606)	485	7	25.85	-	0.27	2.54e-05	0.388
actin filament organization (GO:0007015)	267	33	14.23	+	2.32	2.68e-05	0.204
actin cytoskeleton organization (GO:0030036)	524	53	27.93	+	1.9	2.75e-05	0.14
sensory perception of smell (GO:0007608)	412	5	21.96	-	0.23	3.69e-05	0.141
detection of chemical stimulus involved in sensory perception (GO:0050907)	431	6	22.97	-	0.26	5.93e-05	0.181
regulation of cell population proliferation (GO:0042127)	2132	156	113.62	+	1.37	8.84e-05	0.225
actin filament-based process (GO:0030029)	580	55	30.91	+	1.78	9.75e-05	0.213
detection of chemical stimulus involved in sensory perception of smell (GO:0050911)	387	5	20.62	-	0.24	9.95e-05	0.19
organelle assembly (GO:0070925)	809	71	43.11	+	1.65	0.000103	0.175
actomyosin structure organization (GO:0031032)	113	18	6.02	+	2.99	0.000107	0.164
G protein-coupled receptor signaling pathway (GO:0007186)	1145	33	61.02	-	0.54	0.000115	0.159
cellular component assembly (GO:0022607)	2280	164	121.51	+	1.35	0.000116	0.147
organelle organization (GO:0006996)	2926	202	155.94	+	1.3	0.000151	0.177
regulation of signal transduction (GO:0009966)	2897	200	154.39	+	1.3	0.000169	0.184
cellular component organization (GO:0016043)	5315	339	283.25	+	1.2	0.000176	0.18
cellular component biogenesis (GO:0044085)	2513	177	133.93	+	1.32	0.000177	0.168
anatomical structure morphogenesis (GO:0009653)	2185	157	116.44	+	1.35	0.000193	0.173
regulation of cellular response to stress (GO:0080135)	624	57	33.25	+	1.71	0.000233	0.198
cellular component organization or biogenesis (GO:0071840)	5515	349	293.91	+	1.19	0.000238	0.191
regulation of locomotion (GO:0040012)	1006	82	53.61	+	1.53	0.00027	0.206
regulation of cell migration (GO:0030334)	904	75	48.18	+	1.56	0.000311	0.226
phosphatidylinositol phosphate biosynthetic process (GO:0046854)	63	12	3.36	+	3.57	0.000361	0.25
regulation of response to stress (GO:0080134)	1400	107	74.61	+	1.43	0.000368	0.244
phosphatidylinositol-3-phosphate biosynthetic process (GO:0036092)	22	7	1.17	+	5.97	0.000486	0.309
regulation of response to stimulus (GO:0048583)	3797	249	202.35	+	1.23	0.000519	0.317
positive regulation of MAPK cascade (GO:0043410)	450	43	23.98	+	1.79	0.000525	0.308
regulation of megakaryocyte differentiation (GO:0045652)	23	7	1.23	+	5.71	0.000607	0.343
detection of chemical stimulus (GO:0009593)	465	9	24.78	-	0.36	0.000608	0.331
tube development (GO:0035295)	880	72	46.9	+	1.54	0.000614	0.323
developmental process (GO:0032502)	5491	343	292.63	+	1.17	0.000783	0.399
regulation of cell motility (GO:2000145)	964	77	51.37	+	1.5	0.000789	0.389
negative regulation of platelet aggregation (GO:0090331)	11	5	0.59	+	8.53	0.000898	0.428
negative regulation of platelet activation (GO:0010544)	18	6	0.96	+	6.25	0.00101	0.469
cell development (GO:0048468)	2170	151	115.65	+	1.31	0.00102	0.458
regulation of platelet activation (GO:0010543)	52	10	2.77	+	3.61	0.00103	0.436
cellular localization (GO:0051641)	2590	176	138.03	+	1.28	0.00103	0.448
anatomical structure development (GO:0048856)	5011	315	267.05	+	1.18	0.00108	0.447
localization (GO:0051179)	4290	274	228.63	+	1.2	0.00117	0.47
regulation of multicellular organismal process (GO:0051239)	2867	192	152.79	+	1.26	0.00119	0.468
cilium assembly (GO:0060271)	320	32	17.05	+	1.88	0.00129	0.491
positive regulation of cell population proliferation (GO:0008284)	1223	92	65.18	+	1.41	0.00139	0.516
multicellular organismal process (GO:0032501)	6422	392	342.25	+	1.15	0.00142	0.515
regulation of actin filament polymerization (GO:0030833)	128	17	6.82	+	2.49	0.00159	0.553
cell population proliferation (GO:0008283)	1761	125	93.85	+	1.33	0.00159	0.566
megakaryocyte differentiation (GO:0030219)	28	7	1.49	+	4.69	0.00161	0.546
negative regulation of homotypic cell-cell adhesion (GO:0034111)	13	5	0.69	+	7.22	0.00162	0.537
maintenance of protein localization in endoplasmic reticulum (GO:0035437)	13	5	0.69	+	7.22	0.00162	0.526
protein localization to endoplasmic reticulum (GO:0070972)	66	11	3.52	+	3.13	0.00164	0.523
multicellular organism development (GO:0007275)	3808	245	202.94	+	1.21	0.00166	0.518
muscle cell differentiation (GO:0042692)	271	28	14.44	+	1.94	0.0019	0.569
positive regulation of cell differentiation (GO:0045597)	843	67	44.93	+	1.49	0.0019	0.58
negative regulation of signal transduction (GO:0009968)	1251	93	66.67	+	1.39	0.00192	0.563
negative regulation of phosphatidylinositol 3-kinase/protein kinase B signal transduction (GO:0051898)	48	9	2.56	+	3.52	0.00211	0.608
regulation of actin filament length (GO:0030832)	149	18	7.94	+	2.27	0.0022	0.622
negative regulation of lipid transport (GO:0032369)	30	7	1.6	+	4.38	0.00226	0.626
regulation of MAPK cascade (GO:0043408)	630	53	33.57	+	1.58	0.00236	0.644
megakaryocyte development (GO:0035855)	22	6	1.17	+	5.12	0.00239	0.639
melanocyte differentiation (GO:0030318)	22	6	1.17	+	5.12	0.00239	0.628
eye photoreceptor cell differentiation (GO:0001754)	49	9	2.61	+	3.45	0.00239	0.618
cellular response to glucose starvation (GO:0042149)	49	9	2.61	+	3.45	0.00239	0.608
multicellular organismal-level homeostasis (GO:0048871)	593	50	31.6	+	1.58	0.00244	0.61
regulation of cell communication (GO:0010646)	3296	214	175.65	+	1.22	0.0025	0.616
regulation of response to endoplasmic reticulum stress (GO:1905897)	81	12	4.32	+	2.78	0.00251	0.607
positive regulation of intracellular protein transport (GO:0090316)	158	19	8.42	+	2.26	0.00265	0.633
regulation of developmental process (GO:0050793)	2394	161	127.58	+	1.26	0.00266	0.625
negative regulation of cell communication (GO:0010648)	1345	98	71.68	+	1.37	0.00267	0.619
negative regulation of endothelial cell migration (GO:0010596)	50	9	2.66	+	3.38	0.00269	0.605
negative regulation of signaling (GO:0023057)	1346	98	71.73	+	1.37	0.00269	0.613
plasma membrane bounded cell projection organization (GO:0120036)	1125	84	59.95	+	1.4	0.00283	0.626
positive regulation of intracellular transport (GO:0032388)	200	22	10.66	+	2.06	0.00284	0.619
regulation of signaling (GO:0023051)	3290	213	175.33	+	1.21	0.00286	0.615
cellular response to stress (GO:0033554)	1561	111	83.19	+	1.33	0.00287	0.609
muscle cell development (GO:0055001)	162	19	8.63	+	2.2	0.00296	0.618
positive regulation of protein import into nucleus (GO:0042307)	41	8	2.19	+	3.66	0.00297	0.612
tube morphogenesis (GO:0035239)	661	54	35.23	+	1.53	0.00306	0.622
regulation of intracellular protein transport (GO:0033157)	226	24	12.04	+	1.99	0.00311	0.625
positive regulation of smooth muscle cell differentiation (GO:0051152)	16	5	0.85	+	5.86	0.00339	0.672
multicellular organismal response to stress (GO:0033555)	85	12	4.53	+	2.65	0.00357	0.698
myofibril assembly (GO:0030239)	63	10	3.36	+	2.98	0.0036	0.696
endoplasmic reticulum unfolded protein response (GO:0030968)	53	9	2.82	+	3.19	0.0038	0.726
negative regulation of programmed cell death (GO:0043069)	883	68	47.06	+	1.45	0.00385	0.725
skeletal muscle fiber adaptation (GO:0043503)	4	3	0.21	+	14.07	0.00388	0.722
negative regulation of very-low-density lipoprotein particle clearance (GO:0010916)	4	3	0.21	+	14.07	0.00388	0.713
regulation of very-low-density lipoprotein particle clearance (GO:0010915)	4	3	0.21	+	14.07	0.00388	0.705
regulation of ATF6-mediated unfolded protein response (GO:1903891)	4	3	0.21	+	14.07	0.00388	0.696
early endosome to late endosome transport (GO:0045022)	25	6	1.33	+	4.5	0.0041	0.728
eye photoreceptor cell development (GO:0042462)	34	7	1.81	+	3.86	0.00413	0.725
regulation of smoothened signaling pathway (GO:0008589)	87	12	4.64	+	2.59	0.00422	0.732
plasma membrane bounded cell projection assembly (GO:0120031)	412	37	21.96	+	1.69	0.00427	0.732
phosphatidylinositol biosynthetic process (GO:0006661)	120	15	6.4	+	2.35	0.00435	0.738
negative regulation of epithelial cell migration (GO:0010633)	65	10	3.46	+	2.89	0.00439	0.737
negative regulation of response to stimulus (GO:0048585)	1602	112	85.38	+	1.31	0.00463	0.769
cytoskeleton organization (GO:0007010)	1208	88	64.38	+	1.37	0.00469	0.77
negative regulation of cell-matrix adhesion (GO:0001953)	35	7	1.87	+	3.75	0.00475	0.771
striated muscle cell development (GO:0055002)	66	10	3.52	+	2.84	0.00483	0.777
negative regulation of blood coagulation (GO:0030195)	45	8	2.4	+	3.34	0.00488	0.777
positive regulation of muscle cell differentiation (GO:0051149)	67	10	3.57	+	2.8	0.00531	0.836
negative regulation of wound healing (GO:0061045)	67	10	3.57	+	2.8	0.00531	0.827
response to stress (GO:0006950)	3264	209	173.95	+	1.2	0.00545	0.841
negative regulation of hemostasis (GO:1900047)	46	8	2.45	+	3.26	0.00548	0.837
response to inorganic substance (GO:0010035)	510	43	27.18	+	1.58	0.00554	0.838
negative regulation of cell adhesion (GO:0007162)	282	27	15.03	+	1.8	0.00557	0.834
vesicle-mediated transport between endosomal compartments (GO:0098927)	27	6	1.44	+	4.17	0.00566	0.839
positive regulation of biological process (GO:0048518)	5927	358	315.87	+	1.13	0.0057	0.837
regulation of actin polymerization or depolymerization (GO:0008064)	146	17	7.78	+	2.18	0.00575	0.836
regulation of blood coagulation (GO:0030193)	68	10	3.62	+	2.76	0.00582	0.838
cell adhesion (GO:0007155)	925	70	49.3	+	1.42	0.00583	0.831
regulation of neuron differentiation (GO:0045664)	188	20	10.02	+	2	0.00595	0.841
thrombopoietin-mediated signaling pathway (GO:0038163)	5	3	0.27	+	11.26	0.00597	0.836
regulation of kidney size (GO:0035564)	5	3	0.27	+	11.26	0.00597	0.829
striated muscle cell differentiation (GO:0051146)	212	22	11.3	+	1.95	0.006	0.826
regulation of cellular component organization (GO:0051128)	2336	155	124.49	+	1.25	0.00605	0.824
skeletal muscle organ development (GO:0060538)	148	17	7.89	+	2.16	0.00607	0.82
cilium organization (GO:0044782)	351	32	18.71	+	1.71	0.00623	0.835
intracellular transport (GO:0046907)	1300	93	69.28	+	1.34	0.00624	0.828
cell projection organization (GO:0030030)	1173	85	62.51	+	1.36	0.00627	0.825
neurogenesis (GO:0022008)	1304	93	69.49	+	1.34	0.00634	0.827
positive regulation of type I interferon production (GO:0032481)	69	10	3.68	+	2.72	0.00637	0.824
negative regulation of actin filament polymerization (GO:0030837)	58	9	3.09	+	2.91	0.0064	0.822
cell projection assembly (GO:0030031)	425	37	22.65	+	1.63	0.00678	0.863
positive regulation of response to stimulus (GO:0048584)	2123	142	113.14	+	1.26	0.00679	0.857
regulation of hemostasis (GO:1900046)	70	10	3.73	+	2.68	0.00696	0.871
regulation of intracellular signal transduction (GO:1902531)	1706	117	90.92	+	1.29	0.00697	0.866
positive regulation of catabolic process (GO:0009896)	502	42	26.75	+	1.57	0.00702	0.864
system development (GO:0048731)	3409	216	181.68	+	1.19	0.00714	0.872
response to extracellular stimulus (GO:0009991)	505	42	26.91	+	1.56	0.00725	0.878
regulation of oxidative phosphorylation (GO:0002082)	20	5	1.07	+	4.69	0.00748	0.9
spinal cord motor neuron differentiation (GO:0021522)	29	6	1.55	+	3.88	0.00761	0.908
negative regulation of coagulation (GO:0050819)	49	8	2.61	+	3.06	0.00763	0.903
photoreceptor cell development (GO:0042461)	49	8	2.61	+	3.06	0.00763	0.896
positive regulation of protein localization to plasma membrane (GO:1903078)	60	9	3.2	+	2.81	0.00776	0.905
regulation of protein import into nucleus (GO:0042306)	60	9	3.2	+	2.81	0.00776	0.898
positive regulation of intracellular signal transduction (GO:1902533)	993	73	52.92	+	1.38	0.00778	0.893
nervous system development (GO:0007399)	2118	141	112.87	+	1.25	0.00786	0.896
animal organ development (GO:0048513)	2754	178	146.77	+	1.21	0.00796	0.9
homeostatic process (GO:0042592)	1385	97	73.81	+	1.31	0.00799	0.897
positive regulation of cellular process (GO:0048522)	5446	330	290.23	+	1.14	0.00803	0.895
regulation of protein localization to membrane (GO:1905475)	180	19	9.59	+	1.98	0.00811	0.897
morphogenesis of an epithelium (GO:0002009)	446	38	23.77	+	1.6	0.00817	0.898
positive regulation of ERK1 and ERK2 cascade (GO:0070374)	205	21	10.93	+	1.92	0.00832	0.907
supramolecular fiber organization (GO:0097435)	569	46	30.32	+	1.52	0.00851	0.921
myeloid cell differentiation (GO:0030099)	286	27	15.24	+	1.77	0.00854	0.918
B cell proliferation involved in immune response (GO:0002322)	6	3	0.32	+	9.38	0.00862	0.92
commitment of neuronal cell to specific neuron type in forebrain (GO:0021902)	6	3	0.32	+	9.38	0.00862	0.914
regulation of protein localization (GO:0032880)	854	64	45.51	+	1.41	0.00866	0.912
negative regulation of cellular process (GO:0048523)	4703	288	250.64	+	1.15	0.00872	0.912
positive regulation of signal transduction (GO:0009967)	1502	104	80.05	+	1.3	0.00881	0.915
regulation of actin cytoskeleton organization (GO:0032956)	319	29	17	+	1.71	0.00889	0.917
positive regulation of interferon-beta production (GO:0032728)	40	7	2.13	+	3.28	0.0089	0.912
cellular response to extracellular stimulus (GO:0031668)	261	25	13.91	+	1.8	0.00891	0.907
regulation of coagulation (GO:0050818)	73	10	3.89	+	2.57	0.00898	0.908
type II interferon-mediated signaling pathway (GO:0060333)	13	4	0.69	+	5.77	0.00913	0.918
actin crosslink formation (GO:0051764)	13	4	0.69	+	5.77	0.00913	0.912
skeletal muscle adaptation (GO:0043501)	13	4	0.69	+	5.77	0.00913	0.906
regulation of cell differentiation (GO:0045595)	1519	105	80.95	+	1.3	0.00914	0.9
non-membrane-bounded organelle assembly (GO:0140694)	321	29	17.11	+	1.7	0.00918	0.899
regulation of programmed cell death (GO:0043067)	1442	100	76.85	+	1.3	0.0092	0.895
transport (GO:0006810)	3566	224	190.04	+	1.18	0.00922	0.891
positive regulation of stress-activated MAPK cascade (GO:0032874)	121	14	6.45	+	2.17	0.00938	0.9
response to decreased oxygen levels (GO:0036293)	294	27	15.67	+	1.72	0.00961	0.917
cell differentiation (GO:0030154)	3520	221	187.59	+	1.18	0.01	0.95
regulation of stress-activated protein kinase signaling cascade (GO:0070302)	187	19	9.97	+	1.91	0.0101	0.944
response to starvation (GO:0042594)	213	21	11.35	+	1.85	0.0101	0.946
cellular developmental process (GO:0048869)	3523	221	187.75	+	1.18	0.0101	0.948
positive regulation of nucleocytoplasmic transport (GO:0046824)	63	9	3.36	+	2.68	0.0102	0.944
photoreceptor cell differentiation (GO:0046530)	63	9	3.36	+	2.68	0.0102	0.938
positive regulation of stress-activated protein kinase signaling cascade (GO:0070304)	123	14	6.56	+	2.14	0.0104	0.952
embryonic hemopoiesis (GO:0035162)	22	5	1.17	+	4.26	0.0105	0.951
positive regulation of protein localization (GO:1903829)	474	39	25.26	+	1.54	0.0106	0.953
positive regulation of locomotion (GO:0040017)	561	45	29.9	+	1.51	0.0106	0.953
regulation of catabolic process (GO:0009894)	968	71	51.59	+	1.38	0.0106	0.95
response to mechanical stimulus (GO:0009612)	215	21	11.46	+	1.83	0.0107	0.951
animal organ morphogenesis (GO:0009887)	970	71	51.69	+	1.37	0.0107	0.947
positive regulation of cell migration (GO:0030335)	519	42	27.66	+	1.52	0.0108	0.947
negative regulation of apoptotic process (GO:0043066)	858	64	45.73	+	1.4	0.0108	0.937
positive regulation of multicellular organismal process (GO:0051240)	1596	109	85.06	+	1.28	0.0108	0.942
proteolysis (GO:0006508)	1099	79	58.57	+	1.35	0.0109	0.944
negative regulation of response to endoplasmic reticulum stress (GO:1903573)	42	7	2.24	+	3.13	0.0111	0.94
positive regulation of viral process (GO:0048524)	64	9	3.41	+	2.64	0.0111	0.944
morphogenesis of a branching structure (GO:0001763)	172	18	9.17	+	1.96	0.0111	0.948
regulation of autophagy (GO:0010506)	339	30	18.07	+	1.66	0.0111	0.947
negative regulation of cholesterol transport (GO:0032375)	14	4	0.75	+	5.36	0.0113	0.947
negative regulation of sterol transport (GO:0032372)	14	4	0.75	+	5.36	0.0113	0.941
regulation of adenylate cyclase-activating G protein-coupled receptor signaling pathway (GO:0106070)	14	4	0.75	+	5.36	0.0113	0.936
positive regulation of purine nucleotide biosynthetic process (GO:1900373)	14	4	0.75	+	5.36	0.0113	0.931
positive regulation of nucleotide biosynthetic process (GO:0030810)	14	4	0.75	+	5.36	0.0113	0.926
B cell proliferation (GO:0042100)	53	8	2.82	+	2.83	0.0114	0.931
heterochromatin organization (GO:0070828)	76	10	4.05	+	2.47	0.0114	0.928
regulation of epithelial cell migration (GO:0010632)	224	22	11.94	+	1.84	0.0116	0.932
organelle localization (GO:0051640)	533	43	28.41	+	1.51	0.0116	0.931
establishment of localization in cell (GO:0051649)	1715	116	91.4	+	1.27	0.0116	0.934
response to hypoxia (GO:0001666)	281	26	14.98	+	1.74	0.0117	0.928
regulation of biological quality (GO:0065008)	2743	176	146.18	+	1.2	0.0117	0.924
pointed-end actin filament capping (GO:0051694)	7	3	0.37	+	8.04	0.0119	0.933
rDNA heterochromatin formation (GO:0000183)	7	3	0.37	+	8.04	0.0119	0.928
positive regulation of histone deacetylation (GO:0031065)	7	3	0.37	+	8.04	0.0119	0.924
regulation of histone deacetylation (GO:0031063)	7	3	0.37	+	8.04	0.0119	0.919
forebrain neuron fate commitment (GO:0021877)	7	3	0.37	+	8.04	0.0119	0.914
establishment of localization (GO:0051234)	3745	233	199.58	+	1.17	0.0119	0.91
regulation of smooth muscle cell migration (GO:0014910)	65	9	3.46	+	2.6	0.0121	0.925
substrate-dependent cell migration (GO:0006929)	23	5	1.23	+	4.08	0.0122	0.923
regulation of ERAD pathway (GO:1904292)	23	5	1.23	+	4.08	0.0122	0.919
negative regulation of smooth muscle cell migration (GO:0014912)	23	5	1.23	+	4.08	0.0122	0.914
regulation of actin filament organization (GO:0110053)	255	24	13.59	+	1.77	0.0122	0.927
developmental pigmentation (GO:0048066)	43	7	2.29	+	3.05	0.0124	0.92
receptor clustering (GO:0043113)	43	7	2.29	+	3.05	0.0124	0.915
protein localization (GO:0008104)	1841	123	98.11	+	1.25	0.0124	0.924
ER-nucleus signaling pathway (GO:0006984)	33	6	1.76	+	3.41	0.0129	0.947
behavioral fear response (GO:0001662)	33	6	1.76	+	3.41	0.0129	0.942
pigment cell differentiation (GO:0050931)	33	6	1.76	+	3.41	0.0129	0.938
regulation of mesenchymal cell proliferation (GO:0010464)	33	6	1.76	+	3.41	0.0129	0.933
detection of abiotic stimulus (GO:0009582)	136	15	7.25	+	2.07	0.0131	0.947
negative regulation of cell population proliferation (GO:0008285)	853	63	45.46	+	1.39	0.0132	0.949
neuron development (GO:0048666)	855	63	45.57	+	1.38	0.0134	0.956
positive regulation by symbiont of entry into host (GO:0075294)	15	4	0.8	+	5	0.0137	0.971
ventricular cardiac muscle cell differentiation (GO:0055012)	15	4	0.8	+	5	0.0137	0.966
positive regulation of viral entry into host cell (GO:0046598)	15	4	0.8	+	5	0.0137	0.962
Arp2/3 complex-mediated actin nucleation (GO:0034314)	15	4	0.8	+	5	0.0137	0.957
regulation of actin filament-based process (GO:0032970)	360	31	19.19	+	1.62	0.0137	0.974
ventral spinal cord development (GO:0021517)	44	7	2.34	+	2.99	0.0138	0.956
response to nutrient levels (GO:0031667)	476	39	25.37	+	1.54	0.0139	0.958
regulation of cell activation (GO:0050865)	606	47	32.3	+	1.46	0.0141	0.969
actin nucleation (GO:0045010)	24	5	1.28	+	3.91	0.0142	0.969
acetyl-CoA biosynthetic process from acetate (GO:0019427)	2	2	0.11	+	18.76	0.0143	0.968
acetate biosynthetic process (GO:0019413)	2	2	0.11	+	18.76	0.0143	0.964
sensory perception of itch (GO:0160025)	2	2	0.11	+	18.76	0.0143	0.96
detection of cold stimulus involved in thermoception (GO:0120169)	2	2	0.11	+	18.76	0.0143	0.956
sensory perception of cold stimulus (GO:0062035)	2	2	0.11	+	18.76	0.0143	0.951
regulation of melanosome transport (GO:1902908)	2	2	0.11	+	18.76	0.0143	0.947
propionate biosynthetic process (GO:0019542)	2	2	0.11	+	18.76	0.0143	0.943
negative regulation of protein depolymerization (GO:1901880)	67	9	3.57	+	2.52	0.0143	0.97
visual perception (GO:0007601)	207	20	11.03	+	1.81	0.0143	0.972
behavioral defense response (GO:0002209)	34	6	1.81	+	3.31	0.0145	0.949
actin filament capping (GO:0051693)	34	6	1.81	+	3.31	0.0145	0.945
cellular macromolecule localization (GO:0070727)	1846	123	98.38	+	1.25	0.0145	0.952
cellular component morphogenesis (GO:0032989)	618	48	32.94	+	1.46	0.0147	0.95
regulation of endothelial cell migration (GO:0010594)	163	17	8.69	+	1.96	0.0148	0.943
morphogenesis of a branching epithelium (GO:0061138)	163	17	8.69	+	1.96	0.0148	0.939
muscle organ development (GO:0007517)	301	27	16.04	+	1.68	0.0148	0.947
positive regulation of proteolysis (GO:0045862)	333	29	17.75	+	1.63	0.0148	0.951
response to abiotic stimulus (GO:0009628)	1070	76	57.02	+	1.33	0.0149	0.944
heterochromatin formation (GO:0031507)	68	9	3.62	+	2.48	0.0155	0.977
cellular response to unfolded protein (GO:0034620)	68	9	3.62	+	2.48	0.0155	0.973
homeostasis of number of cells (GO:0048872)	274	25	14.6	+	1.71	0.0155	0.972
negative regulation of type II interferon-mediated signaling pathway (GO:0060336)	8	3	0.43	+	7.04	0.0157	0.978
negative regulation of response to type II interferon (GO:0060331)	8	3	0.43	+	7.04	0.0157	0.974
metanephric collecting duct development (GO:0072205)	8	3	0.43	+	7.04	0.0157	0.97
protein retention in ER lumen (GO:0006621)	8	3	0.43	+	7.04	0.0157	0.966
regulation of platelet-derived growth factor receptor-beta signaling pathway (GO:2000586)	8	3	0.43	+	7.04	0.0157	0.963
arginine catabolic process (GO:0006527)	8	3	0.43	+	7.04	0.0157	0.959
nucleolar chromatin organization (GO:1990700)	8	3	0.43	+	7.04	0.0157	0.955
regulation of secondary heart field cardioblast proliferation (GO:0003266)	8	3	0.43	+	7.04	0.0157	0.951
regulation of protein folding (GO:1903332)	8	3	0.43	+	7.04	0.0157	0.947
muscle structure development (GO:0061061)	496	40	26.43	+	1.51	0.0158	0.953
epithelial tube morphogenesis (GO:0060562)	307	27	16.36	+	1.65	0.016	0.96
positive regulation of heart rate (GO:0010460)	25	5	1.33	+	3.75	0.0163	0.972
muscle adaptation (GO:0043500)	35	6	1.87	+	3.22	0.0163	0.966
positive regulation of protein transport (GO:0051222)	308	27	16.41	+	1.64	0.0163	0.969
non-motile cilium assembly (GO:1905515)	57	8	3.04	+	2.63	0.0164	0.966
negative regulation of cell-substrate adhesion (GO:0010812)	57	8	3.04	+	2.63	0.0164	0.962
arginine metabolic process (GO:0006525)	16	4	0.85	+	4.69	0.0165	0.965
mitochondrion distribution (GO:0048311)	16	4	0.85	+	4.69	0.0165	0.961
positive regulation of nuclear-transcribed mRNA catabolic process, deadenylation-dependent decay (GO:1900153)	16	4	0.85	+	4.69	0.0165	0.957
regulation of receptor clustering (GO:1903909)	16	4	0.85	+	4.69	0.0165	0.954
positive regulation of ERAD pathway (GO:1904294)	16	4	0.85	+	4.69	0.0165	0.95
response to endoplasmic reticulum stress (GO:0034976)	220	21	11.72	+	1.79	0.0165	0.947
positive regulation of cell motility (GO:2000147)	546	43	29.1	+	1.48	0.0165	0.944
negative regulation of cold-induced thermogenesis (GO:0120163)	46	7	2.45	+	2.86	0.0168	0.954
positive regulation of protein localization to membrane (GO:1905477)	104	12	5.54	+	2.17	0.0168	0.952
macromolecule localization (GO:0033036)	2251	146	119.96	+	1.22	0.0168	0.956
cell surface receptor signaling pathway (GO:0007166)	1947	128	103.76	+	1.23	0.017	0.958
regulation of protein localization to nucleus (GO:1900180)	144	15	7.67	+	1.95	0.0174	0.979
phosphatidylinositol metabolic process (GO:0046488)	144	15	7.67	+	1.95	0.0174	0.976
nephron epithelium development (GO:0072009)	105	12	5.6	+	2.14	0.0176	0.983
regulation of interferon-beta production (GO:0032648)	58	8	3.09	+	2.59	0.0178	0.987
central nervous system neuron differentiation (GO:0021953)	170	17	9.06	+	1.88	0.0178	0.986
regulation of wound healing (GO:0061041)	128	14	6.82	+	2.05	0.0182	1
tissue development (GO:0009888)	1709	114	91.08	+	1.25	0.0182	1
protein folding (GO:0006457)	199	19	10.61	+	1.79	0.019	1
establishment of organelle localization (GO:0051656)	400	33	21.32	+	1.55	0.0192	1
cellular senescence (GO:0090398)	59	8	3.14	+	2.54	0.0194	1
hemopoiesis (GO:0030097)	676	51	36.03	+	1.42	0.0194	1
regulation of steroid biosynthetic process (GO:0050810)	71	9	3.78	+	2.38	0.0195	1
eye morphogenesis (GO:0048592)	153	16	8.15	+	1.96	0.0195	1
cellular response to external stimulus (GO:0071496)	327	28	17.43	+	1.61	0.0195	1
regulation of apoptotic process (GO:0042981)	1400	95	74.61	+	1.27	0.0196	1
positive regulation of neuron differentiation (GO:0045666)	92	11	4.9	+	2.24	0.0197	1
cranial suture morphogenesis (GO:0060363)	9	3	0.48	+	6.25	0.0202	1
ovulation from ovarian follicle (GO:0001542)	9	3	0.48	+	6.25	0.0202	1
ethanol oxidation (GO:0006069)	9	3	0.48	+	6.25	0.0202	1
negative regulation of amyloid-beta clearance (GO:1900222)	9	3	0.48	+	6.25	0.0202	1
semicircular canal development (GO:0060872)	9	3	0.48	+	6.25	0.0202	1
regulation of cardioblast proliferation (GO:0003264)	9	3	0.48	+	6.25	0.0202	1
positive regulation of response to endoplasmic reticulum stress (GO:1905898)	37	6	1.97	+	3.04	0.0203	1
triglyceride homeostasis (GO:0070328)	37	6	1.97	+	3.04	0.0203	1
acylglycerol homeostasis (GO:0055090)	37	6	1.97	+	3.04	0.0203	1
positive regulation of smoothened signaling pathway (GO:0045880)	37	6	1.97	+	3.04	0.0203	1
positive regulation of heart contraction (GO:0045823)	37	6	1.97	+	3.04	0.0203	1
negative regulation of lipid localization (GO:1905953)	48	7	2.56	+	2.74	0.0203	1
positive regulation of protein localization to nucleus (GO:1900182)	93	11	4.96	+	2.22	0.0205	1
embryonic digit morphogenesis (GO:0042733)	60	8	3.2	+	2.5	0.021	1
negative regulation of protein polymerization (GO:0032272)	72	9	3.84	+	2.35	0.021	1
positive regulation of protein localization to cell periphery (GO:1904377)	72	9	3.84	+	2.35	0.021	1
generation of neurons (GO:0048699)	1133	79	60.38	+	1.31	0.0211	1
regulation of nuclear-transcribed mRNA catabolic process, deadenylation-dependent decay (GO:1900151)	27	5	1.44	+	3.47	0.0212	1
regulation of stress-activated MAPK cascade (GO:0032872)	183	18	9.75	+	1.85	0.0214	1
sensory perception of light stimulus (GO:0050953)	210	20	11.19	+	1.79	0.0214	1
anatomical structure formation involved in morphogenesis (GO:0048646)	936	67	49.88	+	1.34	0.0215	1
protein-containing complex localization (GO:0031503)	158	16	8.42	+	1.9	0.0216	1
regulation of phosphatidylinositol 3-kinase/protein kinase B signal transduction (GO:0051896)	240	22	12.79	+	1.72	0.0216	1
response to stimulus (GO:0050896)	7495	436	399.43	+	1.09	0.0216	1
immune effector process (GO:0002252)	376	31	20.04	+	1.55	0.0219	1
nephron development (GO:0072006)	134	14	7.14	+	1.96	0.022	1
branching morphogenesis of an epithelial tube (GO:0048754)	134	14	7.14	+	1.96	0.022	1
detection of external stimulus (GO:0009581)	134	14	7.14	+	1.96	0.022	1
leukocyte mediated immunity (GO:0002443)	212	20	11.3	+	1.77	0.022	1
cell differentiation in spinal cord (GO:0021515)	49	7	2.61	+	2.68	0.0222	1
renal system development (GO:0072001)	303	26	16.15	+	1.61	0.0222	1
positive regulation of cellular catabolic process (GO:0031331)	303	26	16.15	+	1.61	0.0222	1
negative regulation of actin filament depolymerization (GO:0030835)	38	6	2.03	+	2.96	0.0226	1
fear response (GO:0042596)	38	6	2.03	+	2.96	0.0226	1
positive regulation of blood circulation (GO:1903524)	38	6	2.03	+	2.96	0.0226	1
sensory organ morphogenesis (GO:0090596)	273	24	14.55	+	1.65	0.0226	1
positive regulation of protein metabolic process (GO:0051247)	1238	85	65.98	+	1.29	0.0227	1
regulation of JNK cascade (GO:0046328)	135	14	7.19	+	1.95	0.0228	1
cell motility (GO:0048870)	1024	72	54.57	+	1.32	0.0229	1
specification of animal organ identity (GO:0010092)	18	4	0.96	+	4.17	0.023	1
regulation of mitochondrial depolarization (GO:0051900)	18	4	0.96	+	4.17	0.023	1
regulation of amyloid-beta clearance (GO:1900221)	18	4	0.96	+	4.17	0.023	1
bud outgrowth involved in lung branching (GO:0060447)	3	2	0.16	+	12.51	0.0231	1
mast cell differentiation (GO:0060374)	3	2	0.16	+	12.51	0.0231	1
renal response to blood flow involved in circulatory renin-angiotensin regulation of systemic arterial blood pressure (GO:0001999)	3	2	0.16	+	12.51	0.0231	1
visceral motor neuron differentiation (GO:0021524)	3	2	0.16	+	12.51	0.0231	1
positive regulation of T cell activation via T cell receptor contact with antigen bound to MHC molecule on antigen presenting cell (GO:2001190)	3	2	0.16	+	12.51	0.0231	1
metanephric mesenchymal cell proliferation involved in metanephros development (GO:0072136)	3	2	0.16	+	12.51	0.0231	1
kidney mesenchymal cell proliferation (GO:0072135)	3	2	0.16	+	12.51	0.0231	1
renin secretion into blood stream (GO:0002001)	3	2	0.16	+	12.51	0.0231	1
cellular response to mercury ion (GO:0071288)	3	2	0.16	+	12.51	0.0231	1
positive regulation of macrophage apoptotic process (GO:2000111)	3	2	0.16	+	12.51	0.0231	1
acetate metabolic process (GO:0006083)	3	2	0.16	+	12.51	0.0231	1
cysteine transport (GO:0042883)	3	2	0.16	+	12.51	0.0231	1
positive regulation of guanylate cyclase activity (GO:0031284)	3	2	0.16	+	12.51	0.0231	1
cysteine transmembrane transport (GO:1903712)	3	2	0.16	+	12.51	0.0231	1
positive regulation of phospholipid catabolic process (GO:0060697)	3	2	0.16	+	12.51	0.0231	1
regulation of cellular localization (GO:0060341)	959	68	51.11	+	1.33	0.0231	1
response to unfolded protein (GO:0006986)	117	13	6.24	+	2.08	0.0237	1
skeletal muscle tissue development (GO:0007519)	136	14	7.25	+	1.93	0.0237	1
cellular response to stimulus (GO:0051716)	6089	359	324.5	+	1.11	0.0239	1
positive regulation of leukocyte apoptotic process (GO:2000108)	28	5	1.49	+	3.35	0.024	1
positive regulation of cell development (GO:0010720)	434	35	23.13	+	1.51	0.0242	1
response to zinc ion (GO:0010043)	50	7	2.66	+	2.63	0.0243	1
regulation of cellular catabolic process (GO:0031329)	622	47	33.15	+	1.42	0.0243	1
regulation of smooth muscle cell proliferation (GO:0048660)	137	14	7.3	+	1.92	0.0246	1
response to topologically incorrect protein (GO:0035966)	137	14	7.3	+	1.92	0.0246	1
positive regulation of megakaryocyte differentiation (GO:0045654)	10	3	0.53	+	5.63	0.0252	1
regulation of transcription by glucose (GO:0046015)	10	3	0.53	+	5.63	0.0252	1
germinal center formation (GO:0002467)	10	3	0.53	+	5.63	0.0252	1
neural plate development (GO:0001840)	10	3	0.53	+	5.63	0.0252	1
positive regulation by host of viral genome replication (GO:0044829)	10	3	0.53	+	5.63	0.0252	1
positive regulation of myeloid cell apoptotic process (GO:0033034)	10	3	0.53	+	5.63	0.0252	1
negative regulation of adenylate cyclase-activating G protein-coupled receptor signaling pathway (GO:0106072)	10	3	0.53	+	5.63	0.0252	1
regulation of response to wounding (GO:1903034)	164	16	8.74	+	1.83	0.0254	1
glycoprotein biosynthetic process (GO:0009101)	268	6	14.28	-	0.42	0.0254	1
negative regulation of protein-containing complex assembly (GO:0031333)	138	14	7.35	+	1.9	0.0255	1
cell morphogenesis (GO:0000902)	689	51	36.72	+	1.39	0.0257	1
regulation of ERK1 and ERK2 cascade (GO:0070372)	288	25	15.35	+	1.63	0.0258	1
regulation of cell development (GO:0060284)	804	58	42.85	+	1.35	0.0258	1
neuron differentiation (GO:0030182)	1066	74	56.81	+	1.3	0.0258	1
response to oxygen levels (GO:0070482)	322	27	17.16	+	1.57	0.0262	1
epithelium development (GO:0060429)	1076	75	57.34	+	1.31	0.0262	1
positive regulation of establishment of protein localization (GO:1904951)	323	27	17.21	+	1.57	0.0266	1
ectoderm development (GO:0007398)	19	4	1.01	+	3.95	0.0267	1
macrophage activation involved in immune response (GO:0002281)	19	4	1.01	+	3.95	0.0267	1
negative regulation of endoplasmic reticulum stress-induced intrinsic apoptotic signaling pathway (GO:1902236)	19	4	1.01	+	3.95	0.0267	1
positive regulation of purine nucleotide metabolic process (GO:1900544)	19	4	1.01	+	3.95	0.0267	1
positive regulation of nucleotide metabolic process (GO:0045981)	19	4	1.01	+	3.95	0.0267	1
craniofacial suture morphogenesis (GO:0097094)	19	4	1.01	+	3.95	0.0267	1
positive regulation of cell activation (GO:0050867)	365	30	19.45	+	1.54	0.0267	1
regulation of platelet aggregation (GO:0090330)	29	5	1.55	+	3.24	0.027	1
regulation of aerobic respiration (GO:1903715)	29	5	1.55	+	3.24	0.027	1
striated muscle adaptation (GO:0014888)	29	5	1.55	+	3.24	0.027	1
negative regulation of DNA-binding transcription factor activity (GO:0043433)	146	15	7.78	+	1.93	0.0273	1
regulation of dendritic spine morphogenesis (GO:0061001)	40	6	2.13	+	2.81	0.0275	1
kidney development (GO:0001822)	293	25	15.61	+	1.6	0.0276	1
cellular response to starvation (GO:0009267)	174	17	9.27	+	1.83	0.0285	1
cellular response to nutrient levels (GO:0031669)	232	21	12.36	+	1.7	0.0285	1
tissue morphogenesis (GO:0048729)	553	42	29.47	+	1.43	0.0285	1
forebrain generation of neurons (GO:0021872)	52	7	2.77	+	2.53	0.0287	1
regulation of multicellular organismal development (GO:2000026)	1357	91	72.32	+	1.26	0.0292	1
nuclear transport (GO:0051169)	235	21	12.52	+	1.68	0.0297	1
regulation of chromosome segregation (GO:0051983)	126	13	6.71	+	1.94	0.0301	1
positive regulation of viral genome replication (GO:0045070)	30	5	1.6	+	3.13	0.0302	1
myoblast differentiation (GO:0045445)	41	6	2.19	+	2.75	0.0302	1
forebrain neuron differentiation (GO:0021879)	41	6	2.19	+	2.75	0.0302	1
maintenance of protein localization in organelle (GO:0072595)	41	6	2.19	+	2.75	0.0302	1
regulation of cellular component biogenesis (GO:0044087)	921	65	49.08	+	1.32	0.0302	1
cellular response to fluid shear stress (GO:0071498)	20	4	1.07	+	3.75	0.0308	1
myeloid cell activation involved in immune response (GO:0002275)	65	8	3.46	+	2.31	0.0308	1
ER overload response (GO:0006983)	11	3	0.59	+	5.12	0.0309	1
cardiac muscle cell myoblast differentiation (GO:0060379)	11	3	0.59	+	5.12	0.0309	1
regulation of axon guidance (GO:1902667)	11	3	0.59	+	5.12	0.0309	1
spinal cord motor neuron cell fate specification (GO:0021520)	11	3	0.59	+	5.12	0.0309	1
epithelial cilium movement involved in determination of left/right asymmetry (GO:0060287)	11	3	0.59	+	5.12	0.0309	1
cellular response to interleukin-15 (GO:0071350)	11	3	0.59	+	5.12	0.0309	1
positive regulation of T cell differentiation in thymus (GO:0033089)	11	3	0.59	+	5.12	0.0309	1
neuron projection maintenance (GO:1990535)	11	3	0.59	+	5.12	0.0309	1
interleukin-15-mediated signaling pathway (GO:0035723)	11	3	0.59	+	5.12	0.0309	1
negative regulation of vascular associated smooth muscle cell migration (GO:1904753)	11	3	0.59	+	5.12	0.0309	1
CD8-positive, alpha-beta T cell activation (GO:0036037)	11	3	0.59	+	5.12	0.0309	1
negative regulation of lipoprotein particle clearance (GO:0010985)	11	3	0.59	+	5.12	0.0309	1
lymphocyte proliferation (GO:0046651)	127	13	6.77	+	1.92	0.0311	1
regulation of protein depolymerization (GO:1901879)	87	10	4.64	+	2.16	0.0312	1
cellular response to topologically incorrect protein (GO:0035967)	87	10	4.64	+	2.16	0.0312	1
respiratory system development (GO:0060541)	208	19	11.08	+	1.71	0.0312	1
positive regulation of leukocyte differentiation (GO:1902107)	180	17	9.59	+	1.77	0.0315	1
positive regulation of hemopoiesis (GO:1903708)	180	17	9.59	+	1.77	0.0315	1
positive regulation of cell communication (GO:0010647)	1682	110	89.64	+	1.23	0.0315	1
positive regulation of signaling (GO:0023056)	1683	110	89.69	+	1.23	0.0316	1
regulation of epithelial cell proliferation (GO:0050678)	351	29	18.71	+	1.55	0.0321	1
positive regulation of lymphocyte differentiation (GO:0045621)	128	13	6.82	+	1.91	0.0322	1
determination of bilateral symmetry (GO:0009855)	128	13	6.82	+	1.91	0.0322	1
specification of symmetry (GO:0009799)	128	13	6.82	+	1.91	0.0322	1
left/right pattern formation (GO:0060972)	128	13	6.82	+	1.91	0.0322	1
glycerolipid biosynthetic process (GO:0045017)	210	19	11.19	+	1.7	0.0324	1
negative regulation of response to wounding (GO:1903035)	88	10	4.69	+	2.13	0.0325	1
motile cilium assembly (GO:0044458)	66	8	3.52	+	2.27	0.033	1
determination of heart left/right asymmetry (GO:0061371)	66	8	3.52	+	2.27	0.033	1
positive regulation of striated muscle cell differentiation (GO:0051155)	42	6	2.24	+	2.68	0.0331	1
autophagosome maturation (GO:0097352)	42	6	2.24	+	2.68	0.0331	1
detection of stimulus involved in sensory perception (GO:0050906)	506	16	26.97	-	0.59	0.0331	1
digestive tract development (GO:0048565)	129	13	6.87	+	1.89	0.0333	1
regulation of protein-containing complex assembly (GO:0043254)	398	32	21.21	+	1.51	0.0334	1
mast cell chemotaxis (GO:0002551)	4	2	0.21	+	9.38	0.0335	1
frontal suture morphogenesis (GO:0060364)	4	2	0.21	+	9.38	0.0335	1
actomyosin contractile ring assembly actin filament organization (GO:2000689)	4	2	0.21	+	9.38	0.0335	1
negative regulation of endothelial cell chemotaxis (GO:2001027)	4	2	0.21	+	9.38	0.0335	1
migracytosis (GO:0140495)	4	2	0.21	+	9.38	0.0335	1
mitocytosis (GO:0160040)	4	2	0.21	+	9.38	0.0335	1
conditioned place preference (GO:1990708)	4	2	0.21	+	9.38	0.0335	1
nuclear-transcribed mRNA catabolic process, no-go decay (GO:0070966)	4	2	0.21	+	9.38	0.0335	1
short-chain fatty acid biosynthetic process (GO:0051790)	4	2	0.21	+	9.38	0.0335	1
peripheral nervous system neuron axonogenesis (GO:0048936)	4	2	0.21	+	9.38	0.0335	1
pigment metabolic process involved in pigmentation (GO:0043474)	4	2	0.21	+	9.38	0.0335	1
negative regulation of lamellipodium assembly (GO:0010593)	4	2	0.21	+	9.38	0.0335	1
positive regulation of collagen fibril organization (GO:1904028)	4	2	0.21	+	9.38	0.0335	1
positive regulation of endoplasmic reticulum tubular network organization (GO:1903373)	4	2	0.21	+	9.38	0.0335	1
DNA modification (GO:0006304)	76	0	4.05	-	< 0.01	0.0335	1
negative regulation of biological process (GO:0048519)	5050	300	269.13	+	1.11	0.0336	1
neuronal action potential (GO:0019228)	31	5	1.65	+	3.03	0.0337	1
positive regulation of proteasomal protein catabolic process (GO:1901800)	110	12	5.86	+	2.05	0.0339	1
circulatory system development (GO:0072359)	895	63	47.7	+	1.32	0.0339	1
lymphocyte mediated immunity (GO:0002449)	156	15	8.31	+	1.8	0.0341	1
mononuclear cell proliferation (GO:0032943)	130	13	6.93	+	1.88	0.0345	1
nitric oxide biosynthetic process (GO:0006809)	21	4	1.12	+	3.57	0.0353	1
positive regulation by host of viral process (GO:0044794)	21	4	1.12	+	3.57	0.0353	1
regulation of ketone biosynthetic process (GO:0010566)	21	4	1.12	+	3.57	0.0353	1
B cell activation (GO:0042113)	185	17	9.86	+	1.72	0.0353	1
regulation of blood vessel endothelial cell migration (GO:0043535)	90	10	4.8	+	2.08	0.0354	1
positive regulation of developmental process (GO:0051094)	1296	87	69.07	+	1.26	0.0354	1
telencephalon cell migration (GO:0022029)	55	7	2.93	+	2.39	0.0364	1
leukocyte mediated cytotoxicity (GO:0001909)	55	7	2.93	+	2.39	0.0364	1
cellular component assembly involved in morphogenesis (GO:0010927)	114	12	6.08	+	1.98	0.0369	1
blood vessel development (GO:0001568)	510	39	27.18	+	1.43	0.0371	1
lymphoid progenitor cell differentiation (GO:0002320)	12	3	0.64	+	4.69	0.0372	1
immunological synapse formation (GO:0001771)	12	3	0.64	+	4.69	0.0372	1
response to interleukin-15 (GO:0070672)	12	3	0.64	+	4.69	0.0372	1
regulation of lipoprotein lipase activity (GO:0051004)	12	3	0.64	+	4.69	0.0372	1
enucleate erythrocyte differentiation (GO:0043353)	12	3	0.64	+	4.69	0.0372	1
positive regulation of platelet activation (GO:0010572)	12	3	0.64	+	4.69	0.0372	1
sensory perception of temperature stimulus (GO:0050951)	32	5	1.71	+	2.93	0.0374	1
renal system process (GO:0003014)	115	12	6.13	+	1.96	0.0379	1
regulation of protein polymerization (GO:0032271)	195	18	10.39	+	1.73	0.0384	1
positive regulation of JNK cascade (GO:0046330)	92	10	4.9	+	2.04	0.0386	1
regulation of establishment of protein localization (GO:0070201)	518	39	27.61	+	1.41	0.039	1
digestive system development (GO:0055123)	141	14	7.51	+	1.86	0.0393	1
regulation of macrophage migration (GO:1905521)	44	6	2.34	+	2.56	0.0395	1
regulation of fatty acid biosynthetic process (GO:0042304)	44	6	2.34	+	2.56	0.0395	1
regulation of intracellular transport (GO:0032386)	335	27	17.85	+	1.51	0.0396	1
myeloid cell development (GO:0061515)	76	9	4.05	+	2.22	0.0397	1
sensory organ development (GO:0007423)	577	43	30.75	+	1.4	0.0397	1
endoplasmic reticulum to Golgi vesicle-mediated transport (GO:0006888)	117	12	6.24	+	1.92	0.04	1
reflex (GO:0060004)	22	4	1.17	+	3.41	0.0401	1
negative regulation of vascular associated smooth muscle cell proliferation (GO:1904706)	22	4	1.17	+	3.41	0.0401	1
negative regulation of apoptotic signaling pathway (GO:2001234)	229	20	12.2	+	1.64	0.0401	1
regulation of proteolysis (GO:0030162)	579	43	30.86	+	1.39	0.0401	1
regulation of protein serine/threonine kinase activity (GO:0071900)	261	22	13.91	+	1.58	0.0405	1
inner ear development (GO:0048839)	199	18	10.61	+	1.7	0.0406	1
positive regulation of autophagy (GO:0010508)	143	14	7.62	+	1.84	0.0408	1
vasculature development (GO:0001944)	531	40	28.3	+	1.41	0.0409	1
negative regulation of protein-containing complex disassembly (GO:0043242)	77	9	4.1	+	2.19	0.041	1
regulation of type I interferon production (GO:0032479)	118	12	6.29	+	1.91	0.0412	1
mast cell activation (GO:0045576)	33	5	1.76	+	2.84	0.0413	1
regulation of endoplasmic reticulum stress-induced intrinsic apoptotic signaling pathway (GO:1902235)	33	5	1.76	+	2.84	0.0413	1
positive regulation of cell morphogenesis (GO:0010770)	33	5	1.76	+	2.84	0.0413	1
response to fluid shear stress (GO:0034405)	33	5	1.76	+	2.84	0.0413	1
positive regulation of myeloid leukocyte cytokine production involved in immune response (GO:0061081)	33	5	1.76	+	2.84	0.0413	1
positive regulation of cell projection organization (GO:0031346)	346	28	18.44	+	1.52	0.0415	1
apical junction assembly (GO:0043297)	57	7	3.04	+	2.3	0.0422	1
positive regulation of axonogenesis (GO:0050772)	78	9	4.16	+	2.17	0.0424	1
cytosolic transport (GO:0016482)	145	14	7.73	+	1.81	0.0426	1
icosanoid transport (GO:0071715)	45	6	2.4	+	2.5	0.0429	1
regulation of extrinsic apoptotic signaling pathway via death domain receptors (GO:1902041)	45	6	2.4	+	2.5	0.0429	1
cell differentiation involved in kidney development (GO:0061005)	45	6	2.4	+	2.5	0.0429	1
regulation of anatomical structure morphogenesis (GO:0022603)	845	59	45.03	+	1.31	0.0432	1
regulation of cellular process (GO:0050794)	10483	591	558.67	+	1.06	0.0439	1
positive regulation of MAP kinase activity (GO:0043406)	79	9	4.21	+	2.14	0.044	1
regulation of steroid metabolic process (GO:0019218)	95	10	5.06	+	1.98	0.0441	1
positive regulation of nuclear-transcribed mRNA poly(A) tail shortening (GO:0060213)	13	3	0.69	+	4.33	0.0442	1
collecting duct development (GO:0072044)	13	3	0.69	+	4.33	0.0442	1
negative regulation of fibrinolysis (GO:0051918)	13	3	0.69	+	4.33	0.0442	1
positive regulation of protein exit from endoplasmic reticulum (GO:0070863)	13	3	0.69	+	4.33	0.0442	1
cellular response to cold (GO:0070417)	13	3	0.69	+	4.33	0.0442	1
ovulation (GO:0030728)	13	3	0.69	+	4.33	0.0442	1
regulation of bile acid metabolic process (GO:1904251)	13	3	0.69	+	4.33	0.0442	1
grooming behavior (GO:0007625)	13	3	0.69	+	4.33	0.0442	1
negative regulation of autophagosome assembly (GO:1902902)	13	3	0.69	+	4.33	0.0442	1
embryonic organ development (GO:0048568)	446	34	23.77	+	1.43	0.0449	1
alditol metabolic process (GO:0019400)	23	4	1.23	+	3.26	0.0452	1
cAMP metabolic process (GO:0046058)	23	4	1.23	+	3.26	0.0452	1
positive regulation of transforming growth factor beta production (GO:0071636)	23	4	1.23	+	3.26	0.0452	1
glomerular epithelium development (GO:0072010)	23	4	1.23	+	3.26	0.0452	1
protein localization to centrosome (GO:0071539)	23	4	1.23	+	3.26	0.0452	1
protein localization to microtubule organizing center (GO:1905508)	23	4	1.23	+	3.26	0.0452	1
positive regulation of macrophage cytokine production (GO:0060907)	23	4	1.23	+	3.26	0.0452	1
regulation of platelet-derived growth factor receptor signaling pathway (GO:0010640)	23	4	1.23	+	3.26	0.0452	1
forebrain regionalization (GO:0021871)	23	4	1.23	+	3.26	0.0452	1
flavin adenine dinucleotide metabolic process (GO:0072387)	5	2	0.27	+	7.51	0.0453	1
response to ammonium ion (GO:0060359)	5	2	0.27	+	7.51	0.0453	1
protein localization to adherens junction (GO:0071896)	5	2	0.27	+	7.51	0.0453	1
negative regulation of adenylate cyclase-activating adrenergic receptor signaling pathway (GO:0071878)	5	2	0.27	+	7.51	0.0453	1
protein localization to bicellular tight junction (GO:1902396)	5	2	0.27	+	7.51	0.0453	1
positive regulation of neutrophil extravasation (GO:2000391)	5	2	0.27	+	7.51	0.0453	1
cellular response to ammonium ion (GO:0071242)	5	2	0.27	+	7.51	0.0453	1
peptidyl-cysteine S-nitrosylation (GO:0018119)	5	2	0.27	+	7.51	0.0453	1
positive regulation of DNA damage checkpoint (GO:2000003)	5	2	0.27	+	7.51	0.0453	1
positive regulation of transforming growth factor beta activation (GO:1901390)	5	2	0.27	+	7.51	0.0453	1
negative regulation of kidney development (GO:0090185)	5	2	0.27	+	7.51	0.0453	1
Golgi reassembly (GO:0090168)	5	2	0.27	+	7.51	0.0453	1
retinal cell apoptotic process (GO:1990009)	5	2	0.27	+	7.51	0.0453	1
protein nitrosylation (GO:0017014)	5	2	0.27	+	7.51	0.0453	1
regulation of guanylate cyclase activity (GO:0031282)	5	2	0.27	+	7.51	0.0453	1
neuroblast migration (GO:0097402)	5	2	0.27	+	7.51	0.0453	1
eosinophil differentiation (GO:0030222)	5	2	0.27	+	7.51	0.0453	1
positive regulation of platelet-derived growth factor receptor signaling pathway (GO:0010641)	5	2	0.27	+	7.51	0.0453	1
salivary gland cavitation (GO:0060662)	5	2	0.27	+	7.51	0.0453	1
chylomicron remnant clearance (GO:0034382)	5	2	0.27	+	7.51	0.0453	1
tube lumen cavitation (GO:0060605)	5	2	0.27	+	7.51	0.0453	1
propionate metabolic process (GO:0019541)	5	2	0.27	+	7.51	0.0453	1
transmission of nerve impulse (GO:0019226)	58	7	3.09	+	2.26	0.0454	1
forebrain cell migration (GO:0021885)	58	7	3.09	+	2.26	0.0454	1
nucleus localization (GO:0051647)	34	5	1.81	+	2.76	0.0455	1
regulation of protein deacetylation (GO:0090311)	34	5	1.81	+	2.76	0.0455	1
negative regulation of blood vessel endothelial cell migration (GO:0043537)	34	5	1.81	+	2.76	0.0455	1
response to pain (GO:0048265)	34	5	1.81	+	2.76	0.0455	1
negative regulation of smoothened signaling pathway (GO:0045879)	34	5	1.81	+	2.76	0.0455	1
central nervous system neuron development (GO:0021954)	80	9	4.26	+	2.11	0.0456	1
leukocyte proliferation (GO:0070661)	148	14	7.89	+	1.77	0.0458	1
regulation of cellular respiration (GO:0043457)	46	6	2.45	+	2.45	0.0465	1
mRNA transcription by RNA polymerase II (GO:0042789)	46	6	2.45	+	2.45	0.0465	1
determination of left/right symmetry (GO:0007368)	122	12	6.5	+	1.85	0.0468	1
regulation of apoptotic signaling pathway (GO:2001233)	368	29	19.61	+	1.48	0.0481	1
regulation of supramolecular fiber organization (GO:1902903)	368	29	19.61	+	1.48	0.0481	1
negative regulation of cytoskeleton organization (GO:0051494)	150	14	7.99	+	1.75	0.0483	1
cellular response to chemical stimulus (GO:0070887)	2303	144	122.73	+	1.17	0.0485	1
regulation of vascular associated smooth muscle cell proliferation (GO:1904705)	59	7	3.14	+	2.23	0.0486	1
heart morphogenesis (GO:0003007)	249	21	13.27	+	1.58	0.0489	1
calcium ion transmembrane transport (GO:0070588)	217	19	11.56	+	1.64	0.0496	1
mitochondrial gene expression (GO:0140053)	136	2	7.25	-	0.28	0.0497	1
late endosome to vacuole transport (GO:0045324)	35	5	1.87	+	2.68	0.0499	1
regulation of macrophage cytokine production (GO:0010935)	35	5	1.87	+	2.68	0.0499	1
response to oxygen-containing compound (GO:1901700)	1622	105	86.44	+	1.21	0.0502	1
positive regulation of JUN kinase activity (GO:0043507)	24	4	1.28	+	3.13	0.0507	1
ribosomal large subunit assembly (GO:0000027)	24	4	1.28	+	3.13	0.0507	1
prostate gland epithelium morphogenesis (GO:0060740)	24	4	1.28	+	3.13	0.0507	1
polysaccharide metabolic process (GO:0005976)	70	0	3.73	-	< 0.01	0.0508	1
respiratory tube development (GO:0030323)	187	17	9.97	+	1.71	0.051	1
cellular response to acid chemical (GO:0071229)	83	9	4.42	+	2.03	0.0513	1
regulation of protein localization to plasma membrane (GO:1903076)	106	11	5.65	+	1.95	0.0513	1
chronic inflammatory response (GO:0002544)	14	3	0.75	+	4.02	0.0517	1
regulation of type II interferon-mediated signaling pathway (GO:0060334)	14	3	0.75	+	4.02	0.0517	1
regulation of response to type II interferon (GO:0060330)	14	3	0.75	+	4.02	0.0517	1
cardioblast differentiation (GO:0010002)	14	3	0.75	+	4.02	0.0517	1
p38MAPK cascade (GO:0038066)	14	3	0.75	+	4.02	0.0517	1
peripheral nervous system neuron development (GO:0048935)	14	3	0.75	+	4.02	0.0517	1
peripheral nervous system neuron differentiation (GO:0048934)	14	3	0.75	+	4.02	0.0517	1
positive regulation of protein deacetylation (GO:0090312)	14	3	0.75	+	4.02	0.0517	1
acetyl-CoA biosynthetic process (GO:0006085)	14	3	0.75	+	4.02	0.0517	1
negative regulation of cytosolic calcium ion concentration (GO:0051481)	14	3	0.75	+	4.02	0.0517	1
negative regulation of substrate adhesion-dependent cell spreading (GO:1900025)	14	3	0.75	+	4.02	0.0517	1
P-body assembly (GO:0033962)	14	3	0.75	+	4.02	0.0517	1
positive regulation of proteolysis involved in protein catabolic process (GO:1903052)	131	13	6.98	+	1.86	0.0521	1
regulation of glucose transmembrane transport (GO:0010827)	72	0	3.84	-	< 0.01	0.0522	1
protein import into nucleus (GO:0006606)	107	11	5.7	+	1.93	0.0525	1
glycerophospholipid biosynthetic process (GO:0046474)	191	17	10.18	+	1.67	0.0535	1
erythrocyte homeostasis (GO:0034101)	108	11	5.76	+	1.91	0.0538	1
cellular response to type II interferon (GO:0071346)	108	11	5.76	+	1.91	0.0538	1
glycerolipid metabolic process (GO:0046486)	342	27	18.23	+	1.48	0.0539	1
morphogenesis of an epithelial sheet (GO:0002011)	48	6	2.56	+	2.35	0.0542	1
mitochondrion localization (GO:0051646)	48	6	2.56	+	2.35	0.0542	1
negative regulation of smooth muscle cell proliferation (GO:0048662)	48	6	2.56	+	2.35	0.0542	1
intraciliary transport (GO:0042073)	48	6	2.56	+	2.35	0.0542	1
neuromuscular junction development (GO:0007528)	48	6	2.56	+	2.35	0.0542	1
maintenance of location (GO:0051235)	162	15	8.63	+	1.74	0.0545	1
embryo development (GO:0009790)	1021	69	54.41	+	1.27	0.0545	1
regulation of homotypic cell-cell adhesion (GO:0034110)	36	5	1.92	+	2.61	0.0546	1
vesicle coating (GO:0006901)	36	5	1.92	+	2.61	0.0546	1
sulfur compound catabolic process (GO:0044273)	36	5	1.92	+	2.61	0.0546	1
regulation of smooth muscle cell differentiation (GO:0051150)	36	5	1.92	+	2.61	0.0546	1
platelet-derived growth factor receptor signaling pathway (GO:0048008)	36	5	1.92	+	2.61	0.0546	1
regulatory ncRNA-mediated post-transcriptional gene silencing (GO:0035194)	36	5	1.92	+	2.61	0.0546	1
heart development (GO:0007507)	545	40	29.04	+	1.38	0.0546	1
cellular response to oxidative stress (GO:0034599)	224	19	11.94	+	1.59	0.0547	1
regulation of heart contraction (GO:0008016)	193	17	10.29	+	1.65	0.0551	1
regulation of lipid transport (GO:0032368)	135	13	7.19	+	1.81	0.0555	1
positive regulation of reactive oxygen species metabolic process (GO:2000379)	67	8	3.57	+	2.24	0.0556	1
regulation of hemopoiesis (GO:1903706)	391	30	20.84	+	1.44	0.0556	1
regulation of protein transport (GO:0051223)	495	37	26.38	+	1.4	0.0556	1
regulation of protein localization to cell periphery (GO:1904375)	136	13	7.25	+	1.79	0.0565	1
regulation of protein exit from endoplasmic reticulum (GO:0070861)	25	4	1.33	+	3	0.0566	1
regulation of respiratory gaseous exchange (GO:0043576)	25	4	1.33	+	3	0.0566	1
positive regulation of viral life cycle (GO:1903902)	25	4	1.33	+	3	0.0566	1
ear development (GO:0043583)	226	19	12.04	+	1.58	0.0567	1
triglyceride metabolic process (GO:0006641)	68	8	3.62	+	2.21	0.0571	1
kidney epithelium development (GO:0072073)	137	13	7.3	+	1.78	0.0576	1
negative regulation of lamellipodium organization (GO:1902744)	6	2	0.32	+	6.25	0.0584	1
activation-induced cell death of T cells (GO:0006924)	6	2	0.32	+	6.25	0.0584	1
negative regulation of megakaryocyte differentiation (GO:0045653)	6	2	0.32	+	6.25	0.0584	1
tangential migration from the subventricular zone to the olfactory bulb (GO:0022028)	6	2	0.32	+	6.25	0.0584	1
triglyceride-rich lipoprotein particle clearance (GO:0071830)	6	2	0.32	+	6.25	0.0584	1
regulation of T cell activation via T cell receptor contact with antigen bound to MHC molecule on antigen presenting cell (GO:2001188)	6	2	0.32	+	6.25	0.0584	1
neural plate morphogenesis (GO:0001839)	6	2	0.32	+	6.25	0.0584	1
regulation of mast cell cytokine production (GO:0032763)	6	2	0.32	+	6.25	0.0584	1
cellular response to water stimulus (GO:0071462)	6	2	0.32	+	6.25	0.0584	1
clustering of voltage-gated sodium channels (GO:0045162)	6	2	0.32	+	6.25	0.0584	1
regulation of neutrophil extravasation (GO:2000389)	6	2	0.32	+	6.25	0.0584	1
negative regulation of oxidative phosphorylation (GO:0090324)	6	2	0.32	+	6.25	0.0584	1
positive regulation of arachidonic acid secretion (GO:0090238)	6	2	0.32	+	6.25	0.0584	1
regulation of glutamate receptor clustering (GO:0106104)	6	2	0.32	+	6.25	0.0584	1
response to cortisol (GO:0051414)	6	2	0.32	+	6.25	0.0584	1
detection of temperature stimulus involved in thermoception (GO:0050960)	6	2	0.32	+	6.25	0.0584	1
alkaloid metabolic process (GO:0009820)	6	2	0.32	+	6.25	0.0584	1
acetate ester metabolic process (GO:1900619)	6	2	0.32	+	6.25	0.0584	1
COPI-coated vesicle budding (GO:0035964)	6	2	0.32	+	6.25	0.0584	1
hemidesmosome assembly (GO:0031581)	6	2	0.32	+	6.25	0.0584	1
intracellular distribution of mitochondria (GO:0048312)	6	2	0.32	+	6.25	0.0584	1
COPI coating of Golgi vesicle (GO:0048205)	6	2	0.32	+	6.25	0.0584	1
Golgi transport vesicle coating (GO:0048200)	6	2	0.32	+	6.25	0.0584	1
regulation of AMPA glutamate receptor clustering (GO:1904717)	6	2	0.32	+	6.25	0.0584	1
flavin-containing compound metabolic process (GO:0042726)	6	2	0.32	+	6.25	0.0584	1
positive regulation of synaptic vesicle endocytosis (GO:1900244)	6	2	0.32	+	6.25	0.0584	1
attachment of GPI anchor to protein (GO:0016255)	6	2	0.32	+	6.25	0.0584	1
regulation of very-low-density lipoprotein particle remodeling (GO:0010901)	6	2	0.32	+	6.25	0.0584	1
acetylcholine metabolic process (GO:0008291)	6	2	0.32	+	6.25	0.0584	1
neutrophil extravasation (GO:0072672)	6	2	0.32	+	6.25	0.0584	1
regulation of tau-protein kinase activity (GO:1902947)	6	2	0.32	+	6.25	0.0584	1
regulation of endoplasmic reticulum tubular network organization (GO:1903371)	6	2	0.32	+	6.25	0.0584	1
regulation of lamellipodium organization (GO:1902743)	49	6	2.61	+	2.3	0.0584	1
cortical cytoskeleton organization (GO:0030865)	49	6	2.61	+	2.3	0.0584	1
nucleocytoplasmic transport (GO:0006913)	234	20	12.47	+	1.6	0.0586	1
lymphocyte homeostasis (GO:0002260)	69	8	3.68	+	2.18	0.0587	1
neuron fate commitment (GO:0048663)	69	8	3.68	+	2.18	0.0587	1
regulation of transforming growth factor beta receptor signaling pathway (GO:0017015)	138	13	7.35	+	1.77	0.0589	1
cytoskeleton-dependent intracellular transport (GO:0030705)	197	17	10.5	+	1.62	0.0591	1
biological regulation (GO:0065007)	11415	638	608.34	+	1.05	0.0591	1
regulation of cell adhesion (GO:0030155)	759	53	40.45	+	1.31	0.0593	1
regulation of calcineurin-NFAT signaling cascade (GO:0070884)	37	5	1.97	+	2.54	0.0595	1
nuclear pore organization (GO:0006999)	15	3	0.8	+	3.75	0.0597	1
regulation of nuclear-transcribed mRNA poly(A) tail shortening (GO:0060211)	15	3	0.8	+	3.75	0.0597	1
nucleolus organization (GO:0007000)	15	3	0.8	+	3.75	0.0597	1
negative regulation of focal adhesion assembly (GO:0051895)	15	3	0.8	+	3.75	0.0597	1
negative regulation of calcineurin-NFAT signaling cascade (GO:0070885)	15	3	0.8	+	3.75	0.0597	1
negative regulation of calcineurin-mediated signaling (GO:0106057)	15	3	0.8	+	3.75	0.0597	1
actin filament severing (GO:0051014)	15	3	0.8	+	3.75	0.0597	1
macrophage chemotaxis (GO:0048246)	15	3	0.8	+	3.75	0.0597	1
negative regulation of endoplasmic reticulum unfolded protein response (GO:1900102)	15	3	0.8	+	3.75	0.0597	1
prostaglandin transport (GO:0015732)	15	3	0.8	+	3.75	0.0597	1
negative regulation of cell-substrate junction organization (GO:0150118)	15	3	0.8	+	3.75	0.0597	1
regulation of extracellular matrix disassembly (GO:0010715)	15	3	0.8	+	3.75	0.0597	1
regulation of adipose tissue development (GO:1904177)	15	3	0.8	+	3.75	0.0597	1
import into nucleus (GO:0051170)	112	11	5.97	+	1.84	0.0599	1
cell junction organization (GO:0034330)	513	38	27.34	+	1.39	0.0599	1
regulation of cell morphogenesis (GO:0022604)	237	20	12.63	+	1.58	0.0601	1
regulation of cellular component size (GO:0032535)	361	28	19.24	+	1.46	0.0604	1
cell communication (GO:0007154)	4973	292	265.03	+	1.1	0.0605	1
organonitrogen compound biosynthetic process (GO:1901566)	1280	53	68.21	-	0.78	0.0605	1
positive regulation of lymphocyte activation (GO:0051251)	316	25	16.84	+	1.48	0.0606	1
regulation of DNA-binding transcription factor activity (GO:0051090)	362	28	19.29	+	1.45	0.061	1
heart valve development (GO:0003170)	71	8	3.78	+	2.11	0.0624	1
regulation of cell projection organization (GO:0031344)	644	46	34.32	+	1.34	0.0624	1
regulation of neuroblast proliferation (GO:1902692)	50	6	2.66	+	2.25	0.0627	1
nucleosome assembly (GO:0006334)	50	6	2.66	+	2.25	0.0627	1
positive regulation of interferon-alpha production (GO:0032727)	26	4	1.39	+	2.89	0.0628	1
positive regulation of mesenchymal cell proliferation (GO:0002053)	26	4	1.39	+	2.89	0.0628	1
epiboly involved in wound healing (GO:0090505)	26	4	1.39	+	2.89	0.0628	1
positive regulation of protein autophosphorylation (GO:0031954)	26	4	1.39	+	2.89	0.0628	1
wound healing, spreading of cells (GO:0044319)	26	4	1.39	+	2.89	0.0628	1
detection of temperature stimulus involved in sensory perception (GO:0050961)	26	4	1.39	+	2.89	0.0628	1
regulation of skeletal muscle tissue development (GO:0048641)	26	4	1.39	+	2.89	0.0628	1
regulation of vascular associated smooth muscle cell migration (GO:1904752)	26	4	1.39	+	2.89	0.0628	1
prostate gland morphogenesis (GO:0060512)	26	4	1.39	+	2.89	0.0628	1
nitric oxide metabolic process (GO:0046209)	26	4	1.39	+	2.89	0.0628	1
regulation of cellular response to transforming growth factor beta stimulus (GO:1903844)	141	13	7.51	+	1.73	0.063	1
neural crest cell differentiation (GO:0014033)	88	9	4.69	+	1.92	0.0633	1
regulation of calcium-mediated signaling (GO:0050848)	88	9	4.69	+	1.92	0.0633	1
renal tubule development (GO:0061326)	88	9	4.69	+	1.92	0.0633	1
cellular response to oxygen-containing compound (GO:1901701)	1099	73	58.57	+	1.25	0.0633	1
negative regulation of cell activation (GO:0050866)	207	18	11.03	+	1.63	0.0635	1
regulation of nucleocytoplasmic transport (GO:0046822)	114	11	6.08	+	1.81	0.0636	1
positive regulation of nitric oxide biosynthetic process (GO:0045429)	38	5	2.03	+	2.47	0.0646	1
detection of mechanical stimulus involved in sensory perception (GO:0050974)	38	5	2.03	+	2.47	0.0646	1
regulation of calcineurin-mediated signaling (GO:0106056)	38	5	2.03	+	2.47	0.0646	1
regulation of lamellipodium assembly (GO:0010591)	38	5	2.03	+	2.47	0.0646	1
protein localization to microtubule cytoskeleton (GO:0072698)	38	5	2.03	+	2.47	0.0646	1
regulation of cytokine production involved in immune response (GO:0002718)	115	11	6.13	+	1.79	0.0656	1
muscle tissue development (GO:0060537)	331	26	17.64	+	1.47	0.0658	1
regulation of protein metabolic process (GO:0051246)	2138	133	113.94	+	1.17	0.0667	1
sphingolipid biosynthetic process (GO:0030148)	103	1	5.49	-	0.18	0.067	1
regulation of actin filament depolymerization (GO:0030834)	51	6	2.72	+	2.21	0.0673	1
mRNA transcription (GO:0009299)	51	6	2.72	+	2.21	0.0673	1
regulation of cell-matrix adhesion (GO:0001952)	116	11	6.18	+	1.78	0.0677	1
positive regulation of chromosome organization (GO:2001252)	104	1	5.54	-	0.18	0.0679	1
post-translational protein targeting to endoplasmic reticulum membrane (GO:0006620)	16	3	0.85	+	3.52	0.0684	1
regulation of NMDA receptor activity (GO:2000310)	16	3	0.85	+	3.52	0.0684	1
positive regulation of nitric-oxide synthase biosynthetic process (GO:0051770)	16	3	0.85	+	3.52	0.0684	1
endosome to lysosome transport via multivesicular body sorting pathway (GO:0032510)	16	3	0.85	+	3.52	0.0684	1
cellular response to arsenic-containing substance (GO:0071243)	16	3	0.85	+	3.52	0.0684	1
regulation of cell proliferation involved in heart morphogenesis (GO:2000136)	16	3	0.85	+	3.52	0.0684	1
type B pancreatic cell proliferation (GO:0044342)	16	3	0.85	+	3.52	0.0684	1
short-chain fatty acid metabolic process (GO:0046459)	16	3	0.85	+	3.52	0.0684	1
regulation of dendritic cell cytokine production (GO:0002730)	16	3	0.85	+	3.52	0.0684	1
carbohydrate biosynthetic process (GO:0016051)	127	2	6.77	-	0.3	0.0687	1
epithelial tube branching involved in lung morphogenesis (GO:0060441)	27	4	1.44	+	2.78	0.0693	1
cholesterol efflux (GO:0033344)	27	4	1.44	+	2.78	0.0693	1
epiboly (GO:0090504)	27	4	1.44	+	2.78	0.0693	1
regulation of purine nucleotide biosynthetic process (GO:1900371)	27	4	1.44	+	2.78	0.0693	1
regulation of nucleotide biosynthetic process (GO:0030808)	27	4	1.44	+	2.78	0.0693	1
branched-chain amino acid metabolic process (GO:0009081)	27	4	1.44	+	2.78	0.0693	1
vesicle budding from membrane (GO:0006900)	74	8	3.94	+	2.03	0.0693	1
sensory system development (GO:0048880)	384	29	20.46	+	1.42	0.0693	1
pattern specification process (GO:0007389)	441	33	23.5	+	1.4	0.0699	1
reproductive behavior (GO:0019098)	39	5	2.08	+	2.41	0.07	1
positive regulation of nitric oxide metabolic process (GO:1904407)	39	5	2.08	+	2.41	0.07	1
negative regulation of DNA recombination (GO:0045910)	39	5	2.08	+	2.41	0.07	1
vacuole organization (GO:0007033)	183	16	9.75	+	1.64	0.0705	1
lung development (GO:0030324)	183	16	9.75	+	1.64	0.0705	1
intracellular receptor signaling pathway (GO:0030522)	184	16	9.81	+	1.63	0.0714	1
mRNA stabilization (GO:0048255)	52	6	2.77	+	2.17	0.072	1
negative regulation of neuron apoptotic process (GO:0043524)	153	14	8.15	+	1.72	0.072	1
negative regulation of supramolecular fiber organization (GO:1902904)	153	14	8.15	+	1.72	0.072	1
positive regulation of DNA repair (GO:0045739)	124	12	6.61	+	1.82	0.0722	1
positive regulation of leukocyte activation (GO:0002696)	347	27	18.49	+	1.46	0.0722	1
regulation of proteasomal protein catabolic process (GO:0061136)	185	16	9.86	+	1.62	0.0724	1
hindgut morphogenesis (GO:0007442)	7	2	0.37	+	5.36	0.0727	1
cell proliferation involved in metanephros development (GO:0072203)	7	2	0.37	+	5.36	0.0727	1
negative regulation of mesenchymal cell proliferation (GO:0072201)	7	2	0.37	+	5.36	0.0727	1
metaphase/anaphase transition of mitotic cell cycle (GO:0007091)	7	2	0.37	+	5.36	0.0727	1
interleukin-9-mediated signaling pathway (GO:0038113)	7	2	0.37	+	5.36	0.0727	1
positive regulation of interleukin-1 alpha production (GO:0032730)	7	2	0.37	+	5.36	0.0727	1
peripheral nervous system axon regeneration (GO:0014012)	7	2	0.37	+	5.36	0.0727	1
cellular response to interleukin-9 (GO:0071355)	7	2	0.37	+	5.36	0.0727	1
actomyosin contractile ring assembly (GO:0000915)	7	2	0.37	+	5.36	0.0727	1
assembly of actomyosin apparatus involved in cytokinesis (GO:0000912)	7	2	0.37	+	5.36	0.0727	1
regulation of arachidonic acid secretion (GO:0090237)	7	2	0.37	+	5.36	0.0727	1
positive regulation of voltage-gated calcium channel activity (GO:1901387)	7	2	0.37	+	5.36	0.0727	1
diapedesis (GO:0050904)	7	2	0.37	+	5.36	0.0727	1
ATF6-mediated unfolded protein response (GO:0036500)	7	2	0.37	+	5.36	0.0727	1
maintenance of lens transparency (GO:0036438)	7	2	0.37	+	5.36	0.0727	1
regulation of lipid kinase activity (GO:0043550)	7	2	0.37	+	5.36	0.0727	1
positive regulation of lipoprotein lipase activity (GO:0051006)	7	2	0.37	+	5.36	0.0727	1
interleukin-27-mediated signaling pathway (GO:0070106)	7	2	0.37	+	5.36	0.0727	1
negative regulation of chemokine-mediated signaling pathway (GO:0070100)	7	2	0.37	+	5.36	0.0727	1
stress granule disassembly (GO:0035617)	7	2	0.37	+	5.36	0.0727	1
mast cell migration (GO:0097531)	7	2	0.37	+	5.36	0.0727	1
regulation by virus of viral protein levels in host cell (GO:0046719)	7	2	0.37	+	5.36	0.0727	1
macrophage derived foam cell differentiation (GO:0010742)	7	2	0.37	+	5.36	0.0727	1
regulation of collagen fibril organization (GO:1904026)	7	2	0.37	+	5.36	0.0727	1
positive regulation of synaptic vesicle recycling (GO:1903423)	7	2	0.37	+	5.36	0.0727	1
regulation of phospholipid catabolic process (GO:0060696)	7	2	0.37	+	5.36	0.0727	1
type I pneumocyte differentiation (GO:0060509)	7	2	0.37	+	5.36	0.0727	1
lysosome organization (GO:0007040)	99	10	5.28	+	1.9	0.0728	1
erythrocyte differentiation (GO:0030218)	99	10	5.28	+	1.9	0.0728	1
lytic vacuole organization (GO:0080171)	99	10	5.28	+	1.9	0.0728	1
response to metal ion (GO:0010038)	349	27	18.6	+	1.45	0.073	1
regulation of protein catabolic process (GO:0042176)	349	27	18.6	+	1.45	0.073	1
epithelial cell development (GO:0002064)	186	16	9.91	+	1.61	0.0734	1
protein localization to organelle (GO:0033365)	701	49	37.36	+	1.31	0.0736	1
regulation of neural precursor cell proliferation (GO:2000177)	100	10	5.33	+	1.88	0.0744	1
neural crest cell development (GO:0014032)	76	8	4.05	+	1.98	0.0746	1
myotube differentiation (GO:0014902)	76	8	4.05	+	1.98	0.0746	1
cell migration (GO:0016477)	857	58	45.67	+	1.27	0.0752	1
proteoglycan biosynthetic process (GO:0030166)	59	0	3.14	-	< 0.01	0.0752	1
regulation of microtubule polymerization (GO:0031113)	60	0	3.2	-	< 0.01	0.0753	1
protein maturation (GO:0051604)	459	34	24.46	+	1.39	0.0755	1
protein methylation (GO:0006479)	61	0	3.25	-	< 0.01	0.0756	1
protein alkylation (GO:0008213)	61	0	3.25	-	< 0.01	0.0756	1
cell-substrate junction assembly (GO:0007044)	40	5	2.13	+	2.35	0.0757	1
animal organ formation (GO:0048645)	40	5	2.13	+	2.35	0.0757	1
cortical actin cytoskeleton organization (GO:0030866)	40	5	2.13	+	2.35	0.0757	1
chordate embryonic development (GO:0043009)	643	45	34.27	+	1.31	0.0761	1
reactive nitrogen species metabolic process (GO:2001057)	28	4	1.49	+	2.68	0.0762	1
positive regulation of hemostasis (GO:1900048)	28	4	1.49	+	2.68	0.0762	1
miRNA-mediated post-transcriptional gene silencing (GO:0035195)	28	4	1.49	+	2.68	0.0762	1
positive regulation of blood coagulation (GO:0030194)	28	4	1.49	+	2.68	0.0762	1
translational elongation (GO:0006414)	62	0	3.3	-	< 0.01	0.0762	1
lymphocyte activation (GO:0046649)	462	34	24.62	+	1.38	0.0765	1
positive regulation of protein serine/threonine kinase activity (GO:0071902)	128	12	6.82	+	1.76	0.0766	1
protein transport (GO:0015031)	1127	74	60.06	+	1.23	0.0769	1
vesicle-mediated transport (GO:0016192)	1224	80	65.23	+	1.23	0.0769	1
glycosaminoglycan biosynthetic process (GO:0006024)	63	0	3.36	-	< 0.01	0.077	1
positive regulation of cell cycle checkpoint (GO:1901978)	17	3	0.91	+	3.31	0.0775	1
thyroid hormone generation (GO:0006590)	17	3	0.91	+	3.31	0.0775	1
tyrosine metabolic process (GO:0006570)	17	3	0.91	+	3.31	0.0775	1
neurotransmitter receptor localization to postsynaptic specialization membrane (GO:0099645)	17	3	0.91	+	3.31	0.0775	1
protein localization to postsynaptic specialization membrane (GO:0099633)	17	3	0.91	+	3.31	0.0775	1
fatty acid derivative catabolic process (GO:1901569)	17	3	0.91	+	3.31	0.0775	1
embryonic digestive tract morphogenesis (GO:0048557)	17	3	0.91	+	3.31	0.0775	1
regulation of short-term neuronal synaptic plasticity (GO:0048172)	17	3	0.91	+	3.31	0.0775	1
negative regulation of macrophage activation (GO:0043031)	17	3	0.91	+	3.31	0.0775	1
regulation of cyclin-dependent protein serine/threonine kinase activity (GO:0000079)	77	8	4.1	+	1.95	0.0775	1
response to organic substance (GO:0010033)	2499	153	133.18	+	1.15	0.0776	1
pigmentation (GO:0043473)	102	10	5.44	+	1.84	0.0779	1
cellular response to reactive oxygen species (GO:0034614)	129	12	6.87	+	1.75	0.078	1
programmed cell death (GO:0012501)	1044	69	55.64	+	1.24	0.0781	1
energy reserve metabolic process (GO:0006112)	64	0	3.41	-	< 0.01	0.0781	1
wound healing (GO:0042060)	311	24	16.57	+	1.45	0.0784	1
negative regulation of intracellular signal transduction (GO:1902532)	527	38	28.09	+	1.35	0.0784	1
blood vessel morphogenesis (GO:0048514)	415	31	22.12	+	1.4	0.0789	1
response to type II interferon (GO:0034341)	130	12	6.93	+	1.73	0.0794	1
aminoglycan biosynthetic process (GO:0006023)	65	0	3.46	-	< 0.01	0.0794	1
neural tube development (GO:0021915)	160	14	8.53	+	1.64	0.0801	1
intracellular signal transduction (GO:0035556)	1468	94	78.23	+	1.2	0.0805	1
stress-activated MAPK cascade (GO:0051403)	78	8	4.16	+	1.92	0.0806	1
positive regulation of cytokine production involved in immune response (GO:0002720)	78	8	4.16	+	1.92	0.0806	1
protein-containing complex assembly (GO:0065003)	1162	76	61.93	+	1.23	0.081	1
negative regulation of cell migration (GO:0030336)	276	22	14.71	+	1.5	0.0811	1
positive regulation of cytokine production (GO:0001819)	478	35	25.47	+	1.37	0.0814	1
cyclic purine nucleotide metabolic process (GO:0052652)	41	5	2.19	+	2.29	0.0815	1
cellular extravasation (GO:0045123)	41	5	2.19	+	2.29	0.0815	1
protein localization to cytoskeleton (GO:0044380)	41	5	2.19	+	2.29	0.0815	1
establishment of protein localization to endoplasmic reticulum (GO:0072599)	41	5	2.19	+	2.29	0.0815	1
heart looping (GO:0001947)	60	7	3.2	+	2.19	0.0827	1
regulation of endothelial cell proliferation (GO:0001936)	132	12	7.03	+	1.71	0.0827	1
positive regulation of leukocyte proliferation (GO:0070665)	162	14	8.63	+	1.62	0.0831	1
salivary gland morphogenesis (GO:0007435)	29	4	1.55	+	2.59	0.0834	1
leukotriene metabolic process (GO:0006691)	29	4	1.55	+	2.59	0.0834	1
mast cell activation involved in immune response (GO:0002279)	29	4	1.55	+	2.59	0.0834	1
acetyl-CoA metabolic process (GO:0006084)	29	4	1.55	+	2.59	0.0834	1
regulation of voltage-gated calcium channel activity (GO:1901385)	29	4	1.55	+	2.59	0.0834	1
mast cell degranulation (GO:0043303)	29	4	1.55	+	2.59	0.0834	1
detection of temperature stimulus (GO:0016048)	29	4	1.55	+	2.59	0.0834	1
androgen metabolic process (GO:0008209)	29	4	1.55	+	2.59	0.0834	1
extracellular matrix assembly (GO:0085029)	29	4	1.55	+	2.59	0.0834	1
axon guidance (GO:0007411)	236	19	12.58	+	1.51	0.0837	1
neuron projection guidance (GO:0097485)	236	19	12.58	+	1.51	0.0837	1
response to external stimulus (GO:0009605)	2154	133	114.79	+	1.16	0.0841	1
postsynapse organization (GO:0099173)	105	10	5.6	+	1.79	0.0842	1
negative regulation of cellular component organization (GO:0051129)	681	47	36.29	+	1.3	0.0844	1
regulation of lipid localization (GO:1905952)	163	14	8.69	+	1.61	0.0848	1
regulation of DNA repair (GO:0006282)	203	17	10.82	+	1.57	0.0858	1
positive regulation of protein modification process (GO:0031401)	764	52	40.72	+	1.28	0.0861	1
vesicle targeting (GO:0006903)	62	7	3.3	+	2.12	0.0869	1
negative regulation of fatty acid biosynthetic process (GO:0045717)	18	3	0.96	+	3.13	0.0872	1
spinal cord dorsal/ventral patterning (GO:0021513)	18	3	0.96	+	3.13	0.0872	1
regulation of fibrinolysis (GO:0051917)	18	3	0.96	+	3.13	0.0872	1
detection of mechanical stimulus involved in sensory perception of sound (GO:0050910)	18	3	0.96	+	3.13	0.0872	1
clathrin coat assembly (GO:0048268)	18	3	0.96	+	3.13	0.0872	1
positive regulation of B cell activation (GO:0050871)	80	8	4.26	+	1.88	0.0872	1
negative regulation of NF-kappaB transcription factor activity (GO:0032088)	80	8	4.26	+	1.88	0.0872	1
regulation of cyclin-dependent protein kinase activity (GO:1904029)	80	8	4.26	+	1.88	0.0872	1
negative regulation of endothelial cell proliferation (GO:0001937)	42	5	2.24	+	2.23	0.0876	1
neuron projection organization (GO:0106027)	42	5	2.24	+	2.23	0.0876	1
regulation of purine nucleotide metabolic process (GO:1900542)	42	5	2.24	+	2.23	0.0876	1
cyclic nucleotide metabolic process (GO:0009187)	42	5	2.24	+	2.23	0.0876	1
cell-substrate junction organization (GO:0150115)	42	5	2.24	+	2.23	0.0876	1
regulation of germinal center formation (GO:0002634)	8	2	0.43	+	4.69	0.0879	1
positive regulation of cardiac muscle cell differentiation (GO:2000727)	8	2	0.43	+	4.69	0.0879	1
marginal zone B cell differentiation (GO:0002315)	8	2	0.43	+	4.69	0.0879	1
positive regulation of transforming growth factor beta1 production (GO:0032914)	8	2	0.43	+	4.69	0.0879	1
dense core granule transport (GO:1901950)	8	2	0.43	+	4.69	0.0879	1
actomyosin contractile ring organization (GO:0044837)	8	2	0.43	+	4.69	0.0879	1
interleukin-2-mediated signaling pathway (GO:0038110)	8	2	0.43	+	4.69	0.0879	1
negative regulation of synaptic transmission, glutamatergic (GO:0051967)	8	2	0.43	+	4.69	0.0879	1
negative regulation of cellular respiration (GO:1901856)	8	2	0.43	+	4.69	0.0879	1
metaphase/anaphase transition of cell cycle (GO:0044784)	8	2	0.43	+	4.69	0.0879	1
regulation of neuron maturation (GO:0014041)	8	2	0.43	+	4.69	0.0879	1
cellular response to interleukin-2 (GO:0071352)	8	2	0.43	+	4.69	0.0879	1
skeletal muscle acetylcholine-gated channel clustering (GO:0071340)	8	2	0.43	+	4.69	0.0879	1
stress-induced premature senescence (GO:0090400)	8	2	0.43	+	4.69	0.0879	1
cellular response to manganese ion (GO:0071287)	8	2	0.43	+	4.69	0.0879	1
mitochondrial ATP transmembrane transport (GO:1990544)	8	2	0.43	+	4.69	0.0879	1
negative regulation of fatty acid transport (GO:2000192)	8	2	0.43	+	4.69	0.0879	1
dense core granule cytoskeletal transport (GO:0099519)	8	2	0.43	+	4.69	0.0879	1
negative regulation of neurotransmitter transport (GO:0051589)	8	2	0.43	+	4.69	0.0879	1
response to interleukin-9 (GO:0071104)	8	2	0.43	+	4.69	0.0879	1
pronephros development (GO:0048793)	8	2	0.43	+	4.69	0.0879	1
dense core granule localization (GO:0032253)	8	2	0.43	+	4.69	0.0879	1
positive regulation of extracellular matrix disassembly (GO:0090091)	8	2	0.43	+	4.69	0.0879	1
foam cell differentiation (GO:0090077)	8	2	0.43	+	4.69	0.0879	1
regulation of endodeoxyribonuclease activity (GO:0032071)	8	2	0.43	+	4.69	0.0879	1
behavioral response to ethanol (GO:0048149)	8	2	0.43	+	4.69	0.0879	1
positive regulation of amyloid-beta clearance (GO:1900223)	8	2	0.43	+	4.69	0.0879	1
hindgut development (GO:0061525)	8	2	0.43	+	4.69	0.0879	1
positive regulation of triglyceride lipase activity (GO:0061365)	8	2	0.43	+	4.69	0.0879	1
blood coagulation, intrinsic pathway (GO:0007597)	8	2	0.43	+	4.69	0.0879	1
diaphragm development (GO:0060539)	8	2	0.43	+	4.69	0.0879	1
regulation of plasma membrane bounded cell projection organization (GO:0120035)	629	44	33.52	+	1.31	0.088	1
regulation of biological process (GO:0050789)	11013	614	586.91	+	1.05	0.0889	1
cytoskeleton-dependent cytokinesis (GO:0061640)	107	10	5.7	+	1.75	0.0891	1
retina morphogenesis in camera-type eye (GO:0060042)	63	7	3.36	+	2.08	0.0894	1
maintenance of protein location in cell (GO:0032507)	63	7	3.36	+	2.08	0.0894	1
regulation of anatomical structure size (GO:0090066)	503	36	26.81	+	1.34	0.0894	1
cellular response to organonitrogen compound (GO:0071417)	567	40	30.22	+	1.32	0.0895	1
embryonic organ morphogenesis (GO:0048562)	294	23	15.67	+	1.47	0.0908	1
skeletal muscle contraction (GO:0003009)	30	4	1.6	+	2.5	0.0909	1
positive regulation of extracellular matrix organization (GO:1903055)	30	4	1.6	+	2.5	0.0909	1
B cell homeostasis (GO:0001782)	30	4	1.6	+	2.5	0.0909	1
cellular response to interleukin-4 (GO:0071353)	30	4	1.6	+	2.5	0.0909	1
skeletal muscle fiber development (GO:0048741)	30	4	1.6	+	2.5	0.0909	1
positive regulation of coagulation (GO:0050820)	30	4	1.6	+	2.5	0.0909	1
vesicle targeting, to, from or within Golgi (GO:0048199)	30	4	1.6	+	2.5	0.0909	1
regulation of endoplasmic reticulum unfolded protein response (GO:1900101)	30	4	1.6	+	2.5	0.0909	1
regulation of mitochondrial gene expression (GO:0062125)	30	4	1.6	+	2.5	0.0909	1
positive regulation of cell-substrate junction organization (GO:0150117)	30	4	1.6	+	2.5	0.0909	1
cell death (GO:0008219)	1048	69	55.85	+	1.24	0.0909	1
MAPK cascade (GO:0000165)	208	17	11.08	+	1.53	0.0912	1
cell-substrate adhesion (GO:0031589)	174	15	9.27	+	1.62	0.0915	1
single fertilization (GO:0007338)	147	3	7.83	-	0.38	0.0919	1
regulation of postsynaptic membrane neurotransmitter receptor levels (GO:0099072)	64	7	3.41	+	2.05	0.092	1
regulation of cell-substrate junction organization (GO:0150116)	64	7	3.41	+	2.05	0.092	1
regulation of body fluid levels (GO:0050878)	346	26	18.44	+	1.41	0.0934	1
regulation of transforming growth factor beta production (GO:0071634)	43	5	2.29	+	2.18	0.094	1
positive regulation of interleukin-12 production (GO:0032735)	43	5	2.29	+	2.18	0.094	1
regulation of nucleotide metabolic process (GO:0006140)	43	5	2.29	+	2.18	0.094	1
autonomic nervous system development (GO:0048483)	43	5	2.29	+	2.18	0.094	1
cell part morphogenesis (GO:0032990)	519	37	27.66	+	1.34	0.094	1
neuropeptide signaling pathway (GO:0007218)	109	10	5.81	+	1.72	0.0944	1
cytokinesis (GO:0000910)	109	10	5.81	+	1.72	0.0944	1
immune system process (GO:0002376)	1885	117	100.46	+	1.16	0.095	1
signal transduction (GO:0007165)	4536	265	241.74	+	1.1	0.0951	1
positive regulation of protein kinase activity (GO:0045860)	255	20	13.59	+	1.47	0.0956	1
glycosylation (GO:0070085)	226	6	12.04	-	0.5	0.0956	1
regulation of cold-induced thermogenesis (GO:0120161)	146	13	7.78	+	1.67	0.0972	1
spinal cord patterning (GO:0021511)	19	3	1.01	+	2.96	0.0973	1
podocyte differentiation (GO:0072112)	19	3	1.01	+	2.96	0.0973	1
regulation of nitric-oxide synthase biosynthetic process (GO:0051769)	19	3	1.01	+	2.96	0.0973	1
DNA unwinding involved in DNA replication (GO:0006268)	19	3	1.01	+	2.96	0.0973	1
positive regulation of icosanoid secretion (GO:0032305)	19	3	1.01	+	2.96	0.0973	1
barbed-end actin filament capping (GO:0051016)	19	3	1.01	+	2.96	0.0973	1
behavioral response to pain (GO:0048266)	19	3	1.01	+	2.96	0.0973	1
intraciliary anterograde transport (GO:0035720)	19	3	1.01	+	2.96	0.0973	1
retinal ganglion cell axon guidance (GO:0031290)	19	3	1.01	+	2.96	0.0973	1
negative regulation of vascular permeability (GO:0043116)	19	3	1.01	+	2.96	0.0973	1
protein localization to cell-cell junction (GO:0150105)	19	3	1.01	+	2.96	0.0973	1
renal filtration cell differentiation (GO:0061318)	19	3	1.01	+	2.96	0.0973	1
excitatory postsynaptic potential (GO:0060079)	66	7	3.52	+	1.99	0.098	1
embryonic heart tube morphogenesis (GO:0003143)	66	7	3.52	+	1.99	0.098	1
regulation of leukocyte apoptotic process (GO:2000106)	89	9	4.74	+	1.9	0.098	1
medullary reticular formation development (GO:0021723)	1	1	0.05	+	18.76	0.0986	1
hexitol catabolic process (GO:0019407)	1	1	0.05	+	18.76	0.0986	1
locus ceruleus development (GO:0021703)	1	1	0.05	+	18.76	0.0986	1
positive regulation of heart rate by epinephrine (GO:0003065)	1	1	0.05	+	18.76	0.0986	1
skeletal muscle satellite cell migration (GO:1902766)	1	1	0.05	+	18.76	0.0986	1
cell gliding (GO:0071976)	1	1	0.05	+	18.76	0.0986	1
substrate-dependent cell migration, cell attachment to substrate (GO:0006931)	1	1	0.05	+	18.76	0.0986	1
activation of plasma proteins involved in acute inflammatory response (GO:0002541)	1	1	0.05	+	18.76	0.0986	1
nitric oxide production involved in inflammatory response (GO:0002537)	1	1	0.05	+	18.76	0.0986	1
trochlear nerve formation (GO:0021642)	1	1	0.05	+	18.76	0.0986	1
negative regulation of thioredoxin peroxidase activity by peptidyl-threonine phosphorylation (GO:1903125)	1	1	0.05	+	18.76	0.0986	1
trochlear nerve morphogenesis (GO:0021639)	1	1	0.05	+	18.76	0.0986	1
flavin adenine dinucleotide catabolic process (GO:0072389)	1	1	0.05	+	18.76	0.0986	1
chromosome passenger complex localization to kinetochore (GO:0072356)	1	1	0.05	+	18.76	0.0986	1
response to anesthetic (GO:0072347)	1	1	0.05	+	18.76	0.0986	1
sagittal suture morphogenesis (GO:0060367)	1	1	0.05	+	18.76	0.0986	1
lambdoid suture morphogenesis (GO:0060366)	1	1	0.05	+	18.76	0.0986	1
negative regulation of metanephric nephron tubule epithelial cell differentiation (GO:0072308)	1	1	0.05	+	18.76	0.0986	1
lateral ganglionic eminence cell proliferation (GO:0022018)	1	1	0.05	+	18.76	0.0986	1
subpallium cell proliferation in forebrain (GO:0022012)	1	1	0.05	+	18.76	0.0986	1
T cell mediated immune response to tumor cell (GO:0002424)	1	1	0.05	+	18.76	0.0986	1
T cell mediated cytotoxicity directed against tumor cell target (GO:0002419)	1	1	0.05	+	18.76	0.0986	1
positive regulation of Lys63-specific deubiquitinase activity (GO:1903007)	1	1	0.05	+	18.76	0.0986	1
positive regulation of glucosylceramide catabolic process (GO:2000753)	1	1	0.05	+	18.76	0.0986	1
regulation of glucosylceramide catabolic process (GO:2000752)	1	1	0.05	+	18.76	0.0986	1
ribitol phosphate metabolic process (GO:0052648)	1	1	0.05	+	18.76	0.0986	1
pentitol phosphate metabolic process (GO:0052647)	1	1	0.05	+	18.76	0.0986	1
negative regulation of nuclear cell cycle DNA replication (GO:1902576)	1	1	0.05	+	18.76	0.0986	1
positive regulation of mesenchymal cell proliferation involved in ureter development (GO:2000729)	1	1	0.05	+	18.76	0.0986	1
endoplasmic reticulum tubular network maintenance (GO:0071788)	1	1	0.05	+	18.76	0.0986	1
negative regulation of cellular response to testosterone stimulus (GO:2000655)	1	1	0.05	+	18.76	0.0986	1
type IV hypersensitivity (GO:0001806)	1	1	0.05	+	18.76	0.0986	1
negative regulation of attachment of mitotic spindle microtubules to kinetochore (GO:1902424)	1	1	0.05	+	18.76	0.0986	1
monocyte activation involved in immune response (GO:0002280)	1	1	0.05	+	18.76	0.0986	1
homogentisate metabolic process (GO:1901999)	1	1	0.05	+	18.76	0.0986	1
nuclear envelope budding (GO:0140591)	1	1	0.05	+	18.76	0.0986	1
cell surface bile acid receptor signaling pathway (GO:0038184)	1	1	0.05	+	18.76	0.0986	1
positive regulation of dendritic cell dendrite assembly (GO:2000549)	1	1	0.05	+	18.76	0.0986	1
dopamine biosynthetic process from tyrosine (GO:0006585)	1	1	0.05	+	18.76	0.0986	1
positive regulation of peptidyl-serine dephosphorylation (GO:1902310)	1	1	0.05	+	18.76	0.0986	1
negative regulation of attachment of spindle microtubules to kinetochore (GO:0051986)	1	1	0.05	+	18.76	0.0986	1
RNA acetylation (GO:1990884)	1	1	0.05	+	18.76	0.0986	1
rRNA acetylation (GO:1990882)	1	1	0.05	+	18.76	0.0986	1
hypochlorous acid biosynthetic process (GO:0002149)	1	1	0.05	+	18.76	0.0986	1
hypochlorous acid metabolic process (GO:0002148)	1	1	0.05	+	18.76	0.0986	1
endothelial cell-matrix adhesion (GO:0090673)	1	1	0.05	+	18.76	0.0986	1
positive regulation of fibronectin-dependent thymocyte migration (GO:2000415)	1	1	0.05	+	18.76	0.0986	1
regulation of fibronectin-dependent thymocyte migration (GO:2000413)	1	1	0.05	+	18.76	0.0986	1
phytoalexin metabolic process (GO:0052314)	1	1	0.05	+	18.76	0.0986	1
small intestine smooth muscle contraction (GO:1990770)	1	1	0.05	+	18.76	0.0986	1
integrin biosynthetic process (GO:0045112)	1	1	0.05	+	18.76	0.0986	1
intermediate filament polymerization (GO:0045107)	1	1	0.05	+	18.76	0.0986	1
histone H3 deacetylation (GO:0070932)	1	1	0.05	+	18.76	0.0986	1
ovarian follicle rupture (GO:0001543)	1	1	0.05	+	18.76	0.0986	1
positive regulation of kidney smooth muscle cell differentiation (GO:2000358)	1	1	0.05	+	18.76	0.0986	1
negative regulation of kidney smooth muscle cell differentiation (GO:2000357)	1	1	0.05	+	18.76	0.0986	1
regulation of kidney smooth muscle cell differentiation (GO:2000356)	1	1	0.05	+	18.76	0.0986	1
negative regulation of timing of catagen (GO:0051796)	1	1	0.05	+	18.76	0.0986	1
sebum secreting cell proliferation (GO:1990654)	1	1	0.05	+	18.76	0.0986	1
isoquinoline alkaloid metabolic process (GO:0033076)	1	1	0.05	+	18.76	0.0986	1
negative regulation of oxidative phosphorylation uncoupler activity (GO:2000276)	1	1	0.05	+	18.76	0.0986	1
regulation of oxidative phosphorylation uncoupler activity (GO:2000275)	1	1	0.05	+	18.76	0.0986	1
positive regulation of ribosomal small subunit export from nucleus (GO:2000208)	1	1	0.05	+	18.76	0.0986	1
regulation of ribosomal small subunit export from nucleus (GO:2000206)	1	1	0.05	+	18.76	0.0986	1
positive regulation of ribosomal subunit export from nucleus (GO:2000202)	1	1	0.05	+	18.76	0.0986	1
regulation of ribosomal subunit export from nucleus (GO:2000200)	1	1	0.05	+	18.76	0.0986	1
cellular response to aluminum ion (GO:0071275)	1	1	0.05	+	18.76	0.0986	1
homogentisate catabolic process (GO:1902000)	1	1	0.05	+	18.76	0.0986	1
cellular response to carbon dioxide (GO:0071244)	1	1	0.05	+	18.76	0.0986	1
maintenance of nucleus location (GO:0051658)	1	1	0.05	+	18.76	0.0986	1
positive regulation of cell fate determination (GO:1905935)	1	1	0.05	+	18.76	0.0986	1
efferent axon development in a lateral line nerve (GO:0048894)	1	1	0.05	+	18.76	0.0986	1
lateral line nerve development (GO:0048892)	1	1	0.05	+	18.76	0.0986	1
negative regulation of adenylate cyclase-activating adrenergic receptor signaling pathway involved in heart process (GO:0140199)	1	1	0.05	+	18.76	0.0986	1
regulation of adenylate cyclase-activating adrenergic receptor signaling pathway involved in heart process (GO:0140192)	1	1	0.05	+	18.76	0.0986	1
negative regulation of secretion of lysosomal enzymes (GO:0090341)	1	1	0.05	+	18.76	0.0986	1
positive regulation of ribonucleoprotein complex localization (GO:2000199)	1	1	0.05	+	18.76	0.0986	1
positive regulation of progesterone biosynthetic process (GO:2000184)	1	1	0.05	+	18.76	0.0986	1
negative regulation of deadenylation-dependent decapping of nuclear-transcribed mRNA (GO:0106289)	1	1	0.05	+	18.76	0.0986	1
clathrin-dependent endocytosis of virus by host cell (GO:0075512)	1	1	0.05	+	18.76	0.0986	1
manganese ion export across plasma membrane (GO:0140048)	1	1	0.05	+	18.76	0.0986	1
positive regulation of ureter smooth muscle cell differentiation (GO:2000063)	1	1	0.05	+	18.76	0.0986	1
negative regulation of ureter smooth muscle cell differentiation (GO:2000062)	1	1	0.05	+	18.76	0.0986	1
regulation of ureter smooth muscle cell differentiation (GO:2000061)	1	1	0.05	+	18.76	0.0986	1
sorbitol catabolic process (GO:0006062)	1	1	0.05	+	18.76	0.0986	1
sorbitol metabolic process (GO:0006060)	1	1	0.05	+	18.76	0.0986	1
radial pattern formation (GO:0009956)	1	1	0.05	+	18.76	0.0986	1
negative regulation of cargo loading into COPII-coated vesicle (GO:1901303)	1	1	0.05	+	18.76	0.0986	1
induction of negative chemotaxis (GO:0050929)	1	1	0.05	+	18.76	0.0986	1
positive regulation of negative chemotaxis (GO:0050924)	1	1	0.05	+	18.76	0.0986	1
neuron projection retraction (GO:0106028)	1	1	0.05	+	18.76	0.0986	1
renal amino acid absorption (GO:1990297)	1	1	0.05	+	18.76	0.0986	1
tRNA acetylation (GO:0051391)	1	1	0.05	+	18.76	0.0986	1
positive regulation of adaptive immune memory response (GO:1905676)	1	1	0.05	+	18.76	0.0986	1
negative regulation of heat generation (GO:0031651)	1	1	0.05	+	18.76	0.0986	1
adenylate cyclase-inhibiting opioid receptor signaling pathway (GO:0031635)	1	1	0.05	+	18.76	0.0986	1
cocaine metabolic process (GO:0050783)	1	1	0.05	+	18.76	0.0986	1
T cell meandering migration (GO:0120117)	1	1	0.05	+	18.76	0.0986	1
L-xylitol metabolic process (GO:0051164)	1	1	0.05	+	18.76	0.0986	1
L-xylitol catabolic process (GO:0051160)	1	1	0.05	+	18.76	0.0986	1
descending aorta development (GO:0035906)	1	1	0.05	+	18.76	0.0986	1
positive regulation of activated T cell autonomous cell death (GO:0070241)	1	1	0.05	+	18.76	0.0986	1
regulation of activated T cell autonomous cell death (GO:0070239)	1	1	0.05	+	18.76	0.0986	1
positive regulation of pyloric antrum smooth muscle contraction (GO:0120072)	1	1	0.05	+	18.76	0.0986	1
regulation of pyloric antrum smooth muscle contraction (GO:0120071)	1	1	0.05	+	18.76	0.0986	1
negative regulation of endothelial cell-matrix adhesion via fibronectin (GO:1904905)	1	1	0.05	+	18.76	0.0986	1
negative regulation of snRNA transcription by RNA polymerase II (GO:1905381)	1	1	0.05	+	18.76	0.0986	1
tracheoesophageal septum formation (GO:1905327)	1	1	0.05	+	18.76	0.0986	1
negative regulation of skeletal muscle tissue regeneration (GO:0043417)	1	1	0.05	+	18.76	0.0986	1
glucocorticoid mediated signaling pathway (GO:0043402)	1	1	0.05	+	18.76	0.0986	1
Wnt signalosome assembly (GO:1904887)	1	1	0.05	+	18.76	0.0986	1
negative regulation of mitochondrial translation (GO:0070130)	1	1	0.05	+	18.76	0.0986	1
rRNA acetylation involved in maturation of SSU-rRNA (GO:1904812)	1	1	0.05	+	18.76	0.0986	1
CD4-positive, alpha-beta T cell costimulation (GO:0035783)	1	1	0.05	+	18.76	0.0986	1
negative regulation of protein localization to nucleolus (GO:1904750)	1	1	0.05	+	18.76	0.0986	1
very long-chain fatty-acyl-CoA catabolic process (GO:0036113)	1	1	0.05	+	18.76	0.0986	1
negative regulation of protein serine/threonine phosphatase activity (GO:1905183)	1	1	0.05	+	18.76	0.0986	1
enteric smooth muscle cell differentiation (GO:0035645)	1	1	0.05	+	18.76	0.0986	1
FMN biosynthetic process (GO:0009398)	1	1	0.05	+	18.76	0.0986	1
flavin-containing compound catabolic process (GO:0042728)	1	1	0.05	+	18.76	0.0986	1
mesenchymal cell apoptotic process involved in metanephros development (GO:1900200)	1	1	0.05	+	18.76	0.0986	1
argininosuccinate metabolic process (GO:0000053)	1	1	0.05	+	18.76	0.0986	1
regulation of pronephros size (GO:0035565)	1	1	0.05	+	18.76	0.0986	1
regulation of membrane repolarization during atrial cardiac muscle cell action potential (GO:1905000)	1	1	0.05	+	18.76	0.0986	1
riboflavin biosynthetic process (GO:0009231)	1	1	0.05	+	18.76	0.0986	1
positive regulation of phospholipid scramblase activity (GO:1900163)	1	1	0.05	+	18.76	0.0986	1
regulation of phospholipid scramblase activity (GO:1900161)	1	1	0.05	+	18.76	0.0986	1
negative regulation of arachidonic acid secretion (GO:1900139)	1	1	0.05	+	18.76	0.0986	1
borate transmembrane transport (GO:0035445)	1	1	0.05	+	18.76	0.0986	1
amino acid activation for nonribosomal peptide biosynthetic process (GO:0043041)	1	1	0.05	+	18.76	0.0986	1
xanthine catabolic process (GO:0009115)	1	1	0.05	+	18.76	0.0986	1
hypoxanthine catabolic process (GO:0009114)	1	1	0.05	+	18.76	0.0986	1
cellular response to tetrahydrofolate (GO:1904482)	1	1	0.05	+	18.76	0.0986	1
response to tetrahydrofolate (GO:1904481)	1	1	0.05	+	18.76	0.0986	1
negative regulation of high-density lipoprotein particle clearance (GO:0010987)	1	1	0.05	+	18.76	0.0986	1
selenocysteine catabolic process (GO:0016261)	1	1	0.05	+	18.76	0.0986	1
cellular response to Thyroid stimulating hormone (GO:1904401)	1	1	0.05	+	18.76	0.0986	1
positive regulation of atrial cardiac muscle cell action potential (GO:1903949)	1	1	0.05	+	18.76	0.0986	1
glucuronoside transport (GO:0015779)	1	1	0.05	+	18.76	0.0986	1
positive regulation of endoplasmic reticulum stress-induced eIF2 alpha dephosphorylation (GO:1903917)	1	1	0.05	+	18.76	0.0986	1
regulation of endoplasmic reticulum stress-induced eIF2 alpha dephosphorylation (GO:1903916)	1	1	0.05	+	18.76	0.0986	1
positive regulation of protein localization to cell-cell junction (GO:0150107)	1	1	0.05	+	18.76	0.0986	1
negative regulation of SCF-dependent proteasomal ubiquitin-dependent catabolic process (GO:0062026)	1	1	0.05	+	18.76	0.0986	1
regulation of SCF-dependent proteasomal ubiquitin-dependent protein catabolic process (GO:0062025)	1	1	0.05	+	18.76	0.0986	1
positive regulation of colon smooth muscle contraction (GO:1904343)	1	1	0.05	+	18.76	0.0986	1
regulation of colon smooth muscle contraction (GO:1904341)	1	1	0.05	+	18.76	0.0986	1
regulation of proton-transporting ATPase activity, rotational mechanism (GO:0010849)	1	1	0.05	+	18.76	0.0986	1
positive regulation of ATF6-mediated unfolded protein response (GO:1903893)	1	1	0.05	+	18.76	0.0986	1
positive regulation of mitotic DNA damage checkpoint (GO:1904291)	1	1	0.05	+	18.76	0.0986	1
endothelial tube lumen extension (GO:0097498)	1	1	0.05	+	18.76	0.0986	1
borate transport (GO:0046713)	1	1	0.05	+	18.76	0.0986	1
retrotrapezoid nucleus neuron differentiation (GO:0061452)	1	1	0.05	+	18.76	0.0986	1
retrotrapezoid nucleus development (GO:0061451)	1	1	0.05	+	18.76	0.0986	1
suppression by virus of host autophagy (GO:0039521)	1	1	0.05	+	18.76	0.0986	1
modulation by virus of host autophagy (GO:0039519)	1	1	0.05	+	18.76	0.0986	1
cardiac neuron differentiation (GO:0060945)	1	1	0.05	+	18.76	0.0986	1
positive regulation of regulation of vascular associated smooth muscle cell membrane depolarization (GO:1904199)	1	1	0.05	+	18.76	0.0986	1
gamma-delta T cell proliferation (GO:0046630)	1	1	0.05	+	18.76	0.0986	1
regulation of protein folding in endoplasmic reticulum (GO:0060904)	1	1	0.05	+	18.76	0.0986	1
regulation of hair cycle by canonical Wnt signaling pathway (GO:0060901)	1	1	0.05	+	18.76	0.0986	1
peptidyl-aspartic acid hydroxylation (GO:0042264)	1	1	0.05	+	18.76	0.0986	1
melanocyte adhesion (GO:0097326)	1	1	0.05	+	18.76	0.0986	1
negative regulation of Wnt protein secretion (GO:0061358)	1	1	0.05	+	18.76	0.0986	1
lateral semicircular canal development (GO:0060875)	1	1	0.05	+	18.76	0.0986	1
anterior semicircular canal development (GO:0060873)	1	1	0.05	+	18.76	0.0986	1
regulation of nucleus size (GO:0097298)	1	1	0.05	+	18.76	0.0986	1
positive regulation of glucose catabolic process to lactate via pyruvate (GO:1904025)	1	1	0.05	+	18.76	0.0986	1
negative regulation of mesenchymal cell apoptotic process involved in mesonephric nephron morphogenesis (GO:0061296)	1	1	0.05	+	18.76	0.0986	1
regulation of mesenchymal cell apoptotic process involved in mesonephric nephron morphogenesis (GO:0061295)	1	1	0.05	+	18.76	0.0986	1
negative regulation of mesonephros development (GO:0061218)	1	1	0.05	+	18.76	0.0986	1
mesenchymal smoothened signaling pathway involved in prostate gland development (GO:0060783)	1	1	0.05	+	18.76	0.0986	1
regulation of mesenchymal cell proliferation involved in prostate gland development (GO:0060782)	1	1	0.05	+	18.76	0.0986	1
epithelial-mesenchymal signaling involved in prostate gland development (GO:0060738)	1	1	0.05	+	18.76	0.0986	1
tropane alkaloid metabolic process (GO:0046448)	1	1	0.05	+	18.76	0.0986	1
FMN metabolic process (GO:0046444)	1	1	0.05	+	18.76	0.0986	1
regulation of sclerotome development (GO:0061190)	1	1	0.05	+	18.76	0.0986	1
positive regulation of sclerotome development (GO:0061189)	1	1	0.05	+	18.76	0.0986	1
negative regulation of growth rate (GO:0045967)	1	1	0.05	+	18.76	0.0986	1
cellular response to dehydroepiandrosterone (GO:1903495)	1	1	0.05	+	18.76	0.0986	1
negative regulation of mitotic cell cycle DNA replication (GO:1903464)	1	1	0.05	+	18.76	0.0986	1
corticospinal neuron axon guidance through spinal cord (GO:0021972)	1	1	0.05	+	18.76	0.0986	1
smoothened signaling pathway involved in regulation of secondary heart field cardioblast proliferation (GO:0003271)	1	1	0.05	+	18.76	0.0986	1
positive regulation of melanosome transport (GO:1902910)	1	1	0.05	+	18.76	0.0986	1
negative regulation of endoplasmic reticulum stress-induced neuron intrinsic apoptotic signaling pathway (GO:1903382)	1	1	0.05	+	18.76	0.0986	1
pentitol catabolic process (GO:0019527)	1	1	0.05	+	18.76	0.0986	1
sinoatrial valve morphogenesis (GO:0003185)	1	1	0.05	+	18.76	0.0986	1
propionyl-CoA biosynthetic process (GO:1902860)	1	1	0.05	+	18.76	0.0986	1
macrophage fusion (GO:0034238)	1	1	0.05	+	18.76	0.0986	1
cellular response to inorganic substance (GO:0071241)	220	18	11.72	+	1.54	0.0986	1
positive regulation of blood pressure (GO:0045777)	31	4	1.65	+	2.42	0.0988	1
positive regulation of dendrite morphogenesis (GO:0050775)	31	4	1.65	+	2.42	0.0988	1
chaperone cofactor-dependent protein refolding (GO:0051085)	31	4	1.65	+	2.42	0.0988	1
regulation of lysosomal lumen pH (GO:0035751)	31	4	1.65	+	2.42	0.0988	1
aromatic amino acid metabolic process (GO:0009072)	31	4	1.65	+	2.42	0.0988	1
natural killer cell mediated cytotoxicity (GO:0042267)	31	4	1.65	+	2.42	0.0988	1
maintenance of protein location (GO:0045185)	90	9	4.8	+	1.88	0.0995	1
sterol homeostasis (GO:0055092)	90	9	4.8	+	1.88	0.0995	1
head development (GO:0060322)	754	51	40.18	+	1.27	0.0998	1
cerebral cortex cell migration (GO:0021795)	44	5	2.34	+	2.13	0.101	1
positive regulation of B cell proliferation (GO:0030890)	44	5	2.34	+	2.13	0.101	1
T cell homeostasis (GO:0043029)	44	5	2.34	+	2.13	0.101	1
lamellipodium organization (GO:0097581)	44	5	2.34	+	2.13	0.101	1
synaptic transmission, glutamatergic (GO:0035249)	44	5	2.34	+	2.13	0.101	1
positive regulation of muscle contraction (GO:0045933)	44	5	2.34	+	2.13	0.101	1
regulation of membrane depolarization (GO:0003254)	44	5	2.34	+	2.13	0.101	1
smoothened signaling pathway (GO:0007224)	91	9	4.85	+	1.86	0.101	1
positive regulation of epithelial cell migration (GO:0010634)	149	13	7.94	+	1.64	0.101	1
regulation of Notch signaling pathway (GO:0008593)	92	9	4.9	+	1.84	0.103	1
actin filament-based movement (GO:0030048)	92	9	4.9	+	1.84	0.103	1
respiratory burst involved in defense response (GO:0002679)	9	2	0.48	+	4.17	0.104	1
cell proliferation in hindbrain (GO:0021534)	9	2	0.48	+	4.17	0.104	1
cellular detoxification of aldehyde (GO:0110095)	9	2	0.48	+	4.17	0.104	1
regulation of attachment of mitotic spindle microtubules to kinetochore (GO:1902423)	9	2	0.48	+	4.17	0.104	1
otic vesicle morphogenesis (GO:0071600)	9	2	0.48	+	4.17	0.104	1
regulation of CD8-positive, alpha-beta T cell proliferation (GO:2000564)	9	2	0.48	+	4.17	0.104	1
podocyte development (GO:0072015)	9	2	0.48	+	4.17	0.104	1
ERBB2-ERBB3 signaling pathway (GO:0038133)	9	2	0.48	+	4.17	0.104	1
ERBB3 signaling pathway (GO:0038129)	9	2	0.48	+	4.17	0.104	1
collagen-activated tyrosine kinase receptor signaling pathway (GO:0038063)	9	2	0.48	+	4.17	0.104	1
G protein-coupled opioid receptor signaling pathway (GO:0038003)	9	2	0.48	+	4.17	0.104	1
cytolysis by host of symbiont cells (GO:0051838)	9	2	0.48	+	4.17	0.104	1
regulation of interleukin-1 alpha production (GO:0032650)	9	2	0.48	+	4.17	0.104	1
Cdc42 protein signal transduction (GO:0032488)	9	2	0.48	+	4.17	0.104	1
cAMP catabolic process (GO:0006198)	9	2	0.48	+	4.17	0.104	1
negative regulation of DNA-templated DNA replication (GO:2000104)	9	2	0.48	+	4.17	0.104	1
regulation of glucocorticoid biosynthetic process (GO:0031946)	9	2	0.48	+	4.17	0.104	1
embryonic neurocranium morphogenesis (GO:0048702)	9	2	0.48	+	4.17	0.104	1
thermoception (GO:0050955)	9	2	0.48	+	4.17	0.104	1
embryonic foregut morphogenesis (GO:0048617)	9	2	0.48	+	4.17	0.104	1
TRIF-dependent toll-like receptor signaling pathway (GO:0035666)	9	2	0.48	+	4.17	0.104	1
long-chain fatty acid catabolic process (GO:0042758)	9	2	0.48	+	4.17	0.104	1
choline transport (GO:0015871)	9	2	0.48	+	4.17	0.104	1
calcitonin family receptor signaling pathway (GO:0097646)	9	2	0.48	+	4.17	0.104	1
peroxisome proliferator activated receptor signaling pathway (GO:0035357)	9	2	0.48	+	4.17	0.104	1
positive regulation of receptor clustering (GO:1903911)	9	2	0.48	+	4.17	0.104	1
positive regulation of hippo signaling (GO:0035332)	9	2	0.48	+	4.17	0.104	1
fructose transmembrane transport (GO:0015755)	9	2	0.48	+	4.17	0.104	1
positive regulation of membrane depolarization (GO:1904181)	9	2	0.48	+	4.17	0.104	1
heparan sulfate proteoglycan catabolic process (GO:0030200)	9	2	0.48	+	4.17	0.104	1
negative regulation of sprouting angiogenesis (GO:1903671)	9	2	0.48	+	4.17	0.104	1
early endosome to Golgi transport (GO:0034498)	9	2	0.48	+	4.17	0.104	1
alkanesulfonate metabolic process (GO:0019694)	9	2	0.48	+	4.17	0.104	1
cerebellar granule cell precursor proliferation (GO:0021930)	9	2	0.48	+	4.17	0.104	1
cell proliferation in external granule layer (GO:0021924)	9	2	0.48	+	4.17	0.104	1
taurine metabolic process (GO:0019530)	9	2	0.48	+	4.17	0.104	1
activation of cysteine-type endopeptidase activity involved in apoptotic process (GO:0006919)	68	7	3.62	+	1.93	0.105	1
acute inflammatory response (GO:0002526)	68	7	3.62	+	1.93	0.105	1
regulation of cytoskeleton organization (GO:0051493)	489	35	26.06	+	1.34	0.105	1
amino acid metabolic process (GO:0006520)	273	21	14.55	+	1.44	0.106	1
salivary gland development (GO:0007431)	32	4	1.71	+	2.35	0.107	1
face morphogenesis (GO:0060325)	32	4	1.71	+	2.35	0.107	1
mast cell mediated immunity (GO:0002448)	32	4	1.71	+	2.35	0.107	1
regulation of interferon-alpha production (GO:0032647)	32	4	1.71	+	2.35	0.107	1
regulation of fatty acid transport (GO:2000191)	32	4	1.71	+	2.35	0.107	1
neuron fate specification (GO:0048665)	32	4	1.71	+	2.35	0.107	1
negative regulation of macroautophagy (GO:0016242)	32	4	1.71	+	2.35	0.107	1
positive regulation of transforming growth factor beta receptor signaling pathway (GO:0030511)	32	4	1.71	+	2.35	0.107	1
positive regulation of cellular response to transforming growth factor beta stimulus (GO:1903846)	32	4	1.71	+	2.35	0.107	1
plasma lipoprotein particle remodeling (GO:0034369)	32	4	1.71	+	2.35	0.107	1
protein-lipid complex remodeling (GO:0034368)	32	4	1.71	+	2.35	0.107	1
establishment of endothelial barrier (GO:0061028)	32	4	1.71	+	2.35	0.107	1
neuroepithelial cell differentiation (GO:0060563)	32	4	1.71	+	2.35	0.107	1
body morphogenesis (GO:0010171)	45	5	2.4	+	2.08	0.107	1
plasma lipoprotein particle organization (GO:0071827)	45	5	2.4	+	2.08	0.107	1
branching involved in ureteric bud morphogenesis (GO:0001658)	45	5	2.4	+	2.08	0.107	1
response to amyloid-beta (GO:1904645)	45	5	2.4	+	2.08	0.107	1
post-transcriptional gene silencing (GO:0016441)	45	5	2.4	+	2.08	0.107	1
purine ribonucleotide catabolic process (GO:0009154)	45	5	2.4	+	2.08	0.107	1
aspartate family amino acid metabolic process (GO:0009066)	45	5	2.4	+	2.08	0.107	1
regulation of extrinsic apoptotic signaling pathway (GO:2001236)	153	13	8.15	+	1.59	0.107	1
plasma membrane bounded cell projection morphogenesis (GO:0120039)	494	35	26.33	+	1.33	0.107	1
glomerular epithelial cell differentiation (GO:0072311)	20	3	1.07	+	2.81	0.108	1
facultative heterochromatin formation (GO:0140718)	20	3	1.07	+	2.81	0.108	1
actin filament-based transport (GO:0099515)	20	3	1.07	+	2.81	0.108	1
glycerol metabolic process (GO:0006071)	20	3	1.07	+	2.81	0.108	1
ethanol metabolic process (GO:0006067)	20	3	1.07	+	2.81	0.108	1
positive regulation of skeletal muscle tissue development (GO:0048643)	20	3	1.07	+	2.81	0.108	1
negative regulation of calcium-mediated signaling (GO:0050849)	20	3	1.07	+	2.81	0.108	1
response to salt stress (GO:0009651)	20	3	1.07	+	2.81	0.108	1
regulation of urine volume (GO:0035809)	20	3	1.07	+	2.81	0.108	1
regulation of long-term neuronal synaptic plasticity (GO:0048169)	20	3	1.07	+	2.81	0.108	1
platelet formation (GO:0030220)	20	3	1.07	+	2.81	0.108	1
phasic smooth muscle contraction (GO:0014821)	20	3	1.07	+	2.81	0.108	1
retrograde axonal transport (GO:0008090)	20	3	1.07	+	2.81	0.108	1
phospholipid biosynthetic process (GO:0008654)	229	18	12.2	+	1.47	0.108	1
endocytosis (GO:0006897)	496	35	26.43	+	1.32	0.108	1
regulation of mitochondrial membrane potential (GO:0051881)	69	7	3.68	+	1.9	0.109	1
nucleosome organization (GO:0034728)	69	7	3.68	+	1.9	0.109	1
cerebral cortex development (GO:0021987)	123	11	6.56	+	1.68	0.109	1
hindbrain development (GO:0030902)	154	13	8.21	+	1.58	0.109	1
response to toxic substance (GO:0009636)	230	18	12.26	+	1.47	0.109	1
cell projection morphogenesis (GO:0048858)	499	35	26.59	+	1.32	0.109	1
leukocyte homeostasis (GO:0001776)	95	9	5.06	+	1.78	0.11	1
artery development (GO:0060840)	95	9	5.06	+	1.78	0.11	1
negative regulation of gene expression, epigenetic (GO:0045814)	95	9	5.06	+	1.78	0.11	1
meiotic cell cycle (GO:0051321)	243	7	12.95	-	0.54	0.11	1
negative regulation of organelle organization (GO:0010639)	331	25	17.64	+	1.42	0.111	1
negative regulation of multicellular organismal process (GO:0051241)	1084	70	57.77	+	1.21	0.111	1
protein polymerization (GO:0051258)	96	9	5.12	+	1.76	0.112	1
apoptotic process (GO:0006915)	995	65	53.03	+	1.23	0.112	1
positive regulation of post-translational protein modification (GO:1901875)	156	13	8.31	+	1.56	0.113	1
organic substance transport (GO:0071702)	2127	130	113.35	+	1.15	0.113	1
glycogen metabolic process (GO:0005977)	51	0	2.72	-	< 0.01	0.113	1
regulation of tumor necrosis factor-mediated signaling pathway (GO:0010803)	52	0	2.77	-	< 0.01	0.113	1
positive regulation of TORC1 signaling (GO:1904263)	52	0	2.77	-	< 0.01	0.113	1
neuromuscular process controlling balance (GO:0050885)	53	0	2.82	-	< 0.01	0.114	1
glucan metabolic process (GO:0044042)	53	0	2.82	-	< 0.01	0.114	1
mature B cell differentiation (GO:0002335)	33	4	1.76	+	2.27	0.115	1
natural killer cell mediated immunity (GO:0002228)	33	4	1.76	+	2.27	0.115	1
regulation of myeloid cell apoptotic process (GO:0033032)	33	4	1.76	+	2.27	0.115	1
centrosome localization (GO:0051642)	33	4	1.76	+	2.27	0.115	1
response to interleukin-4 (GO:0070670)	33	4	1.76	+	2.27	0.115	1
lipopolysaccharide-mediated signaling pathway (GO:0031663)	33	4	1.76	+	2.27	0.115	1
rRNA modification (GO:0000154)	33	4	1.76	+	2.27	0.115	1
microtubule organizing center localization (GO:0061842)	33	4	1.76	+	2.27	0.115	1
lipid droplet organization (GO:0034389)	33	4	1.76	+	2.27	0.115	1
positive regulation of cysteine-type endopeptidase activity (GO:2001056)	126	11	6.71	+	1.64	0.115	1
camera-type eye morphogenesis (GO:0048593)	126	11	6.71	+	1.64	0.115	1
embryo development ending in birth or egg hatching (GO:0009792)	663	45	35.33	+	1.27	0.115	1
response to lipid (GO:0033993)	831	55	44.29	+	1.24	0.116	1
regulation of glucose import (GO:0046324)	55	0	2.93	-	< 0.01	0.116	1
regulation of transcription initiation by RNA polymerase II (GO:0060260)	71	7	3.78	+	1.85	0.117	1
renal tubule morphogenesis (GO:0061333)	71	7	3.78	+	1.85	0.117	1
negative regulation of cell motility (GO:2000146)	291	22	15.51	+	1.42	0.117	1
negative regulation of response to external stimulus (GO:0032102)	399	29	21.26	+	1.36	0.117	1
positive regulation of myeloid cell differentiation (GO:0045639)	98	9	5.22	+	1.72	0.118	1
positive regulation of immune system process (GO:0002684)	931	61	49.62	+	1.23	0.118	1
negative regulation of cyclin-dependent protein serine/threonine kinase activity (GO:0045736)	21	3	1.12	+	2.68	0.119	1
positive regulation of fatty acid biosynthetic process (GO:0045723)	21	3	1.12	+	2.68	0.119	1
nitric oxide mediated signal transduction (GO:0007263)	21	3	1.12	+	2.68	0.119	1
protein localization to chromosome, centromeric region (GO:0071459)	21	3	1.12	+	2.68	0.119	1
regulation of icosanoid secretion (GO:0032303)	21	3	1.12	+	2.68	0.119	1
regulation of B cell receptor signaling pathway (GO:0050855)	21	3	1.12	+	2.68	0.119	1
linoleic acid metabolic process (GO:0043651)	21	3	1.12	+	2.68	0.119	1
cytoplasmic sequestering of protein (GO:0051220)	21	3	1.12	+	2.68	0.119	1
macrophage migration (GO:1905517)	21	3	1.12	+	2.68	0.119	1
regulation of lipoprotein particle clearance (GO:0010984)	21	3	1.12	+	2.68	0.119	1
branched-chain amino acid catabolic process (GO:0009083)	21	3	1.12	+	2.68	0.119	1
negative regulation of cyclin-dependent protein kinase activity (GO:1904030)	21	3	1.12	+	2.68	0.119	1
microtubule-based transport (GO:0099111)	201	16	10.71	+	1.49	0.119	1
cell-matrix adhesion (GO:0007160)	128	11	6.82	+	1.61	0.12	1
negative regulation of phosphorylation (GO:0042326)	294	22	15.67	+	1.4	0.12	1
foregut morphogenesis (GO:0007440)	10	2	0.53	+	3.75	0.121	1
glomerular epithelial cell development (GO:0072310)	10	2	0.53	+	3.75	0.121	1
regulation of bone development (GO:1903010)	10	2	0.53	+	3.75	0.121	1
protein-RNA complex disassembly (GO:0032988)	10	2	0.53	+	3.75	0.121	1
collagen biosynthetic process (GO:0032964)	10	2	0.53	+	3.75	0.121	1
cell proliferation involved in kidney development (GO:0072111)	10	2	0.53	+	3.75	0.121	1
positive regulation of CD4-positive, alpha-beta T cell proliferation (GO:2000563)	10	2	0.53	+	3.75	0.121	1
regulation of resting membrane potential (GO:0060075)	10	2	0.53	+	3.75	0.121	1
bile acid signaling pathway (GO:0038183)	10	2	0.53	+	3.75	0.121	1
manganese ion transmembrane transport (GO:0071421)	10	2	0.53	+	3.75	0.121	1
CRD-mediated mRNA stabilization (GO:0070934)	10	2	0.53	+	3.75	0.121	1
regulation of bile acid biosynthetic process (GO:0070857)	10	2	0.53	+	3.75	0.121	1
positive regulation of rRNA processing (GO:2000234)	10	2	0.53	+	3.75	0.121	1
polyamine transmembrane transport (GO:1902047)	10	2	0.53	+	3.75	0.121	1
establishment of centrosome localization (GO:0051660)	10	2	0.53	+	3.75	0.121	1
regulation of macrophage apoptotic process (GO:2000109)	10	2	0.53	+	3.75	0.121	1
GTP biosynthetic process (GO:0006183)	10	2	0.53	+	3.75	0.121	1
positive regulation of synaptic plasticity (GO:0031915)	10	2	0.53	+	3.75	0.121	1
response to interleukin-2 (GO:0070669)	10	2	0.53	+	3.75	0.121	1
vesicle fusion with vacuole (GO:0051469)	10	2	0.53	+	3.75	0.121	1
positive regulation of neuron projection regeneration (GO:0070572)	10	2	0.53	+	3.75	0.121	1
positive regulation of axon regeneration (GO:0048680)	10	2	0.53	+	3.75	0.121	1
rRNA base methylation (GO:0070475)	10	2	0.53	+	3.75	0.121	1
nucleotide-binding oligomerization domain containing 2 signaling pathway (GO:0070431)	10	2	0.53	+	3.75	0.121	1
nuclear pore complex assembly (GO:0051292)	10	2	0.53	+	3.75	0.121	1
regulation of deoxyribonuclease activity (GO:0032070)	10	2	0.53	+	3.75	0.121	1
elastic fiber assembly (GO:0048251)	10	2	0.53	+	3.75	0.121	1
regulation of chemokine-mediated signaling pathway (GO:0070099)	10	2	0.53	+	3.75	0.121	1
Golgi vesicle budding (GO:0048194)	10	2	0.53	+	3.75	0.121	1
regulation of protein localization to nucleolus (GO:1904749)	10	2	0.53	+	3.75	0.121	1
response to morphine (GO:0043278)	10	2	0.53	+	3.75	0.121	1
multivesicular body-lysosome fusion (GO:0061763)	10	2	0.53	+	3.75	0.121	1
protein folding in endoplasmic reticulum (GO:0034975)	10	2	0.53	+	3.75	0.121	1
polyol transmembrane transport (GO:0015791)	10	2	0.53	+	3.75	0.121	1
vacuole fusion (GO:0097576)	10	2	0.53	+	3.75	0.121	1
regulation of dopaminergic neuron differentiation (GO:1904338)	10	2	0.53	+	3.75	0.121	1
response to mercury ion (GO:0046689)	10	2	0.53	+	3.75	0.121	1
positive regulation of adipose tissue development (GO:1904179)	10	2	0.53	+	3.75	0.121	1
autophagy of peroxisome (GO:0030242)	10	2	0.53	+	3.75	0.121	1
noradrenergic neuron differentiation (GO:0003357)	10	2	0.53	+	3.75	0.121	1
muscle atrophy (GO:0014889)	10	2	0.53	+	3.75	0.121	1
skeletal myofibril assembly (GO:0014866)	10	2	0.53	+	3.75	0.121	1
regulation of ER to Golgi vesicle-mediated transport (GO:0060628)	10	2	0.53	+	3.75	0.121	1
very-low-density lipoprotein particle assembly (GO:0034379)	10	2	0.53	+	3.75	0.121	1
negative regulation of neuron differentiation (GO:0045665)	72	7	3.84	+	1.82	0.121	1
chemical synaptic transmission, postsynaptic (GO:0099565)	72	7	3.84	+	1.82	0.121	1
intracellular glucose homeostasis (GO:0001678)	99	9	5.28	+	1.71	0.121	1
adaptive immune response (GO:0002250)	351	26	18.71	+	1.39	0.121	1
negative regulation of ion transmembrane transporter activity (GO:0032413)	58	0	3.09	-	< 0.01	0.121	1
regulation of neuronal synaptic plasticity (GO:0048168)	53	6	2.82	+	2.12	0.123	1
regulation of MAP kinase activity (GO:0043405)	129	11	6.87	+	1.6	0.123	1
organophosphate metabolic process (GO:0019637)	866	57	46.15	+	1.24	0.123	1
aerobic respiration (GO:0009060)	138	3	7.35	-	0.41	0.123	1
cerebral cortex radially oriented cell migration (GO:0021799)	34	4	1.81	+	2.21	0.124	1
smooth muscle cell differentiation (GO:0051145)	34	4	1.81	+	2.21	0.124	1
epithelial cell differentiation involved in kidney development (GO:0035850)	34	4	1.81	+	2.21	0.124	1
telomere organization (GO:0032200)	100	9	5.33	+	1.69	0.124	1
lipid metabolic process (GO:0006629)	1174	75	62.57	+	1.2	0.124	1
response to endogenous stimulus (GO:0009719)	1402	88	74.72	+	1.18	0.124	1
membrane lipid biosynthetic process (GO:0046467)	141	3	7.51	-	0.4	0.124	1
regulation of lipid biosynthetic process (GO:0046890)	170	14	9.06	+	1.55	0.125	1
neural crest cell migration (GO:0001755)	54	6	2.88	+	2.08	0.126	1
detection of mechanical stimulus (GO:0050982)	54	6	2.88	+	2.08	0.126	1
positive regulation of blood vessel endothelial cell migration (GO:0043536)	54	6	2.88	+	2.08	0.126	1
regulation of dendritic spine development (GO:0060998)	54	6	2.88	+	2.08	0.126	1
positive regulation of metabolic process (GO:0009893)	3572	210	190.36	+	1.1	0.126	1
response to oxidative stress (GO:0006979)	360	26	19.19	+	1.36	0.127	1
regulation of cellular ketone metabolic process (GO:0010565)	137	12	7.3	+	1.64	0.128	1
adaptive immune response based on somatic recombination of immune receptors built from immunoglobulin superfamily domains (GO:0002460)	172	14	9.17	+	1.53	0.128	1
regulation of cellular response to growth factor stimulus (GO:0090287)	309	23	16.47	+	1.4	0.128	1
regulation of small molecule metabolic process (GO:0062012)	309	23	16.47	+	1.4	0.128	1
B cell activation involved in immune response (GO:0002312)	55	6	2.93	+	2.05	0.129	1
regulation of cell shape (GO:0008360)	138	12	7.35	+	1.63	0.129	1
renal system process involved in regulation of systemic arterial blood pressure (GO:0003071)	22	3	1.17	+	2.56	0.13	1
regulation of macrophage differentiation (GO:0045649)	22	3	1.17	+	2.56	0.13	1
regulation of receptor localization to synapse (GO:1902683)	22	3	1.17	+	2.56	0.13	1
regulation of bicellular tight junction assembly (GO:2000810)	22	3	1.17	+	2.56	0.13	1
regulation of protein localization to synapse (GO:1902473)	22	3	1.17	+	2.56	0.13	1
mitotic cytokinetic process (GO:1902410)	22	3	1.17	+	2.56	0.13	1
negative regulation of mononuclear cell migration (GO:0071676)	22	3	1.17	+	2.56	0.13	1
regulation of attachment of spindle microtubules to kinetochore (GO:0051988)	22	3	1.17	+	2.56	0.13	1
cellular response to vitamin (GO:0071295)	22	3	1.17	+	2.56	0.13	1
detection of light stimulus involved in sensory perception (GO:0050962)	22	3	1.17	+	2.56	0.13	1
detection of light stimulus involved in visual perception (GO:0050908)	22	3	1.17	+	2.56	0.13	1
regulation of nuclease activity (GO:0032069)	22	3	1.17	+	2.56	0.13	1
protein peptidyl-prolyl isomerization (GO:0000413)	22	3	1.17	+	2.56	0.13	1
platelet morphogenesis (GO:0036344)	22	3	1.17	+	2.56	0.13	1
motor behavior (GO:0061744)	22	3	1.17	+	2.56	0.13	1
thyroid hormone metabolic process (GO:0042403)	22	3	1.17	+	2.56	0.13	1
hematopoietic stem cell homeostasis (GO:0061484)	22	3	1.17	+	2.56	0.13	1
positive regulation of response to wounding (GO:1903036)	74	7	3.94	+	1.77	0.13	1
neuron projection morphogenesis (GO:0048812)	490	34	26.11	+	1.3	0.13	1
regulation of hydrolase activity (GO:0051336)	721	48	38.42	+	1.25	0.13	1
establishment of protein localization (GO:0045184)	1218	77	64.91	+	1.19	0.131	1
T cell activation involved in immune response (GO:0002286)	81	1	4.32	-	0.23	0.131	1
regulation of nitric oxide biosynthetic process (GO:0045428)	56	6	2.98	+	2.01	0.132	1
mesenchymal cell migration (GO:0090497)	56	6	2.98	+	2.01	0.132	1
regulation of macrophage activation (GO:0043030)	56	6	2.98	+	2.01	0.132	1
ureteric bud morphogenesis (GO:0060675)	56	6	2.98	+	2.01	0.132	1
regulation of reactive oxygen species metabolic process (GO:2000377)	140	12	7.46	+	1.61	0.132	1
epithelial cell proliferation (GO:0050673)	174	14	9.27	+	1.51	0.132	1
proteolysis involved in protein catabolic process (GO:0051603)	569	39	30.32	+	1.29	0.132	1
positive regulation of lamellipodium organization (GO:1902745)	35	4	1.87	+	2.14	0.133	1
positive regulation of neuroblast proliferation (GO:0002052)	35	4	1.87	+	2.14	0.133	1
positive regulation of double-strand break repair via homologous recombination (GO:1905168)	35	4	1.87	+	2.14	0.133	1
negative regulation of epithelial to mesenchymal transition (GO:0010719)	35	4	1.87	+	2.14	0.133	1
positive regulation of dendritic spine development (GO:0060999)	35	4	1.87	+	2.14	0.133	1
myotube cell development (GO:0014904)	35	4	1.87	+	2.14	0.133	1
protein-containing complex remodeling (GO:0034367)	35	4	1.87	+	2.14	0.133	1
eye development (GO:0001654)	374	27	19.93	+	1.35	0.133	1
intracellular protein transport (GO:0006886)	653	44	34.8	+	1.26	0.134	1
glycoprotein metabolic process (GO:0009100)	331	11	17.64	-	0.62	0.134	1
positive regulation of lymphocyte proliferation (GO:0050671)	142	12	7.57	+	1.59	0.135	1
regulation of organelle organization (GO:0033043)	1130	72	60.22	+	1.2	0.135	1
mesonephric tubule morphogenesis (GO:0072171)	57	6	3.04	+	1.98	0.136	1
tight junction organization (GO:0120193)	57	6	3.04	+	1.98	0.136	1
regulation of cytokine production involved in inflammatory response (GO:1900015)	57	6	3.04	+	1.98	0.136	1
visual system development (GO:0150063)	378	27	20.14	+	1.34	0.136	1
tRNA metabolic process (GO:0006399)	186	5	9.91	-	0.5	0.136	1
fertilization (GO:0009566)	186	5	9.91	-	0.5	0.136	1
positive regulation of cysteine-type endopeptidase activity involved in apoptotic process (GO:0043280)	110	10	5.86	+	1.71	0.137	1
negative regulation of locomotion (GO:0040013)	325	24	17.32	+	1.39	0.137	1
modification-dependent protein catabolic process (GO:0019941)	509	35	27.13	+	1.29	0.137	1
regulation of dendritic cell antigen processing and presentation (GO:0002604)	11	2	0.59	+	3.41	0.138	1
branching involved in prostate gland morphogenesis (GO:0060442)	11	2	0.59	+	3.41	0.138	1
trachea morphogenesis (GO:0060439)	11	2	0.59	+	3.41	0.138	1
lipoxygenase pathway (GO:0019372)	11	2	0.59	+	3.41	0.138	1
cranial nerve formation (GO:0021603)	11	2	0.59	+	3.41	0.138	1
manganese ion transport (GO:0006828)	11	2	0.59	+	3.41	0.138	1
positive regulation of ATP biosynthetic process (GO:2001171)	11	2	0.59	+	3.41	0.138	1
negative regulation of mesenchymal cell apoptotic process (GO:2001054)	11	2	0.59	+	3.41	0.138	1
inhibitory postsynaptic potential (GO:0060080)	11	2	0.59	+	3.41	0.138	1
positive regulation of attachment of spindle microtubules to kinetochore (GO:0051987)	11	2	0.59	+	3.41	0.138	1
response to isoquinoline alkaloid (GO:0014072)	11	2	0.59	+	3.41	0.138	1
microglia differentiation (GO:0014004)	11	2	0.59	+	3.41	0.138	1
L-aspartate transmembrane transport (GO:0070778)	11	2	0.59	+	3.41	0.138	1
exonucleolytic catabolism of deadenylated mRNA (GO:0043928)	11	2	0.59	+	3.41	0.138	1
regulation of glucocorticoid metabolic process (GO:0031943)	11	2	0.59	+	3.41	0.138	1
cellular response to oxidised low-density lipoprotein particle stimulus (GO:0140052)	11	2	0.59	+	3.41	0.138	1
regulation of transforming growth factor beta activation (GO:1901388)	11	2	0.59	+	3.41	0.138	1
secretory granule localization (GO:0032252)	11	2	0.59	+	3.41	0.138	1
maternal behavior (GO:0042711)	11	2	0.59	+	3.41	0.138	1
amine transport (GO:0015837)	11	2	0.59	+	3.41	0.138	1
regulation of PERK-mediated unfolded protein response (GO:1903897)	11	2	0.59	+	3.41	0.138	1
intestinal cholesterol absorption (GO:0030299)	11	2	0.59	+	3.41	0.138	1
proteoglycan catabolic process (GO:0030167)	11	2	0.59	+	3.41	0.138	1
muscle filament sliding (GO:0030049)	11	2	0.59	+	3.41	0.138	1
dendritic spine maintenance (GO:0097062)	11	2	0.59	+	3.41	0.138	1
positive regulation of dendritic cell cytokine production (GO:0002732)	11	2	0.59	+	3.41	0.138	1
secondary heart field specification (GO:0003139)	11	2	0.59	+	3.41	0.138	1
regulation of cytokine production (GO:0001817)	754	50	40.18	+	1.24	0.138	1
stem cell development (GO:0048864)	82	8	4.37	+	1.83	0.139	1
negative regulation of catabolic process (GO:0009895)	328	24	17.48	+	1.37	0.139	1
regulation of nitric oxide metabolic process (GO:0080164)	58	6	3.09	+	1.94	0.14	1
organophosphate biosynthetic process (GO:0090407)	520	36	27.71	+	1.3	0.14	1
cell-cell adhesion (GO:0098609)	520	36	27.71	+	1.3	0.14	1
energy derivation by oxidation of organic compounds (GO:0015980)	237	7	12.63	-	0.55	0.14	1
positive regulation of double-strand break repair (GO:2000781)	83	8	4.42	+	1.81	0.141	1
nephron tubule development (GO:0072080)	83	8	4.42	+	1.81	0.141	1
associative learning (GO:0008306)	83	8	4.42	+	1.81	0.141	1
positive regulation of mononuclear cell proliferation (GO:0032946)	145	12	7.73	+	1.55	0.141	1
tube formation (GO:0035148)	145	12	7.73	+	1.55	0.141	1
pallium development (GO:0021543)	186	15	9.91	+	1.51	0.141	1
response to hormone (GO:0009725)	761	50	40.56	+	1.23	0.141	1
renal water homeostasis (GO:0003091)	23	3	1.23	+	2.45	0.142	1
GTP metabolic process (GO:0046039)	23	3	1.23	+	2.45	0.142	1
positive regulation of fatty acid transport (GO:2000193)	23	3	1.23	+	2.45	0.142	1
regulation of vascular endothelial growth factor signaling pathway (GO:1900746)	23	3	1.23	+	2.45	0.142	1
positive regulation of vacuole organization (GO:0044090)	23	3	1.23	+	2.45	0.142	1
regulation of insulin-like growth factor receptor signaling pathway (GO:0043567)	23	3	1.23	+	2.45	0.142	1
glucose 6-phosphate metabolic process (GO:0051156)	23	3	1.23	+	2.45	0.142	1
dendritic cell migration (GO:0036336)	23	3	1.23	+	2.45	0.142	1
glutamine family amino acid catabolic process (GO:0009065)	23	3	1.23	+	2.45	0.142	1
negative regulation of receptor signaling pathway via JAK-STAT (GO:0046426)	23	3	1.23	+	2.45	0.142	1
plasma lipoprotein particle clearance (GO:0034381)	23	3	1.23	+	2.45	0.142	1
lung epithelium development (GO:0060428)	36	4	1.92	+	2.08	0.142	1
secondary alcohol biosynthetic process (GO:1902653)	36	4	1.92	+	2.08	0.142	1
cholesterol biosynthetic process (GO:0006695)	36	4	1.92	+	2.08	0.142	1
dopaminergic neuron differentiation (GO:0071542)	36	4	1.92	+	2.08	0.142	1
cytokinetic process (GO:0032506)	36	4	1.92	+	2.08	0.142	1
regulation of ubiquitin-protein transferase activity (GO:0051438)	36	4	1.92	+	2.08	0.142	1
'de novo' post-translational protein folding (GO:0051084)	36	4	1.92	+	2.08	0.142	1
lamellipodium assembly (GO:0030032)	36	4	1.92	+	2.08	0.142	1
olfactory lobe development (GO:0021988)	36	4	1.92	+	2.08	0.142	1
muscle system process (GO:0003012)	280	21	14.92	+	1.41	0.142	1
response to organonitrogen compound (GO:0010243)	959	62	51.11	+	1.21	0.142	1
metanephros development (GO:0001656)	84	8	4.48	+	1.79	0.143	1
stress-activated protein kinase signaling cascade (GO:0031098)	84	8	4.48	+	1.79	0.143	1
negative regulation of innate immune response (GO:0045824)	84	8	4.48	+	1.79	0.143	1
negative regulation of intestinal cholesterol absorption (GO:0045796)	2	1	0.11	+	9.38	0.144	1
beta-alanine metabolic process (GO:0019482)	2	1	0.11	+	9.38	0.144	1
posterior midgut development (GO:0007497)	2	1	0.11	+	9.38	0.144	1
pronephric nephron tubule development (GO:0039020)	2	1	0.11	+	9.38	0.144	1
negative regulation of protein processing involved in protein targeting to mitochondrion (GO:1903217)	2	1	0.11	+	9.38	0.144	1
regulation of protein processing involved in protein targeting to mitochondrion (GO:1903216)	2	1	0.11	+	9.38	0.144	1
left lung development (GO:0060459)	2	1	0.11	+	9.38	0.144	1
right lung development (GO:0060458)	2	1	0.11	+	9.38	0.144	1
phthalate metabolic process (GO:0018963)	2	1	0.11	+	9.38	0.144	1
xanthine metabolic process (GO:0046110)	2	1	0.11	+	9.38	0.144	1
activation of blood coagulation via clotting cascade (GO:0002543)	2	1	0.11	+	9.38	0.144	1
glucuronoside catabolic process (GO:0019391)	2	1	0.11	+	9.38	0.144	1
glucuronoside metabolic process (GO:0019389)	2	1	0.11	+	9.38	0.144	1
lysobisphosphatidic acid metabolic process (GO:2001311)	2	1	0.11	+	9.38	0.144	1
olfactory nerve formation (GO:0021628)	2	1	0.11	+	9.38	0.144	1
oculomotor nerve formation (GO:0021623)	2	1	0.11	+	9.38	0.144	1
oculomotor nerve morphogenesis (GO:0021622)	2	1	0.11	+	9.38	0.144	1
deoxyinosine metabolic process (GO:0046094)	2	1	0.11	+	9.38	0.144	1
negative regulation of axon guidance (GO:1902668)	2	1	0.11	+	9.38	0.144	1
definitive erythrocyte differentiation (GO:0060318)	2	1	0.11	+	9.38	0.144	1
antigen processing and presentation of endogenous peptide antigen via MHC class I via ER pathway, TAP-dependent (GO:0002485)	2	1	0.11	+	9.38	0.144	1
positive regulation of lipid transporter activity (GO:0110113)	2	1	0.11	+	9.38	0.144	1
negative regulation of animal organ morphogenesis (GO:0110111)	2	1	0.11	+	9.38	0.144	1
convergent extension involved in neural plate elongation (GO:0022007)	2	1	0.11	+	9.38	0.144	1
myeloid dendritic cell chemotaxis (GO:0002408)	2	1	0.11	+	9.38	0.144	1
cerebellum structural organization (GO:0021589)	2	1	0.11	+	9.38	0.144	1
hindbrain structural organization (GO:0021577)	2	1	0.11	+	9.38	0.144	1
negative regulation of vasculogenesis (GO:2001213)	2	1	0.11	+	9.38	0.144	1
glycine biosynthetic process from serine (GO:0019264)	2	1	0.11	+	9.38	0.144	1
regulation of melanosome organization (GO:1903056)	2	1	0.11	+	9.38	0.144	1
rhombomere 2 development (GO:0021568)	2	1	0.11	+	9.38	0.144	1
trochlear nerve development (GO:0021558)	2	1	0.11	+	9.38	0.144	1
positive regulation of protein K63-linked deubiquitination (GO:1903006)	2	1	0.11	+	9.38	0.144	1
regulation of protein K63-linked deubiquitination (GO:1903004)	2	1	0.11	+	9.38	0.144	1
positive regulation of sphingomyelin catabolic process (GO:2000755)	2	1	0.11	+	9.38	0.144	1
regulation of sphingomyelin catabolic process (GO:2000754)	2	1	0.11	+	9.38	0.144	1
metanephric proximal convoluted tubule development (GO:0072229)	2	1	0.11	+	9.38	0.144	1
NADP biosynthetic process (GO:0006741)	2	1	0.11	+	9.38	0.144	1
eye pigment biosynthetic process (GO:0006726)	2	1	0.11	+	9.38	0.144	1
regulation of mesenchymal cell proliferation involved in ureter development (GO:0072199)	2	1	0.11	+	9.38	0.144	1
negative regulation of nephron tubule epithelial cell differentiation (GO:0072183)	2	1	0.11	+	9.38	0.144	1
mesonephric duct formation (GO:0072181)	2	1	0.11	+	9.38	0.144	1
nephron tubule epithelial cell differentiation (GO:0072160)	2	1	0.11	+	9.38	0.144	1
regulation of angiotensin metabolic process (GO:0060177)	2	1	0.11	+	9.38	0.144	1
regulation of cellular response to testosterone stimulus (GO:2000654)	2	1	0.11	+	9.38	0.144	1
positive regulation of protein autoubiquitination (GO:1902499)	2	1	0.11	+	9.38	0.144	1
pronephros morphogenesis (GO:0072114)	2	1	0.11	+	9.38	0.144	1
negative regulation of transforming growth factor beta2 production (GO:0032912)	2	1	0.11	+	9.38	0.144	1
nerve growth factor production (GO:0032902)	2	1	0.11	+	9.38	0.144	1
follicular dendritic cell differentiation (GO:0002268)	2	1	0.11	+	9.38	0.144	1
intramanchette transport (GO:1990953)	2	1	0.11	+	9.38	0.144	1
MHC class II biosynthetic process (GO:0045342)	2	1	0.11	+	9.38	0.144	1
modulation by virus of host cellular process (GO:0019054)	2	1	0.11	+	9.38	0.144	1
modulation by virus of host process (GO:0019048)	2	1	0.11	+	9.38	0.144	1
regulation of branch elongation involved in ureteric bud branching (GO:0072095)	2	1	0.11	+	9.38	0.144	1
neurotrophin production (GO:0032898)	2	1	0.11	+	9.38	0.144	1
positive regulation of memory T cell activation (GO:2000568)	2	1	0.11	+	9.38	0.144	1
regulation of memory T cell activation (GO:2000567)	2	1	0.11	+	9.38	0.144	1
post-embryonic retina morphogenesis in camera-type eye (GO:0060060)	2	1	0.11	+	9.38	0.144	1
proximal convoluted tubule development (GO:0072019)	2	1	0.11	+	9.38	0.144	1
regulation of synaptic activity (GO:0060025)	2	1	0.11	+	9.38	0.144	1
positive regulation of CD4-positive, CD25-positive, alpha-beta regulatory T cell differentiation involved in immune response (GO:0032834)	2	1	0.11	+	9.38	0.144	1
regulation of CD4-positive, CD25-positive, alpha-beta regulatory T cell differentiation involved in immune response (GO:0032832)	2	1	0.11	+	9.38	0.144	1
positive regulation of blood vessel remodeling (GO:2000504)	2	1	0.11	+	9.38	0.144	1
interleukin-7-mediated signaling pathway (GO:0038111)	2	1	0.11	+	9.38	0.144	1
death-inducing signaling complex assembly (GO:0071550)	2	1	0.11	+	9.38	0.144	1
MAPK export from nucleus (GO:0045204)	2	1	0.11	+	9.38	0.144	1
lipid droplet fusion (GO:0160077)	2	1	0.11	+	9.38	0.144	1
Leydig cell proliferation (GO:0160024)	2	1	0.11	+	9.38	0.144	1
sneeze reflex (GO:0160023)	2	1	0.11	+	9.38	0.144	1
Fc receptor-mediated immune complex endocytosis (GO:0160006)	2	1	0.11	+	9.38	0.144	1
positive regulation of tyrosinase activity (GO:0032773)	2	1	0.11	+	9.38	0.144	1
regulation of tyrosinase activity (GO:0032771)	2	1	0.11	+	9.38	0.144	1
negative regulation of mast cell cytokine production (GO:0032764)	2	1	0.11	+	9.38	0.144	1
negative regulation of interleukin-23 production (GO:0032707)	2	1	0.11	+	9.38	0.144	1
neural plate elongation (GO:0014022)	2	1	0.11	+	9.38	0.144	1
zonula adherens assembly (GO:0045186)	2	1	0.11	+	9.38	0.144	1
cellular response to amine stimulus (GO:0071418)	2	1	0.11	+	9.38	0.144	1
intermediate filament polymerization or depolymerization (GO:0045105)	2	1	0.11	+	9.38	0.144	1
positive regulation of tumor necrosis factor (ligand) superfamily member 11 production (GO:2000309)	2	1	0.11	+	9.38	0.144	1
DNA double-strand break attachment to nuclear envelope (GO:1990683)	2	1	0.11	+	9.38	0.144	1
cellular response to vitamin K (GO:0071307)	2	1	0.11	+	9.38	0.144	1
regulation of extrathymic T cell differentiation (GO:0033082)	2	1	0.11	+	9.38	0.144	1
positive regulation of male germ cell proliferation (GO:2000256)	2	1	0.11	+	9.38	0.144	1
negative regulation of translation in response to endoplasmic reticulum stress (GO:1902010)	2	1	0.11	+	9.38	0.144	1
positive regulation of germ cell proliferation (GO:1905938)	2	1	0.11	+	9.38	0.144	1
regulation of cell fate determination (GO:1905933)	2	1	0.11	+	9.38	0.144	1
regulation of deadenylation-dependent decapping of nuclear-transcribed mRNA (GO:0106288)	2	1	0.11	+	9.38	0.144	1
negative regulation of hair follicle maturation (GO:0048817)	2	1	0.11	+	9.38	0.144	1
Golgi calcium ion transport (GO:0032472)	2	1	0.11	+	9.38	0.144	1
Golgi calcium ion homeostasis (GO:0032468)	2	1	0.11	+	9.38	0.144	1
slow endocytic recycling (GO:0032458)	2	1	0.11	+	9.38	0.144	1
protein depropionylation (GO:0106230)	2	1	0.11	+	9.38	0.144	1
thermosensory behavior (GO:0040040)	2	1	0.11	+	9.38	0.144	1
tRNA C3-cytosine methylation (GO:0106217)	2	1	0.11	+	9.38	0.144	1
deoxyguanosine catabolic process (GO:0006161)	2	1	0.11	+	9.38	0.144	1
deoxyinosine catabolic process (GO:0006149)	2	1	0.11	+	9.38	0.144	1
inosine catabolic process (GO:0006148)	2	1	0.11	+	9.38	0.144	1
positive regulation of lymphangiogenesis (GO:1901492)	2	1	0.11	+	9.38	0.144	1
negative regulation of retinal ganglion cell axon guidance (GO:0090260)	2	1	0.11	+	9.38	0.144	1
protein localization involved in establishment of planar polarity (GO:0090251)	2	1	0.11	+	9.38	0.144	1
positive regulation of lipid kinase activity (GO:0090218)	2	1	0.11	+	9.38	0.144	1
negative regulation of establishment of blood-brain barrier (GO:0090212)	2	1	0.11	+	9.38	0.144	1
cell-cell adhesion in response to extracellular stimulus (GO:0140039)	2	1	0.11	+	9.38	0.144	1
negative regulation of cardiac muscle cell contraction (GO:0106135)	2	1	0.11	+	9.38	0.144	1
protein K6-linked deubiquitination (GO:0044313)	2	1	0.11	+	9.38	0.144	1
hexitol metabolic process (GO:0006059)	2	1	0.11	+	9.38	0.144	1
stress response to zinc ion (GO:1990359)	2	1	0.11	+	9.38	0.144	1
positive regulation of transforming growth factor beta1 activation (GO:1901394)	2	1	0.11	+	9.38	0.144	1
regulation of transforming growth factor beta1 activation (GO:1901392)	2	1	0.11	+	9.38	0.144	1
retrograde trans-synaptic signaling by nitric oxide (GO:0098924)	2	1	0.11	+	9.38	0.144	1
retrograde trans-synaptic signaling by soluble gas (GO:0098923)	2	1	0.11	+	9.38	0.144	1
polarity specification of anterior/posterior axis (GO:0009949)	2	1	0.11	+	9.38	0.144	1
regulation of secretion of lysosomal enzymes (GO:0090182)	2	1	0.11	+	9.38	0.144	1
regulation of cargo loading into COPII-coated vesicle (GO:1901301)	2	1	0.11	+	9.38	0.144	1
positive regulation of inflammatory response to wounding (GO:0106016)	2	1	0.11	+	9.38	0.144	1
response to gold nanoparticle (GO:1990268)	2	1	0.11	+	9.38	0.144	1
response to transition metal nanoparticle (GO:1990267)	2	1	0.11	+	9.38	0.144	1
detection of hypoxia (GO:0070483)	2	1	0.11	+	9.38	0.144	1
larynx development (GO:0120224)	2	1	0.11	+	9.38	0.144	1
larynx morphogenesis (GO:0120223)	2	1	0.11	+	9.38	0.144	1
spindle disassembly (GO:0051230)	2	1	0.11	+	9.38	0.144	1
mitotic spindle disassembly (GO:0051228)	2	1	0.11	+	9.38	0.144	1
regulation of translational initiation by eIF2 alpha dephosphorylation (GO:0036496)	2	1	0.11	+	9.38	0.144	1
modulation by symbiont of host cellular process (GO:0044068)	2	1	0.11	+	9.38	0.144	1
cap mRNA methylation (GO:0036451)	2	1	0.11	+	9.38	0.144	1
neuronal stem cell division (GO:0036445)	2	1	0.11	+	9.38	0.144	1
modulation by symbiont of host process (GO:0044003)	2	1	0.11	+	9.38	0.144	1
cellular response to trichostatin A (GO:0035984)	2	1	0.11	+	9.38	0.144	1
response to trichostatin A (GO:0035983)	2	1	0.11	+	9.38	0.144	1
positive regulation of Fc-gamma receptor signaling pathway involved in phagocytosis (GO:1905451)	2	1	0.11	+	9.38	0.144	1
positive regulation of clathrin coat assembly (GO:1905445)	2	1	0.11	+	9.38	0.144	1
regulation of clathrin coat assembly (GO:1905443)	2	1	0.11	+	9.38	0.144	1
stress-induced mitochondrial fusion (GO:1990046)	2	1	0.11	+	9.38	0.144	1
cellular response to bleomycin (GO:1904976)	2	1	0.11	+	9.38	0.144	1
SREBP-SCAP complex retention in endoplasmic reticulum (GO:0036316)	2	1	0.11	+	9.38	0.144	1
eosinophil fate commitment (GO:0035854)	2	1	0.11	+	9.38	0.144	1
detection of gravity (GO:0009590)	2	1	0.11	+	9.38	0.144	1
ciliary transition zone assembly (GO:1905349)	2	1	0.11	+	9.38	0.144	1
positive regulation of fast-twitch skeletal muscle fiber contraction (GO:0031448)	2	1	0.11	+	9.38	0.144	1
regulation of fast-twitch skeletal muscle fiber contraction (GO:0031446)	2	1	0.11	+	9.38	0.144	1
oxylipin biosynthetic process (GO:0031408)	2	1	0.11	+	9.38	0.144	1
oxylipin metabolic process (GO:0031407)	2	1	0.11	+	9.38	0.144	1
positive regulation of hepatic stellate cell proliferation (GO:1904899)	2	1	0.11	+	9.38	0.144	1
regulation of hepatic stellate cell proliferation (GO:1904897)	2	1	0.11	+	9.38	0.144	1
negative regulation of tooth mineralization (GO:0070171)	2	1	0.11	+	9.38	0.144	1
protein splicing (GO:0030908)	2	1	0.11	+	9.38	0.144	1
negative regulation of prostaglandin biosynthetic process (GO:0031393)	2	1	0.11	+	9.38	0.144	1
pigment metabolic process involved in developmental pigmentation (GO:0043324)	2	1	0.11	+	9.38	0.144	1
positive regulation of platelet formation (GO:1905221)	2	1	0.11	+	9.38	0.144	1
regulation of platelet formation (GO:1905219)	2	1	0.11	+	9.38	0.144	1
regulation of polarized epithelial cell differentiation (GO:0030860)	2	1	0.11	+	9.38	0.144	1
negative regulation of intestinal lipid absorption (GO:1904730)	2	1	0.11	+	9.38	0.144	1
histone deubiquitination (GO:0016578)	2	1	0.11	+	9.38	0.144	1
negative regulation of chaperone-mediated autophagy (GO:1904715)	2	1	0.11	+	9.38	0.144	1
very long-chain fatty-acyl-CoA metabolic process (GO:0036111)	2	1	0.11	+	9.38	0.144	1
intein-mediated protein splicing (GO:0016539)	2	1	0.11	+	9.38	0.144	1
positive regulation of protein serine/threonine phosphatase activity (GO:1905184)	2	1	0.11	+	9.38	0.144	1
regulation of vascular associated smooth muscle cell dedifferentiation (GO:1905174)	2	1	0.11	+	9.38	0.144	1
translational attenuation (GO:0009386)	2	1	0.11	+	9.38	0.144	1
positive regulation of podocyte apoptotic process (GO:1904635)	2	1	0.11	+	9.38	0.144	1
regulation of podocyte apoptotic process (GO:1904633)	2	1	0.11	+	9.38	0.144	1
uterine wall breakdown (GO:0042704)	2	1	0.11	+	9.38	0.144	1
negative regulation of Kit signaling pathway (GO:1900235)	2	1	0.11	+	9.38	0.144	1
regulation of Kit signaling pathway (GO:1900234)	2	1	0.11	+	9.38	0.144	1
endoplasmic reticulum stress-induced pre-emptive quality control (GO:0061857)	2	1	0.11	+	9.38	0.144	1
determination of left/right asymmetry in nervous system (GO:0035545)	2	1	0.11	+	9.38	0.144	1
ciliary basal body-plasma membrane docking (GO:0097711)	2	1	0.11	+	9.38	0.144	1
calcium-dependent cell-matrix adhesion (GO:0016340)	2	1	0.11	+	9.38	0.144	1
nuclear migration along microfilament (GO:0031022)	2	1	0.11	+	9.38	0.144	1
behavioral response to starvation (GO:0042595)	2	1	0.11	+	9.38	0.144	1
hydroxylysine biosynthetic process (GO:0046947)	2	1	0.11	+	9.38	0.144	1
hydroxylysine metabolic process (GO:0046946)	2	1	0.11	+	9.38	0.144	1
negative regulation of plasma cell differentiation (GO:1900099)	2	1	0.11	+	9.38	0.144	1
response to Thyroid stimulating hormone (GO:1904400)	2	1	0.11	+	9.38	0.144	1
negative regulation of intestinal phytosterol absorption (GO:0010949)	2	1	0.11	+	9.38	0.144	1
positive regulation of very-low-density lipoprotein particle remodeling (GO:0010902)	2	1	0.11	+	9.38	0.144	1
protein localization to CENP-A containing chromatin (GO:0061644)	2	1	0.11	+	9.38	0.144	1
positive regulation of cellular response to macrophage colony-stimulating factor stimulus (GO:1903974)	2	1	0.11	+	9.38	0.144	1
positive regulation of response to macrophage colony-stimulating factor (GO:1903971)	2	1	0.11	+	9.38	0.144	1
response to acrylamide (GO:1903937)	2	1	0.11	+	9.38	0.144	1
negative regulation of odontogenesis of dentin-containing tooth (GO:0042489)	2	1	0.11	+	9.38	0.144	1
negative regulation of odontogenesis (GO:0042483)	2	1	0.11	+	9.38	0.144	1
deoxyguanosine metabolic process (GO:0042453)	2	1	0.11	+	9.38	0.144	1
eye pigment metabolic process (GO:0042441)	2	1	0.11	+	9.38	0.144	1
epinephrine biosynthetic process (GO:0042418)	2	1	0.11	+	9.38	0.144	1
negative regulation of ATF6-mediated unfolded protein response (GO:1903892)	2	1	0.11	+	9.38	0.144	1
positive regulation of oxidative phosphorylation (GO:1903862)	2	1	0.11	+	9.38	0.144	1
positive regulation of cristae formation (GO:1903852)	2	1	0.11	+	9.38	0.144	1
centriole elongation (GO:0061511)	2	1	0.11	+	9.38	0.144	1
regulation of mitotic DNA damage checkpoint (GO:1904289)	2	1	0.11	+	9.38	0.144	1
negative regulation by virus of viral protein levels in host cell (GO:0046725)	2	1	0.11	+	9.38	0.144	1
retinal cone cell apoptotic process (GO:0097474)	2	1	0.11	+	9.38	0.144	1
iodide transmembrane transport (GO:1904200)	2	1	0.11	+	9.38	0.144	1
regulation of primitive erythrocyte differentiation (GO:0010725)	2	1	0.11	+	9.38	0.144	1
response to pyrethroid (GO:0046684)	2	1	0.11	+	9.38	0.144	1
positive regulation of alkaline phosphatase activity (GO:0010694)	2	1	0.11	+	9.38	0.144	1
regulation of alkaline phosphatase activity (GO:0010692)	2	1	0.11	+	9.38	0.144	1
cap1 mRNA methylation (GO:0097309)	2	1	0.11	+	9.38	0.144	1
behavioral response to acetic acid induced pain (GO:0061367)	2	1	0.11	+	9.38	0.144	1
positive regulation of cholangiocyte proliferation (GO:1904056)	2	1	0.11	+	9.38	0.144	1
cellular response to anisomycin (GO:0072740)	2	1	0.11	+	9.38	0.144	1
negative regulation of mesenchymal to epithelial transition involved in metanephros morphogenesis (GO:0003340)	2	1	0.11	+	9.38	0.144	1
mesenchymal-epithelial cell signaling involved in prostate gland development (GO:0060739)	2	1	0.11	+	9.38	0.144	1
negative regulation of rDNA heterochromatin formation (GO:0061188)	2	1	0.11	+	9.38	0.144	1
regulation of rDNA heterochromatin formation (GO:0061187)	2	1	0.11	+	9.38	0.144	1
establishment of bipolar cell polarity (GO:0061171)	2	1	0.11	+	9.38	0.144	1
response to dehydroepiandrosterone (GO:1903494)	2	1	0.11	+	9.38	0.144	1
establishment of bipolar cell polarity involved in cell morphogenesis (GO:0061159)	2	1	0.11	+	9.38	0.144	1
neural plate axis specification (GO:0021997)	2	1	0.11	+	9.38	0.144	1
corticospinal neuron axon guidance (GO:0021966)	2	1	0.11	+	9.38	0.144	1
protein transport from ciliary membrane to plasma membrane (GO:1903445)	2	1	0.11	+	9.38	0.144	1
fructose biosynthetic process (GO:0046370)	2	1	0.11	+	9.38	0.144	1
negative regulation of cholesterol import (GO:0060621)	2	1	0.11	+	9.38	0.144	1
positive regulation of tau-protein kinase activity (GO:1902949)	2	1	0.11	+	9.38	0.144	1
negative regulation of tau-protein kinase activity (GO:1902948)	2	1	0.11	+	9.38	0.144	1
female courtship behavior (GO:0008050)	2	1	0.11	+	9.38	0.144	1
negative regulation of protein refolding (GO:0061084)	2	1	0.11	+	9.38	0.144	1
regulation of protein refolding (GO:0061083)	2	1	0.11	+	9.38	0.144	1
detoxification of zinc ion (GO:0010312)	2	1	0.11	+	9.38	0.144	1
positive regulation of glycogen catabolic process (GO:0045819)	2	1	0.11	+	9.38	0.144	1
hepatoblast differentiation (GO:0061017)	2	1	0.11	+	9.38	0.144	1
negative regulation of vacuolar transport (GO:1903336)	2	1	0.11	+	9.38	0.144	1
positive regulation of protein folding (GO:1903334)	2	1	0.11	+	9.38	0.144	1
chemorepulsion involved in postnatal olfactory bulb interneuron migration (GO:0021836)	2	1	0.11	+	9.38	0.144	1
postnatal olfactory bulb interneuron migration (GO:0021827)	2	1	0.11	+	9.38	0.144	1
substrate-dependent cerebral cortex tangential migration (GO:0021825)	2	1	0.11	+	9.38	0.144	1
cerebral cortex tangential migration using cell-cell interactions (GO:0021823)	2	1	0.11	+	9.38	0.144	1
pentitol metabolic process (GO:0019519)	2	1	0.11	+	9.38	0.144	1
neuronal-glial interaction involved in cerebral cortex radial glia guided migration (GO:0021812)	2	1	0.11	+	9.38	0.144	1
sinoatrial valve development (GO:0003172)	2	1	0.11	+	9.38	0.144	1
muscle cell fate determination (GO:0007521)	2	1	0.11	+	9.38	0.144	1
primary prostatic bud elongation (GO:0060516)	2	1	0.11	+	9.38	0.144	1
negative regulation of late endosome to lysosome transport (GO:1902823)	2	1	0.11	+	9.38	0.144	1
snoRNA splicing (GO:0034247)	2	1	0.11	+	9.38	0.144	1
regulation of focal adhesion assembly (GO:0051893)	59	6	3.14	+	1.91	0.144	1
cellular component maintenance (GO:0043954)	59	6	3.14	+	1.91	0.144	1
regulation of cell-substrate junction assembly (GO:0090109)	59	6	3.14	+	1.91	0.144	1
heart valve morphogenesis (GO:0003179)	59	6	3.14	+	1.91	0.144	1
positive regulation of macromolecule metabolic process (GO:0010604)	3281	193	174.85	+	1.1	0.146	1
positive regulation of neurogenesis (GO:0050769)	236	18	12.58	+	1.43	0.147	1
regulation of phosphate metabolic process (GO:0019220)	1089	69	58.04	+	1.19	0.147	1
cell fate specification (GO:0001708)	86	8	4.58	+	1.75	0.148	1
alpha-amino acid catabolic process (GO:1901606)	86	8	4.58	+	1.75	0.148	1
positive regulation of proteasomal ubiquitin-dependent protein catabolic process (GO:0032436)	86	8	4.58	+	1.75	0.148	1
nucleoside phosphate catabolic process (GO:1901292)	86	8	4.58	+	1.75	0.148	1
stem cell population maintenance (GO:0019827)	116	10	6.18	+	1.62	0.149	1
regulation of plasma membrane bounded cell projection assembly (GO:0120032)	192	15	10.23	+	1.47	0.15	1
negative regulation of cell-cell adhesion (GO:0022408)	192	15	10.23	+	1.47	0.15	1
protein localization to cell junction (GO:1902414)	87	8	4.64	+	1.73	0.151	1
kidney morphogenesis (GO:0060993)	87	8	4.64	+	1.73	0.151	1
positive regulation of axon extension (GO:0045773)	37	4	1.97	+	2.03	0.152	1
heterotypic cell-cell adhesion (GO:0034113)	37	4	1.97	+	2.03	0.152	1
T cell mediated immunity (GO:0002456)	37	4	1.97	+	2.03	0.152	1
protein targeting to ER (GO:0045047)	37	4	1.97	+	2.03	0.152	1
regulation of cell migration involved in sprouting angiogenesis (GO:0090049)	37	4	1.97	+	2.03	0.152	1
spleen development (GO:0048536)	37	4	1.97	+	2.03	0.152	1
regulation of JUN kinase activity (GO:0043506)	37	4	1.97	+	2.03	0.152	1
axonemal dynein complex assembly (GO:0070286)	37	4	1.97	+	2.03	0.152	1
regulation of fibroblast migration (GO:0010762)	37	4	1.97	+	2.03	0.152	1
regulation of reactive oxygen species biosynthetic process (GO:1903426)	37	4	1.97	+	2.03	0.152	1
cellular response to metal ion (GO:0071248)	193	15	10.29	+	1.46	0.152	1
ribose phosphate metabolic process (GO:0019693)	349	25	18.6	+	1.34	0.152	1
regulation of extracellular matrix organization (GO:1903053)	61	6	3.25	+	1.85	0.153	1
JNK cascade (GO:0007254)	61	6	3.25	+	1.85	0.153	1
RNA stabilization (GO:0043489)	61	6	3.25	+	1.85	0.153	1
regulation of substrate adhesion-dependent cell spreading (GO:1900024)	61	6	3.25	+	1.85	0.153	1
regulation of cell projection assembly (GO:0060491)	194	15	10.34	+	1.45	0.153	1
regulation of myeloid cell differentiation (GO:0045637)	194	15	10.34	+	1.45	0.153	1
transforming growth factor beta receptor superfamily signaling pathway (GO:0141091)	164	4	8.74	-	0.46	0.153	1
cell differentiation in hindbrain (GO:0021533)	24	3	1.28	+	2.35	0.154	1
nuclear migration (GO:0007097)	24	3	1.28	+	2.35	0.154	1
modulation by host of viral genome replication (GO:0044827)	24	3	1.28	+	2.35	0.154	1
positive regulation of muscle tissue development (GO:1901863)	24	3	1.28	+	2.35	0.154	1
regulation of DNA damage checkpoint (GO:2000001)	24	3	1.28	+	2.35	0.154	1
phosphatidylinositol-mediated signaling (GO:0048015)	24	3	1.28	+	2.35	0.154	1
positive regulation of protein processing (GO:0010954)	24	3	1.28	+	2.35	0.154	1
negative regulation of cytokine production involved in inflammatory response (GO:1900016)	24	3	1.28	+	2.35	0.154	1
regulation of hormone biosynthetic process (GO:0046885)	24	3	1.28	+	2.35	0.154	1
microtubule anchoring (GO:0034453)	24	3	1.28	+	2.35	0.154	1
negative regulation of protein serine/threonine kinase activity (GO:0071901)	88	8	4.69	+	1.71	0.154	1
positive regulation of gene expression (GO:0010628)	1136	72	60.54	+	1.19	0.154	1
lipid homeostasis (GO:0055088)	157	13	8.37	+	1.55	0.155	1
positive regulation of kinase activity (GO:0033674)	299	22	15.93	+	1.38	0.155	1
regulation of hormone secretion (GO:0046883)	252	8	13.43	-	0.6	0.155	1
thalamus development (GO:0021794)	12	2	0.64	+	3.13	0.156	1
midgut development (GO:0007494)	12	2	0.64	+	3.13	0.156	1
purine nucleoside bisphosphate catabolic process (GO:0034034)	12	2	0.64	+	3.13	0.156	1
ribonucleoside bisphosphate catabolic process (GO:0034031)	12	2	0.64	+	3.13	0.156	1
regulation of unsaturated fatty acid biosynthetic process (GO:2001279)	12	2	0.64	+	3.13	0.156	1
alditol phosphate metabolic process (GO:0052646)	12	2	0.64	+	3.13	0.156	1
immature B cell differentiation (GO:0002327)	12	2	0.64	+	3.13	0.156	1
regulation of dendritic cell apoptotic process (GO:2000668)	12	2	0.64	+	3.13	0.156	1
positive regulation of integrin-mediated signaling pathway (GO:2001046)	12	2	0.64	+	3.13	0.156	1
metanephric mesenchyme development (GO:0072075)	12	2	0.64	+	3.13	0.156	1
regulation of natural killer cell differentiation (GO:0032823)	12	2	0.64	+	3.13	0.156	1
semaphorin-plexin signaling pathway involved in axon guidance (GO:1902287)	12	2	0.64	+	3.13	0.156	1
semaphorin-plexin signaling pathway involved in neuron projection guidance (GO:1902285)	12	2	0.64	+	3.13	0.156	1
neuronal ion channel clustering (GO:0045161)	12	2	0.64	+	3.13	0.156	1
positive regulation of chemokine (C-X-C motif) ligand 2 production (GO:2000343)	12	2	0.64	+	3.13	0.156	1
negative thymic T cell selection (GO:0045060)	12	2	0.64	+	3.13	0.156	1
positive regulation of extrinsic apoptotic signaling pathway via death domain receptors (GO:1902043)	12	2	0.64	+	3.13	0.156	1
double-strand break repair via break-induced replication (GO:0000727)	12	2	0.64	+	3.13	0.156	1
regulation of ventricular cardiac muscle cell action potential (GO:0098911)	12	2	0.64	+	3.13	0.156	1
planar cell polarity pathway involved in neural tube closure (GO:0090179)	12	2	0.64	+	3.13	0.156	1
regulation of lysosome organization (GO:1905671)	12	2	0.64	+	3.13	0.156	1
negative regulation of vascular endothelial growth factor signaling pathway (GO:1900747)	12	2	0.64	+	3.13	0.156	1
engulfment of apoptotic cell (GO:0043652)	12	2	0.64	+	3.13	0.156	1
regulation of heat generation (GO:0031650)	12	2	0.64	+	3.13	0.156	1
negative regulation of macrophage migration (GO:1905522)	12	2	0.64	+	3.13	0.156	1
enteric nervous system development (GO:0048484)	12	2	0.64	+	3.13	0.156	1
regulation of neurotransmitter receptor localization to postsynaptic specialization membrane (GO:0098696)	12	2	0.64	+	3.13	0.156	1
positive regulation of mitochondrial outer membrane permeabilization involved in apoptotic signaling pathway (GO:1901030)	12	2	0.64	+	3.13	0.156	1
interneuron migration (GO:1904936)	12	2	0.64	+	3.13	0.156	1
Golgi inheritance (GO:0048313)	12	2	0.64	+	3.13	0.156	1
organelle inheritance (GO:0048308)	12	2	0.64	+	3.13	0.156	1
positive regulation of urine volume (GO:0035810)	12	2	0.64	+	3.13	0.156	1
sulfur amino acid transport (GO:0000101)	12	2	0.64	+	3.13	0.156	1
negative regulation of nuclear-transcribed mRNA catabolic process, deadenylation-dependent decay (GO:1900152)	12	2	0.64	+	3.13	0.156	1
extracellular negative regulation of signal transduction (GO:1900116)	12	2	0.64	+	3.13	0.156	1
extracellular regulation of signal transduction (GO:1900115)	12	2	0.64	+	3.13	0.156	1
polyamine transport (GO:0015846)	12	2	0.64	+	3.13	0.156	1
viral budding from plasma membrane (GO:0046761)	12	2	0.64	+	3.13	0.156	1
non-lytic viral release (GO:0046753)	12	2	0.64	+	3.13	0.156	1
plasma membrane tubulation (GO:0097320)	12	2	0.64	+	3.13	0.156	1
lysosomal membrane organization (GO:0097212)	12	2	0.64	+	3.13	0.156	1
positive regulation of ATP metabolic process (GO:1903580)	12	2	0.64	+	3.13	0.156	1
parental behavior (GO:0060746)	12	2	0.64	+	3.13	0.156	1
trophoblast giant cell differentiation (GO:0060707)	12	2	0.64	+	3.13	0.156	1
mesenchymal cell apoptotic process (GO:0097152)	12	2	0.64	+	3.13	0.156	1
actin filament depolymerization (GO:0030042)	12	2	0.64	+	3.13	0.156	1
telencephalon regionalization (GO:0021978)	12	2	0.64	+	3.13	0.156	1
negative regulation of vasoconstriction (GO:0045906)	12	2	0.64	+	3.13	0.156	1
MyD88-independent toll-like receptor signaling pathway (GO:0002756)	12	2	0.64	+	3.13	0.156	1
nucleoside bisphosphate catabolic process (GO:0033869)	12	2	0.64	+	3.13	0.156	1
heart field specification (GO:0003128)	12	2	0.64	+	3.13	0.156	1
regulation of mononuclear cell migration (GO:0071675)	119	10	6.34	+	1.58	0.157	1
carbohydrate metabolic process (GO:0005975)	432	16	23.02	-	0.69	0.157	1
positive regulation of transcription initiation by RNA polymerase II (GO:0060261)	62	6	3.3	+	1.82	0.158	1
collagen metabolic process (GO:0032963)	62	6	3.3	+	1.82	0.158	1
positive regulation of neural precursor cell proliferation (GO:2000179)	62	6	3.3	+	1.82	0.158	1
regulation of cholesterol transport (GO:0032374)	62	6	3.3	+	1.82	0.158	1
regulation of sterol transport (GO:0032371)	62	6	3.3	+	1.82	0.158	1
response to heat (GO:0009408)	89	8	4.74	+	1.69	0.158	1
cholesterol homeostasis (GO:0042632)	89	8	4.74	+	1.69	0.158	1
protein glycosylation (GO:0006486)	211	6	11.24	-	0.53	0.158	1
macromolecule glycosylation (GO:0043413)	211	6	11.24	-	0.53	0.158	1
response to temperature stimulus (GO:0009266)	160	13	8.53	+	1.52	0.159	1
maintenance of cell number (GO:0098727)	120	10	6.4	+	1.56	0.16	1
positive regulation of angiogenesis (GO:0045766)	161	13	8.58	+	1.52	0.16	1
positive regulation of protein catabolic process (GO:0045732)	204	16	10.87	+	1.47	0.16	1
ubiquitin-dependent protein catabolic process (GO:0006511)	499	34	26.59	+	1.28	0.16	1
head morphogenesis (GO:0060323)	38	4	2.03	+	1.98	0.161	1
regulation of glial cell proliferation (GO:0060251)	38	4	2.03	+	1.98	0.161	1
sarcomere organization (GO:0045214)	38	4	2.03	+	1.98	0.161	1
regulation of actin nucleation (GO:0051125)	38	4	2.03	+	1.98	0.161	1
cardiac muscle cell differentiation (GO:0055007)	90	8	4.8	+	1.67	0.161	1
small GTPase mediated signal transduction (GO:0007264)	254	19	13.54	+	1.4	0.162	1
regulation of transmembrane receptor protein serine/threonine kinase signaling pathway (GO:0090092)	254	19	13.54	+	1.4	0.162	1
leukocyte activation (GO:0045321)	581	39	30.96	+	1.26	0.162	1
organic substance catabolic process (GO:1901575)	1583	97	84.36	+	1.15	0.162	1
regulation of interleukin-12 production (GO:0032655)	63	6	3.36	+	1.79	0.163	1
positive regulation of cellular component organization (GO:0051130)	1074	68	57.24	+	1.19	0.163	1
regulation of immune system process (GO:0002682)	1443	89	76.9	+	1.16	0.163	1
positive regulation of peptidase activity (GO:0010952)	163	13	8.69	+	1.5	0.164	1
negative regulation of transforming growth factor beta receptor signaling pathway (GO:0030512)	91	8	4.85	+	1.65	0.165	1
axonogenesis (GO:0007409)	371	26	19.77	+	1.32	0.165	1
positive regulation of transport (GO:0051050)	867	56	46.2	+	1.21	0.165	1
positive regulation of vasculature development (GO:1904018)	164	13	8.74	+	1.49	0.166	1
regulation of phosphorus metabolic process (GO:0051174)	1090	69	58.09	+	1.19	0.166	1
regulation of cellular response to vascular endothelial growth factor stimulus (GO:1902547)	25	3	1.33	+	2.25	0.167	1
positive regulation of focal adhesion assembly (GO:0051894)	25	3	1.33	+	2.25	0.167	1
regulation of AMPA receptor activity (GO:2000311)	25	3	1.33	+	2.25	0.167	1
protein exit from endoplasmic reticulum (GO:0032527)	25	3	1.33	+	2.25	0.167	1
cochlea morphogenesis (GO:0090103)	25	3	1.33	+	2.25	0.167	1
regulation of mitochondrial outer membrane permeabilization involved in apoptotic signaling pathway (GO:1901028)	25	3	1.33	+	2.25	0.167	1
Rac protein signal transduction (GO:0016601)	25	3	1.33	+	2.25	0.167	1
positive regulation of alpha-beta T cell proliferation (GO:0046641)	25	3	1.33	+	2.25	0.167	1
forebrain neuron development (GO:0021884)	25	3	1.33	+	2.25	0.167	1
positive regulation of catalytic activity (GO:0043085)	872	56	46.47	+	1.21	0.167	1
establishment of vesicle localization (GO:0051650)	165	13	8.79	+	1.48	0.168	1
modification-dependent macromolecule catabolic process (GO:0043632)	518	35	27.61	+	1.27	0.168	1
positive regulation of synaptic transmission (GO:0050806)	135	3	7.19	-	0.42	0.168	1
Rho protein signal transduction (GO:0007266)	64	6	3.41	+	1.76	0.169	1
negative regulation of mRNA catabolic process (GO:1902373)	64	6	3.41	+	1.76	0.169	1
maintenance of location in cell (GO:0051651)	92	8	4.9	+	1.63	0.169	1
telomere maintenance (GO:0000723)	92	8	4.9	+	1.63	0.169	1
ERAD pathway (GO:0036503)	92	8	4.9	+	1.63	0.169	1
synapse organization (GO:0050808)	319	23	17	+	1.35	0.169	1
signaling (GO:0023052)	4828	277	257.3	+	1.08	0.169	1
purine ribonucleotide metabolic process (GO:0009150)	320	23	17.05	+	1.35	0.17	1
cellular response to nitrogen compound (GO:1901699)	603	40	32.14	+	1.24	0.17	1
'de novo' protein folding (GO:0006458)	39	4	2.08	+	1.92	0.171	1
endosome transport via multivesicular body sorting pathway (GO:0032509)	39	4	2.08	+	1.92	0.171	1
regulation of digestive system process (GO:0044058)	39	4	2.08	+	1.92	0.171	1
positive regulation of protein dephosphorylation (GO:0035307)	39	4	2.08	+	1.92	0.171	1
circadian rhythm (GO:0007623)	130	11	6.93	+	1.59	0.171	1
mesenchymal cell differentiation (GO:0048762)	167	13	8.9	+	1.46	0.172	1
regulation of viral process (GO:0050792)	167	13	8.9	+	1.46	0.172	1
regulation of sodium ion transmembrane transporter activity (GO:2000649)	45	0	2.4	-	< 0.01	0.172	1
mitochondrial RNA metabolic process (GO:0000959)	45	0	2.4	-	< 0.01	0.172	1
ncRNA transcription (GO:0098781)	45	0	2.4	-	< 0.01	0.172	1
calcium-ion regulated exocytosis (GO:0017156)	45	0	2.4	-	< 0.01	0.172	1
bone remodeling (GO:0046849)	45	0	2.4	-	< 0.01	0.172	1
regulation of protein kinase activity (GO:0045859)	455	31	24.25	+	1.28	0.173	1
negative regulation of peptide hormone secretion (GO:0090278)	46	0	2.45	-	< 0.01	0.173	1
phospholipid efflux (GO:0033700)	13	2	0.69	+	2.89	0.174	1
methylguanosine-cap decapping (GO:0110156)	13	2	0.69	+	2.89	0.174	1
ventral spinal cord interneuron differentiation (GO:0021514)	13	2	0.69	+	2.89	0.174	1
negative regulation of adenylate cyclase activity (GO:0007194)	13	2	0.69	+	2.89	0.174	1
radial glial cell differentiation (GO:0060019)	13	2	0.69	+	2.89	0.174	1
otic vesicle development (GO:0071599)	13	2	0.69	+	2.89	0.174	1
actin-myosin filament sliding (GO:0033275)	13	2	0.69	+	2.89	0.174	1
C-terminal protein amino acid modification (GO:0018410)	13	2	0.69	+	2.89	0.174	1
cellular response to vitamin D (GO:0071305)	13	2	0.69	+	2.89	0.174	1
positive regulation of transcription from RNA polymerase II promoter in response to endoplasmic reticulum stress (GO:1990440)	13	2	0.69	+	2.89	0.174	1
negative regulation of triglyceride metabolic process (GO:0090209)	13	2	0.69	+	2.89	0.174	1
regulation of establishment of planar polarity involved in neural tube closure (GO:0090178)	13	2	0.69	+	2.89	0.174	1
intestinal lipid absorption (GO:0098856)	13	2	0.69	+	2.89	0.174	1
positive regulation of insulin-like growth factor receptor signaling pathway (GO:0043568)	13	2	0.69	+	2.89	0.174	1
photoreceptor cell outer segment organization (GO:0035845)	13	2	0.69	+	2.89	0.174	1
negative T cell selection (GO:0043383)	13	2	0.69	+	2.89	0.174	1
intraciliary retrograde transport (GO:0035721)	13	2	0.69	+	2.89	0.174	1
response to water (GO:0009415)	13	2	0.69	+	2.89	0.174	1
wound healing, spreading of epidermal cells (GO:0035313)	13	2	0.69	+	2.89	0.174	1
regulation of triglyceride catabolic process (GO:0010896)	13	2	0.69	+	2.89	0.174	1
negative regulation of neuroinflammatory response (GO:0150079)	13	2	0.69	+	2.89	0.174	1
positive regulation of fibroblast migration (GO:0010763)	13	2	0.69	+	2.89	0.174	1
cardiac muscle cell apoptotic process (GO:0010659)	13	2	0.69	+	2.89	0.174	1
exit from mitosis (GO:0010458)	13	2	0.69	+	2.89	0.174	1
positive regulation of striated muscle contraction (GO:0045989)	13	2	0.69	+	2.89	0.174	1
sensory perception of pain (GO:0019233)	65	6	3.46	+	1.73	0.174	1
negative regulation of epithelial cell proliferation (GO:0050680)	132	11	7.03	+	1.56	0.174	1
negative regulation of peptide secretion (GO:0002792)	47	0	2.5	-	< 0.01	0.175	1
acylglycerol metabolic process (GO:0006639)	94	8	5.01	+	1.6	0.177	1
nucleoside phosphate metabolic process (GO:0006753)	467	32	24.89	+	1.29	0.177	1
regulation of exocytosis (GO:0017157)	182	5	9.7	-	0.52	0.177	1
regulation of proteasomal ubiquitin-dependent protein catabolic process (GO:0032434)	134	11	7.14	+	1.54	0.178	1
glycerophospholipid metabolic process (GO:0006650)	274	20	14.6	+	1.37	0.178	1
hormone transport (GO:0009914)	101	2	5.38	-	0.37	0.178	1
innervation (GO:0060384)	26	3	1.39	+	2.17	0.179	1
telencephalon glial cell migration (GO:0022030)	26	3	1.39	+	2.17	0.179	1
negative regulation of leukocyte mediated cytotoxicity (GO:0001911)	26	3	1.39	+	2.17	0.179	1
mature B cell differentiation involved in immune response (GO:0002313)	26	3	1.39	+	2.17	0.179	1
positive regulation of collagen biosynthetic process (GO:0032967)	26	3	1.39	+	2.17	0.179	1
late endosome to vacuole transport via multivesicular body sorting pathway (GO:0032511)	26	3	1.39	+	2.17	0.179	1
positive regulation of macrophage migration (GO:1905523)	26	3	1.39	+	2.17	0.179	1
negative regulation of receptor signaling pathway via STAT (GO:1904893)	26	3	1.39	+	2.17	0.179	1
regulation of mitochondrial translation (GO:0070129)	26	3	1.39	+	2.17	0.179	1
granulocyte differentiation (GO:0030851)	26	3	1.39	+	2.17	0.179	1
positive regulation of macrophage activation (GO:0043032)	26	3	1.39	+	2.17	0.179	1
benzene-containing compound metabolic process (GO:0042537)	26	3	1.39	+	2.17	0.179	1
positive regulation of protein maturation (GO:1903319)	26	3	1.39	+	2.17	0.179	1
cerebral cortex radial glia-guided migration (GO:0021801)	26	3	1.39	+	2.17	0.179	1
regulation of mRNA metabolic process (GO:1903311)	275	20	14.66	+	1.36	0.179	1
regulation of leukocyte activation (GO:0002694)	550	37	29.31	+	1.26	0.179	1
meiotic cell cycle process (GO:1903046)	185	5	9.86	-	0.51	0.179	1
mitochondrial translation (GO:0032543)	103	2	5.49	-	0.36	0.179	1
negative regulation of developmental growth (GO:0048640)	103	2	5.49	-	0.36	0.179	1
heart process (GO:0003015)	104	2	5.54	-	0.36	0.179	1
regulation of protein processing (GO:0070613)	66	6	3.52	+	1.71	0.18	1
cell-cell junction organization (GO:0045216)	177	14	9.43	+	1.48	0.18	1
regulation of proteolysis involved in protein catabolic process (GO:1903050)	224	17	11.94	+	1.42	0.18	1
negative regulation of protein phosphorylation (GO:0001933)	276	20	14.71	+	1.36	0.18	1
negative regulation of phosphate metabolic process (GO:0045936)	336	24	17.91	+	1.34	0.18	1
negative regulation of phosphorus metabolic process (GO:0010563)	337	24	17.96	+	1.34	0.18	1
positive regulation of hydrolase activity (GO:0051345)	473	32	25.21	+	1.27	0.181	1
membrane organization (GO:0061024)	726	47	38.69	+	1.21	0.181	1
myeloid cell homeostasis (GO:0002262)	136	11	7.25	+	1.52	0.182	1
gluconeogenesis (GO:0006094)	50	0	2.66	-	< 0.01	0.182	1
cellular response to chemical stress (GO:0062197)	279	20	14.87	+	1.35	0.184	1
ribonucleotide metabolic process (GO:0009259)	341	24	18.17	+	1.32	0.184	1
blastocyst formation (GO:0001825)	46	5	2.45	+	2.04	0.185	1
regulation of muscle tissue development (GO:1901861)	46	5	2.45	+	2.04	0.185	1
glial cell migration (GO:0008347)	46	5	2.45	+	2.04	0.185	1
ovulation cycle process (GO:0022602)	46	5	2.45	+	2.04	0.185	1
hematopoietic progenitor cell differentiation (GO:0002244)	102	9	5.44	+	1.66	0.185	1
regulation of sister chromatid segregation (GO:0033045)	102	9	5.44	+	1.66	0.185	1
positive regulation of tumor necrosis factor superfamily cytokine production (GO:1903557)	102	9	5.44	+	1.66	0.185	1
cellular response to decreased oxygen levels (GO:0036294)	137	11	7.3	+	1.51	0.185	1
regulation of angiogenesis (GO:0045765)	280	20	14.92	+	1.34	0.186	1
positive regulation of small GTPase mediated signal transduction (GO:0051057)	72	1	3.84	-	0.26	0.186	1
cardiac muscle contraction (GO:0060048)	73	1	3.89	-	0.26	0.186	1
positive regulation of exocytosis (GO:0045921)	74	1	3.94	-	0.25	0.186	1
positive regulation of protein ubiquitination (GO:0031398)	103	9	5.49	+	1.64	0.187	1
regulation of transporter activity (GO:0032409)	230	17	12.26	+	1.39	0.187	1
forebrain anterior/posterior pattern specification (GO:0021797)	3	1	0.16	+	6.25	0.188	1
smoothened signaling pathway involved in spinal cord motor neuron cell fate specification (GO:0021776)	3	1	0.16	+	6.25	0.188	1
smoothened signaling pathway involved in ventral spinal cord interneuron specification (GO:0021775)	3	1	0.16	+	6.25	0.188	1
pronephric nephron development (GO:0039019)	3	1	0.16	+	6.25	0.188	1
negative regulation of endodermal cell differentiation (GO:1903225)	3	1	0.16	+	6.25	0.188	1
negative regulation of AIM2 inflammasome complex assembly (GO:0140972)	3	1	0.16	+	6.25	0.188	1
pressure natriuresis (GO:0003095)	3	1	0.16	+	6.25	0.188	1
pharynx development (GO:0060465)	3	1	0.16	+	6.25	0.188	1
negative regulation of antigen processing and presentation of peptide or polysaccharide antigen via MHC class II (GO:0002581)	3	1	0.16	+	6.25	0.188	1
leukocyte migration involved in immune response (GO:0002522)	3	1	0.16	+	6.25	0.188	1
natural killer cell tolerance induction (GO:0002519)	3	1	0.16	+	6.25	0.188	1
negative regulation of luteinizing hormone secretion (GO:0033685)	3	1	0.16	+	6.25	0.188	1
olfactory nerve morphogenesis (GO:0021627)	3	1	0.16	+	6.25	0.188	1
deoxyadenosine metabolic process (GO:0046090)	3	1	0.16	+	6.25	0.188	1
positive regulation of testosterone secretion (GO:2000845)	3	1	0.16	+	6.25	0.188	1
regulation of testosterone secretion (GO:2000843)	3	1	0.16	+	6.25	0.188	1
cytoplasmic actin-based contraction involved in cell motility (GO:0060327)	3	1	0.16	+	6.25	0.188	1
GMP catabolic process (GO:0046038)	3	1	0.16	+	6.25	0.188	1
elastin catabolic process (GO:0060309)	3	1	0.16	+	6.25	0.188	1
[truncated: 13,276 more rows]

## Sheet: Introns_KO-Overlap
Analysis Type:	PANTHER Overrepresentation Test (Released 20231017)
Annotation Version and Release Date:	GO Ontology database DOI: 10.5281/zenodo.8436609 Released 2023-10-09
Analyzed List:	Client Text Box Input (Homo sapiens)
Reference List:	introns_background.txt (Homo sapiens)	There are duplicate IDs in the file. The unique set of IDs will be used.
Test Type:	FISHER
Correction:	FDR
GO biological process complete	introns_background.txt - REFLIST (14806)	Client Text Box Input (65)	Client Text Box Input (expected)	Client Text Box Input (over/under)	Client Text Box Input (fold Enrichment)	Client Text Box Input (raw P-value)	Client Text Box Input (FDR)
regulation of exit from mitosis (GO:0007096)	16	2	0.07	+	28.47	0.00275	1
forebrain neuron development (GO:0021884)	21	2	0.09	+	21.69	0.00449	1
glycerophospholipid metabolic process (GO:0006650)	246	5	1.08	+	4.63	0.00477	1
cellular lipid catabolic process (GO:0044242)	161	4	0.71	+	5.66	0.00585	1
glycerophospholipid biosynthetic process (GO:0046474)	175	4	0.77	+	5.21	0.00777	1
positive regulation of circadian sleep/wake cycle, REM sleep (GO:0046005)	1	1	0	+	> 100	0.00872	1
siderophore biosynthetic process (GO:0019290)	1	1	0	+	> 100	0.00872	1
rhombomere 2 development (GO:0021568)	1	1	0	+	> 100	0.00872	1
regulation of zinc ion transport (GO:0071579)	1	1	0	+	> 100	0.00872	1
positive regulation of translation initiation in response to endoplasmic reticulum stress (GO:0036494)	1	1	0	+	> 100	0.00872	1
memory T cell differentiation (GO:0043379)	1	1	0	+	> 100	0.00872	1
siderophore metabolic process (GO:0009237)	1	1	0	+	> 100	0.00872	1
protein localization to photoreceptor connecting cilium (GO:1903621)	1	1	0	+	> 100	0.00872	1
regulation of immune system process (GO:0002682)	1165	0	5.11	-	< 0.01	0.00911	1
glycerolipid metabolic process (GO:0046486)	298	5	1.31	+	3.82	0.0104	1
glycerolipid biosynthetic process (GO:0045017)	192	4	0.84	+	4.75	0.0106	1
forebrain neuron differentiation (GO:0021879)	34	2	0.15	+	13.4	0.0108	1
phospholipid metabolic process (GO:0006644)	301	5	1.32	+	3.78	0.0108	1
pyrimidine deoxyribonucleoside biosynthetic process (GO:0046126)	2	1	0.01	+	> 100	0.0131	1
deoxyribonucleoside biosynthetic process (GO:0046120)	2	1	0.01	+	> 100	0.0131	1
thymidine biosynthetic process (GO:0046105)	2	1	0.01	+	> 100	0.0131	1
dUDP metabolic process (GO:0046077)	2	1	0.01	+	> 100	0.0131	1
dTDP metabolic process (GO:0046072)	2	1	0.01	+	> 100	0.0131	1
midbrain-hindbrain boundary morphogenesis (GO:0021555)	2	1	0.01	+	> 100	0.0131	1
immunological memory formation process (GO:0090715)	2	1	0.01	+	> 100	0.0131	1
rRNA export from nucleus (GO:0006407)	2	1	0.01	+	> 100	0.0131	1
dTDP biosynthetic process (GO:0006233)	2	1	0.01	+	> 100	0.0131	1
dUDP biosynthetic process (GO:0006227)	2	1	0.01	+	> 100	0.0131	1
negative regulation of synaptic plasticity (GO:0031914)	2	1	0.01	+	> 100	0.0131	1
positive regulation of adiponectin secretion (GO:0070165)	2	1	0.01	+	> 100	0.0131	1
spermatocyte division (GO:0048137)	2	1	0.01	+	> 100	0.0131	1
phosphatidylinositol catabolic process (GO:0031161)	2	1	0.01	+	> 100	0.0131	1
dense core granule priming (GO:0061789)	2	1	0.01	+	> 100	0.0131	1
pyrimidine deoxyribonucleoside diphosphate biosynthetic process (GO:0009197)	2	1	0.01	+	> 100	0.0131	1
pyrimidine deoxyribonucleoside diphosphate metabolic process (GO:0009196)	2	1	0.01	+	> 100	0.0131	1
optic cup formation involved in camera-type eye development (GO:0003408)	2	1	0.01	+	> 100	0.0131	1
fasciculation of motor neuron axon (GO:0097156)	2	1	0.01	+	> 100	0.0131	1
negative regulation of embryonic development (GO:0045992)	2	1	0.01	+	> 100	0.0131	1
phospholipid biosynthetic process (GO:0008654)	209	4	0.92	+	4.36	0.014	1
organophosphate biosynthetic process (GO:0090407)	452	6	1.98	+	3.02	0.0147	1
phospholipid catabolic process (GO:0009395)	41	2	0.18	+	11.11	0.0151	1
ephrin receptor signaling pathway (GO:0048013)	41	2	0.18	+	11.11	0.0151	1
organophosphate metabolic process (GO:0019637)	745	8	3.27	+	2.45	0.0164	1
organophosphate catabolic process (GO:0046434)	121	3	0.53	+	5.65	0.017	1
rhombomere development (GO:0021546)	3	1	0.01	+	75.93	0.0174	1
immunological memory process (GO:0090713)	3	1	0.01	+	75.93	0.0174	1
migracytosis (GO:0140495)	3	1	0.01	+	75.93	0.0174	1
mitocytosis (GO:0160040)	3	1	0.01	+	75.93	0.0174	1
negative regulation of mesoderm development (GO:2000381)	3	1	0.01	+	75.93	0.0174	1
regulation of translation initiation in response to endoplasmic reticulum stress (GO:0036491)	3	1	0.01	+	75.93	0.0174	1
positive regulation of translational initiation in response to stress (GO:0032058)	3	1	0.01	+	75.93	0.0174	1
DNA ligation involved in DNA repair (GO:0051103)	3	1	0.01	+	75.93	0.0174	1
protein localization to nuclear inner membrane (GO:0036228)	3	1	0.01	+	75.93	0.0174	1
protein import into peroxisome matrix, translocation (GO:0016561)	3	1	0.01	+	75.93	0.0174	1
zinc ion import into Golgi lumen (GO:1904257)	3	1	0.01	+	75.93	0.0174	1
fasciculation of sensory neuron axon (GO:0097155)	3	1	0.01	+	75.93	0.0174	1
forebrain generation of neurons (GO:0021872)	45	2	0.2	+	10.12	0.0179	1
adult behavior (GO:0030534)	124	3	0.54	+	5.51	0.0181	1
pyrimidine nucleoside biosynthetic process (GO:0046134)	4	1	0.02	+	56.95	0.0217	1
pyrimidine deoxyribonucleoside metabolic process (GO:0046125)	4	1	0.02	+	56.95	0.0217	1
thymidine metabolic process (GO:0046104)	4	1	0.02	+	56.95	0.0217	1
cytosol to Golgi apparatus transport (GO:0140820)	4	1	0.02	+	56.95	0.0217	1
dTTP metabolic process (GO:0046075)	4	1	0.02	+	56.95	0.0217	1
oxidative stress-induced premature senescence (GO:0090403)	4	1	0.02	+	56.95	0.0217	1
dTTP biosynthetic process (GO:0006235)	4	1	0.02	+	56.95	0.0217	1
presynaptic dense core vesicle exocytosis (GO:0099525)	4	1	0.02	+	56.95	0.0217	1
retrograde neuronal dense core vesicle transport (GO:1990049)	4	1	0.02	+	56.95	0.0217	1
anterograde neuronal dense core vesicle transport (GO:1990048)	4	1	0.02	+	56.95	0.0217	1
neuronal dense core vesicle exocytosis (GO:0099011)	4	1	0.02	+	56.95	0.0217	1
pyrimidine deoxyribonucleoside triphosphate biosynthetic process (GO:0009212)	4	1	0.02	+	56.95	0.0217	1
deoxyribonucleoside diphosphate biosynthetic process (GO:0009189)	4	1	0.02	+	56.95	0.0217	1
attachment of GPI anchor to protein (GO:0016255)	4	1	0.02	+	56.95	0.0217	1
negative regulation of endoplasmic reticulum stress-induced eIF2 alpha phosphorylation (GO:1903912)	4	1	0.02	+	56.95	0.0217	1
regulation of circadian sleep/wake cycle, REM sleep (GO:0042320)	4	1	0.02	+	56.95	0.0217	1
positive regulation of nitric oxide mediated signal transduction (GO:0010750)	4	1	0.02	+	56.95	0.0217	1
positive regulation of circadian sleep/wake cycle, sleep (GO:0045938)	4	1	0.02	+	56.95	0.0217	1
regulation of early endosome to recycling endosome transport (GO:1902954)	4	1	0.02	+	56.95	0.0217	1
fatty acid beta-oxidation (GO:0006635)	51	2	0.22	+	8.93	0.0225	1
lipid catabolic process (GO:0016042)	242	4	1.06	+	3.77	0.0225	1
RNA export from nucleus (GO:0006405)	53	2	0.23	+	8.6	0.0241	1
lipid modification (GO:0030258)	142	3	0.62	+	4.81	0.0256	1
positive regulation of protein localization to plasma membrane (GO:1903078)	55	2	0.24	+	8.28	0.0257	1
intracellular sequestering of iron ion (GO:0006880)	5	1	0.02	+	45.56	0.0259	1
negative regulation of monocyte chemotactic protein-1 production (GO:0071638)	5	1	0.02	+	45.56	0.0259	1
regulation of mesoderm development (GO:2000380)	5	1	0.02	+	45.56	0.0259	1
transcription-dependent tethering of RNA polymerase II gene DNA at nuclear periphery (GO:0000972)	5	1	0.02	+	45.56	0.0259	1
anterograde dendritic transport of neurotransmitter receptor complex (GO:0098971)	5	1	0.02	+	45.56	0.0259	1
positive regulation of translation in response to endoplasmic reticulum stress (GO:0036493)	5	1	0.02	+	45.56	0.0259	1
cardiolipin acyl-chain remodeling (GO:0035965)	5	1	0.02	+	45.56	0.0259	1
calcium ion export across plasma membrane (GO:1990034)	5	1	0.02	+	45.56	0.0259	1
rRNA transport (GO:0051029)	5	1	0.02	+	45.56	0.0259	1
regulation of adiponectin secretion (GO:0070163)	5	1	0.02	+	45.56	0.0259	1
midbrain-hindbrain boundary development (GO:0030917)	5	1	0.02	+	45.56	0.0259	1
protein unfolding (GO:0043335)	5	1	0.02	+	45.56	0.0259	1
vacuolar proton-transporting V-type ATPase complex assembly (GO:0070072)	5	1	0.02	+	45.56	0.0259	1
pyrimidine deoxyribonucleoside triphosphate metabolic process (GO:0009211)	5	1	0.02	+	45.56	0.0259	1
deoxyribonucleoside diphosphate metabolic process (GO:0009186)	5	1	0.02	+	45.56	0.0259	1
sequestering of iron ion (GO:0097577)	5	1	0.02	+	45.56	0.0259	1
mesenchymal cell differentiation (GO:0048762)	145	3	0.64	+	4.71	0.0269	1
regulation of focal adhesion assembly (GO:0051893)	58	2	0.25	+	7.85	0.0283	1
regulation of cell-substrate junction assembly (GO:0090109)	58	2	0.25	+	7.85	0.0283	1
plus-end-directed organelle transport along microtubule (GO:0072386)	6	1	0.03	+	37.96	0.0302	1
plus-end-directed vesicle transport along microtubule (GO:0072383)	6	1	0.03	+	37.96	0.0302	1
regulation of microvillus assembly (GO:0032534)	6	1	0.03	+	37.96	0.0302	1
dense core granule exocytosis (GO:1990504)	6	1	0.03	+	37.96	0.0302	1
positive regulation of ligase activity (GO:0051351)	6	1	0.03	+	37.96	0.0302	1
protein desumoylation (GO:0016926)	6	1	0.03	+	37.96	0.0302	1
sequestering of metal ion (GO:0051238)	6	1	0.03	+	37.96	0.0302	1
regulation of translational initiation in response to stress (GO:0043558)	6	1	0.03	+	37.96	0.0302	1
proton-transporting V-type ATPase complex assembly (GO:0070070)	6	1	0.03	+	37.96	0.0302	1
protein import into peroxisome matrix, receptor recycling (GO:0016562)	6	1	0.03	+	37.96	0.0302	1
stress granule disassembly (GO:0035617)	6	1	0.03	+	37.96	0.0302	1
pyrimidine deoxyribonucleotide biosynthetic process (GO:0009221)	6	1	0.03	+	37.96	0.0302	1
pyrimidine nucleoside diphosphate biosynthetic process (GO:0009139)	6	1	0.03	+	37.96	0.0302	1
growth hormone secretion (GO:0030252)	6	1	0.03	+	37.96	0.0302	1
protein localization to photoreceptor outer segment (GO:1903546)	6	1	0.03	+	37.96	0.0302	1
ncRNA export from nucleus (GO:0097064)	6	1	0.03	+	37.96	0.0302	1
phosphate-containing compound metabolic process (GO:0006796)	1414	12	6.21	+	1.93	0.0306	1
regulation of cell-substrate junction organization (GO:0150116)	61	2	0.27	+	7.47	0.031	1
regulation of receptor signaling pathway via JAK-STAT (GO:0046425)	61	2	0.27	+	7.47	0.031	1
phosphorus metabolic process (GO:0006793)	1437	12	6.31	+	1.9	0.0319	1
nervous system development (GO:0007399)	1774	14	7.79	+	1.8	0.0323	1
diencephalon development (GO:0021536)	64	2	0.28	+	7.12	0.0337	1
CDP-choline pathway (GO:0006657)	7	1	0.03	+	32.54	0.0344	1
dense core granule transport (GO:1901950)	7	1	0.03	+	32.54	0.0344	1
metaphase/anaphase transition of mitotic cell cycle (GO:0007091)	7	1	0.03	+	32.54	0.0344	1
optic cup morphogenesis involved in camera-type eye development (GO:0002072)	7	1	0.03	+	32.54	0.0344	1
immunoglobulin V(D)J recombination (GO:0033152)	7	1	0.03	+	32.54	0.0344	1
stress-induced premature senescence (GO:0090400)	7	1	0.03	+	32.54	0.0344	1
DNA ligation (GO:0006266)	7	1	0.03	+	32.54	0.0344	1
dense core granule cytoskeletal transport (GO:0099519)	7	1	0.03	+	32.54	0.0344	1
dense core granule localization (GO:0032253)	7	1	0.03	+	32.54	0.0344	1
regulation of ligase activity (GO:0051340)	7	1	0.03	+	32.54	0.0344	1
intracellular triglyceride homeostasis (GO:0035356)	7	1	0.03	+	32.54	0.0344	1
synaptic vesicle docking (GO:0016081)	7	1	0.03	+	32.54	0.0344	1
rostrocaudal neural tube patterning (GO:0021903)	7	1	0.03	+	32.54	0.0344	1
positive regulation of protein localization to cell periphery (GO:1904377)	65	2	0.29	+	7.01	0.0347	1
regulation of receptor signaling pathway via STAT (GO:1904892)	68	2	0.3	+	6.7	0.0376	1
fatty acid oxidation (GO:0019395)	69	2	0.3	+	6.6	0.0385	1
adult locomotory behavior (GO:0008344)	69	2	0.3	+	6.6	0.0385	1
protein-RNA complex disassembly (GO:0032988)	8	1	0.04	+	28.47	0.0387	1
negative regulation of nuclear-transcribed mRNA catabolic process, nonsense-mediated decay (GO:2000623)	8	1	0.04	+	28.47	0.0387	1
positive regulation of growth hormone secretion (GO:0060124)	8	1	0.04	+	28.47	0.0387	1
metaphase/anaphase transition of cell cycle (GO:0044784)	8	1	0.04	+	28.47	0.0387	1
anterograde axonal protein transport (GO:0099641)	8	1	0.04	+	28.47	0.0387	1
axo-dendritic protein transport (GO:0099640)	8	1	0.04	+	28.47	0.0387	1
cGMP biosynthetic process (GO:0006182)	8	1	0.04	+	28.47	0.0387	1
positive regulation of translation in response to stress (GO:0032056)	8	1	0.04	+	28.47	0.0387	1
protein localization to presynapse (GO:1905383)	8	1	0.04	+	28.47	0.0387	1
protein localization to ciliary transition zone (GO:1904491)	8	1	0.04	+	28.47	0.0387	1
zinc ion import into organelle (GO:0062111)	8	1	0.04	+	28.47	0.0387	1
inhibition of cysteine-type endopeptidase activity (GO:0097340)	8	1	0.04	+	28.47	0.0387	1
regulation of cytokinesis (GO:0032465)	70	2	0.31	+	6.51	0.0395	1
central nervous system neuron development (GO:0021954)	70	2	0.31	+	6.51	0.0395	1
signal transduction by p53 class mediator (GO:0072331)	73	2	0.32	+	6.24	0.0426	1
lipid oxidation (GO:0034440)	73	2	0.32	+	6.24	0.0426	1
negative regulation of cell size (GO:0045792)	9	1	0.04	+	25.31	0.0429	1
regulation of vascular associated smooth muscle contraction (GO:0003056)	9	1	0.04	+	25.31	0.0429	1
cell proliferation in hindbrain (GO:0021534)	9	1	0.04	+	25.31	0.0429	1
cellular glucuronidation (GO:0052695)	9	1	0.04	+	25.31	0.0429	1
translational readthrough (GO:0006451)	9	1	0.04	+	25.31	0.0429	1
selenocysteine incorporation (GO:0001514)	9	1	0.04	+	25.31	0.0429	1
anterograde dendritic transport (GO:0098937)	9	1	0.04	+	25.31	0.0429	1
pyrimidine nucleoside diphosphate metabolic process (GO:0009138)	9	1	0.04	+	25.31	0.0429	1
deoxyribonucleoside metabolic process (GO:0009120)	9	1	0.04	+	25.31	0.0429	1
protein folding in endoplasmic reticulum (GO:0034975)	9	1	0.04	+	25.31	0.0429	1
protein localization to non-motile cilium (GO:0097499)	9	1	0.04	+	25.31	0.0429	1
regulation of nitric oxide mediated signal transduction (GO:0010749)	9	1	0.04	+	25.31	0.0429	1
zymogen inhibition (GO:0097341)	9	1	0.04	+	25.31	0.0429	1
cerebellar granule cell precursor proliferation (GO:0021930)	9	1	0.04	+	25.31	0.0429	1
cell proliferation in external granule layer (GO:0021924)	9	1	0.04	+	25.31	0.0429	1
positive regulation of nucleobase-containing compound metabolic process (GO:0045935)	1583	2	6.95	-	0.29	0.0433	1
fatty acid catabolic process (GO:0009062)	74	2	0.32	+	6.16	0.0436	1
regulation of nuclear-transcribed mRNA catabolic process, nonsense-mediated decay (GO:2000622)	10	1	0.04	+	22.78	0.0471	1
dendritic transport (GO:0098935)	10	1	0.04	+	22.78	0.0471	1
secretory granule localization (GO:0032252)	10	1	0.04	+	22.78	0.0471	1
regulation of translation in response to endoplasmic reticulum stress (GO:0036490)	10	1	0.04	+	22.78	0.0471	1
nucleoside monophosphate phosphorylation (GO:0046940)	10	1	0.04	+	22.78	0.0471	1
adult heart development (GO:0007512)	10	1	0.04	+	22.78	0.0471	1
neural crest cell differentiation (GO:0014033)	78	2	0.34	+	5.84	0.0478	1
development of primary female sexual characteristics (GO:0046545)	78	2	0.34	+	5.84	0.0478	1
regulation of cell junction assembly (GO:1901888)	183	3	0.8	+	3.73	0.0478	1
thalamus development (GO:0021794)	11	1	0.05	+	20.71	0.0512	1
DNA damage response, signal transduction by p53 class mediator resulting in transcription of p21 class mediator (GO:0006978)	11	1	0.05	+	20.71	0.0512	1
regulation of circadian sleep/wake cycle, sleep (GO:0045187)	11	1	0.05	+	20.71	0.0512	1
negative regulation of axon regeneration (GO:0048681)	11	1	0.05	+	20.71	0.0512	1
cellular response to cold (GO:0070417)	11	1	0.05	+	20.71	0.0512	1
negative regulation of lipopolysaccharide-mediated signaling pathway (GO:0031665)	11	1	0.05	+	20.71	0.0512	1
proton-transporting two-sector ATPase complex assembly (GO:0070071)	11	1	0.05	+	20.71	0.0512	1
negative regulation of tyrosine phosphorylation of STAT protein (GO:0042532)	11	1	0.05	+	20.71	0.0512	1
embryonic camera-type eye formation (GO:0060900)	11	1	0.05	+	20.71	0.0512	1
multicellular organism growth (GO:0035264)	82	2	0.36	+	5.56	0.0522	1
negative regulation of gluconeogenesis (GO:0045721)	12	1	0.05	+	18.98	0.0554	1
positive regulation of receptor recycling (GO:0001921)	12	1	0.05	+	18.98	0.0554	1
regulation of growth hormone secretion (GO:0060123)	12	1	0.05	+	18.98	0.0554	1
protein localization to nuclear envelope (GO:0090435)	12	1	0.05	+	18.98	0.0554	1
regulation of microvillus organization (GO:0032530)	12	1	0.05	+	18.98	0.0554	1
negative regulation of cytosolic calcium ion concentration (GO:0051481)	12	1	0.05	+	18.98	0.0554	1
positive regulation of insulin-like growth factor receptor signaling pathway (GO:0043568)	12	1	0.05	+	18.98	0.0554	1
protein import into peroxisome matrix (GO:0016558)	12	1	0.05	+	18.98	0.0554	1
DNA damage response, signal transduction resulting in transcription (GO:0042772)	12	1	0.05	+	18.98	0.0554	1
nucleoside diphosphate biosynthetic process (GO:0009133)	12	1	0.05	+	18.98	0.0554	1
atrial cardiac muscle cell to AV node cell signaling (GO:0086026)	12	1	0.05	+	18.98	0.0554	1
atrial cardiac muscle cell action potential (GO:0086014)	12	1	0.05	+	18.98	0.0554	1
synaptic vesicle priming (GO:0016082)	12	1	0.05	+	18.98	0.0554	1
cardiac muscle hypertrophy in response to stress (GO:0014898)	12	1	0.05	+	18.98	0.0554	1
cardiac muscle adaptation (GO:0014887)	12	1	0.05	+	18.98	0.0554	1
muscle hypertrophy in response to stress (GO:0003299)	12	1	0.05	+	18.98	0.0554	1
forebrain development (GO:0030900)	330	4	1.45	+	2.76	0.0582	1
regulation of translation (GO:0006417)	332	4	1.46	+	2.74	0.0592	1
cell differentiation (GO:0030154)	2897	19	12.72	+	1.49	0.0594	1
positive regulation of metaphase/anaphase transition of cell cycle (GO:1902101)	13	1	0.06	+	17.52	0.0595	1
replicative senescence (GO:0090399)	13	1	0.06	+	17.52	0.0595	1
uronic acid metabolic process (GO:0006063)	13	1	0.06	+	17.52	0.0595	1
negative regulation of neuron projection regeneration (GO:0070571)	13	1	0.06	+	17.52	0.0595	1
kinetochore assembly (GO:0051382)	13	1	0.06	+	17.52	0.0595	1
protein transport along microtubule (GO:0098840)	13	1	0.06	+	17.52	0.0595	1
microtubule-based protein transport (GO:0099118)	13	1	0.06	+	17.52	0.0595	1
regulation of synaptic vesicle cycle (GO:0098693)	13	1	0.06	+	17.52	0.0595	1
atrial cardiac muscle cell to AV node cell communication (GO:0086066)	13	1	0.06	+	17.52	0.0595	1
adenohypophysis development (GO:0021984)	13	1	0.06	+	17.52	0.0595	1
positive regulation of mitotic metaphase/anaphase transition (GO:0045842)	13	1	0.06	+	17.52	0.0595	1
glucuronate metabolic process (GO:0019585)	13	1	0.06	+	17.52	0.0595	1
cellular developmental process (GO:0048869)	2900	19	12.73	+	1.49	0.0596	1
mesenchyme development (GO:0060485)	202	3	0.89	+	3.38	0.0605	1
positive regulation of cell junction assembly (GO:1901890)	91	2	0.4	+	5.01	0.0624	1
regulation of circadian rhythm (GO:0042752)	91	2	0.4	+	5.01	0.0624	1
gamete generation (GO:0007276)	642	6	2.82	+	2.13	0.0632	1
cGMP metabolic process (GO:0046068)	14	1	0.06	+	16.27	0.0636	1
cytoplasm organization (GO:0007028)	14	1	0.06	+	16.27	0.0636	1
positive regulation of synaptic transmission, GABAergic (GO:0032230)	14	1	0.06	+	16.27	0.0636	1
cardiolipin metabolic process (GO:0032048)	14	1	0.06	+	16.27	0.0636	1
regulation of circadian sleep/wake cycle (GO:0042749)	14	1	0.06	+	16.27	0.0636	1
2'-deoxyribonucleotide biosynthetic process (GO:0009265)	14	1	0.06	+	16.27	0.0636	1
deoxyribonucleotide biosynthetic process (GO:0009263)	14	1	0.06	+	16.27	0.0636	1
deoxyribose phosphate biosynthetic process (GO:0046385)	14	1	0.06	+	16.27	0.0636	1
regulation of protein localization to plasma membrane (GO:1903076)	92	2	0.4	+	4.95	0.0636	1
female sex differentiation (GO:0046660)	92	2	0.4	+	4.95	0.0636	1
axonogenesis (GO:0007409)	343	4	1.51	+	2.66	0.0651	1
nuclear export (GO:0051168)	94	2	0.41	+	4.85	0.066	1
monocarboxylic acid catabolic process (GO:0072329)	95	2	0.42	+	4.8	0.0672	1
positive regulation of protein localization to membrane (GO:1905477)	95	2	0.42	+	4.8	0.0672	1
nitric oxide mediated signal transduction (GO:0007263)	15	1	0.07	+	15.19	0.0677	1
ubiquinone biosynthetic process (GO:0006744)	15	1	0.07	+	15.19	0.0677	1
nonribosomal peptide biosynthetic process (GO:0019184)	15	1	0.07	+	15.19	0.0677	1
protein targeting to peroxisome (GO:0006625)	15	1	0.07	+	15.19	0.0677	1
quinone biosynthetic process (GO:1901663)	15	1	0.07	+	15.19	0.0677	1
secondary metabolite biosynthetic process (GO:0044550)	15	1	0.07	+	15.19	0.0677	1
calcium ion-regulated exocytosis of neurotransmitter (GO:0048791)	15	1	0.07	+	15.19	0.0677	1
mitochondrion distribution (GO:0048311)	15	1	0.07	+	15.19	0.0677	1
pyrimidine nucleoside triphosphate biosynthetic process (GO:0009148)	15	1	0.07	+	15.19	0.0677	1
ectopic germ cell programmed cell death (GO:0035234)	15	1	0.07	+	15.19	0.0677	1
establishment of protein localization to peroxisome (GO:0072663)	15	1	0.07	+	15.19	0.0677	1
protein localization to peroxisome (GO:0072662)	15	1	0.07	+	15.19	0.0677	1
regulation of monocyte chemotactic protein-1 production (GO:0071637)	16	1	0.07	+	14.24	0.0718	1
positive regulation of mitotic sister chromatid separation (GO:1901970)	16	1	0.07	+	14.24	0.0718	1
negative regulation of ATP-dependent activity (GO:0032780)	16	1	0.07	+	14.24	0.0718	1
V(D)J recombination (GO:0033151)	16	1	0.07	+	14.24	0.0718	1
regulation of translation in response to stress (GO:0043555)	16	1	0.07	+	14.24	0.0718	1
post-fertilization epigenetic regulation of gene expression (GO:0043045)	16	1	0.07	+	14.24	0.0718	1
nucleoside biosynthetic process (GO:0009163)	16	1	0.07	+	14.24	0.0718	1
nucleobase-containing small molecule biosynthetic process (GO:0034404)	16	1	0.07	+	14.24	0.0718	1
glucose import (GO:0046323)	16	1	0.07	+	14.24	0.0718	1
axon guidance (GO:0007411)	218	3	0.96	+	3.13	0.0724	1
neuron projection guidance (GO:0097485)	218	3	0.96	+	3.13	0.0724	1
response to organic cyclic compound (GO:0014070)	696	0	3.06	-	< 0.01	0.0757	1
regulation of immune response (GO:0050776)	689	0	3.02	-	< 0.01	0.0757	1
axonal fasciculation (GO:0007413)	17	1	0.07	+	13.4	0.0759	1
ubiquinone metabolic process (GO:0006743)	17	1	0.07	+	13.4	0.0759	1
negative regulation of chemokine production (GO:0032682)	17	1	0.07	+	13.4	0.0759	1
neuron projection fasciculation (GO:0106030)	17	1	0.07	+	13.4	0.0759	1
kinetochore organization (GO:0051383)	17	1	0.07	+	13.4	0.0759	1
positive regulation of circadian rhythm (GO:0042753)	17	1	0.07	+	13.4	0.0759	1
peroxisomal membrane transport (GO:0015919)	17	1	0.07	+	13.4	0.0759	1
cyclic nucleotide biosynthetic process (GO:0009190)	17	1	0.07	+	13.4	0.0759	1
negative regulation of cytokine production (GO:0001818)	224	3	0.98	+	3.05	0.077	1
regulation of cell migration (GO:0030334)	757	0	3.32	-	< 0.01	0.0798	1
positive regulation of immune system process (GO:0002684)	757	0	3.32	-	< 0.01	0.0798	1
regulation of endocytic recycling (GO:2001135)	18	1	0.08	+	12.65	0.0799	1
regulation of early endosome to late endosome transport (GO:2000641)	18	1	0.08	+	12.65	0.0799	1
pyrimidine nucleoside metabolic process (GO:0006213)	18	1	0.08	+	12.65	0.0799	1
peroxisomal transport (GO:0043574)	18	1	0.08	+	12.65	0.0799	1
regulation of insulin-like growth factor receptor signaling pathway (GO:0043567)	18	1	0.08	+	12.65	0.0799	1
anaphase-promoting complex-dependent catabolic process (GO:0031145)	18	1	0.08	+	12.65	0.0799	1
programmed cell death involved in cell development (GO:0010623)	18	1	0.08	+	12.65	0.0799	1
regulation of cell-matrix adhesion (GO:0001952)	106	2	0.47	+	4.3	0.0809	1
striatum development (GO:0021756)	19	1	0.08	+	11.99	0.0839	1
receptor recycling (GO:0001881)	19	1	0.08	+	11.99	0.0839	1
glycosyl compound biosynthetic process (GO:1901659)	19	1	0.08	+	11.99	0.0839	1
response to food (GO:0032094)	19	1	0.08	+	11.99	0.0839	1
pyrimidine nucleoside triphosphate metabolic process (GO:0009147)	19	1	0.08	+	11.99	0.0839	1
cGMP-mediated signaling (GO:0019934)	19	1	0.08	+	11.99	0.0839	1
retrograde axonal transport (GO:0008090)	19	1	0.08	+	11.99	0.0839	1
phosphatidylinositol biosynthetic process (GO:0006661)	109	2	0.48	+	4.18	0.0848	1
positive regulation of translation (GO:0045727)	110	2	0.48	+	4.14	0.0861	1
positive regulation of nitrogen compound metabolic process (GO:0051173)	2356	5	10.34	-	0.48	0.0867	1
mitotic sister chromatid segregation (GO:0000070)	111	2	0.49	+	4.1	0.0874	1
negative regulation of interleukin-1 beta production (GO:0032691)	20	1	0.09	+	11.39	0.0879	1
embryonic camera-type eye morphogenesis (GO:0048596)	20	1	0.09	+	11.39	0.0879	1
positive regulation of RNA metabolic process (GO:0051254)	1430	2	6.28	-	0.32	0.0883	1
export from cell (GO:0140352)	383	4	1.68	+	2.38	0.0889	1
axon development (GO:0061564)	383	4	1.68	+	2.38	0.0889	1
positive regulation of hormone secretion (GO:0046887)	113	2	0.5	+	4.03	0.0901	1
regulation of amide metabolic process (GO:0034248)	385	4	1.69	+	2.37	0.0902	1
central nervous system development (GO:0007417)	812	7	3.56	+	1.96	0.0906	1
response to ionizing radiation (GO:0010212)	114	2	0.5	+	4	0.0914	1
sister chromatid segregation (GO:0000819)	114	2	0.5	+	4	0.0914	1
RNA transport (GO:0050658)	114	2	0.5	+	4	0.0914	1
nucleic acid transport (GO:0050657)	114	2	0.5	+	4	0.0914	1
mRNA cis splicing, via spliceosome (GO:0045292)	21	1	0.09	+	10.85	0.0919	1
genomic imprinting (GO:0071514)	21	1	0.09	+	10.85	0.0919	1
entrainment of circadian clock by photoperiod (GO:0043153)	21	1	0.09	+	10.85	0.0919	1
pyrimidine deoxyribonucleotide metabolic process (GO:0009219)	21	1	0.09	+	10.85	0.0919	1
mitochondrion transport along microtubule (GO:0047497)	21	1	0.09	+	10.85	0.0919	1
negative regulation of tumor necrosis factor-mediated signaling pathway (GO:0010804)	21	1	0.09	+	10.85	0.0919	1
establishment of mitochondrion localization, microtubule-mediated (GO:0034643)	21	1	0.09	+	10.85	0.0919	1
negative regulation of receptor signaling pathway via JAK-STAT (GO:0046426)	21	1	0.09	+	10.85	0.0919	1
positive regulation of translational initiation (GO:0045948)	21	1	0.09	+	10.85	0.0919	1
cellular process involved in reproduction in multicellular organism (GO:0022412)	389	4	1.71	+	2.34	0.0928	1
adenylate cyclase-activating G protein-coupled receptor signaling pathway (GO:0007189)	116	2	0.51	+	3.93	0.0941	1
establishment of RNA localization (GO:0051236)	116	2	0.51	+	3.93	0.0941	1
zinc ion transport (GO:0006829)	22	1	0.1	+	10.35	0.0959	1
subpallium development (GO:0021544)	22	1	0.1	+	10.35	0.0959	1
regulation of receptor recycling (GO:0001919)	22	1	0.1	+	10.35	0.0959	1
zinc ion transmembrane transport (GO:0071577)	22	1	0.1	+	10.35	0.0959	1
branching involved in blood vessel morphogenesis (GO:0001569)	22	1	0.1	+	10.35	0.0959	1
regulation of axon regeneration (GO:0048679)	22	1	0.1	+	10.35	0.0959	1
synaptic vesicle maturation (GO:0016188)	22	1	0.1	+	10.35	0.0959	1
centromere complex assembly (GO:0034508)	22	1	0.1	+	10.35	0.0959	1
osteoblast differentiation (GO:0001649)	118	2	0.52	+	3.86	0.0968	1
regulation of protein localization to cell periphery (GO:1904375)	120	2	0.53	+	3.8	0.0995	1
phosphatidylcholine biosynthetic process (GO:0006656)	23	1	0.1	+	9.9	0.0999	1
positive regulation of focal adhesion assembly (GO:0051894)	23	1	0.1	+	9.9	0.0999	1
keratinocyte proliferation (GO:0043616)	23	1	0.1	+	9.9	0.0999	1
phosphatidylinositol dephosphorylation (GO:0046856)	23	1	0.1	+	9.9	0.0999	1
regulation of cardiac conduction (GO:1903779)	23	1	0.1	+	9.9	0.0999	1
post-transcriptional regulation of gene expression (GO:0010608)	402	4	1.76	+	2.27	0.102	1
Unclassified (UNCLASSIFIED)	1558	11	6.84	+	1.61	0.103	1
biological_process (GO:0008150)	13248	54	58.16	-	0.93	0.103	1
cardiac epithelial to mesenchymal transition (GO:0060317)	24	1	0.11	+	9.49	0.104	1
protein quality control for misfolded or incompletely synthesized proteins (GO:0006515)	24	1	0.11	+	9.49	0.104	1
negative regulation of peptidyl-serine phosphorylation (GO:0033137)	24	1	0.11	+	9.49	0.104	1
protein K11-linked ubiquitination (GO:0070979)	24	1	0.11	+	9.49	0.104	1
positive regulation of chromosome separation (GO:1905820)	24	1	0.11	+	9.49	0.104	1
positive regulation of behavior (GO:0048520)	24	1	0.11	+	9.49	0.104	1
regulation of lipopolysaccharide-mediated signaling pathway (GO:0031664)	24	1	0.11	+	9.49	0.104	1
photoperiodism (GO:0009648)	24	1	0.11	+	9.49	0.104	1
negative regulation of receptor signaling pathway via STAT (GO:1904893)	24	1	0.11	+	9.49	0.104	1
phosphatidylinositol-mediated signaling (GO:0048015)	24	1	0.11	+	9.49	0.104	1
cell-cell signaling involved in cardiac conduction (GO:0086019)	24	1	0.11	+	9.49	0.104	1
ketone biosynthetic process (GO:0042181)	24	1	0.11	+	9.49	0.104	1
striated muscle adaptation (GO:0014888)	24	1	0.11	+	9.49	0.104	1
neural tube patterning (GO:0021532)	25	1	0.11	+	9.11	0.108	1
GPI anchor biosynthetic process (GO:0006506)	25	1	0.11	+	9.11	0.108	1
DNA replication initiation (GO:0006270)	25	1	0.11	+	9.11	0.108	1
regulation of neuron projection regeneration (GO:0070570)	25	1	0.11	+	9.11	0.108	1
entrainment of circadian clock (GO:0009649)	25	1	0.11	+	9.11	0.108	1
natural killer cell mediated cytotoxicity (GO:0042267)	25	1	0.11	+	9.11	0.108	1
cell morphogenesis involved in neuron differentiation (GO:0048667)	413	4	1.81	+	2.21	0.109	1
regulation of cell cycle process (GO:0010564)	576	5	2.53	+	1.98	0.11	1
mitotic nuclear division (GO:0140014)	128	2	0.56	+	3.56	0.111	1
natural killer cell mediated immunity (GO:0002228)	26	1	0.11	+	8.76	0.112	1
GPI anchor metabolic process (GO:0006505)	26	1	0.11	+	8.76	0.112	1
negative regulation of interleukin-1 production (GO:0032692)	26	1	0.11	+	8.76	0.112	1
establishment of mitochondrion localization (GO:0051654)	26	1	0.11	+	8.76	0.112	1
synaptic membrane adhesion (GO:0099560)	26	1	0.11	+	8.76	0.112	1
synaptic vesicle transport (GO:0048489)	26	1	0.11	+	8.76	0.112	1
phosphatidylinositol metabolic process (GO:0046488)	130	2	0.57	+	3.5	0.113	1
RNA localization (GO:0006403)	131	2	0.58	+	3.48	0.115	1
morphogenesis of embryonic epithelium (GO:0016331)	131	2	0.58	+	3.48	0.115	1
negative regulation of non-canonical NF-kappaB signal transduction (GO:1901223)	27	1	0.12	+	8.44	0.116	1
negative regulation of macroautophagy (GO:0016242)	27	1	0.12	+	8.44	0.116	1
positive regulation of cell-substrate junction organization (GO:0150117)	27	1	0.12	+	8.44	0.116	1
estrogen metabolic process (GO:0008210)	27	1	0.12	+	8.44	0.116	1
positive regulation of protein modification process (GO:0031401)	638	0	2.8	-	< 0.01	0.117	1
regulation of mitotic cell cycle phase transition (GO:1901990)	271	3	1.19	+	2.52	0.118	1
endochondral ossification (GO:0001958)	28	1	0.12	+	8.14	0.119	1
phosphatidic acid biosynthetic process (GO:0006654)	28	1	0.12	+	8.14	0.119	1
regulation of presynapse assembly (GO:1905606)	28	1	0.12	+	8.14	0.119	1
regulation of presynapse organization (GO:0099174)	28	1	0.12	+	8.14	0.119	1
embryonic eye morphogenesis (GO:0048048)	28	1	0.12	+	8.14	0.119	1
replacement ossification (GO:0036075)	28	1	0.12	+	8.14	0.119	1
negative regulation of protein processing (GO:0010955)	28	1	0.12	+	8.14	0.119	1
glycerophospholipid catabolic process (GO:0046475)	28	1	0.12	+	8.14	0.119	1
phosphatidylglycerol metabolic process (GO:0046471)	28	1	0.12	+	8.14	0.119	1
cardiac muscle hypertrophy (GO:0003300)	28	1	0.12	+	8.14	0.119	1
negative regulation of protein maturation (GO:1903318)	28	1	0.12	+	8.14	0.119	1
clathrin-dependent endocytosis (GO:0072583)	28	1	0.12	+	8.14	0.119	1
positive regulation of amide metabolic process (GO:0034250)	135	2	0.59	+	3.37	0.121	1
synapse organization (GO:0050808)	274	3	1.2	+	2.49	0.121	1
receptor-mediated endocytosis (GO:0006898)	136	2	0.6	+	3.35	0.122	1
peroxisome organization (GO:0007031)	29	1	0.13	+	7.85	0.123	1
protein transmembrane import into intracellular organelle (GO:0044743)	29	1	0.13	+	7.85	0.123	1
response to cold (GO:0009409)	29	1	0.13	+	7.85	0.123	1
somatic recombination of immunoglobulin gene segments (GO:0016447)	29	1	0.13	+	7.85	0.123	1
embryonic camera-type eye development (GO:0031076)	29	1	0.13	+	7.85	0.123	1
miRNA processing (GO:0035196)	29	1	0.13	+	7.85	0.123	1
striated muscle hypertrophy (GO:0014897)	29	1	0.13	+	7.85	0.123	1
neuron differentiation (GO:0030182)	919	7	4.03	+	1.74	0.124	1
positive regulation of DNA-templated transcription (GO:0045893)	1325	2	5.82	-	0.34	0.124	1
positive regulation of RNA biosynthetic process (GO:1902680)	1328	2	5.83	-	0.34	0.124	1
regulation of vesicle-mediated transport (GO:0060627)	436	4	1.91	+	2.09	0.126	1
pyrimidine nucleotide biosynthetic process (GO:0006221)	30	1	0.13	+	7.59	0.127	1
muscle adaptation (GO:0043500)	30	1	0.13	+	7.59	0.127	1
regulation of cytoplasmic transport (GO:1903649)	30	1	0.13	+	7.59	0.127	1
phosphatidic acid metabolic process (GO:0046473)	30	1	0.13	+	7.59	0.127	1
neural tube development (GO:0021915)	140	2	0.61	+	3.25	0.128	1
cellular response to endogenous stimulus (GO:0071495)	973	1	4.27	-	0.23	0.129	1
positive regulation of multicellular organism growth (GO:0040018)	31	1	0.14	+	7.35	0.131	1
regulation of synaptic transmission, GABAergic (GO:0032228)	31	1	0.14	+	7.35	0.131	1
cardiac muscle cell action potential involved in contraction (GO:0086002)	31	1	0.14	+	7.35	0.131	1
muscle hypertrophy (GO:0014896)	31	1	0.14	+	7.35	0.131	1
central nervous system neuron differentiation (GO:0021953)	142	2	0.62	+	3.21	0.131	1
cell division (GO:0051301)	444	4	1.95	+	2.05	0.132	1
regulation of cell division (GO:0051302)	144	2	0.63	+	3.16	0.134	1
neuron projection morphogenesis (GO:0048812)	447	4	1.96	+	2.04	0.134	1
quinone metabolic process (GO:1901661)	32	1	0.14	+	7.12	0.135	1
centrosome localization (GO:0051642)	32	1	0.14	+	7.12	0.135	1
triglyceride homeostasis (GO:0070328)	32	1	0.14	+	7.12	0.135	1
microtubule organizing center localization (GO:0061842)	32	1	0.14	+	7.12	0.135	1
acylglycerol homeostasis (GO:0055090)	32	1	0.14	+	7.12	0.135	1
signal release (GO:0023061)	147	2	0.65	+	3.1	0.138	1
plasma membrane bounded cell projection morphogenesis (GO:0120039)	451	4	1.98	+	2.02	0.138	1
multicellular organismal reproductive process (GO:0048609)	728	6	3.2	+	1.88	0.138	1
vesicle docking involved in exocytosis (GO:0006904)	33	1	0.14	+	6.9	0.139	1
myoblast differentiation (GO:0045445)	33	1	0.14	+	6.9	0.139	1
positive regulation of vascular associated smooth muscle cell proliferation (GO:1904707)	33	1	0.14	+	6.9	0.139	1
receptor metabolic process (GO:0043112)	33	1	0.14	+	6.9	0.139	1
nucleoside diphosphate metabolic process (GO:0009132)	33	1	0.14	+	6.9	0.139	1
phospholipid dephosphorylation (GO:0046839)	33	1	0.14	+	6.9	0.139	1
DNA damage response, signal transduction by p53 class mediator (GO:0030330)	33	1	0.14	+	6.9	0.139	1
cell projection morphogenesis (GO:0048858)	454	4	1.99	+	2.01	0.14	1
T cell differentiation (GO:0030217)	149	2	0.65	+	3.06	0.141	1
interstrand cross-link repair (GO:0036297)	34	1	0.15	+	6.7	0.142	1
glucose transmembrane transport (GO:1904659)	34	1	0.15	+	6.7	0.142	1
secondary metabolic process (GO:0019748)	34	1	0.15	+	6.7	0.142	1
actin filament polymerization (GO:0030041)	34	1	0.15	+	6.7	0.142	1
pituitary gland development (GO:0021983)	34	1	0.15	+	6.7	0.142	1
stem cell differentiation (GO:0048863)	150	2	0.66	+	3.04	0.143	1
proteasome-mediated ubiquitin-dependent protein catabolic process (GO:0043161)	297	3	1.3	+	2.3	0.143	1
cellular lipid metabolic process (GO:0044255)	747	6	3.28	+	1.83	0.144	1
cyclic purine nucleotide metabolic process (GO:0052652)	35	1	0.15	+	6.51	0.146	1
cellular response to nutrient (GO:0031670)	35	1	0.15	+	6.51	0.146	1
germ cell development (GO:0007281)	299	3	1.31	+	2.29	0.146	1
multicellular organism reproduction (GO:0032504)	761	6	3.34	+	1.8	0.149	1
positive regulation of cytokinesis (GO:0032467)	36	1	0.16	+	6.33	0.15	1
positive regulation of potassium ion transport (GO:0043268)	36	1	0.16	+	6.33	0.15	1
somatic diversification of immunoglobulins (GO:0016445)	36	1	0.16	+	6.33	0.15	1
cyclic nucleotide metabolic process (GO:0009187)	36	1	0.16	+	6.33	0.15	1
hexose transmembrane transport (GO:0008645)	36	1	0.16	+	6.33	0.15	1
synaptic vesicle localization (GO:0097479)	36	1	0.16	+	6.33	0.15	1
heme metabolic process (GO:0042168)	36	1	0.16	+	6.33	0.15	1
autonomic nervous system development (GO:0048483)	37	1	0.16	+	6.16	0.154	1
2'-deoxyribonucleotide metabolic process (GO:0009394)	37	1	0.16	+	6.16	0.154	1
vesicle transport along microtubule (GO:0047496)	37	1	0.16	+	6.16	0.154	1
cardiac muscle cell contraction (GO:0086003)	37	1	0.16	+	6.16	0.154	1
bone remodeling (GO:0046849)	37	1	0.16	+	6.16	0.154	1
positive regulation of mitotic nuclear division (GO:0045840)	37	1	0.16	+	6.16	0.154	1
cell part morphogenesis (GO:0032990)	471	4	2.07	+	1.93	0.154	1
regulation of protein localization to membrane (GO:1905475)	158	2	0.69	+	2.88	0.155	1
regulation of metal ion transport (GO:0010959)	308	3	1.35	+	2.22	0.155	1
somatic diversification of immune receptors via germline recombination within a single locus (GO:0002562)	38	1	0.17	+	5.99	0.157	1
immunoglobulin production (GO:0002377)	38	1	0.17	+	5.99	0.157	1
photoreceptor cell maintenance (GO:0045494)	38	1	0.17	+	5.99	0.157	1
regulation of phosphoprotein phosphatase activity (GO:0043666)	38	1	0.17	+	5.99	0.157	1
somatic cell DNA recombination (GO:0016444)	38	1	0.17	+	5.99	0.157	1
deoxyribonucleotide metabolic process (GO:0009262)	38	1	0.17	+	5.99	0.157	1
positive regulation of bone mineralization (GO:0030501)	38	1	0.17	+	5.99	0.157	1
deoxyribose phosphate metabolic process (GO:0019692)	38	1	0.17	+	5.99	0.157	1
pyrimidine-containing compound biosynthetic process (GO:0072528)	38	1	0.17	+	5.99	0.157	1
regulation of heart contraction (GO:0008016)	161	2	0.71	+	2.83	0.159	1
developmental process involved in reproduction (GO:0003006)	786	6	3.45	+	1.74	0.16	1
porphyrin-containing compound metabolic process (GO:0006778)	39	1	0.17	+	5.84	0.161	1
mitotic metaphase chromosome alignment (GO:0007080)	39	1	0.17	+	5.84	0.161	1
negative regulation of interleukin-6 production (GO:0032715)	39	1	0.17	+	5.84	0.161	1
ncRNA transcription (GO:0098781)	39	1	0.17	+	5.84	0.161	1
negative regulation of peptidyl-tyrosine phosphorylation (GO:0050732)	39	1	0.17	+	5.84	0.161	1
SCF-dependent proteasomal ubiquitin-dependent protein catabolic process (GO:0031146)	39	1	0.17	+	5.84	0.161	1
monosaccharide transmembrane transport (GO:0015749)	39	1	0.17	+	5.84	0.161	1
cell communication involved in cardiac conduction (GO:0086065)	39	1	0.17	+	5.84	0.161	1
negative regulation of TORC1 signaling (GO:1904262)	39	1	0.17	+	5.84	0.161	1
response to cadmium ion (GO:0046686)	39	1	0.17	+	5.84	0.161	1
negative regulation of cellular catabolic process (GO:0031330)	162	2	0.71	+	2.81	0.161	1
protein stabilization (GO:0050821)	163	2	0.72	+	2.79	0.162	1
negative regulation of response to external stimulus (GO:0032102)	317	3	1.39	+	2.16	0.164	1
leukocyte mediated cytotoxicity (GO:0001909)	40	1	0.18	+	5.69	0.165	1
T cell differentiation involved in immune response (GO:0002292)	40	1	0.18	+	5.69	0.165	1
synaptic transmission, glutamatergic (GO:0035249)	40	1	0.18	+	5.69	0.165	1
neuron recognition (GO:0008038)	40	1	0.18	+	5.69	0.165	1
negative regulation of biological process (GO:0048519)	4150	13	18.22	-	0.71	0.167	1
production of molecular mediator of immune response (GO:0002440)	41	1	0.18	+	5.56	0.168	1
protein monoubiquitination (GO:0006513)	41	1	0.18	+	5.56	0.168	1
ovarian follicle development (GO:0001541)	41	1	0.18	+	5.56	0.168	1
positive regulation of calcium-mediated signaling (GO:0050850)	41	1	0.18	+	5.56	0.168	1
negative regulation of cysteine-type endopeptidase activity involved in apoptotic process (GO:0043154)	41	1	0.18	+	5.56	0.168	1
purine ribonucleotide catabolic process (GO:0009154)	41	1	0.18	+	5.56	0.168	1
negative regulation of carbohydrate metabolic process (GO:0045912)	41	1	0.18	+	5.56	0.168	1
locomotory behavior (GO:0007626)	167	2	0.73	+	2.73	0.169	1
proteasomal protein catabolic process (GO:0010498)	321	3	1.41	+	2.13	0.169	1
nucleobase-containing compound transport (GO:0015931)	168	2	0.74	+	2.71	0.17	1
nuclear envelope organization (GO:0006998)	42	1	0.18	+	5.42	0.172	1
double-strand break repair via nonhomologous end joining (GO:0006303)	42	1	0.18	+	5.42	0.172	1
regulation of gluconeogenesis (GO:0006111)	42	1	0.18	+	5.42	0.172	1
calcium-ion regulated exocytosis (GO:0017156)	42	1	0.18	+	5.42	0.172	1
cardiac muscle cell action potential (GO:0086001)	42	1	0.18	+	5.42	0.172	1
anterograde axonal transport (GO:0008089)	42	1	0.18	+	5.42	0.172	1
regulation of cell differentiation (GO:0045595)	1253	2	5.5	-	0.36	0.174	1
proteolysis involved in protein catabolic process (GO:0051603)	496	4	2.18	+	1.84	0.175	1
negative regulation of cell differentiation (GO:0045596)	508	0	2.23	-	< 0.01	0.175	1
cellular response to nitrogen compound (GO:1901699)	514	0	2.26	-	< 0.01	0.175	1
regulation of transferase activity (GO:0051338)	522	0	2.29	-	< 0.01	0.175	1
positive regulation of phosphorylation (GO:0042327)	510	0	2.24	-	< 0.01	0.175	1
mRNA export from nucleus (GO:0006406)	43	1	0.19	+	5.3	0.176	1
cyclic-nucleotide-mediated signaling (GO:0019935)	43	1	0.19	+	5.3	0.176	1
glycerolipid catabolic process (GO:0046503)	43	1	0.19	+	5.3	0.176	1
receptor localization to synapse (GO:0097120)	43	1	0.19	+	5.3	0.176	1
developmental process (GO:0032502)	4488	25	19.7	+	1.27	0.176	1
positive regulation of monoatomic ion transport (GO:0043270)	173	2	0.76	+	2.63	0.178	1
sexual reproduction (GO:0019953)	825	6	3.62	+	1.66	0.178	1
intracellular protein transmembrane transport (GO:0065002)	44	1	0.19	+	5.18	0.179	1
mitochondrion localization (GO:0051646)	44	1	0.19	+	5.18	0.179	1
positive regulation of biomineral tissue development (GO:0070169)	44	1	0.19	+	5.18	0.179	1
positive regulation of phosphorus metabolic process (GO:0010562)	565	0	2.48	-	< 0.01	0.181	1
positive regulation of phosphate metabolic process (GO:0045937)	565	0	2.48	-	< 0.01	0.181	1
skeletal muscle cell differentiation (GO:0035914)	45	1	0.2	+	5.06	0.183	1
regulation of tumor necrosis factor-mediated signaling pathway (GO:0010803)	45	1	0.2	+	5.06	0.183	1
neuromuscular junction development (GO:0007528)	45	1	0.2	+	5.06	0.183	1
dephosphorylation (GO:0016311)	177	2	0.78	+	2.57	0.184	1
somatic diversification of immune receptors (GO:0002200)	46	1	0.2	+	4.95	0.186	1
regulation of cell-substrate adhesion (GO:0010810)	178	2	0.78	+	2.56	0.186	1
development of primary sexual characteristics (GO:0045137)	179	2	0.79	+	2.55	0.187	1
response to radiation (GO:0009314)	339	3	1.49	+	2.02	0.188	1
organic substance catabolic process (GO:1901575)	1333	9	5.85	+	1.54	0.188	1
regulation of transport (GO:0051049)	1339	9	5.88	+	1.53	0.189	1
carbohydrate transmembrane transport (GO:0034219)	47	1	0.21	+	4.85	0.19	1
positive regulation of ossification (GO:0045778)	47	1	0.21	+	4.85	0.19	1
intrinsic apoptotic signaling pathway by p53 class mediator (GO:0072332)	47	1	0.21	+	4.85	0.19	1
neural crest cell migration (GO:0001755)	47	1	0.21	+	4.85	0.19	1
tetrapyrrole metabolic process (GO:0033013)	47	1	0.21	+	4.85	0.19	1
cellular senescence (GO:0090398)	47	1	0.21	+	4.85	0.19	1
regulation of mitotic sister chromatid separation (GO:0010965)	47	1	0.21	+	4.85	0.19	1
brain development (GO:0007420)	595	5	2.61	+	1.91	0.19	1
positive regulation of cellular metabolic process (GO:0031325)	2619	7	11.5	-	0.61	0.19	1
regulation of smooth muscle contraction (GO:0006940)	48	1	0.21	+	4.75	0.193	1
vacuolar localization (GO:1990849)	48	1	0.21	+	4.75	0.193	1
purine nucleotide catabolic process (GO:0006195)	48	1	0.21	+	4.75	0.193	1
lysosome localization (GO:0032418)	48	1	0.21	+	4.75	0.193	1
negative regulation of ERK1 and ERK2 cascade (GO:0070373)	48	1	0.21	+	4.75	0.193	1
ribonucleotide catabolic process (GO:0009261)	48	1	0.21	+	4.75	0.193	1
nucleoside metabolic process (GO:0009116)	48	1	0.21	+	4.75	0.193	1
signal transduction (GO:0007165)	3568	11	15.66	-	0.7	0.193	1
retina homeostasis (GO:0001895)	49	1	0.22	+	4.65	0.197	1
translational elongation (GO:0006414)	49	1	0.22	+	4.65	0.197	1
mesenchymal cell migration (GO:0090497)	49	1	0.22	+	4.65	0.197	1
regulation of phosphatase activity (GO:0010921)	49	1	0.22	+	4.65	0.197	1
synaptic vesicle exocytosis (GO:0016079)	49	1	0.22	+	4.65	0.197	1
positive regulation of cell-matrix adhesion (GO:0001954)	50	1	0.22	+	4.56	0.201	1
pyrimidine nucleotide metabolic process (GO:0006220)	50	1	0.22	+	4.56	0.201	1
regulation of vascular associated smooth muscle cell proliferation (GO:1904705)	50	1	0.22	+	4.56	0.201	1
regulation of cell cycle phase transition (GO:1901987)	352	3	1.55	+	1.94	0.203	1
generation of neurons (GO:0048699)	982	7	4.31	+	1.62	0.203	1
regulation of tyrosine phosphorylation of STAT protein (GO:0042509)	51	1	0.22	+	4.47	0.204	1
regulation of transcription by RNA polymerase II (GO:0006357)	1997	5	8.77	-	0.57	0.204	1
nucleocytoplasmic transport (GO:0006913)	190	2	0.83	+	2.4	0.205	1
adenylate cyclase-modulating G protein-coupled receptor signaling pathway (GO:0007188)	190	2	0.83	+	2.4	0.205	1
response to insulin (GO:0032868)	191	2	0.84	+	2.39	0.206	1
nuclear transport (GO:0051169)	191	2	0.84	+	2.39	0.206	1
protein modification by small protein conjugation or removal (GO:0070647)	639	5	2.81	+	1.78	0.206	1
head development (GO:0060322)	641	5	2.81	+	1.78	0.207	1
endochondral bone morphogenesis (GO:0060350)	52	1	0.23	+	4.38	0.208	1
positive regulation of nuclear division (GO:0051785)	52	1	0.23	+	4.38	0.208	1
export across plasma membrane (GO:0140115)	52	1	0.23	+	4.38	0.208	1
negative regulation of cysteine-type endopeptidase activity (GO:2000117)	52	1	0.23	+	4.38	0.208	1
organic acid catabolic process (GO:0016054)	192	2	0.84	+	2.37	0.208	1
carboxylic acid catabolic process (GO:0046395)	192	2	0.84	+	2.37	0.208	1
lipid metabolic process (GO:0006629)	998	7	4.38	+	1.6	0.208	1
nuclear chromosome segregation (GO:0098813)	193	2	0.85	+	2.36	0.21	1
cellular response to nutrient levels (GO:0031669)	193	2	0.85	+	2.36	0.21	1
protein transmembrane transport (GO:0071806)	53	1	0.23	+	4.3	0.211	1
regulation of ATP-dependent activity (GO:0043462)	53	1	0.23	+	4.3	0.211	1
pigment metabolic process (GO:0042440)	53	1	0.23	+	4.3	0.211	1
purine-containing compound catabolic process (GO:0072523)	53	1	0.23	+	4.3	0.211	1
exocytic process (GO:0140029)	54	1	0.24	+	4.22	0.214	1
axonal transport (GO:0098930)	54	1	0.24	+	4.22	0.214	1
vesicle docking (GO:0048278)	54	1	0.24	+	4.22	0.214	1
protein localization to cilium (GO:0061512)	54	1	0.24	+	4.22	0.214	1
morphogenesis of an epithelium (GO:0002009)	363	3	1.59	+	1.88	0.215	1
regulation of vasoconstriction (GO:0019229)	55	1	0.24	+	4.14	0.218	1
positive regulation of synapse assembly (GO:0051965)	55	1	0.24	+	4.14	0.218	1
cellular response to retinoic acid (GO:0071300)	55	1	0.24	+	4.14	0.218	1
regulation of cytosolic calcium ion concentration (GO:0051480)	55	1	0.24	+	4.14	0.218	1
regulation of meiotic cell cycle (GO:0051445)	55	1	0.24	+	4.14	0.218	1
T cell activation involved in immune response (GO:0002286)	56	1	0.25	+	4.07	0.221	1
vesicle cytoskeletal trafficking (GO:0099518)	56	1	0.25	+	4.07	0.221	1
peptide hormone secretion (GO:0030072)	56	1	0.25	+	4.07	0.221	1
regulation of hormone secretion (GO:0046883)	200	2	0.88	+	2.28	0.221	1
regulation of monoatomic ion transport (GO:0043269)	371	3	1.63	+	1.84	0.224	1
regulation of multicellular organism growth (GO:0040014)	57	1	0.25	+	4	0.225	1
negative regulation of protein binding (GO:0032091)	57	1	0.25	+	4	0.225	1
protein localization to synapse (GO:0035418)	57	1	0.25	+	4	0.225	1
chromosome organization (GO:0051276)	373	3	1.64	+	1.83	0.226	1
positive regulation of cell cycle process (GO:0090068)	204	2	0.9	+	2.23	0.227	1
regulation of blood circulation (GO:1903522)	204	2	0.9	+	2.23	0.227	1
intracellular iron ion homeostasis (GO:0006879)	58	1	0.25	+	3.93	0.228	1
negative regulation of mRNA catabolic process (GO:1902373)	58	1	0.25	+	3.93	0.228	1
regulatory ncRNA processing (GO:0070918)	58	1	0.25	+	3.93	0.228	1
peptidyl-tyrosine phosphorylation (GO:0018108)	58	1	0.25	+	3.93	0.228	1
regulation of chromosome separation (GO:1905818)	58	1	0.25	+	3.93	0.228	1
actin-mediated cell contraction (GO:0070252)	58	1	0.25	+	3.93	0.228	1
regulation of cellular response to insulin stimulus (GO:1900076)	58	1	0.25	+	3.93	0.228	1
actin polymerization or depolymerization (GO:0008154)	58	1	0.25	+	3.93	0.228	1
peptide secretion (GO:0002790)	58	1	0.25	+	3.93	0.228	1
cardiac muscle contraction (GO:0060048)	59	1	0.26	+	3.86	0.232	1
negative regulation of TOR signaling (GO:0032007)	59	1	0.26	+	3.86	0.232	1
negative regulation of endocytosis (GO:0045806)	59	1	0.26	+	3.86	0.232	1
peptidyl-tyrosine modification (GO:0018212)	60	1	0.26	+	3.8	0.235	1
phosphatidylcholine metabolic process (GO:0046470)	60	1	0.26	+	3.8	0.235	1
protein polyubiquitination (GO:0000209)	210	2	0.92	+	2.17	0.237	1
nucleotide biosynthetic process (GO:0009165)	210	2	0.92	+	2.17	0.237	1
regulation of protein processing (GO:0070613)	61	1	0.27	+	3.73	0.238	1
regulation of behavior (GO:0050795)	61	1	0.27	+	3.73	0.238	1
cardiac conduction (GO:0061337)	61	1	0.27	+	3.73	0.238	1
multicellular organismal process (GO:0032501)	5048	27	22.16	+	1.22	0.238	1
nucleoside phosphate biosynthetic process (GO:1901293)	211	2	0.93	+	2.16	0.239	1
metaphase chromosome alignment (GO:0051310)	62	1	0.27	+	3.67	0.242	1
response to estrogen (GO:0043627)	62	1	0.27	+	3.67	0.242	1
regulation of phosphatidylinositol 3-kinase/protein kinase B signal transduction (GO:0051896)	215	2	0.94	+	2.12	0.245	1
response to nutrient levels (GO:0031667)	389	3	1.71	+	1.76	0.245	1
regulation of neuron projection development (GO:0010975)	391	3	1.72	+	1.75	0.247	1
glycolipid biosynthetic process (GO:0009247)	64	1	0.28	+	3.56	0.248	1
regulation of protein dephosphorylation (GO:0035304)	64	1	0.28	+	3.56	0.248	1
axo-dendritic transport (GO:0008088)	64	1	0.28	+	3.56	0.248	1
cellular response to extracellular stimulus (GO:0031668)	217	2	0.95	+	2.1	0.248	1
sex differentiation (GO:0007548)	217	2	0.95	+	2.1	0.248	1
nucleotide metabolic process (GO:0009117)	392	3	1.72	+	1.74	0.249	1
regulation of translational initiation (GO:0006446)	65	1	0.29	+	3.5	0.252	1
regulation of protein maturation (GO:1903317)	65	1	0.29	+	3.5	0.252	1
nucleoside phosphate metabolic process (GO:0006753)	397	3	1.74	+	1.72	0.254	1
regulation of bone mineralization (GO:0030500)	66	1	0.29	+	3.45	0.255	1
regulation of mitotic cell cycle (GO:0007346)	399	3	1.75	+	1.71	0.257	1
negative regulation of response to wounding (GO:1903035)	67	1	0.29	+	3.4	0.258	1
negative regulation of cytokine-mediated signaling pathway (GO:0001960)	67	1	0.29	+	3.4	0.258	1
negative regulation of RNA catabolic process (GO:1902369)	67	1	0.29	+	3.4	0.258	1
protein lipidation (GO:0006497)	67	1	0.29	+	3.4	0.258	1
neural crest cell development (GO:0014032)	67	1	0.29	+	3.4	0.258	1
glycosyl compound metabolic process (GO:1901657)	67	1	0.29	+	3.4	0.258	1
telencephalon development (GO:0021537)	223	2	0.98	+	2.04	0.258	1
post-translational protein modification (GO:0043687)	736	5	3.23	+	1.55	0.258	1
lymphocyte differentiation (GO:0030098)	224	2	0.98	+	2.03	0.26	1
positive regulation of axonogenesis (GO:0050772)	68	1	0.3	+	3.35	0.261	1
cellular ketone metabolic process (GO:0042180)	68	1	0.3	+	3.35	0.261	1
positive regulation of protein localization (GO:1903829)	403	3	1.77	+	1.7	0.262	1
cell development (GO:0048468)	1852	11	8.13	+	1.35	0.262	1
organelle transport along microtubule (GO:0072384)	69	1	0.3	+	3.3	0.265	1
neurotransmitter secretion (GO:0007269)	69	1	0.3	+	3.3	0.265	1
signal release from synapse (GO:0099643)	69	1	0.3	+	3.3	0.265	1
muscle system process (GO:0003012)	227	2	1	+	2.01	0.265	1
embryonic organ morphogenesis (GO:0048562)	227	2	1	+	2.01	0.265	1
regulation of cell motility (GO:2000145)	803	1	3.53	-	0.28	0.265	1
cellular response to hormone stimulus (GO:0032870)	416	0	1.83	-	< 0.01	0.266	1
positive regulation of response to external stimulus (GO:0032103)	419	0	1.84	-	< 0.01	0.266	1
regulation of DNA metabolic process (GO:0051052)	426	0	1.87	-	< 0.01	0.266	1
anatomical structure development (GO:0048856)	4086	22	17.94	+	1.23	0.267	1
positive regulation of cell migration (GO:0030335)	434	0	1.91	-	< 0.01	0.267	1
regulation of leukocyte activation (GO:0002694)	440	0	1.93	-	< 0.01	0.267	1
epithelial to mesenchymal transition (GO:0001837)	70	1	0.31	+	3.25	0.268	1
organelle localization by membrane tethering (GO:0140056)	70	1	0.31	+	3.25	0.268	1
positive regulation of smooth muscle cell proliferation (GO:0048661)	70	1	0.31	+	3.25	0.268	1
nucleotide catabolic process (GO:0009166)	70	1	0.31	+	3.25	0.268	1
nucleoside monophosphate metabolic process (GO:0009123)	70	1	0.31	+	3.25	0.268	1
carbohydrate transport (GO:0008643)	70	1	0.31	+	3.25	0.268	1
negative regulation of response to cytokine stimulus (GO:0060761)	70	1	0.31	+	3.25	0.268	1
regulation of kinase activity (GO:0043549)	445	0	1.95	-	< 0.01	0.268	1
sensory organ morphogenesis (GO:0090596)	230	2	1.01	+	1.98	0.269	1
positive regulation of cell motility (GO:2000147)	455	0	2	-	< 0.01	0.27	1
regulation of chemokine production (GO:0032642)	71	1	0.31	+	3.21	0.271	1
phosphatidylinositol 3-kinase/protein kinase B signal transduction (GO:0043491)	71	1	0.31	+	3.21	0.271	1
hormone secretion (GO:0046879)	71	1	0.31	+	3.21	0.271	1
lipoprotein biosynthetic process (GO:0042158)	71	1	0.31	+	3.21	0.271	1
regulation of locomotion (GO:0040012)	841	1	3.69	-	0.27	0.271	1
positive regulation of locomotion (GO:0040017)	468	0	2.05	-	< 0.01	0.272	1
positive regulation of protein phosphorylation (GO:0001934)	470	0	2.06	-	< 0.01	0.273	1
regulation of interleukin-1 beta production (GO:0032651)	72	1	0.32	+	3.16	0.274	1
peptide transport (GO:0015833)	72	1	0.32	+	3.16	0.274	1
positive regulation of metabolic process (GO:0009893)	2930	9	12.86	-	0.7	0.275	1
heart contraction (GO:0060047)	73	1	0.32	+	3.12	0.277	1
stem cell development (GO:0048864)	73	1	0.32	+	3.12	0.277	1
regulation of potassium ion transport (GO:0043266)	73	1	0.32	+	3.12	0.277	1
regulation of smoothened signaling pathway (GO:0008589)	73	1	0.32	+	3.12	0.277	1
negative regulation of autophagy (GO:0010507)	73	1	0.32	+	3.12	0.277	1
regulation of embryonic development (GO:0045995)	73	1	0.32	+	3.12	0.277	1
cellular response to organonitrogen compound (GO:0071417)	485	0	2.13	-	< 0.01	0.277	1
regulation of cell activation (GO:0050865)	487	0	2.14	-	< 0.01	0.278	1
regulation of cell cycle (GO:0051726)	865	6	3.8	+	1.58	0.279	1
positive regulation of immune response (GO:0050778)	492	0	2.16	-	< 0.01	0.28	1
nucleoside triphosphate biosynthetic process (GO:0009142)	74	1	0.32	+	3.08	0.281	1
female gonad development (GO:0008585)	74	1	0.32	+	3.08	0.281	1
pyrimidine-containing compound metabolic process (GO:0072527)	74	1	0.32	+	3.08	0.281	1
T cell activation (GO:0042110)	237	2	1.04	+	1.92	0.281	1
cellular response to organic substance (GO:0071310)	1387	3	6.09	-	0.49	0.281	1
hippocampus development (GO:0021766)	75	1	0.33	+	3.04	0.284	1
endosome organization (GO:0007032)	75	1	0.33	+	3.04	0.284	1
establishment of chromosome localization (GO:0051303)	75	1	0.33	+	3.04	0.284	1
regulation of calcium-mediated signaling (GO:0050848)	75	1	0.33	+	3.04	0.284	1
ossification (GO:0001503)	239	2	1.05	+	1.91	0.284	1
negative regulation of protein phosphorylation (GO:0001933)	240	2	1.05	+	1.9	0.286	1
protein ubiquitination (GO:0016567)	506	4	2.22	+	1.8	0.286	1
response to abiotic stimulus (GO:0009628)	889	6	3.9	+	1.54	0.286	1
positive regulation of mitotic cell cycle phase transition (GO:1901992)	76	1	0.33	+	3	0.287	1
positive regulation of cell division (GO:0051781)	76	1	0.33	+	3	0.287	1
nucleoside phosphate catabolic process (GO:1901292)	76	1	0.33	+	3	0.287	1
regulation of non-canonical NF-kappaB signal transduction (GO:1901222)	76	1	0.33	+	3	0.287	1
negative regulation of mRNA metabolic process (GO:1903312)	76	1	0.33	+	3	0.287	1
lipid biosynthetic process (GO:0008610)	508	4	2.23	+	1.79	0.287	1
chondrocyte differentiation (GO:0002062)	77	1	0.34	+	2.96	0.29	1
maintenance of location in cell (GO:0051651)	77	1	0.34	+	2.96	0.29	1
transition metal ion transport (GO:0000041)	77	1	0.34	+	2.96	0.29	1
regulation of mitotic metaphase/anaphase transition (GO:0030071)	77	1	0.34	+	2.96	0.29	1
positive regulation of secretion by cell (GO:1903532)	243	2	1.07	+	1.87	0.291	1
cellular response to stimulus (GO:0051716)	4848	17	21.28	-	0.8	0.291	1
regulation of metaphase/anaphase transition of cell cycle (GO:1902099)	78	1	0.34	+	2.92	0.293	1
associative learning (GO:0008306)	78	1	0.34	+	2.92	0.293	1
membrane docking (GO:0022406)	78	1	0.34	+	2.92	0.293	1
synapse assembly (GO:0007416)	79	1	0.35	+	2.88	0.296	1
positive regulation of proteasomal ubiquitin-dependent protein catabolic process (GO:0032436)	79	1	0.35	+	2.88	0.296	1
hormone transport (GO:0009914)	79	1	0.35	+	2.88	0.296	1
positive regulation of JNK cascade (GO:0046330)	79	1	0.35	+	2.88	0.296	1
protein polymerization (GO:0051258)	80	1	0.35	+	2.85	0.299	1
cardiac muscle cell differentiation (GO:0055007)	80	1	0.35	+	2.85	0.299	1
regulation of TORC1 signaling (GO:1903432)	80	1	0.35	+	2.85	0.299	1
regulation of protein stability (GO:0031647)	252	2	1.11	+	1.81	0.305	1
negative regulation of phosphorylation (GO:0042326)	252	2	1.11	+	1.81	0.305	1
neural tube closure (GO:0001843)	82	1	0.36	+	2.78	0.306	1
regulation of biomineral tissue development (GO:0070167)	82	1	0.36	+	2.78	0.306	1
keratinocyte differentiation (GO:0030216)	82	1	0.36	+	2.78	0.306	1
protein localization to cell junction (GO:1902414)	83	1	0.36	+	2.74	0.309	1
regulation of stress fiber assembly (GO:0051492)	83	1	0.36	+	2.74	0.309	1
regulation of carbohydrate biosynthetic process (GO:0043255)	83	1	0.36	+	2.74	0.309	1
regulation of glucose metabolic process (GO:0010906)	83	1	0.36	+	2.74	0.309	1
chromosome localization (GO:0050000)	83	1	0.36	+	2.74	0.309	1
actin filament-based movement (GO:0030048)	83	1	0.36	+	2.74	0.309	1
tube closure (GO:0060606)	83	1	0.36	+	2.74	0.309	1
[truncated: 14,016 more rows]

## Sheet: Upstream_KO-Overlap
Analysis Type:	PANTHER Overrepresentation Test (Released 20231017)
[truncated: 15,215 more rows]

[truncated: 2 more sheets: Downstream_KO-Overlap, Intergenic_KO-Overlap]
