# Supplementary material for: Genomic 8-oxoguanine modulates gene transcription independent of its repair by DNA glycosylases OGG1 and MUTYH
Source: Redox Biol. 2024 Dec 5;79:103461. doi: 10.1016/j.redox.2024.103461 (PMC11697278; doi:10.1016/j.redox.2024.103461)
Supplement: Multimedia component 3 [file mmc3.xlsx]

## Sheet: G4-DERs
No significant pathways for:	G4 regions, all DERs, genotypes separately
	G4 regions, all DERS, genotypes combined
	G4 regions, all gain DERs, genotypes separately
	G4 regions, all loss DERs, genotypes separately
	G4 regions, all gain DERs, genotypes combined
	G4 regions, all loss DERs, genotypes combined
	G4 regions, all DERs in at least 2 of 3 genotypes
OG enriched in KOs		OG decreased in KOs						All G4-DERs

## Sheet: MUTYH
Analysis Type:	PANTHER Overrepresentation Test (Released 20231017)
Annotation Version and Release Date:	GO Ontology database DOI: 10.5281/zenodo.8436609 Released 2023-10-09
Analyzed List:	Client Text Box Input (Homo sapiens)
Reference List:	G4_Background.txt (Homo sapiens)	There are duplicate IDs in the file. The unique set of IDs will be used.
Test Type:	FISHER
Correction:	FDR
GO biological process complete	G4_Background.txt - REFLIST (7250)	Client Text Box Input (148)	Client Text Box Input (expected)	Client Text Box Input (over/under)	Client Text Box Input (fold Enrichment)	Client Text Box Input (raw P-value)	Client Text Box Input (FDR)
positive regulation of helicase activity (GO:0051096)	4	3	0.08	+	36.74	0.000259	1
regulation of helicase activity (GO:0051095)	5	3	0.1	+	29.39	0.000408	1
aortic valve morphogenesis (GO:0003180)	23	4	0.47	+	8.52	0.00189	1
atrioventricular canal development (GO:0036302)	10	3	0.2	+	14.7	0.00194	1
egg coat formation (GO:0035803)	2	2	0.04	+	48.99	0.00232	1
regulation of voltage-gated potassium channel activity involved in ventricular cardiac muscle cell action potential repolarization (GO:1903760)	2	2	0.04	+	48.99	0.00232	1
semi-lunar valve development (GO:1905314)	26	4	0.53	+	7.54	0.00281	1
aortic valve development (GO:0003176)	26	4	0.53	+	7.54	0.00281	1
organonitrogen compound biosynthetic process (GO:1901566)	506	2	10.33	-	0.19	0.00288	1
cell migration involved in sprouting angiogenesis (GO:0002042)	13	3	0.27	+	11.3	0.00363	1
regulation of T cell differentiation in thymus (GO:0033081)	14	3	0.29	+	10.5	0.00434	1
regulation of cardiac muscle cell action potential (GO:0098901)	14	3	0.29	+	10.5	0.00434	1
ameboidal-type cell migration (GO:0001667)	97	7	1.98	+	3.54	0.00469	1
positive regulation of ATP-dependent activity (GO:0032781)	15	3	0.31	+	9.8	0.00514	1
actin filament-based process (GO:0030029)	295	14	6.02	+	2.32	0.00514	1
regulation of cation channel activity (GO:2001257)	53	5	1.08	+	4.62	0.00585	1
endoplasmic reticulum calcium ion homeostasis (GO:0032469)	16	3	0.33	+	9.18	0.00601	1
response to amphetamine (GO:0001975)	17	3	0.35	+	8.64	0.00697	1
postreplication repair (GO:0006301)	17	3	0.35	+	8.64	0.00697	1
blood vessel endothelial cell migration (GO:0043534)	17	3	0.35	+	8.64	0.00697	1
anatomical structure formation involved in morphogenesis (GO:0048646)	487	19	9.94	+	1.91	0.00745	1
somatic diversification of immune receptors via somatic mutation (GO:0002566)	5	2	0.1	+	19.59	0.00782	1
positive regulation of T cell differentiation in thymus (GO:0033089)	5	2	0.1	+	19.59	0.00782	1
endothelial cell chemotaxis (GO:0035767)	5	2	0.1	+	19.59	0.00782	1
somatic hypermutation of immunoglobulin genes (GO:0016446)	5	2	0.1	+	19.59	0.00782	1
heart valve morphogenesis (GO:0003179)	36	4	0.73	+	5.44	0.00804	1
DNA synthesis involved in DNA repair (GO:0000731)	19	3	0.39	+	7.73	0.00914	1
regulation of transmembrane transporter activity (GO:0022898)	111	7	2.27	+	3.09	0.00924	1
synaptic transmission, dopaminergic (GO:0001963)	6	2	0.12	+	16.33	0.0103	1
regulation of potassium ion transmembrane transport (GO:1901379)	39	4	0.8	+	5.02	0.0104	1
angiogenesis (GO:0001525)	173	9	3.53	+	2.55	0.0106	1
DNA biosynthetic process (GO:0071897)	40	4	0.82	+	4.9	0.0112	1
regulation of transporter activity (GO:0032409)	117	7	2.39	+	2.93	0.012	1
actin cytoskeleton organization (GO:0030036)	262	12	5.35	+	2.24	0.0122	1
positive regulation of mitochondrial calcium ion concentration (GO:0051561)	7	2	0.14	+	14	0.0131	1
purinergic nucleotide receptor signaling pathway (GO:0035590)	7	2	0.14	+	14	0.0131	1
peristalsis (GO:0030432)	7	2	0.14	+	14	0.0131	1
regulation of ATP-dependent activity (GO:0043462)	22	3	0.45	+	6.68	0.0131	1
developmental process involved in reproduction (GO:0003006)	439	17	8.96	+	1.9	0.0138	1
regulation of potassium ion transport (GO:0043266)	43	4	0.88	+	4.56	0.0141	1
heart valve development (GO:0003170)	43	4	0.88	+	4.56	0.0141	1
regulation of potassium ion transmembrane transporter activity (GO:1901016)	23	3	0.47	+	6.39	0.0146	1
RNA transport (GO:0050658)	68	5	1.39	+	3.6	0.0151	1
nucleic acid transport (GO:0050657)	68	5	1.39	+	3.6	0.0151	1
external encapsulating structure organization (GO:0045229)	123	7	2.51	+	2.79	0.0152	1
extracellular structure organization (GO:0043062)	123	7	2.51	+	2.79	0.0152	1
extracellular matrix organization (GO:0030198)	123	7	2.51	+	2.79	0.0152	1
regulation of T cell activation (GO:0050863)	153	8	3.12	+	2.56	0.0152	1
establishment of RNA localization (GO:0051236)	69	5	1.41	+	3.55	0.016	1
regulation of delayed rectifier potassium channel activity (GO:1902259)	8	2	0.16	+	12.25	0.0161	1
positive regulation of cardiac muscle cell apoptotic process (GO:0010666)	8	2	0.16	+	12.25	0.0161	1
positive regulation of striated muscle cell apoptotic process (GO:0010663)	8	2	0.16	+	12.25	0.0161	1
keratinocyte development (GO:0003334)	8	2	0.16	+	12.25	0.0161	1
regulation of action potential (GO:0098900)	24	3	0.49	+	6.12	0.0161	1
muscle system process (GO:0003012)	127	7	2.59	+	2.7	0.0177	1
response to amine (GO:0014075)	25	3	0.51	+	5.88	0.0178	1
epithelial cell migration (GO:0010631)	47	4	0.96	+	4.17	0.0186	1
regulation of calcium ion transmembrane transport via high voltage-gated calcium channel (GO:1902514)	9	2	0.18	+	10.89	0.0194	1
chemical synaptic transmission (GO:0007268)	193	9	3.94	+	2.28	0.0198	1
anterograde trans-synaptic signaling (GO:0098916)	193	9	3.94	+	2.28	0.0198	1
epithelium migration (GO:0090132)	49	4	1	+	4	0.0211	1
regulation of mesenchymal cell proliferation (GO:0010464)	27	3	0.55	+	5.44	0.0215	1
muscle contraction (GO:0006936)	103	6	2.1	+	2.85	0.0218	1
calcium ion homeostasis (GO:0055074)	104	6	2.12	+	2.83	0.0226	1
thalamus development (GO:0021794)	10	2	0.2	+	9.8	0.023	1
somatic recombination of immunoglobulin genes involved in immune response (GO:0002204)	10	2	0.2	+	9.8	0.023	1
positive regulation of interleukin-4 production (GO:0032753)	10	2	0.2	+	9.8	0.023	1
isotype switching (GO:0045190)	10	2	0.2	+	9.8	0.023	1
potassium ion export across plasma membrane (GO:0097623)	10	2	0.2	+	9.8	0.023	1
regulation of vascular permeability (GO:0043114)	28	3	0.57	+	5.25	0.0234	1
immunoglobulin mediated immune response (GO:0016064)	28	3	0.57	+	5.25	0.0234	1
RNA localization (GO:0006403)	77	5	1.57	+	3.18	0.0239	1
tube morphogenesis (GO:0035239)	370	14	7.55	+	1.85	0.0244	1
tissue migration (GO:0090130)	52	4	1.06	+	3.77	0.0253	1
negative regulation of DNA metabolic process (GO:0051053)	52	4	1.06	+	3.77	0.0253	1
regulation of SMAD protein signal transduction (GO:0060390)	29	3	0.59	+	5.07	0.0255	1
regulation of monoatomic ion transmembrane transporter activity (GO:0032412)	107	6	2.18	+	2.75	0.0255	1
negative regulation of SMAD protein signal transduction (GO:0060392)	11	2	0.22	+	8.91	0.0268	1
neuromuscular synaptic transmission (GO:0007274)	11	2	0.22	+	8.91	0.0268	1
immunoglobulin production involved in immunoglobulin-mediated immune response (GO:0002381)	11	2	0.22	+	8.91	0.0268	1
somatic diversification of immunoglobulins involved in immune response (GO:0002208)	11	2	0.22	+	8.91	0.0268	1
cellular response to gonadotropin stimulus (GO:0071371)	11	2	0.22	+	8.91	0.0268	1
mismatch repair (GO:0006298)	11	2	0.22	+	8.91	0.0268	1
postsynaptic actin cytoskeleton organization (GO:0098974)	11	2	0.22	+	8.91	0.0268	1
mitochondrion morphogenesis (GO:0070584)	11	2	0.22	+	8.91	0.0268	1
glycolytic process through glucose-6-phosphate (GO:0061620)	11	2	0.22	+	8.91	0.0268	1
glycolytic process through fructose-6-phosphate (GO:0061615)	11	2	0.22	+	8.91	0.0268	1
heart valve formation (GO:0003188)	11	2	0.22	+	8.91	0.0268	1
pulmonary valve morphogenesis (GO:0003184)	11	2	0.22	+	8.91	0.0268	1
lymphocyte mediated immunity (GO:0002449)	53	4	1.08	+	3.7	0.0268	1
potassium ion transmembrane transport (GO:0071805)	80	5	1.63	+	3.06	0.0274	1
B cell mediated immunity (GO:0019724)	30	3	0.61	+	4.9	0.0276	1
regulation of metal ion transport (GO:0010959)	172	8	3.51	+	2.28	0.0277	1
regulation of transmembrane transport (GO:0034762)	227	10	4.63	+	2.16	0.0279	1
positive regulation of T cell differentiation (GO:0045582)	54	4	1.1	+	3.63	0.0283	1
regulation of heart contraction (GO:0008016)	110	6	2.25	+	2.67	0.0285	1
regulation of leukocyte activation (GO:0002694)	230	10	4.7	+	2.13	0.0291	1
mRNA transport (GO:0051028)	55	4	1.12	+	3.56	0.0299	1
positive regulation of immune effector process (GO:0002699)	82	5	1.67	+	2.99	0.0299	1
heart morphogenesis (GO:0003007)	143	7	2.92	+	2.4	0.0305	1
regulation of actin filament-based movement (GO:1903115)	12	2	0.24	+	8.16	0.0309	1
regulation of ventricular cardiac muscle cell membrane repolarization (GO:0060307)	12	2	0.24	+	8.16	0.0309	1
one-carbon metabolic process (GO:0006730)	12	2	0.24	+	8.16	0.0309	1
positive regulation of amino acid transport (GO:0051957)	12	2	0.24	+	8.16	0.0309	1
mitochondrial calcium ion homeostasis (GO:0051560)	12	2	0.24	+	8.16	0.0309	1
regulation of cardiac muscle cell contraction (GO:0086004)	12	2	0.24	+	8.16	0.0309	1
translesion synthesis (GO:0019985)	12	2	0.24	+	8.16	0.0309	1
regulation of humoral immune response (GO:0002920)	12	2	0.24	+	8.16	0.0309	1
phasic smooth muscle contraction (GO:0014821)	12	2	0.24	+	8.16	0.0309	1
heart looping (GO:0001947)	32	3	0.65	+	4.59	0.0322	1
endothelial cell migration (GO:0043542)	32	3	0.65	+	4.59	0.0322	1
cellular response to vascular endothelial growth factor stimulus (GO:0035924)	32	3	0.65	+	4.59	0.0322	1
regulation of substrate adhesion-dependent cell spreading (GO:1900024)	32	3	0.65	+	4.59	0.0322	1
potassium ion transport (GO:0006813)	84	5	1.71	+	2.92	0.0325	1
left/right pattern formation (GO:0060972)	57	4	1.16	+	3.44	0.0333	1
regulation of Wnt signaling pathway (GO:0030111)	189	0	3.86	-	< 0.01	0.0342	1
cell differentiation in spinal cord (GO:0021515)	33	3	0.67	+	4.45	0.0346	1
organonitrogen compound metabolic process (GO:1901564)	1823	26	37.21	-	0.7	0.0348	1
sensory perception of taste (GO:0050909)	13	2	0.27	+	7.54	0.0352	1
postsynaptic cytoskeleton organization (GO:0099188)	13	2	0.27	+	7.54	0.0352	1
negative regulation of vascular permeability (GO:0043116)	13	2	0.27	+	7.54	0.0352	1
positive regulation of muscle cell apoptotic process (GO:0010661)	13	2	0.27	+	7.54	0.0352	1
pulmonary valve development (GO:0003177)	13	2	0.27	+	7.54	0.0352	1
regulation of T cell differentiation (GO:0045580)	86	5	1.76	+	2.85	0.0353	1
regulation of leukocyte cell-cell adhesion (GO:1903037)	148	7	3.02	+	2.32	0.0356	1
regulation of monoatomic cation transmembrane transport (GO:1904062)	149	7	3.04	+	2.3	0.0366	1
positive regulation of leukocyte activation (GO:0002696)	149	7	3.04	+	2.3	0.0366	1
branching morphogenesis of an epithelial tube (GO:0048754)	87	5	1.78	+	2.82	0.0368	1
regulation of epithelial to mesenchymal transition (GO:0010717)	59	4	1.2	+	3.32	0.0369	1
regulation of calcium ion transmembrane transporter activity (GO:1901019)	34	3	0.69	+	4.32	0.0371	1
regulation of muscle cell apoptotic process (GO:0010660)	34	3	0.69	+	4.32	0.0371	1
positive regulation of lymphocyte differentiation (GO:0045621)	60	4	1.22	+	3.27	0.0388	1
trans-synaptic signaling (GO:0099537)	203	9	4.14	+	2.17	0.039	1
mammillary body development (GO:0021767)	1	1	0.02	+	48.99	0.0396	1
negative regulation of ATP citrate synthase activity (GO:2000984)	1	1	0.02	+	48.99	0.0396	1
regulation of ATP citrate synthase activity (GO:2000983)	1	1	0.02	+	48.99	0.0396	1
extracellular exosome assembly (GO:0071971)	1	1	0.02	+	48.99	0.0396	1
positive regulation of DNA strand elongation (GO:0060383)	1	1	0.02	+	48.99	0.0396	1
roof plate formation (GO:0021509)	1	1	0.02	+	48.99	0.0396	1
camera-type eye photoreceptor cell fate commitment (GO:0060220)	1	1	0.02	+	48.99	0.0396	1
DNA strand resection involved in replication fork processing (GO:0110025)	1	1	0.02	+	48.99	0.0396	1
positive regulation of cardiac muscle myoblast proliferation (GO:0110024)	1	1	0.02	+	48.99	0.0396	1
regulation of cardiac muscle myoblast proliferation (GO:0110022)	1	1	0.02	+	48.99	0.0396	1
positive regulation of type IV hypersensitivity (GO:0001809)	1	1	0.02	+	48.99	0.0396	1
regulation of type IV hypersensitivity (GO:0001807)	1	1	0.02	+	48.99	0.0396	1
negative regulation of smooth muscle cell chemotaxis (GO:0071672)	1	1	0.02	+	48.99	0.0396	1
positive regulation of tendon cell differentiation (GO:2001051)	1	1	0.02	+	48.99	0.0396	1
regulation of tendon cell differentiation (GO:2001049)	1	1	0.02	+	48.99	0.0396	1
non-canonical inflammasome complex assembly (GO:0160075)	1	1	0.02	+	48.99	0.0396	1
multi-pass transmembrane protein insertion into ER membrane (GO:0160063)	1	1	0.02	+	48.99	0.0396	1
peptidyl-proline hydroxylation to 3-hydroxy-L-proline (GO:0018400)	1	1	0.02	+	48.99	0.0396	1
positive regulation of antral ovarian follicle growth (GO:2000388)	1	1	0.02	+	48.99	0.0396	1
regulation of antral ovarian follicle growth (GO:2000387)	1	1	0.02	+	48.99	0.0396	1
positive regulation of acrosomal vesicle exocytosis (GO:2000368)	1	1	0.02	+	48.99	0.0396	1
negative regulation of binding of sperm to zona pellucida (GO:2000360)	1	1	0.02	+	48.99	0.0396	1
positive regulation of norepinephrine uptake (GO:0051623)	1	1	0.02	+	48.99	0.0396	1
regulation of norepinephrine uptake (GO:0051621)	1	1	0.02	+	48.99	0.0396	1
negative regulation of protein kinase activity by regulation of protein phosphorylation (GO:0044387)	1	1	0.02	+	48.99	0.0396	1
positive regulation of DNA helicase activity (GO:1905776)	1	1	0.02	+	48.99	0.0396	1
regulation of DNA helicase activity (GO:1905774)	1	1	0.02	+	48.99	0.0396	1
meiotic DNA repair synthesis (GO:0000711)	1	1	0.02	+	48.99	0.0396	1
meiotic mismatch repair (GO:0000710)	1	1	0.02	+	48.99	0.0396	1
response to cytochalasin B (GO:1901328)	1	1	0.02	+	48.99	0.0396	1
induction of negative chemotaxis (GO:0050929)	1	1	0.02	+	48.99	0.0396	1
positive regulation of negative chemotaxis (GO:0050924)	1	1	0.02	+	48.99	0.0396	1
regulation of negative chemotaxis (GO:0050923)	1	1	0.02	+	48.99	0.0396	1
telomere assembly (GO:0032202)	1	1	0.02	+	48.99	0.0396	1
negative regulation of double-strand break repair via single-strand annealing (GO:1901291)	1	1	0.02	+	48.99	0.0396	1
positive regulation of leucine import across plasma membrane (GO:1905534)	1	1	0.02	+	48.99	0.0396	1
insulin catabolic process (GO:1901143)	1	1	0.02	+	48.99	0.0396	1
synaptic vesicle recycling via endosome (GO:0036466)	1	1	0.02	+	48.99	0.0396	1
peptidyl-histidine dephosphorylation (GO:0035971)	1	1	0.02	+	48.99	0.0396	1
positive regulation of DNA duplex unwinding (GO:1905464)	1	1	0.02	+	48.99	0.0396	1
regulation of DNA duplex unwinding (GO:1905462)	1	1	0.02	+	48.99	0.0396	1
negative regulation of vascular associated smooth muscle cell apoptotic process (GO:1905460)	1	1	0.02	+	48.99	0.0396	1
hemidesmosome assembly (GO:0031581)	1	1	0.02	+	48.99	0.0396	1
foramen ovale closure (GO:0035922)	1	1	0.02	+	48.99	0.0396	1
embryonic heart tube elongation (GO:0036306)	1	1	0.02	+	48.99	0.0396	1
negative regulation of mRNA 3'-end processing (GO:0031441)	1	1	0.02	+	48.99	0.0396	1
mesangial cell-matrix adhesion (GO:0035759)	1	1	0.02	+	48.99	0.0396	1
spermatocyte division (GO:0048137)	1	1	0.02	+	48.99	0.0396	1
negative regulation of developmental pigmentation (GO:0048086)	1	1	0.02	+	48.99	0.0396	1
negative regulation of eye pigmentation (GO:0048074)	1	1	0.02	+	48.99	0.0396	1
eye photoreceptor cell fate commitment (GO:0042706)	1	1	0.02	+	48.99	0.0396	1
vitelline membrane formation (GO:0030704)	1	1	0.02	+	48.99	0.0396	1
positive regulation of membrane repolarization during cardiac muscle cell action potential (GO:1905033)	1	1	0.02	+	48.99	0.0396	1
positive regulation of membrane repolarization during ventricular cardiac muscle cell action potential (GO:1905026)	1	1	0.02	+	48.99	0.0396	1
L-tryptophan transmembrane transport (GO:1904556)	1	1	0.02	+	48.99	0.0396	1
tyrosine transport (GO:0015828)	1	1	0.02	+	48.99	0.0396	1
cellular response to Thyroid stimulating hormone (GO:1904401)	1	1	0.02	+	48.99	0.0396	1
response to Thyroid stimulating hormone (GO:1904400)	1	1	0.02	+	48.99	0.0396	1
receptor localization to non-motile cilium (GO:0097500)	1	1	0.02	+	48.99	0.0396	1
clathrin-dependent synaptic vesicle endocytosis (GO:0150007)	1	1	0.02	+	48.99	0.0396	1
iodide transmembrane transport (GO:1904200)	1	1	0.02	+	48.99	0.0396	1
positive regulation of voltage-gated potassium channel activity involved in ventricular cardiac muscle cell action potential repolarization (GO:1903762)	1	1	0.02	+	48.99	0.0396	1
cell migration in diencephalon (GO:0061381)	1	1	0.02	+	48.99	0.0396	1
inferior colliculus development (GO:0061379)	1	1	0.02	+	48.99	0.0396	1
corpora quadrigemina development (GO:0061378)	1	1	0.02	+	48.99	0.0396	1
mammillothalamic axonal tract development (GO:0061374)	1	1	0.02	+	48.99	0.0396	1
mammillary axonal complex development (GO:0061373)	1	1	0.02	+	48.99	0.0396	1
photoreceptor cell fate commitment (GO:0046552)	1	1	0.02	+	48.99	0.0396	1
negative regulation of cell differentiation involved in embryonic placenta development (GO:0060806)	1	1	0.02	+	48.99	0.0396	1
tRNA C5-cytosine methylation (GO:0002946)	1	1	0.02	+	48.99	0.0396	1
negative regulation of sebum secreting cell proliferation (GO:1904003)	1	1	0.02	+	48.99	0.0396	1
cellular response to cytochalasin B (GO:0072749)	1	1	0.02	+	48.99	0.0396	1
neurotransmitter secretion involved in regulation of skeletal muscle contraction (GO:0014860)	1	1	0.02	+	48.99	0.0396	1
positive regulation of circadian sleep/wake cycle, sleep (GO:0045938)	1	1	0.02	+	48.99	0.0396	1
corticospinal neuron axon guidance through spinal cord (GO:0021972)	1	1	0.02	+	48.99	0.0396	1
chemorepulsion involved in postnatal olfactory bulb interneuron migration (GO:0021836)	1	1	0.02	+	48.99	0.0396	1
pulmonary valve formation (GO:0003193)	1	1	0.02	+	48.99	0.0396	1
postnatal olfactory bulb interneuron migration (GO:0021827)	1	1	0.02	+	48.99	0.0396	1
substrate-dependent cerebral cortex tangential migration (GO:0021825)	1	1	0.02	+	48.99	0.0396	1
cerebral cortex tangential migration using cell-cell interactions (GO:0021823)	1	1	0.02	+	48.99	0.0396	1
pulmonary vein morphogenesis (GO:0060577)	1	1	0.02	+	48.99	0.0396	1
positive regulation of collagen biosynthetic process (GO:0032967)	14	2	0.29	+	7	0.0397	1
regulation of cardiac muscle cell membrane repolarization (GO:0099623)	14	2	0.29	+	7	0.0397	1
response to electrical stimulus (GO:0051602)	14	2	0.29	+	7	0.0397	1
regulation of voltage-gated calcium channel activity (GO:1901385)	14	2	0.29	+	7	0.0397	1
positive regulation of collagen metabolic process (GO:0010714)	14	2	0.29	+	7	0.0397	1
determination of adult lifespan (GO:0008340)	14	2	0.29	+	7	0.0397	1
outflow tract septum morphogenesis (GO:0003148)	14	2	0.29	+	7	0.0397	1
sprouting angiogenesis (GO:0002040)	35	3	0.71	+	4.2	0.0397	1
determination of heart left/right asymmetry (GO:0061371)	35	3	0.71	+	4.2	0.0397	1
regulation of lymphocyte activation (GO:0051249)	205	9	4.18	+	2.15	0.0399	1
intracellular calcium ion homeostasis (GO:0006874)	90	5	1.84	+	2.72	0.0413	1
embryonic heart tube morphogenesis (GO:0003143)	36	3	0.73	+	4.08	0.0424	1
response to organic cyclic compound (GO:0014070)	393	14	8.02	+	1.75	0.0429	1
reproductive system development (GO:0061458)	155	7	3.16	+	2.21	0.0435	1
regulation of cell activation (GO:0050865)	255	10	5.21	+	1.92	0.0437	1
hematopoietic stem cell proliferation (GO:0071425)	15	2	0.31	+	6.53	0.0444	1
cell-cell recognition (GO:0009988)	15	2	0.31	+	6.53	0.0444	1
presynaptic modulation of chemical synaptic transmission (GO:0099171)	15	2	0.31	+	6.53	0.0444	1
somatic recombination of immunoglobulin gene segments (GO:0016447)	15	2	0.31	+	6.53	0.0444	1
positive regulation of cell activation (GO:0050867)	156	7	3.18	+	2.2	0.0447	1
DNA repair (GO:0006281)	214	9	4.37	+	2.06	0.0448	1
regulation of striated muscle contraction (GO:0006942)	37	3	0.76	+	3.97	0.0452	1
regulation of immune effector process (GO:0002697)	125	6	2.55	+	2.35	0.0472	1
negative regulation of reproductive process (GO:2000242)	38	3	0.78	+	3.87	0.0481	1
positive regulation of lymphocyte mediated immunity (GO:0002708)	38	3	0.78	+	3.87	0.0481	1
synaptic signaling (GO:0099536)	219	9	4.47	+	2.01	0.0482	1
cell chemotaxis (GO:0060326)	65	4	1.33	+	3.01	0.0489	1
regulation of interleukin-4 production (GO:0032673)	16	2	0.33	+	6.12	0.0493	1
cell-cell fusion (GO:0140253)	16	2	0.33	+	6.12	0.0493	1
syncytium formation by plasma membrane fusion (GO:0000768)	16	2	0.33	+	6.12	0.0493	1
embryonic camera-type eye morphogenesis (GO:0048596)	16	2	0.33	+	6.12	0.0493	1
eating behavior (GO:0042755)	16	2	0.33	+	6.12	0.0493	1
negative regulation of DNA recombination (GO:0045910)	16	2	0.33	+	6.12	0.0493	1
nucleobase-containing compound transport (GO:0015931)	95	5	1.94	+	2.58	0.0497	1
circulatory system process (GO:0003013)	222	9	4.53	+	1.99	0.0505	1
carbohydrate catabolic process (GO:0016052)	39	3	0.8	+	3.77	0.0511	1
negative regulation of autophagy (GO:0010507)	39	3	0.8	+	3.77	0.0511	1
positive regulation of adaptive immune response based on somatic recombination of immune receptors built from immunoglobulin superfamily domains (GO:0002824)	39	3	0.8	+	3.77	0.0511	1
regulation of DNA-binding transcription factor activity (GO:0051090)	172	0	3.51	-	< 0.01	0.0515	1
small molecule biosynthetic process (GO:0044283)	176	0	3.59	-	< 0.01	0.0519	1
regulation of lymphocyte differentiation (GO:0045619)	97	5	1.98	+	2.53	0.0533	1
syncytium formation (GO:0006949)	17	2	0.35	+	5.76	0.0544	1
regulation of amino acid transport (GO:0051955)	17	2	0.35	+	5.76	0.0544	1
smooth muscle tissue development (GO:0048745)	17	2	0.35	+	5.76	0.0544	1
somatic diversification of immunoglobulins (GO:0016445)	17	2	0.35	+	5.76	0.0544	1
regulation of protein export from nucleus (GO:0046825)	17	2	0.35	+	5.76	0.0544	1
liver regeneration (GO:0097421)	17	2	0.35	+	5.76	0.0544	1
endocardial cushion formation (GO:0003272)	17	2	0.35	+	5.76	0.0544	1
spinal cord development (GO:0021510)	68	4	1.39	+	2.88	0.0556	1
regulation of blood circulation (GO:1903522)	131	6	2.67	+	2.24	0.0564	1
protein stabilization (GO:0050821)	99	5	2.02	+	2.47	0.057	1
cellular response to acid chemical (GO:0071229)	41	3	0.84	+	3.58	0.0573	1
positive regulation of adaptive immune response (GO:0002821)	41	3	0.84	+	3.58	0.0573	1
endodermal cell fate determination (GO:0007493)	2	1	0.04	+	24.49	0.0588	1
leukocyte migration involved in immune response (GO:0002522)	2	1	0.04	+	24.49	0.0588	1
negative regulation of axon guidance (GO:1902668)	2	1	0.04	+	24.49	0.0588	1
negative regulation of neutrophil migration (GO:1902623)	2	1	0.04	+	24.49	0.0588	1
sebaceous gland cell differentiation (GO:0001949)	2	1	0.04	+	24.49	0.0588	1
metanephric glomerular mesangial cell differentiation (GO:0072254)	2	1	0.04	+	24.49	0.0588	1
metanephric glomerular mesangium development (GO:0072223)	2	1	0.04	+	24.49	0.0588	1
metanephric mesangial cell differentiation (GO:0072209)	2	1	0.04	+	24.49	0.0588	1
actomyosin contractile ring assembly actin filament organization (GO:2000689)	2	1	0.04	+	24.49	0.0588	1
negative regulation of transforming growth factor beta2 production (GO:0032912)	2	1	0.04	+	24.49	0.0588	1
positive regulation of granulocyte colony-stimulating factor production (GO:0071657)	2	1	0.04	+	24.49	0.0588	1
regulation of granulocyte colony-stimulating factor production (GO:0071655)	2	1	0.04	+	24.49	0.0588	1
negative regulation of granulocyte chemotaxis (GO:0071623)	2	1	0.04	+	24.49	0.0588	1
regulation of inward rectifier potassium channel activity (GO:1901979)	2	1	0.04	+	24.49	0.0588	1
positive regulation of platelet-derived growth factor receptor-beta signaling pathway (GO:2000588)	2	1	0.04	+	24.49	0.0588	1
cellular response to heparin (GO:0071504)	2	1	0.04	+	24.49	0.0588	1
positive regulation of delayed rectifier potassium channel activity (GO:1902261)	2	1	0.04	+	24.49	0.0588	1
cellular response to alkaline pH (GO:0071469)	2	1	0.04	+	24.49	0.0588	1
threonyl-tRNA aminoacylation (GO:0006435)	2	1	0.04	+	24.49	0.0588	1
endocardial cushion to mesenchymal transition (GO:0090500)	2	1	0.04	+	24.49	0.0588	1
positive regulation of ovarian follicle development (GO:2000386)	2	1	0.04	+	24.49	0.0588	1
regulation of acrosomal vesicle exocytosis (GO:2000367)	2	1	0.04	+	24.49	0.0588	1
regulation of binding of sperm to zona pellucida (GO:2000359)	2	1	0.04	+	24.49	0.0588	1
endosome fission (GO:0140285)	2	1	0.04	+	24.49	0.0588	1
detection of lipopolysaccharide (GO:0032497)	2	1	0.04	+	24.49	0.0588	1
response to folic acid (GO:0051593)	2	1	0.04	+	24.49	0.0588	1
negative regulation of mitochondrial calcium ion concentration (GO:0051562)	2	1	0.04	+	24.49	0.0588	1
negative regulation of retinal ganglion cell axon guidance (GO:0090260)	2	1	0.04	+	24.49	0.0588	1
inhibitory chemical synaptic transmission (GO:0098977)	2	1	0.04	+	24.49	0.0588	1
sensory perception of umami taste (GO:0050917)	2	1	0.04	+	24.49	0.0588	1
positive regulation of macrophage colony-stimulating factor production (GO:1901258)	2	1	0.04	+	24.49	0.0588	1
negative regulation of neutrophil chemotaxis (GO:0090024)	2	1	0.04	+	24.49	0.0588	1
regulation of leucine import across plasma membrane (GO:1905532)	2	1	0.04	+	24.49	0.0588	1
leucine import across plasma membrane (GO:0098713)	2	1	0.04	+	24.49	0.0588	1
G1 to G0 transition involved in cell differentiation (GO:0070315)	2	1	0.04	+	24.49	0.0588	1
lateral mesoderm formation (GO:0048370)	2	1	0.04	+	24.49	0.0588	1
lateral mesoderm morphogenesis (GO:0048369)	2	1	0.04	+	24.49	0.0588	1
positive regulation of isotype switching to IgA isotypes (GO:0048298)	2	1	0.04	+	24.49	0.0588	1
regulation of isotype switching to IgA isotypes (GO:0048296)	2	1	0.04	+	24.49	0.0588	1
protein splicing (GO:0030908)	2	1	0.04	+	24.49	0.0588	1
intein-mediated protein splicing (GO:0016539)	2	1	0.04	+	24.49	0.0588	1
regulation of eye pigmentation (GO:0048073)	2	1	0.04	+	24.49	0.0588	1
regulation of membrane repolarization during ventricular cardiac muscle cell action potential (GO:1905024)	2	1	0.04	+	24.49	0.0588	1
cellular response to glycoprotein (GO:1904588)	2	1	0.04	+	24.49	0.0588	1
endosome membrane tubulation (GO:0097750)	2	1	0.04	+	24.49	0.0588	1
membrane tubulation (GO:0097749)	2	1	0.04	+	24.49	0.0588	1
valine transport (GO:0015829)	2	1	0.04	+	24.49	0.0588	1
tryptophan transport (GO:0015827)	2	1	0.04	+	24.49	0.0588	1
phenylalanine transport (GO:0015823)	2	1	0.04	+	24.49	0.0588	1
methionine transport (GO:0015821)	2	1	0.04	+	24.49	0.0588	1
isoleucine transport (GO:0015818)	2	1	0.04	+	24.49	0.0588	1
L-leucine import across plasma membrane (GO:1903801)	2	1	0.04	+	24.49	0.0588	1
positive regulation of retrograde protein transport, ER to cytosol (GO:1904154)	2	1	0.04	+	24.49	0.0588	1
apoptotic process involved in luteolysis (GO:0061364)	2	1	0.04	+	24.49	0.0588	1
negative regulation of lamellipodium assembly (GO:0010593)	2	1	0.04	+	24.49	0.0588	1
regulation of sebum secreting cell proliferation (GO:1904002)	2	1	0.04	+	24.49	0.0588	1
cellular response to L-arginine (GO:1903577)	2	1	0.04	+	24.49	0.0588	1
response to L-arginine (GO:1903576)	2	1	0.04	+	24.49	0.0588	1
establishment of cell polarity involved in ameboidal cell migration (GO:0003365)	2	1	0.04	+	24.49	0.0588	1
regulation of skeletal muscle contraction by neural stimulation via neuromuscular junction (GO:0014852)	2	1	0.04	+	24.49	0.0588	1
response to alkaline pH (GO:0010446)	2	1	0.04	+	24.49	0.0588	1
lung secretory cell differentiation (GO:0061140)	2	1	0.04	+	24.49	0.0588	1
corticospinal neuron axon guidance (GO:0021966)	2	1	0.04	+	24.49	0.0588	1
positive regulation of endoplasmic reticulum tubular network organization (GO:1903373)	2	1	0.04	+	24.49	0.0588	1
regulation of endoplasmic reticulum tubular network organization (GO:1903371)	2	1	0.04	+	24.49	0.0588	1
endocardial cushion to mesenchymal transition involved in heart valve formation (GO:0003199)	2	1	0.04	+	24.49	0.0588	1
type II pneumocyte differentiation (GO:0060510)	2	1	0.04	+	24.49	0.0588	1
positive regulation of T cell activation (GO:0050870)	100	5	2.04	+	2.45	0.0589	1
blood vessel morphogenesis (GO:0048514)	232	9	4.74	+	1.9	0.0592	1
regulation of membrane repolarization (GO:0060306)	18	2	0.37	+	5.44	0.0597	1
immunoglobulin production (GO:0002377)	18	2	0.37	+	5.44	0.0597	1
regulation of collagen biosynthetic process (GO:0032965)	18	2	0.37	+	5.44	0.0597	1
antigen processing and presentation of peptide antigen (GO:0048002)	18	2	0.37	+	5.44	0.0597	1
response to gonadotropin (GO:0034698)	18	2	0.37	+	5.44	0.0597	1
actin filament polymerization (GO:0030041)	18	2	0.37	+	5.44	0.0597	1
embryonic heart tube development (GO:0035050)	42	3	0.86	+	3.5	0.0605	1
embryonic skeletal system development (GO:0048706)	71	4	1.45	+	2.76	0.0628	1
positive regulation of endopeptidase activity (GO:0010950)	71	4	1.45	+	2.76	0.0628	1
regulation of proteolysis involved in protein catabolic process (GO:1903050)	102	5	2.08	+	2.4	0.0629	1
regulation of alpha-beta T cell activation (GO:0046634)	43	3	0.88	+	3.42	0.0638	1
morphogenesis of a branching epithelium (GO:0061138)	103	5	2.1	+	2.38	0.0649	1
production of molecular mediator of immune response (GO:0002440)	19	2	0.39	+	5.16	0.0651	1
endothelial cell proliferation (GO:0001935)	19	2	0.39	+	5.16	0.0651	1
positive regulation of organic acid transport (GO:0032892)	19	2	0.39	+	5.16	0.0651	1
glycolytic process (GO:0006096)	19	2	0.39	+	5.16	0.0651	1
positive regulation of potassium ion transport (GO:0043268)	19	2	0.39	+	5.16	0.0651	1
regulation of collagen metabolic process (GO:0010712)	19	2	0.39	+	5.16	0.0651	1
negative regulation of alpha-beta T cell activation (GO:0046636)	19	2	0.39	+	5.16	0.0651	1
regulation of cardiac muscle cell apoptotic process (GO:0010665)	19	2	0.39	+	5.16	0.0651	1
epithelial cell morphogenesis (GO:0003382)	19	2	0.39	+	5.16	0.0651	1
motor neuron axon guidance (GO:0008045)	19	2	0.39	+	5.16	0.0651	1
leukocyte mediated immunity (GO:0002443)	72	4	1.47	+	2.72	0.0653	1
carbohydrate derivative biosynthetic process (GO:1901137)	254	1	5.19	-	0.19	0.0653	1
lipid biosynthetic process (GO:0008610)	255	1	5.21	-	0.19	0.0654	1
regulation of apoptotic process (GO:0042981)	691	21	14.11	+	1.49	0.066	1
positive regulation of lymphocyte activation (GO:0051251)	137	6	2.8	+	2.15	0.0667	1
regulation of calcium ion transport (GO:0051924)	104	5	2.12	+	2.36	0.067	1
heart contraction (GO:0060047)	44	3	0.9	+	3.34	0.0672	1
cellular response to stimulus (GO:0051716)	2605	64	53.18	+	1.2	0.0697	1
somatic diversification of immune receptors via germline recombination within a single locus (GO:0002562)	20	2	0.41	+	4.9	0.0707	1
cardiac epithelial to mesenchymal transition (GO:0060317)	20	2	0.41	+	4.9	0.0707	1
B cell activation involved in immune response (GO:0002312)	20	2	0.41	+	4.9	0.0707	1
positive regulation of amine transport (GO:0051954)	20	2	0.41	+	4.9	0.0707	1
branching involved in blood vessel morphogenesis (GO:0001569)	20	2	0.41	+	4.9	0.0707	1
somatic cell DNA recombination (GO:0016444)	20	2	0.41	+	4.9	0.0707	1
atrioventricular valve development (GO:0003171)	20	2	0.41	+	4.9	0.0707	1
positive regulation of leukocyte mediated immunity (GO:0002705)	45	3	0.92	+	3.27	0.0707	1
regulation of leukocyte differentiation (GO:1902105)	140	6	2.86	+	2.1	0.0722	1
DNA metabolic process (GO:0006259)	338	12	6.9	+	1.74	0.0733	1
positive regulation of leukocyte cell-cell adhesion (GO:1903039)	108	5	2.2	+	2.27	0.0757	1
regulation of transmembrane receptor protein serine/threonine kinase signaling pathway (GO:0090092)	142	6	2.9	+	2.07	0.076	1
biological process involved in interspecies interaction between organisms (GO:0044419)	530	5	10.82	-	0.46	0.076	1
superoxide metabolic process (GO:0006801)	21	2	0.43	+	4.67	0.0765	1
cortical actin cytoskeleton organization (GO:0030866)	21	2	0.43	+	4.67	0.0765	1
embryonic camera-type eye development (GO:0031076)	21	2	0.43	+	4.67	0.0765	1
negative regulation of epithelial to mesenchymal transition (GO:0010719)	21	2	0.43	+	4.67	0.0765	1
regulation of striated muscle cell apoptotic process (GO:0010662)	21	2	0.43	+	4.67	0.0765	1
positive regulation of T cell mediated immunity (GO:0002711)	21	2	0.43	+	4.67	0.0765	1
cell migration (GO:0016477)	426	14	8.7	+	1.61	0.0772	1
regulation of canonical Wnt signaling pathway (GO:0060828)	151	0	3.08	-	< 0.01	0.0773	1
regulation of potassium ion import (GO:1903286)	3	1	0.06	+	16.33	0.0777	1
club cell differentiation (GO:0060486)	3	1	0.06	+	16.33	0.0777	1
axon target recognition (GO:0007412)	3	1	0.06	+	16.33	0.0777	1
tangential migration from the subventricular zone to the olfactory bulb (GO:0022028)	3	1	0.06	+	16.33	0.0777	1
positive regulation of ER-associated ubiquitin-dependent protein catabolic process (GO:1903071)	3	1	0.06	+	16.33	0.0777	1
histone H2A ubiquitination (GO:0033522)	3	1	0.06	+	16.33	0.0777	1
visceral motor neuron differentiation (GO:0021524)	3	1	0.06	+	16.33	0.0777	1
adenylate cyclase-inhibiting serotonin receptor signaling pathway (GO:0007198)	3	1	0.06	+	16.33	0.0777	1
ganglioside catabolic process (GO:0006689)	3	1	0.06	+	16.33	0.0777	1
negative regulation of transforming growth factor beta1 production (GO:0032911)	3	1	0.06	+	16.33	0.0777	1
regulation of smooth muscle cell chemotaxis (GO:0071671)	3	1	0.06	+	16.33	0.0777	1
immunological synapse formation (GO:0001771)	3	1	0.06	+	16.33	0.0777	1
mitotic nuclear membrane disassembly (GO:0007077)	3	1	0.06	+	16.33	0.0777	1
glomerular endothelium development (GO:0072011)	3	1	0.06	+	16.33	0.0777	1
regulation of acrosome reaction (GO:0060046)	3	1	0.06	+	16.33	0.0777	1
glomerular mesangial cell differentiation (GO:0072008)	3	1	0.06	+	16.33	0.0777	1
vascular associated smooth muscle cell proliferation (GO:1990874)	3	1	0.06	+	16.33	0.0777	1
regulation of relaxation of cardiac muscle (GO:1901897)	3	1	0.06	+	16.33	0.0777	1
insulin receptor recycling (GO:0038020)	3	1	0.06	+	16.33	0.0777	1
paracrine signaling (GO:0038001)	3	1	0.06	+	16.33	0.0777	1
positive regulation of acetylcholine secretion, neurotransmission (GO:0014057)	3	1	0.06	+	16.33	0.0777	1
cellular response to hydrostatic pressure (GO:0071464)	3	1	0.06	+	16.33	0.0777	1
notochord formation (GO:0014028)	3	1	0.06	+	16.33	0.0777	1
regulation of ovarian follicle development (GO:2000354)	3	1	0.06	+	16.33	0.0777	1
positive regulation of acrosome reaction (GO:2000344)	3	1	0.06	+	16.33	0.0777	1
positive regulation of DNA damage response, signal transduction by p53 class mediator resulting in transcription of p21 class mediator (GO:1902164)	3	1	0.06	+	16.33	0.0777	1
regulation of DNA damage response, signal transduction by p53 class mediator resulting in transcription of p21 class mediator (GO:1902162)	3	1	0.06	+	16.33	0.0777	1
cellular response to corticotropin-releasing hormone stimulus (GO:0071376)	3	1	0.06	+	16.33	0.0777	1
DNA replication-dependent chromatin assembly (GO:0006335)	3	1	0.06	+	16.33	0.0777	1
depyrimidination (GO:0045008)	3	1	0.06	+	16.33	0.0777	1
depurination (GO:0045007)	3	1	0.06	+	16.33	0.0777	1
L-histidine transport (GO:1902024)	3	1	0.06	+	16.33	0.0777	1
actomyosin contractile ring assembly (GO:0000915)	3	1	0.06	+	16.33	0.0777	1
assembly of actomyosin apparatus involved in cytokinesis (GO:0000912)	3	1	0.06	+	16.33	0.0777	1
positive regulation of peptidyl-cysteine S-nitrosylation (GO:2000170)	3	1	0.06	+	16.33	0.0777	1
detection of molecule of bacterial origin (GO:0032490)	3	1	0.06	+	16.33	0.0777	1
synaptic vesicle endosomal processing (GO:0099532)	3	1	0.06	+	16.33	0.0777	1
regulation of retinal ganglion cell axon guidance (GO:0090259)	3	1	0.06	+	16.33	0.0777	1
positive regulation of transforming growth factor beta activation (GO:1901390)	3	1	0.06	+	16.33	0.0777	1
sensory perception of sweet taste (GO:0050916)	3	1	0.06	+	16.33	0.0777	1
regulation of macrophage colony-stimulating factor production (GO:1901256)	3	1	0.06	+	16.33	0.0777	1
mitotic intra-S DNA damage checkpoint signaling (GO:0031573)	3	1	0.06	+	16.33	0.0777	1
histone H2A-K119 monoubiquitination (GO:0036353)	3	1	0.06	+	16.33	0.0777	1
response to corticotropin-releasing hormone (GO:0043435)	3	1	0.06	+	16.33	0.0777	1
ribosomal small subunit export from nucleus (GO:0000056)	3	1	0.06	+	16.33	0.0777	1
ribosomal large subunit export from nucleus (GO:0000055)	3	1	0.06	+	16.33	0.0777	1
regulation of membrane repolarization during cardiac muscle cell action potential (GO:1905031)	3	1	0.06	+	16.33	0.0777	1
histone H2A monoubiquitination (GO:0035518)	3	1	0.06	+	16.33	0.0777	1
negative regulation of oocyte maturation (GO:1900194)	3	1	0.06	+	16.33	0.0777	1
histidine transport (GO:0015817)	3	1	0.06	+	16.33	0.0777	1
Roundabout signaling pathway (GO:0035385)	3	1	0.06	+	16.33	0.0777	1
regulation of transepithelial transport (GO:0150111)	3	1	0.06	+	16.33	0.0777	1
negative regulation of protein export from nucleus (GO:0046826)	3	1	0.06	+	16.33	0.0777	1
positive regulation of voltage-gated potassium channel activity (GO:1903818)	3	1	0.06	+	16.33	0.0777	1
synaptic vesicle docking (GO:0016081)	3	1	0.06	+	16.33	0.0777	1
positive regulation of nitric oxide mediated signal transduction (GO:0010750)	3	1	0.06	+	16.33	0.0777	1
positive regulation of platelet-derived growth factor receptor signaling pathway (GO:0010641)	3	1	0.06	+	16.33	0.0777	1
retinal pigment epithelium development (GO:0003406)	3	1	0.06	+	16.33	0.0777	1
regulation of cell differentiation involved in embryonic placenta development (GO:0060800)	3	1	0.06	+	16.33	0.0777	1
positive regulation of hypersensitivity (GO:0002885)	3	1	0.06	+	16.33	0.0777	1
regulation of hypersensitivity (GO:0002883)	3	1	0.06	+	16.33	0.0777	1
urinary bladder smooth muscle contraction (GO:0014832)	3	1	0.06	+	16.33	0.0777	1
olfactory bulb interneuron development (GO:0021891)	3	1	0.06	+	16.33	0.0777	1
epithelial cell differentiation involved in mammary gland alveolus development (GO:0061030)	3	1	0.06	+	16.33	0.0777	1
cerebral cortex tangential migration (GO:0021800)	3	1	0.06	+	16.33	0.0777	1
regulation of DNA repair (GO:0006282)	109	5	2.23	+	2.25	0.078	1
response to stimulus (GO:0050896)	3095	74	63.18	+	1.17	0.0784	1
regulation of calcium ion transmembrane transport (GO:1903169)	77	4	1.57	+	2.54	0.0786	1
positive regulation of peptidase activity (GO:0010952)	77	4	1.57	+	2.54	0.0786	1
morphogenesis of a branching structure (GO:0001763)	110	5	2.25	+	2.23	0.0802	1
central nervous system neuron differentiation (GO:0021953)	110	5	2.25	+	2.23	0.0802	1
regulation of cell adhesion (GO:0030155)	351	12	7.17	+	1.67	0.0803	1
cell recognition (GO:0008037)	48	3	0.98	+	3.06	0.0816	1
positive regulation of cation channel activity (GO:2001259)	22	2	0.45	+	4.45	0.0824	1
G protein-coupled receptor signaling pathway, coupled to cyclic nucleotide second messenger (GO:0007187)	22	2	0.45	+	4.45	0.0824	1
protein targeting to mitochondrion (GO:0006626)	22	2	0.45	+	4.45	0.0824	1
somatic diversification of immune receptors (GO:0002200)	22	2	0.45	+	4.45	0.0824	1
positive regulation of cardiac muscle cell proliferation (GO:0060045)	22	2	0.45	+	4.45	0.0824	1
positive regulation of mesenchymal cell proliferation (GO:0002053)	22	2	0.45	+	4.45	0.0824	1
embryonic eye morphogenesis (GO:0048048)	22	2	0.45	+	4.45	0.0824	1
positive regulation of BMP signaling pathway (GO:0030513)	22	2	0.45	+	4.45	0.0824	1
positive regulation of substrate adhesion-dependent cell spreading (GO:1900026)	22	2	0.45	+	4.45	0.0824	1
positive regulation of alpha-beta T cell differentiation (GO:0046638)	22	2	0.45	+	4.45	0.0824	1
endocardial cushion morphogenesis (GO:0003203)	22	2	0.45	+	4.45	0.0824	1
positive regulation of cell adhesion (GO:0045785)	211	8	4.31	+	1.86	0.0833	1
response to purine-containing compound (GO:0014074)	79	4	1.61	+	2.48	0.0843	1
regulation of monoatomic ion transport (GO:0043269)	212	8	4.33	+	1.85	0.0845	1
blood vessel development (GO:0001568)	282	10	5.76	+	1.74	0.0849	1
negative regulation of T cell activation (GO:0050868)	49	3	1	+	3	0.0853	1
regulation of membrane potential (GO:0042391)	213	8	4.35	+	1.84	0.0858	1
primary metabolic process (GO:0044238)	2706	45	55.24	-	0.81	0.0864	1
embryonic organ morphogenesis (GO:0048562)	166	7	3.39	+	2.07	0.0872	1
cellular response to organonitrogen compound (GO:0071417)	285	10	5.82	+	1.72	0.0878	1
platelet aggregation (GO:0070527)	23	2	0.47	+	4.26	0.0884	1
positive regulation of cardiac muscle tissue growth (GO:0055023)	23	2	0.47	+	4.26	0.0884	1
striated muscle contraction (GO:0006941)	50	3	1.02	+	2.94	0.0892	1
negative regulation of cell cycle (GO:0045786)	169	7	3.45	+	2.03	0.09	1
regulation of monoatomic ion transmembrane transport (GO:0034765)	169	7	3.45	+	2.03	0.09	1
positive regulation of leukocyte differentiation (GO:1902107)	81	4	1.65	+	2.42	0.0901	1
positive regulation of hemopoiesis (GO:1903708)	81	4	1.65	+	2.42	0.0901	1
response to organonitrogen compound (GO:0010243)	470	15	9.59	+	1.56	0.0904	1
organophosphate biosynthetic process (GO:0090407)	227	1	4.63	-	0.22	0.0928	1
post-transcriptional regulation of gene expression (GO:0010608)	229	1	4.67	-	0.21	0.0928	1
regulation of programmed cell death (GO:0043067)	710	21	14.49	+	1.45	0.0929	1
cardiac septum morphogenesis (GO:0060411)	51	3	1.04	+	2.88	0.0931	1
cellular response to fibroblast growth factor stimulus (GO:0044344)	51	3	1.04	+	2.88	0.0931	1
response to estradiol (GO:0032355)	51	3	1.04	+	2.88	0.0931	1
tube development (GO:0035295)	476	15	9.72	+	1.54	0.0933	1
regulation of immune system process (GO:0002682)	589	18	12.02	+	1.5	0.0934	1
vasculature development (GO:0001944)	291	10	5.94	+	1.68	0.0939	1
cell motility (GO:0048870)	477	15	9.74	+	1.54	0.0939	1
blood circulation (GO:0008015)	173	7	3.53	+	1.98	0.0941	1
mitochondrial transmembrane transport (GO:1990542)	24	2	0.49	+	4.08	0.0946	1
regulation of DNA damage response, signal transduction by p53 class mediator (GO:0043516)	24	2	0.49	+	4.08	0.0946	1
cortical cytoskeleton organization (GO:0030865)	24	2	0.49	+	4.08	0.0946	1
regulation of heart rate by cardiac conduction (GO:0086091)	24	2	0.49	+	4.08	0.0946	1
negative regulation of lamellipodium organization (GO:1902744)	4	1	0.08	+	12.25	0.0961	1
negative regulation of endothelial cell differentiation (GO:0045602)	4	1	0.08	+	12.25	0.0961	1
CENP-A containing chromatin assembly (GO:0034080)	4	1	0.08	+	12.25	0.0961	1
protein localization to adherens junction (GO:0071896)	4	1	0.08	+	12.25	0.0961	1
regulation of ER-associated ubiquitin-dependent protein catabolic process (GO:1903069)	4	1	0.08	+	12.25	0.0961	1
G protein-coupled adenosine receptor signaling pathway (GO:0001973)	4	1	0.08	+	12.25	0.0961	1
glomerular mesangium development (GO:0072109)	4	1	0.08	+	12.25	0.0961	1
regulation of transforming growth factor beta1 production (GO:0032908)	4	1	0.08	+	12.25	0.0961	1
regulation of mitotic cytokinesis (GO:1902412)	4	1	0.08	+	12.25	0.0961	1
regulation of resting membrane potential (GO:0060075)	4	1	0.08	+	12.25	0.0961	1
actomyosin contractile ring organization (GO:0044837)	4	1	0.08	+	12.25	0.0961	1
mesangial cell differentiation (GO:0072007)	4	1	0.08	+	12.25	0.0961	1
hard palate development (GO:0060022)	4	1	0.08	+	12.25	0.0961	1
negative regulation of telomerase activity (GO:0051974)	4	1	0.08	+	12.25	0.0961	1
response to heparin (GO:0071503)	4	1	0.08	+	12.25	0.0961	1
positive regulation of interleukin-5 production (GO:0032754)	4	1	0.08	+	12.25	0.0961	1
regulation of acetylcholine secretion, neurotransmission (GO:0014056)	4	1	0.08	+	12.25	0.0961	1
cellular response to water stimulus (GO:0071462)	4	1	0.08	+	12.25	0.0961	1
clustering of voltage-gated sodium channels (GO:0045162)	4	1	0.08	+	12.25	0.0961	1
error-free translesion synthesis (GO:0070987)	4	1	0.08	+	12.25	0.0961	1
luteolysis (GO:0001554)	4	1	0.08	+	12.25	0.0961	1
positive regulation of lamellipodium morphogenesis (GO:2000394)	4	1	0.08	+	12.25	0.0961	1
negative regulation of immature T cell proliferation in thymus (GO:0033088)	4	1	0.08	+	12.25	0.0961	1
negative regulation of immature T cell proliferation (GO:0033087)	4	1	0.08	+	12.25	0.0961	1
positive regulation of mast cell activation (GO:0033005)	4	1	0.08	+	12.25	0.0961	1
maintenance of postsynaptic density structure (GO:0099562)	4	1	0.08	+	12.25	0.0961	1
positive regulation of voltage-gated calcium channel activity (GO:1901387)	4	1	0.08	+	12.25	0.0961	1
regulation of ventricular cardiac muscle cell action potential (GO:0098911)	4	1	0.08	+	12.25	0.0961	1
regulation of cardiac muscle cell action potential involved in regulation of contraction (GO:0098909)	4	1	0.08	+	12.25	0.0961	1
regulation of membrane repolarization during action potential (GO:0098903)	4	1	0.08	+	12.25	0.0961	1
smooth muscle cell proliferation (GO:0048659)	4	1	0.08	+	12.25	0.0961	1
sensory perception of bitter taste (GO:0050913)	4	1	0.08	+	12.25	0.0961	1
positive regulation of synaptic transmission, GABAergic (GO:0032230)	4	1	0.08	+	12.25	0.0961	1
positive regulation of synaptic transmission, cholinergic (GO:0032224)	4	1	0.08	+	12.25	0.0961	1
negative regulation of monocyte chemotaxis (GO:0090027)	4	1	0.08	+	12.25	0.0961	1
cortical microtubule organization (GO:0043622)	4	1	0.08	+	12.25	0.0961	1
thyroid hormone transport (GO:0070327)	4	1	0.08	+	12.25	0.0961	1
maintenance of DNA repeat elements (GO:0043570)	4	1	0.08	+	12.25	0.0961	1
regulation of vascular associated smooth muscle cell apoptotic process (GO:1905459)	4	1	0.08	+	12.25	0.0961	1
positive regulation of isotype switching to IgG isotypes (GO:0048304)	4	1	0.08	+	12.25	0.0961	1
negative regulation of chemokine-mediated signaling pathway (GO:0070100)	4	1	0.08	+	12.25	0.0961	1
G protein-coupled purinergic receptor signaling pathway (GO:0035588)	4	1	0.08	+	12.25	0.0961	1
telomeric D-loop disassembly (GO:0061820)	4	1	0.08	+	12.25	0.0961	1
regulation of oocyte maturation (GO:1900193)	4	1	0.08	+	12.25	0.0961	1
extracellular exosome biogenesis (GO:0097734)	4	1	0.08	+	12.25	0.0961	1
cellular response to interferon-alpha (GO:0035457)	4	1	0.08	+	12.25	0.0961	1
chromatin remodeling at centromere (GO:0031055)	4	1	0.08	+	12.25	0.0961	1
proline transport (GO:0015824)	4	1	0.08	+	12.25	0.0961	1
negative regulation of vitamin D biosynthetic process (GO:0010957)	4	1	0.08	+	12.25	0.0961	1
self proteolysis (GO:0097264)	4	1	0.08	+	12.25	0.0961	1
positive regulation of humoral immune response (GO:0002922)	4	1	0.08	+	12.25	0.0961	1
skeletal myofibril assembly (GO:0014866)	4	1	0.08	+	12.25	0.0961	1
positive regulation of acute inflammatory response to antigenic stimulus (GO:0002866)	4	1	0.08	+	12.25	0.0961	1
positive regulation of calcium ion-dependent exocytosis (GO:0045956)	4	1	0.08	+	12.25	0.0961	1
positive regulation of mitotic cytokinesis (GO:1903490)	4	1	0.08	+	12.25	0.0961	1
protein localization to ciliary membrane (GO:1903441)	4	1	0.08	+	12.25	0.0961	1
osteoclast fusion (GO:0072675)	4	1	0.08	+	12.25	0.0961	1
multinuclear osteoclast differentiation (GO:0072674)	4	1	0.08	+	12.25	0.0961	1
histone monoubiquitination (GO:0010390)	4	1	0.08	+	12.25	0.0961	1
regulation of antimicrobial humoral response (GO:0002759)	4	1	0.08	+	12.25	0.0961	1
negative regulation of dendritic spine morphogenesis (GO:0061002)	4	1	0.08	+	12.25	0.0961	1
tricuspid valve development (GO:0003175)	4	1	0.08	+	12.25	0.0961	1
nitrogen compound metabolic process (GO:0006807)	2492	41	50.87	-	0.81	0.0966	1
heart process (GO:0003015)	52	3	1.06	+	2.83	0.0971	1
reproduction (GO:0000003)	605	18	12.35	+	1.46	0.1	1
positive regulation of heart growth (GO:0060421)	25	2	0.51	+	3.92	0.101	1
regulation of lamellipodium organization (GO:1902743)	25	2	0.51	+	3.92	0.101	1
negative regulation of T cell proliferation (GO:0042130)	25	2	0.51	+	3.92	0.101	1
regulation of protein localization to plasma membrane (GO:1903076)	53	3	1.08	+	2.77	0.101	1
embryonic skeletal system morphogenesis (GO:0048704)	53	3	1.08	+	2.77	0.101	1
positive regulation of cysteine-type endopeptidase activity involved in apoptotic process (GO:0043280)	53	3	1.08	+	2.77	0.101	1
regulation of nucleocytoplasmic transport (GO:0046822)	53	3	1.08	+	2.77	0.101	1
negative regulation of leukocyte cell-cell adhesion (GO:1903038)	54	3	1.1	+	2.72	0.105	1
skin epidermis development (GO:0098773)	54	3	1.1	+	2.72	0.105	1
regulation of lymphocyte mediated immunity (GO:0002706)	54	3	1.1	+	2.72	0.105	1
cell-cell signaling (GO:0007267)	516	16	10.53	+	1.52	0.105	1
embryonic morphogenesis (GO:0048598)	325	11	6.63	+	1.66	0.106	1
organic substance metabolic process (GO:0071704)	2851	48	58.2	-	0.82	0.106	1
positive regulation of type II interferon production (GO:0032729)	26	2	0.53	+	3.77	0.107	1
potassium ion import across plasma membrane (GO:1990573)	26	2	0.53	+	3.77	0.107	1
positive regulation of apoptotic process (GO:0043065)	251	9	5.12	+	1.76	0.107	1
protein autophosphorylation (GO:0046777)	87	4	1.78	+	2.25	0.109	1
determination of left/right symmetry (GO:0007368)	55	3	1.12	+	2.67	0.11	1
response to fibroblast growth factor (GO:0071774)	55	3	1.12	+	2.67	0.11	1
metabolic process (GO:0008152)	3073	53	62.73	-	0.84	0.111	1
defense response (GO:0006952)	437	4	8.92	-	0.45	0.112	1
chemotaxis (GO:0006935)	123	5	2.51	+	1.99	0.113	1
taxis (GO:0042330)	123	5	2.51	+	1.99	0.113	1
ribosome localization (GO:0033750)	5	1	0.1	+	9.8	0.114	1
cerebellar granule cell differentiation (GO:0021707)	5	1	0.1	+	9.8	0.114	1
regulation of heart rate by chemical signal (GO:0003062)	5	1	0.1	+	9.8	0.114	1
negative regulation of vitamin metabolic process (GO:0046137)	5	1	0.1	+	9.8	0.114	1
antigen processing and presentation of peptide or polysaccharide antigen via MHC class II (GO:0002504)	5	1	0.1	+	9.8	0.114	1
cerebellar granular layer formation (GO:0021684)	5	1	0.1	+	9.8	0.114	1
glycolipid catabolic process (GO:0019377)	5	1	0.1	+	9.8	0.114	1
antigen processing and presentation of peptide antigen via MHC class II (GO:0002495)	5	1	0.1	+	9.8	0.114	1
antigen processing and presentation of endogenous peptide antigen via MHC class I via ER pathway, TAP-independent (GO:0002486)	5	1	0.1	+	9.8	0.114	1
antigen processing and presentation of endogenous peptide antigen via MHC class I via ER pathway (GO:0002484)	5	1	0.1	+	9.8	0.114	1
antigen processing and presentation of endogenous peptide antigen via MHC class Ib (GO:0002476)	5	1	0.1	+	9.8	0.114	1
antigen processing and presentation of peptide antigen via MHC class Ib (GO:0002428)	5	1	0.1	+	9.8	0.114	1
floor plate development (GO:0033504)	5	1	0.1	+	9.8	0.114	1
transdifferentiation (GO:0060290)	5	1	0.1	+	9.8	0.114	1
metanephric glomerulus vasculature development (GO:0072239)	5	1	0.1	+	9.8	0.114	1
regulation of transforming growth factor beta2 production (GO:0032909)	5	1	0.1	+	9.8	0.114	1
somatostatin signaling pathway (GO:0038170)	5	1	0.1	+	9.8	0.114	1
somatostatin receptor signaling pathway (GO:0038169)	5	1	0.1	+	9.8	0.114	1
thyroid hormone generation (GO:0006590)	5	1	0.1	+	9.8	0.114	1
regulation of high voltage-gated calcium channel activity (GO:1901841)	5	1	0.1	+	9.8	0.114	1
telomeric loop disassembly (GO:0090657)	5	1	0.1	+	9.8	0.114	1
negative regulation of delayed rectifier potassium channel activity (GO:1902260)	5	1	0.1	+	9.8	0.114	1
protein localization to endoplasmic reticulum exit site (GO:0070973)	5	1	0.1	+	9.8	0.114	1
base-excision repair, AP site formation (GO:0006285)	5	1	0.1	+	9.8	0.114	1
peptidyl-methionine modification (GO:0018206)	5	1	0.1	+	9.8	0.114	1
establishment of centrosome localization (GO:0051660)	5	1	0.1	+	9.8	0.114	1
extracellular vesicle biogenesis (GO:0140112)	5	1	0.1	+	9.8	0.114	1
negative regulation of endoplasmic reticulum calcium ion concentration (GO:0032471)	5	1	0.1	+	9.8	0.114	1
semicircular canal morphogenesis (GO:0048752)	5	1	0.1	+	9.8	0.114	1
peripheral nervous system myelin maintenance (GO:0032287)	5	1	0.1	+	9.8	0.114	1
regulation of synaptic transmission, cholinergic (GO:0032222)	5	1	0.1	+	9.8	0.114	1
calcium import into the mitochondrion (GO:0036444)	5	1	0.1	+	9.8	0.114	1
negative regulation of thymocyte apoptotic process (GO:0070244)	5	1	0.1	+	9.8	0.114	1
protein auto-ADP-ribosylation (GO:0070213)	5	1	0.1	+	9.8	0.114	1
establishment of protein localization to telomere (GO:0070200)	5	1	0.1	+	9.8	0.114	1
regulation of isotype switching to IgG isotypes (GO:0048302)	5	1	0.1	+	9.8	0.114	1
mRNA 5'-splice site recognition (GO:0000395)	5	1	0.1	+	9.8	0.114	1
detection of external biotic stimulus (GO:0098581)	5	1	0.1	+	9.8	0.114	1
nuclear membrane disassembly (GO:0051081)	5	1	0.1	+	9.8	0.114	1
microtubule severing (GO:0051013)	5	1	0.1	+	9.8	0.114	1
regulation of chemokine-mediated signaling pathway (GO:0070099)	5	1	0.1	+	9.8	0.114	1
histone ubiquitination (GO:0016574)	5	1	0.1	+	9.8	0.114	1
ribosomal subunit export from nucleus (GO:0000054)	5	1	0.1	+	9.8	0.114	1
negative regulation of tubulin deacetylation (GO:1904428)	5	1	0.1	+	9.8	0.114	1
iodide transport (GO:0015705)	5	1	0.1	+	9.8	0.114	1
positive regulation of odontogenesis (GO:0042482)	5	1	0.1	+	9.8	0.114	1
negative regulation of voltage-gated potassium channel activity (GO:1903817)	5	1	0.1	+	9.8	0.114	1
protein localization to non-motile cilium (GO:0097499)	5	1	0.1	+	9.8	0.114	1
membrane disassembly (GO:0030397)	5	1	0.1	+	9.8	0.114	1
regulation of potassium ion export across plasma membrane (GO:1903764)	5	1	0.1	+	9.8	0.114	1
negative regulation of p38MAPK cascade (GO:1903753)	5	1	0.1	+	9.8	0.114	1
cardiac vascular smooth muscle cell differentiation (GO:0060947)	5	1	0.1	+	9.8	0.114	1
antigen processing and presentation of exogenous peptide antigen via MHC class II (GO:0019886)	5	1	0.1	+	9.8	0.114	1
glycosphingolipid catabolic process (GO:0046479)	5	1	0.1	+	9.8	0.114	1
urinary tract smooth muscle contraction (GO:0014848)	5	1	0.1	+	9.8	0.114	1
regulation of acute inflammatory response to antigenic stimulus (GO:0002864)	5	1	0.1	+	9.8	0.114	1
negative regulation of smooth muscle cell apoptotic process (GO:0034392)	5	1	0.1	+	9.8	0.114	1
regulation of ER to Golgi vesicle-mediated transport (GO:0060628)	5	1	0.1	+	9.8	0.114	1
nuclear envelope organization (GO:0006998)	27	2	0.55	+	3.63	0.114	1
mRNA export from nucleus (GO:0006406)	27	2	0.55	+	3.63	0.114	1
cardiac muscle cell contraction (GO:0086003)	27	2	0.55	+	3.63	0.114	1
positive regulation of alpha-beta T cell activation (GO:0046635)	27	2	0.55	+	3.63	0.114	1
establishment of protein localization to mitochondrion (GO:0072655)	27	2	0.55	+	3.63	0.114	1
regulation of membrane depolarization (GO:0003254)	27	2	0.55	+	3.63	0.114	1
positive regulation of transmembrane transport (GO:0034764)	89	4	1.82	+	2.2	0.115	1
chordate embryonic development (GO:0043009)	337	11	6.88	+	1.6	0.115	1
positive regulation of programmed cell death (GO:0043068)	260	9	5.31	+	1.7	0.116	1
microtubule-based movement (GO:0007018)	136	0	2.78	-	< 0.01	0.117	1
homeostasis of number of cells (GO:0048872)	133	0	2.72	-	< 0.01	0.117	1
regulation of heart rate (GO:0002027)	57	3	1.16	+	2.58	0.118	1
smooth muscle contraction (GO:0006939)	28	2	0.57	+	3.5	0.12	1
muscle cell proliferation (GO:0033002)	28	2	0.57	+	3.5	0.12	1
DNA duplex unwinding (GO:0032508)	28	2	0.57	+	3.5	0.12	1
oligosaccharide metabolic process (GO:0009311)	28	2	0.57	+	3.5	0.12	1
regulation of T cell mediated immunity (GO:0002709)	28	2	0.57	+	3.5	0.12	1
lipid localization (GO:0010876)	142	0	2.9	-	< 0.01	0.12	1
determination of bilateral symmetry (GO:0009855)	58	3	1.18	+	2.53	0.122	1
specification of symmetry (GO:0009799)	58	3	1.18	+	2.53	0.122	1
midbrain development (GO:0030901)	58	3	1.18	+	2.53	0.122	1
positive regulation of cellular catabolic process (GO:0031331)	145	0	2.96	-	< 0.01	0.122	1
inorganic cation transmembrane transport (GO:0098662)	267	9	5.45	+	1.65	0.125	1
excitatory postsynaptic potential (GO:0060079)	29	2	0.59	+	3.38	0.127	1
protein monoubiquitination (GO:0006513)	29	2	0.59	+	3.38	0.127	1
positive regulation of transmembrane receptor protein serine/threonine kinase signaling pathway (GO:0090100)	59	3	1.2	+	2.49	0.127	1
regulation of DNA recombination (GO:0000018)	59	3	1.2	+	2.49	0.127	1
signal transduction (GO:0007165)	1885	47	38.48	+	1.22	0.13	1
nucleus organization (GO:0006997)	60	3	1.22	+	2.45	0.131	1
regulation of adaptive immune response based on somatic recombination of immune receptors built from immunoglobulin superfamily domains (GO:0002822)	60	3	1.22	+	2.45	0.131	1
lung saccule development (GO:0060430)	6	1	0.12	+	8.16	0.132	1
ER overload response (GO:0006983)	6	1	0.12	+	8.16	0.132	1
cerebellar granular layer morphogenesis (GO:0021683)	6	1	0.12	+	8.16	0.132	1
antigen processing and presentation via MHC class Ib (GO:0002475)	6	1	0.12	+	8.16	0.132	1
regulation of gamma-delta T cell differentiation (GO:0045586)	6	1	0.12	+	8.16	0.132	1
positive regulation of vasculogenesis (GO:2001214)	6	1	0.12	+	8.16	0.132	1
metanephric glomerulus development (GO:0072224)	6	1	0.12	+	8.16	0.132	1
regulation of platelet-derived growth factor receptor-beta signaling pathway (GO:2000586)	6	1	0.12	+	8.16	0.132	1
inhibitory postsynaptic potential (GO:0060080)	6	1	0.12	+	8.16	0.132	1
regulation of norepinephrine secretion (GO:0014061)	6	1	0.12	+	8.16	0.132	1
positive regulation of glutamate secretion (GO:0014049)	6	1	0.12	+	8.16	0.132	1
mesenchymal cell development (GO:0014031)	6	1	0.12	+	8.16	0.132	1
apical protein localization (GO:0045176)	6	1	0.12	+	8.16	0.132	1
regulation of lamellipodium morphogenesis (GO:2000392)	6	1	0.12	+	8.16	0.132	1
mitotic recombination (GO:0006312)	6	1	0.12	+	8.16	0.132	1
negative regulation of T cell differentiation in thymus (GO:0033085)	6	1	0.12	+	8.16	0.132	1
positive regulation of protein exit from endoplasmic reticulum (GO:0070863)	6	1	0.12	+	8.16	0.132	1
regulation of mast cell activation (GO:0033003)	6	1	0.12	+	8.16	0.132	1
positive regulation of myoblast proliferation (GO:2000288)	6	1	0.12	+	8.16	0.132	1
venous blood vessel morphogenesis (GO:0048845)	6	1	0.12	+	8.16	0.132	1
response to hydrostatic pressure (GO:0051599)	6	1	0.12	+	8.16	0.132	1
regulation of transforming growth factor beta activation (GO:1901388)	6	1	0.12	+	8.16	0.132	1
response to cortisol (GO:0051414)	6	1	0.12	+	8.16	0.132	1
maintenance of postsynaptic specialization structure (GO:0098880)	6	1	0.12	+	8.16	0.132	1
insulin metabolic process (GO:1901142)	6	1	0.12	+	8.16	0.132	1
regulation of relaxation of muscle (GO:1901077)	6	1	0.12	+	8.16	0.132	1
calmodulin dependent kinase signaling pathway (GO:0099004)	6	1	0.12	+	8.16	0.132	1
amacrine cell differentiation (GO:0035881)	6	1	0.12	+	8.16	0.132	1
regulation of mRNA 3'-end processing (GO:0031440)	6	1	0.12	+	8.16	0.132	1
behavioral response to pain (GO:0048266)	6	1	0.12	+	8.16	0.132	1
response to glycoprotein (GO:1904587)	6	1	0.12	+	8.16	0.132	1
response to hyperoxia (GO:0055093)	6	1	0.12	+	8.16	0.132	1
response to interferon-alpha (GO:0035455)	6	1	0.12	+	8.16	0.132	1
leucine transport (GO:0015820)	6	1	0.12	+	8.16	0.132	1
branched-chain amino acid transport (GO:0015803)	6	1	0.12	+	8.16	0.132	1
aromatic amino acid transport (GO:0015801)	6	1	0.12	+	8.16	0.132	1
regulation of amino acid import across plasma membrane (GO:0010958)	6	1	0.12	+	8.16	0.132	1
telomere capping (GO:0016233)	6	1	0.12	+	8.16	0.132	1
cristae formation (GO:0042407)	6	1	0.12	+	8.16	0.132	1
T cell chemotaxis (GO:0010818)	6	1	0.12	+	8.16	0.132	1
positive regulation of ERAD pathway (GO:1904294)	6	1	0.12	+	8.16	0.132	1
regulation of type B pancreatic cell proliferation (GO:0061469)	6	1	0.12	+	8.16	0.132	1
regulation of amino acid transmembrane transport (GO:1903789)	6	1	0.12	+	8.16	0.132	1
regulation of retrograde protein transport, ER to cytosol (GO:1904152)	6	1	0.12	+	8.16	0.132	1
semicircular canal development (GO:0060872)	6	1	0.12	+	8.16	0.132	1
ceramide catabolic process (GO:0046514)	6	1	0.12	+	8.16	0.132	1
lipoprotein catabolic process (GO:0042159)	6	1	0.12	+	8.16	0.132	1
protein import into mitochondrial matrix (GO:0030150)	6	1	0.12	+	8.16	0.132	1
centromere complex assembly (GO:0034508)	6	1	0.12	+	8.16	0.132	1
pericardium morphogenesis (GO:0003344)	6	1	0.12	+	8.16	0.132	1
positive regulation of inflammatory response to antigenic stimulus (GO:0002863)	6	1	0.12	+	8.16	0.132	1
corticospinal tract morphogenesis (GO:0021957)	6	1	0.12	+	8.16	0.132	1
negative regulation of cell maturation (GO:1903430)	6	1	0.12	+	8.16	0.132	1
synaptic vesicle clustering (GO:0097091)	6	1	0.12	+	8.16	0.132	1
regulation of hydrogen peroxide metabolic process (GO:0010310)	6	1	0.12	+	8.16	0.132	1
hypothalamus cell migration (GO:0021855)	6	1	0.12	+	8.16	0.132	1
atrioventricular node development (GO:0003162)	6	1	0.12	+	8.16	0.132	1
regulation of vitamin D biosynthetic process (GO:0060556)	6	1	0.12	+	8.16	0.132	1
cartilage morphogenesis (GO:0060536)	6	1	0.12	+	8.16	0.132	1
amide metabolic process (GO:0043603)	291	2	5.94	-	0.34	0.132	1
homotypic cell-cell adhesion (GO:0034109)	30	2	0.61	+	3.27	0.134	1
ventral spinal cord development (GO:0021517)	30	2	0.61	+	3.27	0.134	1
endoderm formation (GO:0001706)	30	2	0.61	+	3.27	0.134	1
regulation of cardiac muscle cell proliferation (GO:0060043)	30	2	0.61	+	3.27	0.134	1
negative regulation of ion transmembrane transporter activity (GO:0032413)	30	2	0.61	+	3.27	0.134	1
pyruvate metabolic process (GO:0006090)	30	2	0.61	+	3.27	0.134	1
antigen processing and presentation (GO:0019882)	30	2	0.61	+	3.27	0.134	1
response to activity (GO:0014823)	30	2	0.61	+	3.27	0.134	1
cellular response to dopamine (GO:1903351)	30	2	0.61	+	3.27	0.134	1
response to dopamine (GO:1903350)	30	2	0.61	+	3.27	0.134	1
regulation of MAPK cascade (GO:0043408)	298	2	6.08	-	0.33	0.134	1
positive regulation of MAPK cascade (GO:0043410)	215	1	4.39	-	0.23	0.134	1
response to nitrogen compound (GO:1901698)	490	15	10	+	1.5	0.135	1
defense response to other organism (GO:0098542)	299	2	6.1	-	0.33	0.135	1
positive regulation of proteolysis involved in protein catabolic process (GO:1903052)	61	3	1.25	+	2.41	0.136	1
positive regulation of cysteine-type endopeptidase activity (GO:2001056)	61	3	1.25	+	2.41	0.136	1
spindle organization (GO:0007051)	61	3	1.25	+	2.41	0.136	1
response to acid chemical (GO:0001101)	61	3	1.25	+	2.41	0.136	1
positive regulation of cell-substrate adhesion (GO:0010811)	61	3	1.25	+	2.41	0.136	1
positive regulation of cation transmembrane transport (GO:1904064)	61	3	1.25	+	2.41	0.136	1
positive regulation of proteolysis (GO:0045862)	152	6	3.1	+	1.93	0.136	1
reproductive structure development (GO:0048608)	153	6	3.12	+	1.92	0.138	1
response to abiotic stimulus (GO:0009628)	497	15	10.15	+	1.48	0.138	1
cellular response to nitrogen compound (GO:1901699)	299	10	6.1	+	1.64	0.14	1
positive regulation of protein localization to plasma membrane (GO:1903078)	31	2	0.63	+	3.16	0.141	1
mesenchyme morphogenesis (GO:0072132)	31	2	0.63	+	3.16	0.141	1
negative regulation of mononuclear cell proliferation (GO:0032945)	31	2	0.63	+	3.16	0.141	1
regulation of organic acid transport (GO:0032890)	31	2	0.63	+	3.16	0.141	1
DNA geometric change (GO:0032392)	31	2	0.63	+	3.16	0.141	1
protein localization to mitochondrion (GO:0070585)	31	2	0.63	+	3.16	0.141	1
negative regulation of lymphocyte proliferation (GO:0050672)	31	2	0.63	+	3.16	0.141	1
spliceosomal complex assembly (GO:0000245)	31	2	0.63	+	3.16	0.141	1
regulation of cardiac muscle contraction (GO:0055117)	31	2	0.63	+	3.16	0.141	1
positive regulation of epithelial to mesenchymal transition (GO:0010718)	31	2	0.63	+	3.16	0.141	1
endocardial cushion development (GO:0003197)	31	2	0.63	+	3.16	0.141	1
negative regulation of lymphocyte activation (GO:0051250)	62	3	1.27	+	2.37	0.141	1
regulation of T cell proliferation (GO:0042129)	62	3	1.27	+	2.37	0.141	1
protein localization to organelle (GO:0033365)	303	10	6.19	+	1.62	0.143	1
cell communication (GO:0007154)	2090	51	42.66	+	1.2	0.143	1
cartilage development (GO:0051216)	97	4	1.98	+	2.02	0.144	1
positive regulation of monoatomic ion transport (GO:0043270)	97	4	1.98	+	2.02	0.144	1
negative regulation of mitotic cell cycle (GO:0045930)	97	4	1.98	+	2.02	0.144	1
synaptic vesicle cycle (GO:0099504)	63	3	1.29	+	2.33	0.145	1
mitotic spindle organization (GO:0007052)	32	2	0.65	+	3.06	0.148	1
RNA export from nucleus (GO:0006405)	32	2	0.65	+	3.06	0.148	1
negative regulation of transporter activity (GO:0032410)	32	2	0.65	+	3.06	0.148	1
ephrin receptor signaling pathway (GO:0048013)	32	2	0.65	+	3.06	0.148	1
animal organ regeneration (GO:0031100)	32	2	0.65	+	3.06	0.148	1
glomerular filtration (GO:0003094)	7	1	0.14	+	7	0.149	1
positive regulation of T-helper cell differentiation (GO:0045624)	7	1	0.14	+	7	0.149	1
regulation of axon guidance (GO:1902667)	7	1	0.14	+	7	0.149	1
spinal cord association neuron differentiation (GO:0021527)	7	1	0.14	+	7	0.149	1
prepulse inhibition (GO:0060134)	7	1	0.14	+	7	0.149	1
positive regulation of transforming growth factor beta production (GO:0071636)	7	1	0.14	+	7	0.149	1
endodermal cell fate commitment (GO:0001711)	7	1	0.14	+	7	0.149	1
telomere maintenance via telomerase (GO:0007004)	7	1	0.14	+	7	0.149	1
regulation of cell communication by electrical coupling involved in cardiac conduction (GO:1901844)	7	1	0.14	+	7	0.149	1
regulation of interleukin-5 production (GO:0032674)	7	1	0.14	+	7	0.149	1
regulation of immature T cell proliferation in thymus (GO:0033084)	7	1	0.14	+	7	0.149	1
regulation of immature T cell proliferation (GO:0033083)	7	1	0.14	+	7	0.149	1
regulation of myoblast proliferation (GO:2000291)	7	1	0.14	+	7	0.149	1
DNA unwinding involved in DNA replication (GO:0006268)	7	1	0.14	+	7	0.149	1
sebaceous gland development (GO:0048733)	7	1	0.14	+	7	0.149	1
double-strand break repair via break-induced replication (GO:0000727)	7	1	0.14	+	7	0.149	1
regulation of pigmentation (GO:0120305)	7	1	0.14	+	7	0.149	1
positive regulation of behavior (GO:0048520)	7	1	0.14	+	7	0.149	1
positive regulation of potassium ion transmembrane transporter activity (GO:1901018)	7	1	0.14	+	7	0.149	1
regulation of thymocyte apoptotic process (GO:0070243)	7	1	0.14	+	7	0.149	1
protein homotrimerization (GO:0070207)	7	1	0.14	+	7	0.149	1
positive regulation of urine volume (GO:0035810)	7	1	0.14	+	7	0.149	1
response to increased oxygen levels (GO:0036296)	7	1	0.14	+	7	0.149	1
astral microtubule organization (GO:0030953)	7	1	0.14	+	7	0.149	1
sulfur amino acid transport (GO:0000101)	7	1	0.14	+	7	0.149	1
oligosaccharide catabolic process (GO:0009313)	7	1	0.14	+	7	0.149	1
regulation of developmental pigmentation (GO:0048070)	7	1	0.14	+	7	0.149	1
basic amino acid transport (GO:0015802)	7	1	0.14	+	7	0.149	1
negative regulation of nucleocytoplasmic transport (GO:0046823)	7	1	0.14	+	7	0.149	1
tRNA methylation (GO:0030488)	7	1	0.14	+	7	0.149	1
thyroid hormone metabolic process (GO:0042403)	7	1	0.14	+	7	0.149	1
pericyte cell differentiation (GO:1904238)	7	1	0.14	+	7	0.149	1
fibroblast migration (GO:0010761)	7	1	0.14	+	7	0.149	1
regulation of nitric oxide mediated signal transduction (GO:0010749)	7	1	0.14	+	7	0.149	1
regulation of gamma-delta T cell activation (GO:0046643)	7	1	0.14	+	7	0.149	1
antigen processing and presentation of endogenous peptide antigen via MHC class I (GO:0019885)	7	1	0.14	+	7	0.149	1
chondrocyte differentiation involved in endochondral bone morphogenesis (GO:0003413)	7	1	0.14	+	7	0.149	1
positive regulation of calcium ion transport into cytosol (GO:0010524)	7	1	0.14	+	7	0.149	1
regulation of skeletal muscle contraction (GO:0014819)	7	1	0.14	+	7	0.149	1
positive regulation of aspartic-type endopeptidase activity involved in amyloid precursor protein catabolic process (GO:1902961)	7	1	0.14	+	7	0.149	1
regulation of aspartic-type endopeptidase activity involved in amyloid precursor protein catabolic process (GO:1902959)	7	1	0.14	+	7	0.149	1
cardiac chamber formation (GO:0003207)	7	1	0.14	+	7	0.149	1
peptidyl-proline hydroxylation (GO:0019511)	7	1	0.14	+	7	0.149	1
adaptive immune response based on somatic recombination of immune receptors built from immunoglobulin superfamily domains (GO:0002460)	64	3	1.31	+	2.3	0.15	1
liver development (GO:0001889)	64	3	1.31	+	2.3	0.15	1
regulation of BMP signaling pathway (GO:0030510)	64	3	1.31	+	2.3	0.15	1
regulation of reproductive process (GO:2000241)	99	4	2.02	+	1.98	0.151	1
mesenchymal cell differentiation (GO:0048762)	99	4	2.02	+	1.98	0.151	1
retina morphogenesis in camera-type eye (GO:0060042)	33	2	0.67	+	2.97	0.155	1
chemical synaptic transmission, postsynaptic (GO:0099565)	33	2	0.67	+	2.97	0.155	1
spindle assembly (GO:0051225)	33	2	0.67	+	2.97	0.155	1
tight junction organization (GO:0120193)	33	2	0.67	+	2.97	0.155	1
cytoplasmic microtubule organization (GO:0031122)	33	2	0.67	+	2.97	0.155	1
regulation of alpha-beta T cell differentiation (GO:0046637)	33	2	0.67	+	2.97	0.155	1
positive regulation of organ growth (GO:0046622)	33	2	0.67	+	2.97	0.155	1
adherens junction organization (GO:0034332)	33	2	0.67	+	2.97	0.155	1
regulation of muscle contraction (GO:0006937)	65	3	1.33	+	2.26	0.155	1
positive regulation of cytosolic calcium ion concentration (GO:0007204)	65	3	1.33	+	2.26	0.155	1
protein dephosphorylation (GO:0006470)	65	3	1.33	+	2.26	0.155	1
regulation of mitotic cell cycle (GO:0007346)	235	8	4.8	+	1.67	0.155	1
skin development (GO:0043588)	101	4	2.06	+	1.94	0.158	1
postsynapse organization (GO:0099173)	66	3	1.35	+	2.23	0.16	1
regulation of production of molecular mediator of immune response (GO:0002700)	66	3	1.35	+	2.23	0.16	1
hepaticobiliary system development (GO:0061008)	66	3	1.35	+	2.23	0.16	1
telencephalon cell migration (GO:0022029)	34	2	0.69	+	2.88	0.162	1
regulation of sodium ion transmembrane transport (GO:1902305)	34	2	0.69	+	2.88	0.162	1
actin polymerization or depolymerization (GO:0008154)	34	2	0.69	+	2.88	0.162	1
anatomical structure homeostasis (GO:0060249)	102	4	2.08	+	1.92	0.162	1
tissue homeostasis (GO:0001894)	102	4	2.08	+	1.92	0.162	1
cell fate commitment (GO:0045165)	167	6	3.41	+	1.76	0.162	1
response to cytokine (GO:0034097)	333	3	6.8	-	0.44	0.163	1
regulation of adaptive immune response (GO:0002819)	67	3	1.37	+	2.19	0.164	1
antigen processing and presentation of endogenous peptide antigen (GO:0002483)	8	1	0.16	+	6.12	0.166	1
positive regulation of neurotransmitter secretion (GO:0001956)	8	1	0.16	+	6.12	0.166	1
negative regulation of sodium ion transmembrane transporter activity (GO:2000650)	8	1	0.16	+	6.12	0.166	1
negative regulation of sodium ion transmembrane transport (GO:1902306)	8	1	0.16	+	6.12	0.166	1
positive regulation of protein sumoylation (GO:0033235)	8	1	0.16	+	6.12	0.166	1
regulation of glutamate secretion (GO:0014048)	8	1	0.16	+	6.12	0.166	1
regulation of circadian sleep/wake cycle, sleep (GO:0045187)	8	1	0.16	+	6.12	0.166	1
cellular response to ATP (GO:0071318)	8	1	0.16	+	6.12	0.166	1
ventricular cardiac muscle cell membrane repolarization (GO:0099625)	8	1	0.16	+	6.12	0.166	1
regulation of peptidyl-cysteine S-nitrosylation (GO:2000169)	8	1	0.16	+	6.12	0.166	1
excitatory chemical synaptic transmission (GO:0098976)	8	1	0.16	+	6.12	0.166	1
maintenance of protein location in nucleus (GO:0051457)	8	1	0.16	+	6.12	0.166	1
membrane repolarization during ventricular cardiac muscle cell action potential (GO:0098915)	8	1	0.16	+	6.12	0.166	1
dendrite self-avoidance (GO:0070593)	8	1	0.16	+	6.12	0.166	1
negative regulation of lyase activity (GO:0051350)	8	1	0.16	+	6.12	0.166	1
response to food (GO:0032094)	8	1	0.16	+	6.12	0.166	1
negative regulation of potassium ion transmembrane transporter activity (GO:1901017)	8	1	0.16	+	6.12	0.166	1
protein trimerization (GO:0070206)	8	1	0.16	+	6.12	0.166	1
regulation of urine volume (GO:0035809)	8	1	0.16	+	6.12	0.166	1
positive regulation of nitric-oxide synthase activity (GO:0051000)	8	1	0.16	+	6.12	0.166	1
establishment of protein localization to chromosome (GO:0070199)	8	1	0.16	+	6.12	0.166	1
positive regulation of aspartic-type peptidase activity (GO:1905247)	8	1	0.16	+	6.12	0.166	1
regulation of aspartic-type peptidase activity (GO:1905245)	8	1	0.16	+	6.12	0.166	1
response to water (GO:0009415)	8	1	0.16	+	6.12	0.166	1
astrocyte activation (GO:0048143)	8	1	0.16	+	6.12	0.166	1
myelin maintenance (GO:0043217)	8	1	0.16	+	6.12	0.166	1
positive regulation of circadian rhythm (GO:0042753)	8	1	0.16	+	6.12	0.166	1
relaxation of cardiac muscle (GO:0055119)	8	1	0.16	+	6.12	0.166	1
pyrimidine deoxyribonucleotide catabolic process (GO:0009223)	8	1	0.16	+	6.12	0.166	1
primary miRNA processing (GO:0031053)	8	1	0.16	+	6.12	0.166	1
response to caffeine (GO:0031000)	8	1	0.16	+	6.12	0.166	1
cellular response to forskolin (GO:1904322)	8	1	0.16	+	6.12	0.166	1
response to forskolin (GO:1904321)	8	1	0.16	+	6.12	0.166	1
motor neuron migration (GO:0097475)	8	1	0.16	+	6.12	0.166	1
renal filtration (GO:0097205)	8	1	0.16	+	6.12	0.166	1
trophoblast giant cell differentiation (GO:0060707)	8	1	0.16	+	6.12	0.166	1
short-term memory (GO:0007614)	8	1	0.16	+	6.12	0.166	1
adherens junction assembly (GO:0034333)	8	1	0.16	+	6.12	0.166	1
vascular wound healing (GO:0061042)	8	1	0.16	+	6.12	0.166	1
olfactory bulb interneuron differentiation (GO:0021889)	8	1	0.16	+	6.12	0.166	1
mitral valve morphogenesis (GO:0003183)	8	1	0.16	+	6.12	0.166	1
mitral valve development (GO:0003174)	8	1	0.16	+	6.12	0.166	1
chromosome organization (GO:0051276)	169	6	3.45	+	1.74	0.166	1
cellular nitrogen compound biosynthetic process (GO:0044271)	584	7	11.92	-	0.59	0.167	1
regulation of proteolysis (GO:0030162)	244	8	4.98	+	1.61	0.168	1
cardiac muscle contraction (GO:0060048)	35	2	0.71	+	2.8	0.169	1
regulation of synaptic transmission, glutamatergic (GO:0051966)	35	2	0.71	+	2.8	0.169	1
DNA modification (GO:0006304)	35	2	0.71	+	2.8	0.169	1
cellular response to amino acid stimulus (GO:0071230)	35	2	0.71	+	2.8	0.169	1
export across plasma membrane (GO:0140115)	35	2	0.71	+	2.8	0.169	1
DNA conformation change (GO:0071103)	35	2	0.71	+	2.8	0.169	1
negative regulation of leukocyte proliferation (GO:0070664)	35	2	0.71	+	2.8	0.169	1
actin-mediated cell contraction (GO:0070252)	35	2	0.71	+	2.8	0.169	1
positive regulation of calcium ion transmembrane transport (GO:1904427)	35	2	0.71	+	2.8	0.169	1
intrinsic apoptotic signaling pathway in response to DNA damage (GO:0008630)	35	2	0.71	+	2.8	0.169	1
positive regulation of protein localization to cell periphery (GO:1904377)	35	2	0.71	+	2.8	0.169	1
negative regulation of epithelial cell migration (GO:0010633)	35	2	0.71	+	2.8	0.169	1
positive regulation of DNA recombination (GO:0045911)	35	2	0.71	+	2.8	0.169	1
regulation of actin filament polymerization (GO:0030833)	68	3	1.39	+	2.16	0.169	1
regulation of protein localization to cell periphery (GO:1904375)	68	3	1.39	+	2.16	0.169	1
embryo development ending in birth or egg hatching (GO:0009792)	349	11	7.12	+	1.54	0.171	1
forebrain development (GO:0030900)	247	8	5.04	+	1.59	0.172	1
coagulation (GO:0050817)	69	3	1.41	+	2.13	0.174	1
positive regulation of monoatomic ion transmembrane transport (GO:0034767)	69	3	1.41	+	2.13	0.174	1
response to organophosphorus (GO:0046683)	69	3	1.41	+	2.13	0.174	1
cardiac chamber morphogenesis (GO:0003206)	69	3	1.41	+	2.13	0.174	1
blood coagulation (GO:0007596)	69	3	1.41	+	2.13	0.174	1
morphogenesis of an epithelium (GO:0002009)	248	8	5.06	+	1.58	0.174	1
cellular response to endogenous stimulus (GO:0071495)	601	17	12.27	+	1.39	0.175	1
reproductive process (GO:0022414)	601	17	12.27	+	1.39	0.175	1
embryonic digit morphogenesis (GO:0042733)	36	2	0.73	+	2.72	0.176	1
regulation of cardiac muscle tissue growth (GO:0055021)	36	2	0.73	+	2.72	0.176	1
positive regulation of immune system process (GO:0002684)	356	11	7.27	+	1.51	0.176	1
sulfur compound metabolic process (GO:0006790)	112	0	2.29	-	< 0.01	0.176	1
regulation of cell size (GO:0008361)	114	0	2.33	-	< 0.01	0.176	1
biological process involved in symbiotic interaction (GO:0044403)	117	0	2.39	-	< 0.01	0.177	1
viral process (GO:0016032)	117	0	2.39	-	< 0.01	0.177	1
vesicle-mediated transport in synapse (GO:0099003)	70	3	1.43	+	2.1	0.179	1
regulation of cellular response to growth factor stimulus (GO:0090287)	175	6	3.57	+	1.68	0.179	1
alcohol metabolic process (GO:0006066)	120	0	2.45	-	< 0.01	0.179	1
muscle tissue development (GO:0060537)	176	6	3.59	+	1.67	0.181	1
regulation of secretion (GO:0051046)	272	2	5.55	-	0.36	0.181	1
lipid transport (GO:0006869)	124	0	2.53	-	< 0.01	0.182	1
positive regulation of acute inflammatory response (GO:0002675)	9	1	0.18	+	5.44	0.183	1
embryonic skeletal joint development (GO:0072498)	9	1	0.18	+	5.44	0.183	1
cerebellar granular layer development (GO:0021681)	9	1	0.18	+	5.44	0.183	1
mitochondrial calcium ion transmembrane transport (GO:0006851)	9	1	0.18	+	5.44	0.183	1
humoral immune response mediated by circulating immunoglobulin (GO:0002455)	9	1	0.18	+	5.44	0.183	1
regulation of respiratory burst (GO:0060263)	9	1	0.18	+	5.44	0.183	1
negative regulation of mononuclear cell migration (GO:0071676)	9	1	0.18	+	5.44	0.183	1
negative regulation of transforming growth factor beta production (GO:0071635)	9	1	0.18	+	5.44	0.183	1
regulation of double-strand break repair via nonhomologous end joining (GO:2001032)	9	1	0.18	+	5.44	0.183	1
negative regulation of focal adhesion assembly (GO:0051895)	9	1	0.18	+	5.44	0.183	1
neuronal ion channel clustering (GO:0045161)	9	1	0.18	+	5.44	0.183	1
neurotransmitter receptor localization to postsynaptic specialization membrane (GO:0099645)	9	1	0.18	+	5.44	0.183	1
protein localization to postsynaptic specialization membrane (GO:0099633)	9	1	0.18	+	5.44	0.183	1
RNA-templated DNA biosynthetic process (GO:0006278)	9	1	0.18	+	5.44	0.183	1
glutamatergic neuron differentiation (GO:1905962)	9	1	0.18	+	5.44	0.183	1
alanine transport (GO:0032328)	9	1	0.18	+	5.44	0.183	1
negative regulation of potassium ion transmembrane transport (GO:1901380)	9	1	0.18	+	5.44	0.183	1
negative regulation of telomere maintenance via telomerase (GO:0032211)	9	1	0.18	+	5.44	0.183	1
notochord morphogenesis (GO:0048570)	9	1	0.18	+	5.44	0.183	1
G1 to G0 transition (GO:0070314)	9	1	0.18	+	5.44	0.183	1
lateral mesoderm development (GO:0048368)	9	1	0.18	+	5.44	0.183	1
vascular associated smooth muscle cell differentiation (GO:0035886)	9	1	0.18	+	5.44	0.183	1
detection of biotic stimulus (GO:0009595)	9	1	0.18	+	5.44	0.183	1
response to pain (GO:0048265)	9	1	0.18	+	5.44	0.183	1
oligosaccharide biosynthetic process (GO:0009312)	9	1	0.18	+	5.44	0.183	1
regulation of circadian sleep/wake cycle (GO:0042749)	9	1	0.18	+	5.44	0.183	1
regulation of synaptic vesicle endocytosis (GO:1900242)	9	1	0.18	+	5.44	0.183	1
calcium-mediated signaling using intracellular calcium source (GO:0035584)	9	1	0.18	+	5.44	0.183	1
cellular response to interferon-beta (GO:0035458)	9	1	0.18	+	5.44	0.183	1
negative regulation of substrate adhesion-dependent cell spreading (GO:1900025)	9	1	0.18	+	5.44	0.183	1
negative regulation of cell-substrate junction organization (GO:0150118)	9	1	0.18	+	5.44	0.183	1
GDP metabolic process (GO:0046710)	9	1	0.18	+	5.44	0.183	1
negative regulation of sodium ion transport (GO:0010766)	9	1	0.18	+	5.44	0.183	1
stabilization of membrane potential (GO:0030322)	9	1	0.18	+	5.44	0.183	1
male sex determination (GO:0030238)	9	1	0.18	+	5.44	0.183	1
positive regulation of cardiac muscle hypertrophy (GO:0010613)	9	1	0.18	+	5.44	0.183	1
antigen processing and presentation of endogenous antigen (GO:0019883)	9	1	0.18	+	5.44	0.183	1
venous blood vessel development (GO:0060841)	9	1	0.18	+	5.44	0.183	1
neutrophil activation (GO:0042119)	9	1	0.18	+	5.44	0.183	1
cardiac muscle hypertrophy in response to stress (GO:0014898)	9	1	0.18	+	5.44	0.183	1
cardiac muscle adaptation (GO:0014887)	9	1	0.18	+	5.44	0.183	1
muscle hypertrophy in response to stress (GO:0003299)	9	1	0.18	+	5.44	0.183	1
positive regulation of muscle hypertrophy (GO:0014742)	9	1	0.18	+	5.44	0.183	1
protein K6-linked ubiquitination (GO:0085020)	9	1	0.18	+	5.44	0.183	1
negative regulation of dendritic spine development (GO:0061000)	9	1	0.18	+	5.44	0.183	1
cell fate commitment involved in pattern specification (GO:0060581)	9	1	0.18	+	5.44	0.183	1
ventral spinal cord interneuron fate commitment (GO:0060579)	9	1	0.18	+	5.44	0.183	1
cellular response to catecholamine stimulus (GO:0071870)	37	2	0.76	+	2.65	0.183	1
cellular response to monoamine stimulus (GO:0071868)	37	2	0.76	+	2.65	0.183	1
forebrain cell migration (GO:0021885)	37	2	0.76	+	2.65	0.183	1
male gonad development (GO:0008584)	71	3	1.45	+	2.07	0.184	1
development of primary male sexual characteristics (GO:0046546)	71	3	1.45	+	2.07	0.184	1
negative regulation of leukocyte activation (GO:0002695)	71	3	1.45	+	2.07	0.184	1
response to virus (GO:0009615)	127	0	2.59	-	< 0.01	0.186	1
regulation of hormone secretion (GO:0046883)	128	0	2.61	-	< 0.01	0.187	1
phagocytosis (GO:0006909)	72	3	1.47	+	2.04	0.189	1
regulation of double-strand break repair (GO:2000779)	72	3	1.47	+	2.04	0.189	1
cardiac septum development (GO:0003279)	72	3	1.47	+	2.04	0.189	1
hemostasis (GO:0007599)	72	3	1.47	+	2.04	0.189	1
connective tissue development (GO:0061448)	125	5	2.55	+	1.96	0.189	1
monoatomic cation transmembrane transport (GO:0098655)	277	9	5.65	+	1.59	0.189	1
regulation of translation (GO:0006417)	191	1	3.9	-	0.26	0.189	1
amide biosynthetic process (GO:0043604)	191	1	3.9	-	0.26	0.189	1
response to catecholamine (GO:0071869)	38	2	0.78	+	2.58	0.19	1
response to monoamine (GO:0071867)	38	2	0.78	+	2.58	0.19	1
regulation of amine transport (GO:0051952)	38	2	0.78	+	2.58	0.19	1
cardiac conduction (GO:0061337)	38	2	0.78	+	2.58	0.19	1
cellular component morphogenesis (GO:0032989)	372	11	7.59	+	1.45	0.192	1
multicellular organismal reproductive process (GO:0048609)	373	11	7.61	+	1.44	0.193	1
formation of primary germ layer (GO:0001704)	73	3	1.49	+	2.01	0.194	1
metal ion transport (GO:0030001)	283	9	5.78	+	1.56	0.194	1
macromolecule catabolic process (GO:0009057)	397	4	8.1	-	0.49	0.195	1
vascular process in circulatory system (GO:0003018)	130	5	2.65	+	1.88	0.197	1
regulation of heart growth (GO:0060420)	39	2	0.8	+	2.51	0.198	1
neurotransmitter secretion (GO:0007269)	39	2	0.8	+	2.51	0.198	1
regulation of focal adhesion assembly (GO:0051893)	39	2	0.8	+	2.51	0.198	1
signal release from synapse (GO:0099643)	39	2	0.8	+	2.51	0.198	1
positive regulation of ion transmembrane transporter activity (GO:0032414)	39	2	0.8	+	2.51	0.198	1
regulation of cell-substrate junction assembly (GO:0090109)	39	2	0.8	+	2.51	0.198	1
response to heat (GO:0009408)	39	2	0.8	+	2.51	0.198	1
protein localization to chromosome (GO:0034502)	39	2	0.8	+	2.51	0.198	1
myotube differentiation (GO:0014902)	39	2	0.8	+	2.51	0.198	1
sensory perception of chemical stimulus (GO:0007606)	39	2	0.8	+	2.51	0.198	1
response to UV-B (GO:0010224)	10	1	0.2	+	4.9	0.199	1
toll-like receptor 4 signaling pathway (GO:0034142)	10	1	0.2	+	4.9	0.199	1
response to X-ray (GO:0010165)	10	1	0.2	+	4.9	0.199	1
regulation of DNA strand elongation (GO:0060382)	10	1	0.2	+	4.9	0.199	1
antigen processing and presentation of exogenous peptide antigen (GO:0002478)	10	1	0.2	+	4.9	0.199	1
regulation of vasculogenesis (GO:2001212)	10	1	0.2	+	4.9	0.199	1
synaptic transmission, cholinergic (GO:0007271)	10	1	0.2	+	4.9	0.199	1
ventral spinal cord interneuron differentiation (GO:0021514)	10	1	0.2	+	4.9	0.199	1
positive regulation of glial cell proliferation (GO:0060252)	10	1	0.2	+	4.9	0.199	1
NADH regeneration (GO:0006735)	10	1	0.2	+	4.9	0.199	1
mRNA cis splicing, via spliceosome (GO:0045292)	10	1	0.2	+	4.9	0.199	1
protein transmembrane import into intracellular organelle (GO:0044743)	10	1	0.2	+	4.9	0.199	1
neuron projection extension involved in neuron projection guidance (GO:1902284)	10	1	0.2	+	4.9	0.199	1
cellular response to fluid shear stress (GO:0071498)	10	1	0.2	+	4.9	0.199	1
negative regulation of interleukin-2 production (GO:0032703)	10	1	0.2	+	4.9	0.199	1
regulation of the force of heart contraction (GO:0002026)	10	1	0.2	+	4.9	0.199	1
pyrimidine nucleotide catabolic process (GO:0006244)	10	1	0.2	+	4.9	0.199	1
forebrain morphogenesis (GO:0048853)	10	1	0.2	+	4.9	0.199	1
axon extension involved in axon guidance (GO:0048846)	10	1	0.2	+	4.9	0.199	1
regulation of DNA damage checkpoint (GO:2000001)	10	1	0.2	+	4.9	0.199	1
negative regulation of T cell receptor signaling pathway (GO:0050860)	10	1	0.2	+	4.9	0.199	1
keratinocyte proliferation (GO:0043616)	10	1	0.2	+	4.9	0.199	1
regulation of postsynaptic neurotransmitter receptor internalization (GO:0099149)	10	1	0.2	+	4.9	0.199	1
chondrocyte proliferation (GO:0035988)	10	1	0.2	+	4.9	0.199	1
peptidyl-threonine dephosphorylation (GO:0035970)	10	1	0.2	+	4.9	0.199	1
G protein-coupled serotonin receptor signaling pathway (GO:0098664)	10	1	0.2	+	4.9	0.199	1
negative regulation of DNA damage response, signal transduction by p53 class mediator (GO:0043518)	10	1	0.2	+	4.9	0.199	1
protein localization to chromosome, telomeric region (GO:0070198)	10	1	0.2	+	4.9	0.199	1
granulocyte activation (GO:0036230)	10	1	0.2	+	4.9	0.199	1
regulation of vitamin metabolic process (GO:0030656)	10	1	0.2	+	4.9	0.199	1
glucose catabolic process to pyruvate (GO:0061718)	10	1	0.2	+	4.9	0.199	1
response to interferon-beta (GO:0035456)	10	1	0.2	+	4.9	0.199	1
canonical glycolysis (GO:0061621)	10	1	0.2	+	4.9	0.199	1
telomere maintenance via telomere lengthening (GO:0010833)	10	1	0.2	+	4.9	0.199	1
regulation of cell communication by electrical coupling (GO:0010649)	10	1	0.2	+	4.9	0.199	1
regulation of platelet-derived growth factor receptor signaling pathway (GO:0010640)	10	1	0.2	+	4.9	0.199	1
pancreatic A cell differentiation (GO:0003310)	10	1	0.2	+	4.9	0.199	1
regulation of synaptic vesicle recycling (GO:1903421)	10	1	0.2	+	4.9	0.199	1
positive regulation of isotype switching (GO:0045830)	10	1	0.2	+	4.9	0.199	1
epithelial to mesenchymal transition involved in endocardial cushion formation (GO:0003198)	10	1	0.2	+	4.9	0.199	1
sinoatrial node development (GO:0003163)	10	1	0.2	+	4.9	0.199	1
morphogenesis of an epithelial fold (GO:0060571)	10	1	0.2	+	4.9	0.199	1
actin filament organization (GO:0007015)	132	5	2.69	+	1.86	0.201	1
immune effector process (GO:0002252)	133	5	2.72	+	1.84	0.202	1
locomotion (GO:0040011)	134	5	2.74	+	1.83	0.204	1
regulation of type II interferon production (GO:0032649)	40	2	0.82	+	2.45	0.205	1
neural retina development (GO:0003407)	40	2	0.82	+	2.45	0.205	1
negative regulation of transmembrane receptor protein serine/threonine kinase signaling pathway (GO:0090101)	75	3	1.53	+	1.96	0.205	1
import across plasma membrane (GO:0098739)	75	3	1.53	+	1.96	0.205	1
protein-containing complex localization (GO:0031503)	75	3	1.53	+	1.96	0.205	1
response to UV (GO:0009411)	75	3	1.53	+	1.96	0.205	1
regulation of leukocyte mediated immunity (GO:0002703)	75	3	1.53	+	1.96	0.205	1
cytoskeleton organization (GO:0007010)	537	15	10.96	+	1.37	0.206	1
regulation of cell-cell adhesion (GO:0022407)	210	7	4.29	+	1.63	0.209	1
camera-type eye morphogenesis (GO:0048593)	76	3	1.55	+	1.93	0.21	1
regulation of actin polymerization or depolymerization (GO:0008064)	76	3	1.55	+	1.93	0.21	1
positive regulation of cell-cell adhesion (GO:0022409)	137	5	2.8	+	1.79	0.21	1
cell activation (GO:0001775)	297	9	6.06	+	1.48	0.211	1
protein metabolic process (GO:0019538)	1443	23	29.46	-	0.78	0.211	1
cardiac muscle cell differentiation (GO:0055007)	41	2	0.84	+	2.39	0.212	1
negative regulation of cation transmembrane transport (GO:1904063)	41	2	0.84	+	2.39	0.212	1
regulation of mitotic metaphase/anaphase transition (GO:0030071)	41	2	0.84	+	2.39	0.212	1
somite development (GO:0061053)	41	2	0.84	+	2.39	0.212	1
skeletal muscle contraction (GO:0003009)	11	1	0.22	+	4.45	0.215	1
substrate-dependent cell migration (GO:0006929)	11	1	0.22	+	4.45	0.215	1
negative regulation of osteoclast differentiation (GO:0045671)	11	1	0.22	+	4.45	0.215	1
binding of sperm to zona pellucida (GO:0007339)	11	1	0.22	+	4.45	0.215	1
positive regulation of T cell mediated cytotoxicity (GO:0001916)	11	1	0.22	+	4.45	0.215	1
regulation of T cell mediated cytotoxicity (GO:0001914)	11	1	0.22	+	4.45	0.215	1
serotonin receptor signaling pathway (GO:0007210)	11	1	0.22	+	4.45	0.215	1
natural killer cell mediated immunity (GO:0002228)	11	1	0.22	+	4.45	0.215	1
pericardium development (GO:0060039)	11	1	0.22	+	4.45	0.215	1
sarcomere organization (GO:0045214)	11	1	0.22	+	4.45	0.215	1
positive regulation of interleukin-17 production (GO:0032740)	11	1	0.22	+	4.45	0.215	1
regulation of protein exit from endoplasmic reticulum (GO:0070861)	11	1	0.22	+	4.45	0.215	1
cellular response to cadmium ion (GO:0071276)	11	1	0.22	+	4.45	0.215	1
negative regulation of chondrocyte differentiation (GO:0032331)	11	1	0.22	+	4.45	0.215	1
epithelial cell-cell adhesion (GO:0090136)	11	1	0.22	+	4.45	0.215	1
relaxation of muscle (GO:0090075)	11	1	0.22	+	4.45	0.215	1
regulation of monocyte chemotaxis (GO:0090025)	11	1	0.22	+	4.45	0.215	1
regulation of neutrophil chemotaxis (GO:0090022)	11	1	0.22	+	4.45	0.215	1
negative regulation of antigen receptor-mediated signaling pathway (GO:0050858)	11	1	0.22	+	4.45	0.215	1
membrane raft organization (GO:0031579)	11	1	0.22	+	4.45	0.215	1
positive regulation of DNA damage response, signal transduction by p53 class mediator (GO:0043517)	11	1	0.22	+	4.45	0.215	1
retinoic acid receptor signaling pathway (GO:0048384)	11	1	0.22	+	4.45	0.215	1
negative regulation of T cell apoptotic process (GO:0070233)	11	1	0.22	+	4.45	0.215	1
amyloid precursor protein metabolic process (GO:0042982)	11	1	0.22	+	4.45	0.215	1
clathrin coat assembly (GO:0048268)	11	1	0.22	+	4.45	0.215	1
lymphocyte chemotaxis (GO:0048247)	11	1	0.22	+	4.45	0.215	1
negative regulation of potassium ion transport (GO:0043267)	11	1	0.22	+	4.45	0.215	1
pyrimidine deoxyribonucleotide metabolic process (GO:0009219)	11	1	0.22	+	4.45	0.215	1
regulation of cardiac muscle contraction by regulation of the release of sequestered calcium ion (GO:0010881)	11	1	0.22	+	4.45	0.215	1
regulation of ERAD pathway (GO:1904292)	11	1	0.22	+	4.45	0.215	1
natural killer cell mediated cytotoxicity (GO:0042267)	11	1	0.22	+	4.45	0.215	1
extracellular matrix disassembly (GO:0022617)	11	1	0.22	+	4.45	0.215	1
antigen processing and presentation of exogenous antigen (GO:0019884)	11	1	0.22	+	4.45	0.215	1
regulation of calcium ion transport into cytosol (GO:0010522)	11	1	0.22	+	4.45	0.215	1
mammary gland epithelial cell differentiation (GO:0060644)	11	1	0.22	+	4.45	0.215	1
regulation of smooth muscle cell apoptotic process (GO:0034391)	11	1	0.22	+	4.45	0.215	1
cardiac right ventricle morphogenesis (GO:0003215)	11	1	0.22	+	4.45	0.215	1
negative regulation of leukocyte chemotaxis (GO:0002689)	11	1	0.22	+	4.45	0.215	1
neuromuscular process (GO:0050905)	77	3	1.57	+	1.91	0.215	1
regulation of actin filament length (GO:0030832)	77	3	1.57	+	1.91	0.215	1
wound healing (GO:0042060)	140	5	2.86	+	1.75	0.217	1
positive regulation of catalytic activity (GO:0043085)	421	12	8.59	+	1.4	0.217	1
biosynthetic process (GO:0009058)	1496	24	30.54	-	0.79	0.217	1
regulation of metaphase/anaphase transition of cell cycle (GO:1902099)	42	2	0.86	+	2.33	0.22	1
leukocyte chemotaxis (GO:0030595)	42	2	0.86	+	2.33	0.22	1
regulation of cell-substrate junction organization (GO:0150116)	42	2	0.86	+	2.33	0.22	1
keratinocyte differentiation (GO:0030216)	42	2	0.86	+	2.33	0.22	1
epidermal cell differentiation (GO:0009913)	78	3	1.59	+	1.88	0.22	1
regulation of cysteine-type endopeptidase activity involved in apoptotic process (GO:0043281)	78	3	1.59	+	1.88	0.22	1
organonitrogen compound catabolic process (GO:1901565)	438	5	8.94	-	0.56	0.22	1
response to other organism (GO:0051707)	442	5	9.02	-	0.55	0.22	1
cellular catabolic process (GO:0044248)	442	5	9.02	-	0.55	0.22	1
response to external biotic stimulus (GO:0043207)	442	5	9.02	-	0.55	0.22	1
regulation of protein stability (GO:0031647)	143	5	2.92	+	1.71	0.223	1
response to light stimulus (GO:0009416)	143	5	2.92	+	1.71	0.223	1
cellular process (GO:0009987)	5697	123	116.3	+	1.06	0.223	1
negative regulation of cell-cell adhesion (GO:0022408)	79	3	1.61	+	1.86	0.226	1
organelle organization (GO:0006996)	1241	31	25.33	+	1.22	0.226	1
positive regulation of transporter activity (GO:0032411)	43	2	0.88	+	2.28	0.227	1
catabolic process (GO:0009056)	786	11	16.05	-	0.69	0.227	1
positive regulation of hydrolase activity (GO:0051345)	223	7	4.55	+	1.54	0.229	1
signaling (GO:0023052)	2020	48	41.24	+	1.16	0.229	1
regulation of acute inflammatory response (GO:0002673)	12	1	0.24	+	4.08	0.231	1
positive regulation of epidermal growth factor receptor signaling pathway (GO:0045742)	12	1	0.24	+	4.08	0.231	1
atrial septum morphogenesis (GO:0060413)	12	1	0.24	+	4.08	0.231	1
dorsal spinal cord development (GO:0021516)	12	1	0.24	+	4.08	0.231	1
negative regulation of double-strand break repair (GO:2000780)	12	1	0.24	+	4.08	0.231	1
protein kinase C-activating G protein-coupled receptor signaling pathway (GO:0007205)	12	1	0.24	+	4.08	0.231	1
cell differentiation involved in metanephros development (GO:0072202)	12	1	0.24	+	4.08	0.231	1
camera-type eye photoreceptor cell differentiation (GO:0060219)	12	1	0.24	+	4.08	0.231	1
bone resorption (GO:0045453)	12	1	0.24	+	4.08	0.231	1
receptor recycling (GO:0001881)	12	1	0.24	+	4.08	0.231	1
angiogenesis involved in wound healing (GO:0060055)	12	1	0.24	+	4.08	0.231	1
glomerulus vasculature development (GO:0072012)	12	1	0.24	+	4.08	0.231	1
tRNA aminoacylation for protein translation (GO:0006418)	12	1	0.24	+	4.08	0.231	1
protein insertion into ER membrane (GO:0045048)	12	1	0.24	+	4.08	0.231	1
cardiac muscle cell membrane repolarization (GO:0099622)	12	1	0.24	+	4.08	0.231	1
regulation of tubulin deacetylation (GO:0090043)	12	1	0.24	+	4.08	0.231	1
retinal ganglion cell axon guidance (GO:0031290)	12	1	0.24	+	4.08	0.231	1
deoxyribonucleotide catabolic process (GO:0009264)	12	1	0.24	+	4.08	0.231	1
tRNA aminoacylation (GO:0043039)	12	1	0.24	+	4.08	0.231	1
amino acid activation (GO:0043038)	12	1	0.24	+	4.08	0.231	1
superoxide anion generation (GO:0042554)	12	1	0.24	+	4.08	0.231	1
collagen catabolic process (GO:0030574)	12	1	0.24	+	4.08	0.231	1
hippo signaling (GO:0035329)	12	1	0.24	+	4.08	0.231	1
membrane repolarization during cardiac muscle cell action potential (GO:0086013)	12	1	0.24	+	4.08	0.231	1
ventricular cardiac muscle cell action potential (GO:0086005)	12	1	0.24	+	4.08	0.231	1
filopodium assembly (GO:0046847)	12	1	0.24	+	4.08	0.231	1
establishment of skin barrier (GO:0061436)	12	1	0.24	+	4.08	0.231	1
mammary gland lobule development (GO:0061377)	12	1	0.24	+	4.08	0.231	1
sperm-egg recognition (GO:0035036)	12	1	0.24	+	4.08	0.231	1
mammary gland alveolus development (GO:0060749)	12	1	0.24	+	4.08	0.231	1
response to muscle activity (GO:0014850)	12	1	0.24	+	4.08	0.231	1
regulation of cell maturation (GO:1903429)	12	1	0.24	+	4.08	0.231	1
deoxyribose phosphate catabolic process (GO:0046386)	12	1	0.24	+	4.08	0.231	1
myoblast fusion (GO:0007520)	12	1	0.24	+	4.08	0.231	1
regulation of ubiquitin-dependent protein catabolic process (GO:2000058)	80	3	1.63	+	1.84	0.231	1
B cell activation (GO:0042113)	80	3	1.63	+	1.84	0.231	1
small molecule metabolic process (GO:0044281)	623	8	12.72	-	0.63	0.232	1
pancreas development (GO:0031016)	44	2	0.9	+	2.23	0.235	1
cellular component assembly involved in morphogenesis (GO:0010927)	44	2	0.9	+	2.23	0.235	1
negative regulation of monoatomic ion transmembrane transport (GO:0034766)	44	2	0.9	+	2.23	0.235	1
gamete generation (GO:0007276)	338	10	6.9	+	1.45	0.235	1
cell part morphogenesis (GO:0032990)	338	10	6.9	+	1.45	0.235	1
regulation of proteasomal protein catabolic process (GO:0061136)	81	3	1.65	+	1.81	0.236	1
endomembrane system organization (GO:0010256)	229	7	4.67	+	1.5	0.241	1
vascular transport (GO:0010232)	45	2	0.92	+	2.18	0.242	1
endoderm development (GO:0007492)	45	2	0.92	+	2.18	0.242	1
stem cell proliferation (GO:0072089)	45	2	0.92	+	2.18	0.242	1
endoplasmic reticulum organization (GO:0007029)	45	2	0.92	+	2.18	0.242	1
regulation of sodium ion transport (GO:0002028)	45	2	0.92	+	2.18	0.242	1
transport across blood-brain barrier (GO:0150104)	45	2	0.92	+	2.18	0.242	1
multicellular organism growth (GO:0035264)	45	2	0.92	+	2.18	0.242	1
lymphocyte proliferation (GO:0046651)	45	2	0.92	+	2.18	0.242	1
feeding behavior (GO:0007631)	45	2	0.92	+	2.18	0.242	1
regulation of cytokine production involved in immune response (GO:0002718)	45	2	0.92	+	2.18	0.242	1
osteoblast differentiation (GO:0001649)	82	3	1.67	+	1.79	0.242	1
peptidyl-serine phosphorylation (GO:0018105)	82	3	1.67	+	1.79	0.242	1
negative regulation of cell activation (GO:0050866)	82	3	1.67	+	1.79	0.242	1
circulatory system development (GO:0072359)	473	13	9.66	+	1.35	0.243	1
innate immune response (GO:0045087)	239	2	4.88	-	0.41	0.243	1
negative regulation of DNA repair (GO:0045738)	13	1	0.27	+	3.77	0.247	1
lung epithelial cell differentiation (GO:0060487)	13	1	0.27	+	3.77	0.247	1
lung cell differentiation (GO:0060479)	13	1	0.27	+	3.77	0.247	1
cellular defense response (GO:0006968)	13	1	0.27	+	3.77	0.247	1
phagocytosis, engulfment (GO:0006911)	13	1	0.27	+	3.77	0.247	1
cell surface toll-like receptor signaling pathway (GO:0140895)	13	1	0.27	+	3.77	0.247	1
antigen processing and presentation of peptide antigen via MHC class I (GO:0002474)	13	1	0.27	+	3.77	0.247	1
cell differentiation in hindbrain (GO:0021533)	13	1	0.27	+	3.77	0.247	1
regulation of skeletal muscle cell differentiation (GO:2001014)	13	1	0.27	+	3.77	0.247	1
inner mitochondrial membrane organization (GO:0007007)	13	1	0.27	+	3.77	0.247	1
glomerular epithelium development (GO:0072010)	13	1	0.27	+	3.77	0.247	1
regulation of protein sumoylation (GO:0033233)	13	1	0.27	+	3.77	0.247	1
positive regulation of monooxygenase activity (GO:0032770)	13	1	0.27	+	3.77	0.247	1
positive regulation of focal adhesion assembly (GO:0051894)	13	1	0.27	+	3.77	0.247	1
cellular response to pH (GO:0071467)	13	1	0.27	+	3.77	0.247	1
regulation of isotype switching (GO:0045191)	13	1	0.27	+	3.77	0.247	1
neurotransmitter receptor transport (GO:0099637)	13	1	0.27	+	3.77	0.247	1
maintenance of synapse structure (GO:0099558)	13	1	0.27	+	3.77	0.247	1
positive regulation of neurotransmitter transport (GO:0051590)	13	1	0.27	+	3.77	0.247	1
regulation of nitric-oxide synthase activity (GO:0050999)	13	1	0.27	+	3.77	0.247	1
positive regulation of telomere maintenance via telomerase (GO:0032212)	13	1	0.27	+	3.77	0.247	1
positive regulation of CD4-positive, alpha-beta T cell differentiation (GO:0043372)	13	1	0.27	+	3.77	0.247	1
N-terminal protein amino acid modification (GO:0031365)	13	1	0.27	+	3.77	0.247	1
protein autoprocessing (GO:0016540)	13	1	0.27	+	3.77	0.247	1
membrane repolarization during action potential (GO:0086011)	13	1	0.27	+	3.77	0.247	1
negative regulation of telomere maintenance via telomere lengthening (GO:1904357)	13	1	0.27	+	3.77	0.247	1
regulation of release of sequestered calcium ion into cytosol by sarcoplasmic reticulum (GO:0010880)	13	1	0.27	+	3.77	0.247	1
sphingolipid catabolic process (GO:0030149)	13	1	0.27	+	3.77	0.247	1
pyrimidine-containing compound catabolic process (GO:0072529)	13	1	0.27	+	3.77	0.247	1
regulation of secretion by cell (GO:1903530)	251	2	5.12	-	0.39	0.247	1
peripheral nervous system development (GO:0007422)	46	2	0.94	+	2.13	0.249	1
positive regulation of endothelial cell proliferation (GO:0001938)	46	2	0.94	+	2.13	0.249	1
mesoderm formation (GO:0001707)	46	2	0.94	+	2.13	0.249	1
protein polymerization (GO:0051258)	46	2	0.94	+	2.13	0.249	1
oogenesis (GO:0048477)	46	2	0.94	+	2.13	0.249	1
platelet activation (GO:0030168)	46	2	0.94	+	2.13	0.249	1
proteolysis involved in protein catabolic process (GO:0051603)	254	2	5.19	-	0.39	0.249	1
embryonic organ development (GO:0048568)	251	8	5.12	+	1.56	0.251	1
male sex differentiation (GO:0046661)	84	3	1.71	+	1.75	0.252	1
regulation of DNA metabolic process (GO:0051052)	252	8	5.14	+	1.56	0.252	1
organophosphate metabolic process (GO:0019637)	359	4	7.33	-	0.55	0.252	1
positive regulation of developmental process (GO:0051094)	680	18	13.88	+	1.3	0.254	1
axon guidance (GO:0007411)	155	5	3.16	+	1.58	0.255	1
neuron projection guidance (GO:0097485)	155	5	3.16	+	1.58	0.255	1
organic substance biosynthetic process (GO:1901576)	1474	24	30.09	-	0.8	0.255	1
renal system process (GO:0003014)	47	2	0.96	+	2.08	0.257	1
mononuclear cell proliferation (GO:0032943)	47	2	0.96	+	2.08	0.257	1
lymphocyte activation involved in immune response (GO:0002285)	47	2	0.96	+	2.08	0.257	1
regulation of telomere maintenance (GO:0032204)	47	2	0.96	+	2.08	0.257	1
mesoderm morphogenesis (GO:0048332)	47	2	0.96	+	2.08	0.257	1
reactive oxygen species metabolic process (GO:0072593)	47	2	0.96	+	2.08	0.257	1
anatomical structure morphogenesis (GO:0009653)	1164	29	23.76	+	1.22	0.258	1
regulation of GTPase activity (GO:0043087)	157	5	3.2	+	1.56	0.26	1
regulation of cell cycle (GO:0051726)	517	14	10.55	+	1.33	0.26	1
cerebellar cortex formation (GO:0021697)	14	1	0.29	+	3.5	0.262	1
regulation of bicellular tight junction assembly (GO:2000810)	14	1	0.29	+	3.5	0.262	1
corpus callosum development (GO:0022038)	14	1	0.29	+	3.5	0.262	1
ventricular system development (GO:0021591)	14	1	0.29	+	3.5	0.262	1
negative regulation of DNA biosynthetic process (GO:2000279)	14	1	0.29	+	3.5	0.262	1
protein hydroxylation (GO:0018126)	14	1	0.29	+	3.5	0.262	1
glucose catabolic process (GO:0006007)	14	1	0.29	+	3.5	0.262	1
musculoskeletal movement (GO:0050881)	14	1	0.29	+	3.5	0.262	1
positive regulation of ERBB signaling pathway (GO:1901186)	14	1	0.29	+	3.5	0.262	1
tongue development (GO:0043586)	14	1	0.29	+	3.5	0.262	1
glial cell activation (GO:0061900)	14	1	0.29	+	3.5	0.262	1
intrinsic apoptotic signaling pathway in response to DNA damage by p53 class mediator (GO:0042771)	14	1	0.29	+	3.5	0.262	1
hair follicle morphogenesis (GO:0031069)	14	1	0.29	+	3.5	0.262	1
negative regulation of protein processing (GO:0010955)	14	1	0.29	+	3.5	0.262	1
regulation of odontogenesis (GO:0042481)	14	1	0.29	+	3.5	0.262	1
negative regulation of steroid biosynthetic process (GO:0010894)	14	1	0.29	+	3.5	0.262	1
regulation of cardiac muscle contraction by calcium ion signaling (GO:0010882)	14	1	0.29	+	3.5	0.262	1
negative regulation of keratinocyte proliferation (GO:0010839)	14	1	0.29	+	3.5	0.262	1
kidney vasculature development (GO:0061440)	14	1	0.29	+	3.5	0.262	1
renal system vasculature development (GO:0061437)	14	1	0.29	+	3.5	0.262	1
positive regulation of insulin receptor signaling pathway (GO:0046628)	14	1	0.29	+	3.5	0.262	1
negative regulation of smooth muscle cell migration (GO:0014912)	14	1	0.29	+	3.5	0.262	1
striated muscle adaptation (GO:0014888)	14	1	0.29	+	3.5	0.262	1
response to fluid shear stress (GO:0034405)	14	1	0.29	+	3.5	0.262	1
postsynaptic density organization (GO:0097106)	14	1	0.29	+	3.5	0.262	1
negative regulation of steroid metabolic process (GO:0045939)	14	1	0.29	+	3.5	0.262	1
T cell migration (GO:0072678)	14	1	0.29	+	3.5	0.262	1
atrial cardiac muscle tissue development (GO:0003228)	14	1	0.29	+	3.5	0.262	1
positive regulation of protein tyrosine kinase activity (GO:0061098)	14	1	0.29	+	3.5	0.262	1
extracellular matrix assembly (GO:0085029)	14	1	0.29	+	3.5	0.262	1
negative regulation of cartilage development (GO:0061037)	14	1	0.29	+	3.5	0.262	1
negative regulation of protein maturation (GO:1903318)	14	1	0.29	+	3.5	0.262	1
leukocyte migration (GO:0050900)	86	3	1.76	+	1.71	0.263	1
cellular response to oxygen-containing compound (GO:1901701)	520	14	10.62	+	1.32	0.263	1
intracellular signal transduction (GO:0035556)	719	10	14.68	-	0.68	0.263	1
smoothened signaling pathway (GO:0007224)	48	2	0.98	+	2.04	0.264	1
epithelial to mesenchymal transition (GO:0001837)	48	2	0.98	+	2.04	0.264	1
mitotic cell cycle checkpoint signaling (GO:0007093)	48	2	0.98	+	2.04	0.264	1
Golgi organization (GO:0007030)	48	2	0.98	+	2.04	0.264	1
regulation of sister chromatid segregation (GO:0033045)	48	2	0.98	+	2.04	0.264	1
microtubule cytoskeleton organization involved in mitosis (GO:1902850)	48	2	0.98	+	2.04	0.264	1
transcription by RNA polymerase II (GO:0006366)	163	1	3.33	-	0.3	0.265	1
purine nucleotide metabolic process (GO:0006163)	165	1	3.37	-	0.3	0.265	1
peptide metabolic process (GO:0006518)	166	1	3.39	-	0.3	0.265	1
multicellular organism reproduction (GO:0032504)	387	11	7.9	+	1.39	0.266	1
sensory perception of mechanical stimulus (GO:0050954)	90	0	1.84	-	< 0.01	0.266	1
positive regulation of ERK1 and ERK2 cascade (GO:0070374)	92	0	1.88	-	< 0.01	0.266	1
regulation of insulin secretion (GO:0050796)	91	0	1.86	-	< 0.01	0.266	1
negative regulation of translation (GO:0017148)	91	0	1.86	-	< 0.01	0.266	1
positive regulation of neuron projection development (GO:0010976)	93	0	1.9	-	< 0.01	0.266	1
steroid metabolic process (GO:0008202)	90	0	1.84	-	< 0.01	0.266	1
ribose phosphate biosynthetic process (GO:0046390)	90	0	1.84	-	< 0.01	0.266	1
purine-containing compound biosynthetic process (GO:0072522)	92	0	1.88	-	< 0.01	0.266	1
positive regulation of DNA-binding transcription factor activity (GO:0051091)	95	0	1.94	-	< 0.01	0.267	1
regulation of mRNA catabolic process (GO:0061013)	94	0	1.92	-	< 0.01	0.267	1
epigenetic regulation of gene expression (GO:0040029)	96	0	1.96	-	< 0.01	0.268	1
cytoskeleton-dependent intracellular transport (GO:0030705)	97	0	1.98	-	< 0.01	0.268	1
negative regulation of Wnt signaling pathway (GO:0030178)	97	0	1.98	-	< 0.01	0.268	1
purine-containing compound metabolic process (GO:0072521)	175	1	3.57	-	0.28	0.269	1
regulation of Ras protein signal transduction (GO:0046578)	98	0	2	-	< 0.01	0.269	1
Ras protein signal transduction (GO:0007265)	99	0	2.02	-	< 0.01	0.27	1
organic acid biosynthetic process (GO:0016053)	99	0	2.02	-	< 0.01	0.27	1
carboxylic acid biosynthetic process (GO:0046394)	99	0	2.02	-	< 0.01	0.27	1
embryo development (GO:0009790)	550	15	11.23	+	1.34	0.271	1
negative regulation of post-translational protein modification (GO:1901874)	49	2	1	+	2	0.272	1
regulation of signal transduction by p53 class mediator (GO:1901796)	49	2	1	+	2	0.272	1
positive regulation of production of molecular mediator of immune response (GO:0002702)	49	2	1	+	2	0.272	1
positive regulation of response to stimulus (GO:0048584)	960	24	19.6	+	1.22	0.273	1
regulation of peptide hormone secretion (GO:0090276)	102	0	2.08	-	< 0.01	0.273	1
regulation of peptide transport (GO:0090087)	102	0	2.08	-	< 0.01	0.273	1
regulation of peptide secretion (GO:0002791)	102	0	2.08	-	< 0.01	0.273	1
negative regulation of amide metabolic process (GO:0034249)	103	0	2.1	-	< 0.01	0.274	1
organic hydroxy compound metabolic process (GO:1901615)	183	1	3.74	-	0.27	0.275	1
nucleotide biosynthetic process (GO:0009165)	104	0	2.12	-	< 0.01	0.275	1
nucleoside phosphate biosynthetic process (GO:1901293)	105	0	2.14	-	< 0.01	0.276	1
vesicle docking involved in exocytosis (GO:0006904)	15	1	0.31	+	3.27	0.277	1
startle response (GO:0001964)	15	1	0.31	+	3.27	0.277	1
spinal cord dorsal/ventral patterning (GO:0021513)	15	1	0.31	+	3.27	0.277	1
intracellular protein transmembrane transport (GO:0065002)	15	1	0.31	+	3.27	0.277	1
regulation of granulocyte chemotaxis (GO:0071622)	15	1	0.31	+	3.27	0.277	1
positive regulation of CD4-positive, alpha-beta T cell activation (GO:2000516)	15	1	0.31	+	3.27	0.277	1
ganglioside metabolic process (GO:0001573)	15	1	0.31	+	3.27	0.277	1
regulation of interleukin-17 production (GO:0032660)	15	1	0.31	+	3.27	0.277	1
regulation of AMPA receptor activity (GO:2000311)	15	1	0.31	+	3.27	0.277	1
cytokinetic process (GO:0032506)	15	1	0.31	+	3.27	0.277	1
positive regulation of amyloid-beta formation (GO:1902004)	15	1	0.31	+	3.27	0.277	1
mitotic spindle assembly (GO:0090307)	15	1	0.31	+	3.27	0.277	1
epidermis morphogenesis (GO:0048730)	15	1	0.31	+	3.27	0.277	1
regulation of synaptic transmission, GABAergic (GO:0032228)	15	1	0.31	+	3.27	0.277	1
negative regulation of telomere maintenance (GO:0032205)	15	1	0.31	+	3.27	0.277	1
multicellular organismal movement (GO:0050879)	15	1	0.31	+	3.27	0.277	1
embryonic digestive tract morphogenesis (GO:0048557)	15	1	0.31	+	3.27	0.277	1
negative regulation of mRNA processing (GO:0050686)	15	1	0.31	+	3.27	0.277	1
regulation of calcium ion-dependent exocytosis (GO:0017158)	15	1	0.31	+	3.27	0.277	1
notochord development (GO:0030903)	15	1	0.31	+	3.27	0.277	1
positive regulation of long-term synaptic potentiation (GO:1900273)	15	1	0.31	+	3.27	0.277	1
purine ribonucleoside diphosphate metabolic process (GO:0009179)	15	1	0.31	+	3.27	0.277	1
purine nucleoside diphosphate metabolic process (GO:0009135)	15	1	0.31	+	3.27	0.277	1
bicarbonate transport (GO:0015701)	15	1	0.31	+	3.27	0.277	1
positive regulation of telomere maintenance via telomere lengthening (GO:1904358)	15	1	0.31	+	3.27	0.277	1
retina layer formation (GO:0010842)	15	1	0.31	+	3.27	0.277	1
amino acid import across plasma membrane (GO:0089718)	15	1	0.31	+	3.27	0.277	1
membrane lipid catabolic process (GO:0046466)	15	1	0.31	+	3.27	0.277	1
cardiac muscle hypertrophy (GO:0003300)	15	1	0.31	+	3.27	0.277	1
striated muscle hypertrophy (GO:0014897)	15	1	0.31	+	3.27	0.277	1
positive regulation of immunoglobulin mediated immune response (GO:0002891)	15	1	0.31	+	3.27	0.277	1
central nervous system projection neuron axonogenesis (GO:0021952)	15	1	0.31	+	3.27	0.277	1
cell surface pattern recognition receptor signaling pathway (GO:0002752)	15	1	0.31	+	3.27	0.277	1
positive regulation of B cell mediated immunity (GO:0002714)	15	1	0.31	+	3.27	0.277	1
positive regulation of regulated secretory pathway (GO:1903307)	15	1	0.31	+	3.27	0.277	1
intestinal epithelial cell differentiation (GO:0060575)	15	1	0.31	+	3.27	0.277	1
epithelial tube morphogenesis (GO:0060562)	180	6	3.67	+	1.63	0.277	1
phosphorus metabolic process (GO:0006793)	754	11	15.39	-	0.71	0.277	1
negative regulation of response to stimulus (GO:0048585)	767	11	15.66	-	0.7	0.277	1
positive regulation of neuron differentiation (GO:0045666)	50	2	1.02	+	1.96	0.279	1
diencephalon development (GO:0021536)	50	2	1.02	+	1.96	0.279	1
positive regulation of calcium ion transport (GO:0051928)	50	2	1.02	+	1.96	0.279	1
positive regulation of proteasomal protein catabolic process (GO:1901800)	50	2	1.02	+	1.96	0.279	1
response to cAMP (GO:0051591)	50	2	1.02	+	1.96	0.279	1
regulation of smoothened signaling pathway (GO:0008589)	50	2	1.02	+	1.96	0.279	1
inorganic ion homeostasis (GO:0098771)	182	6	3.72	+	1.61	0.28	1
regulation of hemopoiesis (GO:1903706)	182	6	3.72	+	1.61	0.28	1
regulation of organelle assembly (GO:1902115)	108	0	2.2	-	< 0.01	0.281	1
MAPK cascade (GO:0000165)	108	0	2.2	-	< 0.01	0.281	1
response to radiation (GO:0009314)	187	6	3.82	+	1.57	0.286	1
blastocyst development (GO:0001824)	51	2	1.04	+	1.92	0.287	1
protein localization to cell junction (GO:1902414)	51	2	1.04	+	1.92	0.287	1
regulation of postsynaptic membrane potential (GO:0060078)	51	2	1.04	+	1.92	0.287	1
negative regulation of leukocyte differentiation (GO:1902106)	51	2	1.04	+	1.92	0.287	1
outflow tract morphogenesis (GO:0003151)	51	2	1.04	+	1.92	0.287	1
DNA recombination (GO:0006310)	108	4	2.2	+	1.81	0.288	1
gonad development (GO:0008406)	108	4	2.2	+	1.81	0.288	1
regulation of cellular catabolic process (GO:0031329)	296	3	6.04	-	0.5	0.289	1
cellular response to cytokine stimulus (GO:0071345)	297	3	6.06	-	0.49	0.289	1
regulation of cell-substrate adhesion (GO:0010810)	109	4	2.23	+	1.8	0.29	1
regulation of ryanodine-sensitive calcium-release channel activity (GO:0060314)	16	1	0.33	+	3.06	0.291	1
myelination in peripheral nervous system (GO:0022011)	16	1	0.33	+	3.06	0.291	1
spinal cord patterning (GO:0021511)	16	1	0.33	+	3.06	0.291	1
negative regulation of miRNA metabolic process (GO:2000629)	16	1	0.33	+	3.06	0.291	1
activin receptor signaling pathway (GO:0032924)	16	1	0.33	+	3.06	0.291	1
positive regulation of telomerase activity (GO:0051973)	16	1	0.33	+	3.06	0.291	1
response to ATP (GO:0033198)	16	1	0.33	+	3.06	0.291	1
negative regulation of intracellular protein transport (GO:0090317)	16	1	0.33	+	3.06	0.291	1
positive regulation of potassium ion transmembrane transport (GO:1901381)	16	1	0.33	+	3.06	0.291	1
cochlea morphogenesis (GO:0090103)	16	1	0.33	+	3.06	0.291	1
peripheral nervous system axon ensheathment (GO:0032292)	16	1	0.33	+	3.06	0.291	1
negative regulation of synaptic transmission (GO:0050805)	16	1	0.33	+	3.06	0.291	1
muscle adaptation (GO:0043500)	16	1	0.33	+	3.06	0.291	1
positive regulation of calcium ion transmembrane transporter activity (GO:1901021)	16	1	0.33	+	3.06	0.291	1
postsynaptic specialization organization (GO:0099084)	16	1	0.33	+	3.06	0.291	1
positive regulation of cellular response to insulin stimulus (GO:1900078)	16	1	0.33	+	3.06	0.291	1
membrane repolarization (GO:0086009)	16	1	0.33	+	3.06	0.291	1
positive regulation of dendrite extension (GO:1903861)	16	1	0.33	+	3.06	0.291	1
response to arsenic-containing substance (GO:0046685)	16	1	0.33	+	3.06	0.291	1
negative regulation of alpha-beta T cell differentiation (GO:0046639)	16	1	0.33	+	3.06	0.291	1
muscle hypertrophy (GO:0014896)	16	1	0.33	+	3.06	0.291	1
neuronal stem cell population maintenance (GO:0097150)	16	1	0.33	+	3.06	0.291	1
negative regulation of miRNA transcription (GO:1902894)	16	1	0.33	+	3.06	0.291	1
positive regulation of cell population proliferation (GO:0008284)	603	16	12.31	+	1.3	0.291	1
development of primary sexual characteristics (GO:0045137)	110	4	2.25	+	1.78	0.292	1
regulation of chromosome organization (GO:0033044)	110	4	2.25	+	1.78	0.292	1
positive regulation of developmental growth (GO:0048639)	110	4	2.25	+	1.78	0.292	1
protein catabolic process (GO:0030163)	305	3	6.23	-	0.48	0.293	1
cellular response to BMP stimulus (GO:0071773)	52	2	1.06	+	1.88	0.294	1
response to BMP (GO:0071772)	52	2	1.06	+	1.88	0.294	1
inorganic ion import across plasma membrane (GO:0099587)	52	2	1.06	+	1.88	0.294	1
neuron fate commitment (GO:0048663)	52	2	1.06	+	1.88	0.294	1
inorganic cation import across plasma membrane (GO:0098659)	52	2	1.06	+	1.88	0.294	1
meiosis I cell cycle process (GO:0061982)	52	2	1.06	+	1.88	0.294	1
negative regulation of monoatomic ion transport (GO:0043271)	52	2	1.06	+	1.88	0.294	1
response to amino acid (GO:0043200)	52	2	1.06	+	1.88	0.294	1
actin filament-based movement (GO:0030048)	52	2	1.06	+	1.88	0.294	1
regulation of endopeptidase activity (GO:0052548)	111	4	2.27	+	1.77	0.294	1
regulation of intracellular protein transport (GO:0033157)	111	4	2.27	+	1.77	0.294	1
cellular component organization or biogenesis (GO:0071840)	2489	57	50.81	+	1.12	0.295	1
positive regulation of cell differentiation (GO:0045597)	441	12	9	+	1.33	0.297	1
inorganic ion transmembrane transport (GO:0098660)	307	9	6.27	+	1.44	0.298	1
positive regulation of cell junction assembly (GO:1901890)	53	2	1.08	+	1.85	0.302	1
ER-nucleus signaling pathway (GO:0006984)	17	1	0.35	+	2.88	0.305	1
regulation of T-helper cell differentiation (GO:0045622)	17	1	0.35	+	2.88	0.305	1
positive regulation of SMAD protein signal transduction (GO:0060391)	17	1	0.35	+	2.88	0.305	1
cartilage development involved in endochondral bone morphogenesis (GO:0060351)	17	1	0.35	+	2.88	0.305	1
regulation of protein localization to synapse (GO:1902473)	17	1	0.35	+	2.88	0.305	1
protein export from nucleus (GO:0006611)	17	1	0.35	+	2.88	0.305	1
positive regulation of synaptic transmission, glutamatergic (GO:0051968)	17	1	0.35	+	2.88	0.305	1
negative regulation of cell junction assembly (GO:1901889)	17	1	0.35	+	2.88	0.305	1
negative regulation of intrinsic apoptotic signaling pathway in response to DNA damage (GO:1902230)	17	1	0.35	+	2.88	0.305	1
positive regulation of signal transduction by p53 class mediator (GO:1901798)	17	1	0.35	+	2.88	0.305	1
astrocyte development (GO:0014002)	17	1	0.35	+	2.88	0.305	1
intermediate filament organization (GO:0045109)	17	1	0.35	+	2.88	0.305	1
cellular response to estradiol stimulus (GO:0071392)	17	1	0.35	+	2.88	0.305	1
base-excision repair (GO:0006284)	17	1	0.35	+	2.88	0.305	1
centrosome localization (GO:0051642)	17	1	0.35	+	2.88	0.305	1
skeletal muscle fiber development (GO:0048741)	17	1	0.35	+	2.88	0.305	1
regulation of T cell receptor signaling pathway (GO:0050856)	17	1	0.35	+	2.88	0.305	1
regulation of T cell apoptotic process (GO:0070232)	17	1	0.35	+	2.88	0.305	1
plasma membrane invagination (GO:0099024)	17	1	0.35	+	2.88	0.305	1
xenobiotic transport (GO:0042908)	17	1	0.35	+	2.88	0.305	1
microtubule organizing center localization (GO:0061842)	17	1	0.35	+	2.88	0.305	1
protein localization to postsynapse (GO:0062237)	17	1	0.35	+	2.88	0.305	1
negative regulation of macroautophagy (GO:0016242)	17	1	0.35	+	2.88	0.305	1
regulation of ruffle assembly (GO:1900027)	17	1	0.35	+	2.88	0.305	1
positive regulation of cell-substrate junction organization (GO:0150117)	17	1	0.35	+	2.88	0.305	1
protein localization to cell-cell junction (GO:0150105)	17	1	0.35	+	2.88	0.305	1
secondary palate development (GO:0062009)	17	1	0.35	+	2.88	0.305	1
myofibril assembly (GO:0030239)	17	1	0.35	+	2.88	0.305	1
protein localization to postsynaptic membrane (GO:1903539)	17	1	0.35	+	2.88	0.305	1
type B pancreatic cell differentiation (GO:0003309)	17	1	0.35	+	2.88	0.305	1
atrial septum development (GO:0003283)	17	1	0.35	+	2.88	0.305	1
hypothalamus development (GO:0021854)	17	1	0.35	+	2.88	0.305	1
maintenance of protein localization in organelle (GO:0072595)	17	1	0.35	+	2.88	0.305	1
clathrin-dependent endocytosis (GO:0072583)	17	1	0.35	+	2.88	0.305	1
sex determination (GO:0007530)	17	1	0.35	+	2.88	0.305	1
negative regulation of immune system process (GO:0002683)	198	6	4.04	+	1.48	0.305	1
lipid metabolic process (GO:0006629)	464	6	9.47	-	0.63	0.307	1
response to biotic stimulus (GO:0009607)	464	6	9.47	-	0.63	0.307	1
cerebellum development (GO:0021549)	54	2	1.1	+	1.81	0.309	1
positive regulation of ubiquitin-dependent protein catabolic process (GO:2000060)	54	2	1.1	+	1.81	0.309	1
lymphocyte activation (GO:0046649)	200	6	4.08	+	1.47	0.309	1
regulation of peptidase activity (GO:0052547)	119	4	2.43	+	1.65	0.313	1
regulation of cellular localization (GO:0060341)	479	13	9.78	+	1.33	0.314	1
activation of GTPase activity (GO:0090630)	55	2	1.12	+	1.78	0.316	1
leukocyte proliferation (GO:0070661)	55	2	1.12	+	1.78	0.316	1
positive regulation of protein localization to membrane (GO:1905477)	55	2	1.12	+	1.78	0.316	1
regulation of cell junction assembly (GO:1901888)	120	4	2.45	+	1.63	0.316	1
positive regulation of immune response (GO:0050778)	204	6	4.16	+	1.44	0.317	1
regulation of cell motility (GO:2000145)	485	13	9.9	+	1.31	0.317	1
positive regulation of immunoglobulin production (GO:0002639)	18	1	0.37	+	2.72	0.319	1
positive regulation of lamellipodium organization (GO:1902745)	18	1	0.37	+	2.72	0.319	1
hexose catabolic process (GO:0019320)	18	1	0.37	+	2.72	0.319	1
regulation of neutrophil migration (GO:1902622)	18	1	0.37	+	2.72	0.319	1
protein transmembrane transport (GO:0071806)	18	1	0.37	+	2.72	0.319	1
regulation of cellular senescence (GO:2000772)	18	1	0.37	+	2.72	0.319	1
positive regulation of leukocyte mediated cytotoxicity (GO:0001912)	18	1	0.37	+	2.72	0.319	1
nuclear membrane organization (GO:0071763)	18	1	0.37	+	2.72	0.319	1
regulation of transforming growth factor beta production (GO:0071634)	18	1	0.37	+	2.72	0.319	1
cardiac muscle cell proliferation (GO:0060038)	18	1	0.37	+	2.72	0.319	1
peptidyl-proline modification (GO:0018208)	18	1	0.37	+	2.72	0.319	1
regulation of protein deacetylation (GO:0090311)	18	1	0.37	+	2.72	0.319	1
protein localization to chromatin (GO:0071168)	18	1	0.37	+	2.72	0.319	1
negative regulation of lymphocyte apoptotic process (GO:0070229)	18	1	0.37	+	2.72	0.319	1
response to pH (GO:0009268)	18	1	0.37	+	2.72	0.319	1
regulation of cell fate specification (GO:0042659)	18	1	0.37	+	2.72	0.319	1
ribonucleoside diphosphate metabolic process (GO:0009185)	18	1	0.37	+	2.72	0.319	1
regulation of dendrite extension (GO:1903859)	18	1	0.37	+	2.72	0.319	1
synaptic vesicle localization (GO:0097479)	18	1	0.37	+	2.72	0.319	1
vasodilation (GO:0042311)	18	1	0.37	+	2.72	0.319	1
miRNA processing (GO:0035196)	18	1	0.37	+	2.72	0.319	1
response to cadmium ion (GO:0046686)	18	1	0.37	+	2.72	0.319	1
B cell proliferation (GO:0042100)	18	1	0.37	+	2.72	0.319	1
natural killer cell activation (GO:0030101)	18	1	0.37	+	2.72	0.319	1
one-carbon compound transport (GO:0019755)	18	1	0.37	+	2.72	0.319	1
cell fate commitment involved in formation of primary germ layer (GO:0060795)	18	1	0.37	+	2.72	0.319	1
cell differentiation involved in embryonic placenta development (GO:0060706)	18	1	0.37	+	2.72	0.319	1
central nervous system neuron axonogenesis (GO:0021955)	18	1	0.37	+	2.72	0.319	1
regulation of epithelial cell migration (GO:0010632)	121	4	2.47	+	1.62	0.319	1
monoatomic cation homeostasis (GO:0055080)	206	6	4.21	+	1.43	0.321	1
negative regulation of cell adhesion (GO:0007162)	122	4	2.49	+	1.61	0.322	1
monoatomic cation transport (GO:0006812)	329	9	6.72	+	1.34	0.323	1
regulation of hydrolase activity (GO:0051336)	329	9	6.72	+	1.34	0.323	1
membrane organization (GO:0061024)	329	9	6.72	+	1.34	0.323	1
roof of mouth development (GO:0060021)	56	2	1.14	+	1.75	0.324	1
dorsal/ventral pattern formation (GO:0009953)	56	2	1.14	+	1.75	0.324	1
positive regulation of cold-induced thermogenesis (GO:0120162)	56	2	1.14	+	1.75	0.324	1
nuclear export (GO:0051168)	56	2	1.14	+	1.75	0.324	1
regulation of mRNA processing (GO:0050684)	56	2	1.14	+	1.75	0.324	1
sodium ion transmembrane transport (GO:0035725)	56	2	1.14	+	1.75	0.324	1
negative regulation of hemopoiesis (GO:1903707)	56	2	1.14	+	1.75	0.324	1
in utero embryonic development (GO:0001701)	208	6	4.25	+	1.41	0.325	1
system process (GO:0003008)	701	18	14.31	+	1.26	0.325	1
negative regulation of cellular component organization (GO:0051129)	336	4	6.86	-	0.58	0.325	1
skeletal system morphogenesis (GO:0048705)	125	4	2.55	+	1.57	0.33	1
cellular lipid metabolic process (GO:0044255)	357	4	7.29	-	0.55	0.33	1
response to peptide (GO:1901652)	222	2	4.53	-	0.44	0.33	1
adenylate cyclase-activating G protein-coupled receptor signaling pathway (GO:0007189)	57	2	1.16	+	1.72	0.331	1
regulation of chromosome segregation (GO:0051983)	57	2	1.16	+	1.72	0.331	1
tRNA metabolic process (GO:0006399)	57	2	1.16	+	1.72	0.331	1
DNA-templated transcription (GO:0006351)	224	2	4.57	-	0.44	0.331	1
regulation of hormone levels (GO:0010817)	224	2	4.57	-	0.44	0.331	1
regulation of amide metabolic process (GO:0034248)	224	2	4.57	-	0.44	0.331	1
ubiquitin-dependent protein catabolic process (GO:0006511)	226	2	4.61	-	0.43	0.332	1
GMP metabolic process (GO:0046037)	19	1	0.39	+	2.58	0.333	1
negative regulation of cation channel activity (GO:2001258)	19	1	0.39	+	2.58	0.333	1
protein targeting to vacuole (GO:0006623)	19	1	0.39	+	2.58	0.333	1
regulation of cell cycle checkpoint (GO:1901976)	19	1	0.39	+	2.58	0.333	1
mitotic G2/M transition checkpoint (GO:0044818)	19	1	0.39	+	2.58	0.333	1
negative regulation of signal transduction by p53 class mediator (GO:1901797)	19	1	0.39	+	2.58	0.333	1
RNA methylation (GO:0001510)	19	1	0.39	+	2.58	0.333	1
regulation of smooth muscle cell differentiation (GO:0051150)	19	1	0.39	+	2.58	0.333	1
epithelial cell differentiation involved in kidney development (GO:0035850)	19	1	0.39	+	2.58	0.333	1
positive regulation of DNA binding (GO:0043388)	19	1	0.39	+	2.58	0.333	1
response to cold (GO:0009409)	19	1	0.39	+	2.58	0.333	1
regulation of catecholamine secretion (GO:0050433)	19	1	0.39	+	2.58	0.333	1
2'-deoxyribonucleotide metabolic process (GO:0009394)	19	1	0.39	+	2.58	0.333	1
striated muscle cell development (GO:0055002)	19	1	0.39	+	2.58	0.333	1
nucleoside diphosphate metabolic process (GO:0009132)	19	1	0.39	+	2.58	0.333	1
neutrophil chemotaxis (GO:0030593)	19	1	0.39	+	2.58	0.333	1
neuroinflammatory response (GO:0150076)	19	1	0.39	+	2.58	0.333	1
regulation of lamellipodium assembly (GO:0010591)	19	1	0.39	+	2.58	0.333	1
myotube cell development (GO:0014904)	19	1	0.39	+	2.58	0.333	1
atrioventricular valve morphogenesis (GO:0003181)	19	1	0.39	+	2.58	0.333	1
RNA biosynthetic process (GO:0032774)	228	2	4.65	-	0.43	0.333	1
modification-dependent protein catabolic process (GO:0019941)	229	2	4.67	-	0.43	0.333	1
phosphate-containing compound metabolic process (GO:0006796)	745	11	15.21	-	0.72	0.336	1
modification-dependent macromolecule catabolic process (GO:0043632)	233	2	4.76	-	0.42	0.336	1
DNA-templated DNA replication (GO:0006261)	58	2	1.18	+	1.69	0.338	1
negative regulation of cellular response to growth factor stimulus (GO:0090288)	58	2	1.18	+	1.69	0.338	1
positive regulation of mitotic cell cycle (GO:0045931)	58	2	1.18	+	1.69	0.338	1
response to oxygen-containing compound (GO:1901700)	748	19	15.27	+	1.24	0.339	1
cell cycle (GO:0007049)	535	14	10.92	+	1.28	0.34	1
chromosome segregation (GO:0007059)	129	4	2.63	+	1.52	0.342	1
positive regulation of cell development (GO:0010720)	235	7	4.8	+	1.46	0.342	1
cell cycle process (GO:0022402)	368	10	7.51	+	1.33	0.343	1
response to lipid (GO:0033993)	369	10	7.53	+	1.33	0.344	1
mesenchyme development (GO:0060485)	130	4	2.65	+	1.51	0.345	1
lung epithelium development (GO:0060428)	20	1	0.41	+	2.45	0.346	1
heart growth (GO:0060419)	20	1	0.41	+	2.45	0.346	1
apoptotic process involved in development (GO:1902742)	20	1	0.41	+	2.45	0.346	1
cerebellar cortex morphogenesis (GO:0021696)	20	1	0.41	+	2.45	0.346	1
sulfur compound transport (GO:0072348)	20	1	0.41	+	2.45	0.346	1
regulation of nucleotide-excision repair (GO:2000819)	20	1	0.41	+	2.45	0.346	1
cerebellum morphogenesis (GO:0021587)	20	1	0.41	+	2.45	0.346	1
negative regulation of cell-matrix adhesion (GO:0001953)	20	1	0.41	+	2.45	0.346	1
spinal cord motor neuron differentiation (GO:0021522)	20	1	0.41	+	2.45	0.346	1
regulation of monooxygenase activity (GO:0032768)	20	1	0.41	+	2.45	0.346	1
tRNA modification (GO:0006400)	20	1	0.41	+	2.45	0.346	1
mRNA splice site recognition (GO:0006376)	20	1	0.41	+	2.45	0.346	1
positive regulation of cytokinesis (GO:0032467)	20	1	0.41	+	2.45	0.346	1
positive regulation of response to endoplasmic reticulum stress (GO:1905898)	20	1	0.41	+	2.45	0.346	1
negative regulation of intracellular transport (GO:0032387)	20	1	0.41	+	2.45	0.346	1
positive regulation of calcium-mediated signaling (GO:0050850)	20	1	0.41	+	2.45	0.346	1
enteroendocrine cell differentiation (GO:0035883)	20	1	0.41	+	2.45	0.346	1
positive regulation of receptor-mediated endocytosis (GO:0048260)	20	1	0.41	+	2.45	0.346	1
interstrand cross-link repair (GO:0036297)	20	1	0.41	+	2.45	0.346	1
deoxyribonucleotide metabolic process (GO:0009262)	20	1	0.41	+	2.45	0.346	1
cardiac muscle tissue growth (GO:0055017)	20	1	0.41	+	2.45	0.346	1
regulation of centrosome duplication (GO:0010824)	20	1	0.41	+	2.45	0.346	1
regulation of centrosome cycle (GO:0046605)	20	1	0.41	+	2.45	0.346	1
negative regulation of muscle cell apoptotic process (GO:0010656)	20	1	0.41	+	2.45	0.346	1
ovulation cycle process (GO:0022602)	20	1	0.41	+	2.45	0.346	1
deoxyribose phosphate metabolic process (GO:0019692)	20	1	0.41	+	2.45	0.346	1
positive regulation of amyloid precursor protein catabolic process (GO:1902993)	20	1	0.41	+	2.45	0.346	1
monosaccharide catabolic process (GO:0046365)	20	1	0.41	+	2.45	0.346	1
lactation (GO:0007595)	20	1	0.41	+	2.45	0.346	1
negative regulation of transmembrane transport (GO:0034763)	59	2	1.2	+	1.66	0.346	1
regulation of organ growth (GO:0046620)	59	2	1.2	+	1.66	0.346	1
cellular response to organic cyclic compound (GO:0071407)	238	7	4.86	+	1.44	0.346	1
positive regulation of multicellular organismal process (GO:0051240)	765	19	15.62	+	1.22	0.346	1
cellular biosynthetic process (GO:0044249)	1434	24	29.27	-	0.82	0.347	1
positive regulation of cellular component organization (GO:0051130)	560	8	11.43	-	0.7	0.351	1
regulation of organelle organization (GO:0033043)	565	8	11.53	-	0.69	0.351	1
axonogenesis (GO:0007409)	243	7	4.96	+	1.41	0.352	1
mitochondrial transport (GO:0006839)	60	2	1.22	+	1.63	0.353	1
metencephalon development (GO:0022037)	60	2	1.22	+	1.63	0.353	1
regulation of sequestering of calcium ion (GO:0051282)	60	2	1.22	+	1.63	0.353	1
regulation of dendrite development (GO:0050773)	60	2	1.22	+	1.63	0.353	1
cardiocyte differentiation (GO:0035051)	60	2	1.22	+	1.63	0.353	1
epidermis development (GO:0008544)	133	4	2.72	+	1.47	0.355	1
cellular response to hormone stimulus (GO:0032870)	247	7	5.04	+	1.39	0.357	1
post-translational protein modification (GO:0043687)	387	5	7.9	-	0.63	0.357	1
carbohydrate derivative metabolic process (GO:1901135)	397	5	8.1	-	0.62	0.358	1
positive regulation of animal organ morphogenesis (GO:0110110)	21	1	0.43	+	2.33	0.359	1
response to testosterone (GO:0033574)	21	1	0.43	+	2.33	0.359	1
granulocyte chemotaxis (GO:0071621)	21	1	0.43	+	2.33	0.359	1
eye photoreceptor cell differentiation (GO:0001754)	21	1	0.43	+	2.33	0.359	1
regulation of intrinsic apoptotic signaling pathway in response to DNA damage (GO:1902229)	21	1	0.43	+	2.33	0.359	1
membrane depolarization (GO:0051899)	21	1	0.43	+	2.33	0.359	1
endodermal cell differentiation (GO:0035987)	21	1	0.43	+	2.33	0.359	1
smooth muscle cell differentiation (GO:0051145)	21	1	0.43	+	2.33	0.359	1
positive regulation of receptor signaling pathway via STAT (GO:1904894)	21	1	0.43	+	2.33	0.359	1
positive regulation of cell killing (GO:0031343)	21	1	0.43	+	2.33	0.359	1
nuclear-transcribed mRNA catabolic process, nonsense-mediated decay (GO:0000184)	21	1	0.43	+	2.33	0.359	1
positive regulation of double-strand break repair via homologous recombination (GO:1905168)	21	1	0.43	+	2.33	0.359	1
bone remodeling (GO:0046849)	21	1	0.43	+	2.33	0.359	1
regulation of immunoglobulin mediated immune response (GO:0002889)	21	1	0.43	+	2.33	0.359	1
regulation of inflammatory response to antigenic stimulus (GO:0002861)	21	1	0.43	+	2.33	0.359	1
long-term memory (GO:0007616)	21	1	0.43	+	2.33	0.359	1
cardiac atrium morphogenesis (GO:0003209)	21	1	0.43	+	2.33	0.359	1
positive regulation of smoothened signaling pathway (GO:0045880)	21	1	0.43	+	2.33	0.359	1
membrane invagination (GO:0010324)	21	1	0.43	+	2.33	0.359	1
regulation of B cell mediated immunity (GO:0002712)	21	1	0.43	+	2.33	0.359	1
cellular respiration (GO:0045333)	61	2	1.25	+	1.61	0.36	1
fertilization (GO:0009566)	61	2	1.25	+	1.61	0.36	1
cell cycle checkpoint signaling (GO:0000075)	61	2	1.25	+	1.61	0.36	1
spermatogenesis (GO:0007283)	251	7	5.12	+	1.37	0.363	1
Notch signaling pathway (GO:0007219)	62	2	1.27	+	1.58	0.368	1
regulation of proteasomal ubiquitin-dependent protein catabolic process (GO:0032434)	62	2	1.27	+	1.58	0.368	1
memory (GO:0007613)	62	2	1.27	+	1.58	0.368	1
pattern specification process (GO:0007389)	255	7	5.21	+	1.34	0.37	1
supramolecular fiber organization (GO:0097435)	255	7	5.21	+	1.34	0.37	1
male gamete generation (GO:0048232)	256	7	5.23	+	1.34	0.371	1
positive regulation of Notch signaling pathway (GO:0045747)	22	1	0.45	+	2.23	0.372	1
regulation of endothelial cell differentiation (GO:0045601)	22	1	0.45	+	2.23	0.372	1
regulation of leukocyte mediated cytotoxicity (GO:0001910)	22	1	0.45	+	2.23	0.372	1
metanephric nephron development (GO:0072210)	22	1	0.45	+	2.23	0.372	1
positive regulation of nitric oxide biosynthetic process (GO:0045429)	22	1	0.45	+	2.23	0.372	1
homologous chromosome pairing at meiosis (GO:0007129)	22	1	0.45	+	2.23	0.372	1
collagen metabolic process (GO:0032963)	22	1	0.45	+	2.23	0.372	1
fatty acid beta-oxidation (GO:0006635)	22	1	0.45	+	2.23	0.372	1
regulation of telomerase activity (GO:0051972)	22	1	0.45	+	2.23	0.372	1
Schwann cell development (GO:0014044)	22	1	0.45	+	2.23	0.372	1
DNA methylation (GO:0006306)	22	1	0.45	+	2.23	0.372	1
DNA alkylation (GO:0006305)	22	1	0.45	+	2.23	0.372	1
regulation of amyloid-beta formation (GO:1902003)	22	1	0.45	+	2.23	0.372	1
brain morphogenesis (GO:0048854)	22	1	0.45	+	2.23	0.372	1
proximal/distal pattern formation (GO:0009954)	22	1	0.45	+	2.23	0.372	1
membrane fission (GO:0090148)	22	1	0.45	+	2.23	0.372	1
positive regulation of oxidoreductase activity (GO:0051353)	22	1	0.45	+	2.23	0.372	1
negative regulation of plasma membrane bounded cell projection assembly (GO:0120033)	22	1	0.45	+	2.23	0.372	1
homologous recombination (GO:0035825)	22	1	0.45	+	2.23	0.372	1
replication fork processing (GO:0031297)	22	1	0.45	+	2.23	0.372	1
receptor metabolic process (GO:0043112)	22	1	0.45	+	2.23	0.372	1
SCF-dependent proteasomal ubiquitin-dependent protein catabolic process (GO:0031146)	22	1	0.45	+	2.23	0.372	1
cardiac muscle cell development (GO:0055013)	22	1	0.45	+	2.23	0.372	1
regulation of cardiac muscle hypertrophy (GO:0010611)	22	1	0.45	+	2.23	0.372	1
photoreceptor cell differentiation (GO:0046530)	22	1	0.45	+	2.23	0.372	1
negative regulation of leukocyte migration (GO:0002686)	22	1	0.45	+	2.23	0.372	1
negative regulation of signal transduction (GO:0009968)	627	9	12.8	-	0.7	0.372	1
regulation of protein serine/threonine kinase activity (GO:0071900)	145	1	2.96	-	0.34	0.373	1
autophagy (GO:0006914)	147	1	3	-	0.33	0.374	1
process utilizing autophagic mechanism (GO:0061919)	147	1	3	-	0.33	0.374	1
myeloid cell differentiation (GO:0030099)	147	1	3	-	0.33	0.374	1
response to ionizing radiation (GO:0010212)	63	2	1.29	+	1.56	0.375	1
neurotransmitter transport (GO:0006836)	63	2	1.29	+	1.56	0.375	1
mesonephric tubule development (GO:0072164)	63	2	1.29	+	1.56	0.375	1
mesonephric epithelium development (GO:0072163)	63	2	1.29	+	1.56	0.375	1
activation of innate immune response (GO:0002218)	63	2	1.29	+	1.56	0.375	1
ureteric bud development (GO:0001657)	63	2	1.29	+	1.56	0.375	1
response to calcium ion (GO:0051592)	63	2	1.29	+	1.56	0.375	1
glucose metabolic process (GO:0006006)	63	2	1.29	+	1.56	0.375	1
negative regulation of epithelial cell proliferation (GO:0050680)	63	2	1.29	+	1.56	0.375	1
macromolecule methylation (GO:0043414)	63	2	1.29	+	1.56	0.375	1
regulation of system process (GO:0044057)	258	7	5.27	+	1.33	0.375	1
ribonucleotide metabolic process (GO:0009259)	150	1	3.06	-	0.33	0.375	1
glycerolipid metabolic process (GO:0046486)	150	1	3.06	-	0.33	0.375	1
negative regulation of apoptotic process (GO:0043066)	422	11	8.61	+	1.28	0.376	1
cellular component organization (GO:0016043)	2428	55	49.56	+	1.11	0.379	1
cellular nitrogen compound metabolic process (GO:0034641)	1241	21	25.33	-	0.83	0.379	1
ribose phosphate metabolic process (GO:0019693)	156	1	3.18	-	0.31	0.379	1
head development (GO:0060322)	427	11	8.72	+	1.26	0.381	1
regulation of endothelial cell proliferation (GO:0001936)	64	2	1.31	+	1.53	0.382	1
mesonephros development (GO:0001823)	64	2	1.31	+	1.53	0.382	1
cell fate specification (GO:0001708)	64	2	1.31	+	1.53	0.382	1
regulation of catalytic activity (GO:0050790)	642	16	13.11	+	1.22	0.382	1
regulation of response to stimulus (GO:0048583)	1769	41	36.11	+	1.14	0.384	1
organic cyclic compound biosynthetic process (GO:1901362)	439	6	8.96	-	0.67	0.384	1
proteolysis (GO:0006508)	444	6	9.06	-	0.66	0.384	1
regulation of osteoclast differentiation (GO:0045670)	23	1	0.47	+	2.13	0.385	1
head morphogenesis (GO:0060323)	23	1	0.47	+	2.13	0.385	1
hindbrain morphogenesis (GO:0021575)	23	1	0.47	+	2.13	0.385	1
leukocyte mediated cytotoxicity (GO:0001909)	23	1	0.47	+	2.13	0.385	1
regulation of glial cell proliferation (GO:0060251)	23	1	0.47	+	2.13	0.385	1
innate immune response activating cell surface receptor signaling pathway (GO:0002220)	23	1	0.47	+	2.13	0.385	1
negative regulation of phosphatidylinositol 3-kinase/protein kinase B signal transduction (GO:0051898)	23	1	0.47	+	2.13	0.385	1
regulation of cAMP-mediated signaling (GO:0043949)	23	1	0.47	+	2.13	0.385	1
regulation of telomere maintenance via telomerase (GO:0032210)	23	1	0.47	+	2.13	0.385	1
neutrophil migration (GO:1990266)	23	1	0.47	+	2.13	0.385	1
regulation of lyase activity (GO:0051339)	23	1	0.47	+	2.13	0.385	1
embryonic digestive tract development (GO:0048566)	23	1	0.47	+	2.13	0.385	1
regulation of p38MAPK cascade (GO:1900744)	23	1	0.47	+	2.13	0.385	1
protein destabilization (GO:0031648)	23	1	0.47	+	2.13	0.385	1
regulation of G0 to G1 transition (GO:0070316)	23	1	0.47	+	2.13	0.385	1
purine ribonucleoside monophosphate metabolic process (GO:0009167)	23	1	0.47	+	2.13	0.385	1
neutral amino acid transport (GO:0015804)	23	1	0.47	+	2.13	0.385	1
negative regulation of G2/M transition of mitotic cell cycle (GO:0010972)	23	1	0.47	+	2.13	0.385	1
positive regulation of nitric oxide metabolic process (GO:1904407)	23	1	0.47	+	2.13	0.385	1
cardiac muscle cell action potential involved in contraction (GO:0086002)	23	1	0.47	+	2.13	0.385	1
regulation of fibroblast migration (GO:0010762)	23	1	0.47	+	2.13	0.385	1
lymphocyte migration (GO:0072676)	23	1	0.47	+	2.13	0.385	1
regulation of muscle hypertrophy (GO:0014743)	23	1	0.47	+	2.13	0.385	1
negative regulation of myeloid leukocyte differentiation (GO:0002762)	23	1	0.47	+	2.13	0.385	1
regulation of protein tyrosine kinase activity (GO:0061097)	23	1	0.47	+	2.13	0.385	1
protein modification process (GO:0036211)	928	15	18.94	-	0.79	0.385	1
organic substance catabolic process (GO:1901575)	663	10	13.53	-	0.74	0.386	1
negative regulation of cell communication (GO:0010648)	671	10	13.7	-	0.73	0.387	1
negative regulation of signaling (GO:0023057)	672	10	13.72	-	0.73	0.387	1
regulation of cell-matrix adhesion (GO:0001952)	65	2	1.33	+	1.51	0.389	1
muscle organ development (GO:0007517)	162	5	3.31	+	1.51	0.39	1
regulation of intracellular transport (GO:0032386)	163	5	3.33	+	1.5	0.391	1
regulation of multicellular organismal process (GO:0051239)	1359	32	27.74	+	1.15	0.395	1
carbohydrate derivative catabolic process (GO:1901136)	66	2	1.35	+	1.48	0.396	1
calcium-mediated signaling (GO:0019722)	66	2	1.35	+	1.48	0.396	1
olfactory bulb development (GO:0021772)	24	1	0.49	+	2.04	0.397	1
negative regulation of cell cycle G2/M phase transition (GO:1902750)	24	1	0.49	+	2.04	0.397	1
regulation of cell adhesion mediated by integrin (GO:0033628)	24	1	0.49	+	2.04	0.397	1
glutamate receptor signaling pathway (GO:0007215)	24	1	0.49	+	2.04	0.397	1
L-alpha-amino acid transmembrane transport (GO:1902475)	24	1	0.49	+	2.04	0.397	1
maternal process involved in female pregnancy (GO:0060135)	24	1	0.49	+	2.04	0.397	1
Schwann cell differentiation (GO:0014037)	24	1	0.49	+	2.04	0.397	1
regulation of interleukin-2 production (GO:0032663)	24	1	0.49	+	2.04	0.397	1
regulation of antigen receptor-mediated signaling pathway (GO:0050854)	24	1	0.49	+	2.04	0.397	1
synaptic vesicle endocytosis (GO:0048488)	24	1	0.49	+	2.04	0.397	1
regulation of lymphocyte apoptotic process (GO:0070228)	24	1	0.49	+	2.04	0.397	1
maintenance of blood-brain barrier (GO:0035633)	24	1	0.49	+	2.04	0.397	1
regulation of long-term synaptic potentiation (GO:1900271)	24	1	0.49	+	2.04	0.397	1
receptor clustering (GO:0043113)	24	1	0.49	+	2.04	0.397	1
purine nucleoside monophosphate metabolic process (GO:0009126)	24	1	0.49	+	2.04	0.397	1
neuron maturation (GO:0042551)	24	1	0.49	+	2.04	0.397	1
positive regulation of tyrosine phosphorylation of STAT protein (GO:0042531)	24	1	0.49	+	2.04	0.397	1
regulation of keratinocyte proliferation (GO:0010837)	24	1	0.49	+	2.04	0.397	1
synaptic transmission, glutamatergic (GO:0035249)	24	1	0.49	+	2.04	0.397	1
ribosomal large subunit biogenesis (GO:0042273)	24	1	0.49	+	2.04	0.397	1
substrate adhesion-dependent cell spreading (GO:0034446)	24	1	0.49	+	2.04	0.397	1
striated muscle cell proliferation (GO:0014855)	24	1	0.49	+	2.04	0.397	1
regulation of cell fate commitment (GO:0010453)	24	1	0.49	+	2.04	0.397	1
olfactory lobe development (GO:0021988)	24	1	0.49	+	2.04	0.397	1
regulation of cell migration (GO:0030334)	466	12	9.51	+	1.26	0.397	1
heart development (GO:0007507)	296	8	6.04	+	1.32	0.399	1
tissue morphogenesis (GO:0048729)	298	8	6.08	+	1.32	0.402	1
hormone-mediated signaling pathway (GO:0009755)	67	2	1.37	+	1.46	0.403	1
intracellular monoatomic cation homeostasis (GO:0030003)	170	5	3.47	+	1.44	0.403	1
apoptotic process (GO:0006915)	475	12	9.7	+	1.24	0.404	1
positive regulation of protein serine/threonine kinase activity (GO:0071902)	73	0	1.49	-	< 0.01	0.406	1
regulation of extrinsic apoptotic signaling pathway (GO:2001236)	73	0	1.49	-	< 0.01	0.406	1
spermatid development (GO:0007286)	72	0	1.47	-	< 0.01	0.406	1
myeloid cell homeostasis (GO:0002262)	70	0	1.43	-	< 0.01	0.406	1
mitotic cell cycle phase transition (GO:0044772)	72	0	1.47	-	< 0.01	0.406	1
establishment of vesicle localization (GO:0051650)	71	0	1.45	-	< 0.01	0.406	1
regulation of smooth muscle cell proliferation (GO:0048660)	71	0	1.45	-	< 0.01	0.406	1
negative regulation of developmental growth (GO:0048640)	70	0	1.43	-	< 0.01	0.406	1
negative regulation of hydrolase activity (GO:0051346)	70	0	1.43	-	< 0.01	0.406	1
amide transport (GO:0042886)	71	0	1.45	-	< 0.01	0.406	1
transport along microtubule (GO:0010970)	73	0	1.49	-	< 0.01	0.406	1
rRNA metabolic process (GO:0016072)	73	0	1.49	-	< 0.01	0.406	1
regulation of blood pressure (GO:0008217)	72	0	1.47	-	< 0.01	0.406	1
purine ribonucleotide biosynthetic process (GO:0009152)	75	0	1.53	-	< 0.01	0.407	1
regulation of extent of cell growth (GO:0061387)	75	0	1.53	-	< 0.01	0.407	1
membrane lipid biosynthetic process (GO:0046467)	74	0	1.51	-	< 0.01	0.407	1
regulation of cellular component biogenesis (GO:0044087)	491	7	10.02	-	0.7	0.408	1
regulation of fat cell differentiation (GO:0045598)	76	0	1.55	-	< 0.01	0.408	1
cell cycle phase transition (GO:0044770)	76	0	1.55	-	< 0.01	0.408	1
alpha-amino acid metabolic process (GO:1901605)	76	0	1.55	-	< 0.01	0.408	1
regulation of microtubule cytoskeleton organization (GO:0070507)	76	0	1.55	-	< 0.01	0.408	1
spermatid differentiation (GO:0048515)	76	0	1.55	-	< 0.01	0.408	1
regulation of JNK cascade (GO:0046328)	76	0	1.55	-	< 0.01	0.408	1
regulation of immunoglobulin production (GO:0002637)	25	1	0.51	+	1.96	0.409	1
substantia nigra development (GO:0021762)	25	1	0.51	+	1.96	0.409	1
positive regulation of myoblast differentiation (GO:0045663)	25	1	0.51	+	1.96	0.409	1
negative regulation of proteolysis involved in protein catabolic process (GO:1903051)	25	1	0.51	+	1.96	0.409	1
positive regulation of cell-matrix adhesion (GO:0001954)	25	1	0.51	+	1.96	0.409	1
intermediate filament cytoskeleton organization (GO:0045104)	25	1	0.51	+	1.96	0.409	1
nucleosome assembly (GO:0006334)	25	1	0.51	+	1.96	0.409	1
presynaptic endocytosis (GO:0140238)	25	1	0.51	+	1.96	0.409	1
nucleotide-excision repair (GO:0006289)	25	1	0.51	+	1.96	0.409	1
regulation of protein processing (GO:0070613)	25	1	0.51	+	1.96	0.409	1
regulation of cytosolic calcium ion concentration (GO:0051480)	25	1	0.51	+	1.96	0.409	1
animal organ formation (GO:0048645)	25	1	0.51	+	1.96	0.409	1
negative regulation of sequestering of calcium ion (GO:0051283)	25	1	0.51	+	1.96	0.409	1
regulation of myelination (GO:0031641)	25	1	0.51	+	1.96	0.409	1
release of sequestered calcium ion into cytosol (GO:0051209)	25	1	0.51	+	1.96	0.409	1
protein insertion into membrane (GO:0051205)	25	1	0.51	+	1.96	0.409	1
vesicle docking (GO:0048278)	25	1	0.51	+	1.96	0.409	1
regulation of CD4-positive, alpha-beta T cell differentiation (GO:0043370)	25	1	0.51	+	1.96	0.409	1
positive regulation of actin filament polymerization (GO:0030838)	25	1	0.51	+	1.96	0.409	1
visual learning (GO:0008542)	25	1	0.51	+	1.96	0.409	1
cellular response to glucose starvation (GO:0042149)	25	1	0.51	+	1.96	0.409	1
regulation of epidermal growth factor receptor signaling pathway (GO:0042058)	25	1	0.51	+	1.96	0.409	1
neuron recognition (GO:0008038)	25	1	0.51	+	1.96	0.409	1
cellular response to tumor necrosis factor (GO:0071356)	77	0	1.57	-	< 0.01	0.409	1
negative regulation of DNA-binding transcription factor activity (GO:0043433)	77	0	1.57	-	< 0.01	0.409	1
regulation of mitochondrion organization (GO:0010821)	77	0	1.57	-	< 0.01	0.409	1
positive regulation of autophagy (GO:0010508)	77	0	1.57	-	< 0.01	0.409	1
dendrite development (GO:0016358)	78	0	1.59	-	< 0.01	0.41	1
adult behavior (GO:0030534)	78	0	1.59	-	< 0.01	0.41	1
intracellular monoatomic ion homeostasis (GO:0006873)	175	5	3.57	+	1.4	0.412	1
regulation of osteoblast differentiation (GO:0045667)	80	0	1.63	-	< 0.01	0.412	1
negative regulation of secretion (GO:0051048)	80	0	1.63	-	< 0.01	0.412	1
regulation of immune response (GO:0050776)	307	8	6.27	+	1.28	0.413	1
regulation of locomotion (GO:0040012)	506	13	10.33	+	1.26	0.413	1
negative regulation of canonical Wnt signaling pathway (GO:0090090)	81	0	1.65	-	< 0.01	0.413	1
regulation of transport (GO:0051049)	746	18	15.23	+	1.18	0.415	1
microtubule-based transport (GO:0099111)	82	0	1.67	-	< 0.01	0.415	1
sensory perception of sound (GO:0007605)	82	0	1.67	-	< 0.01	0.415	1
mitochondrion organization (GO:0007005)	177	5	3.61	+	1.38	0.416	1
regulation of response to wounding (GO:1903034)	83	0	1.69	-	< 0.01	0.416	1
defense response to symbiont (GO:0140546)	83	0	1.69	-	< 0.01	0.416	1
defense response to virus (GO:0051607)	83	0	1.69	-	< 0.01	0.416	1
microtubule-based process (GO:0007017)	315	4	6.43	-	0.62	0.417	1
protein modification by small protein conjugation or removal (GO:0070647)	328	4	6.7	-	0.6	0.419	1
ribonucleotide biosynthetic process (GO:0009260)	85	0	1.74	-	< 0.01	0.419	1
negative regulation of T cell differentiation (GO:0045581)	26	1	0.53	+	1.88	0.421	1
myoblast differentiation (GO:0045445)	26	1	0.53	+	1.88	0.421	1
intermediate filament-based process (GO:0045103)	26	1	0.53	+	1.88	0.421	1
bicellular tight junction assembly (GO:0070830)	26	1	0.53	+	1.88	0.421	1
maintenance of protein location in cell (GO:0032507)	26	1	0.53	+	1.88	0.421	1
pyrimidine nucleotide metabolic process (GO:0006220)	26	1	0.53	+	1.88	0.421	1
exocytic process (GO:0140029)	26	1	0.53	+	1.88	0.421	1
granulocyte migration (GO:0097530)	26	1	0.53	+	1.88	0.421	1
protein localization to cilium (GO:0061512)	26	1	0.53	+	1.88	0.421	1
synaptic vesicle exocytosis (GO:0016079)	26	1	0.53	+	1.88	0.421	1
cellular response to heat (GO:0034605)	26	1	0.53	+	1.88	0.421	1
collagen fibril organization (GO:0030199)	26	1	0.53	+	1.88	0.421	1
T cell proliferation (GO:0042098)	26	1	0.53	+	1.88	0.421	1
receptor localization to synapse (GO:0097120)	26	1	0.53	+	1.88	0.421	1
cardiac atrium development (GO:0003230)	26	1	0.53	+	1.88	0.421	1
regulation of protein maturation (GO:1903317)	26	1	0.53	+	1.88	0.421	1
cardiac conduction system development (GO:0003161)	26	1	0.53	+	1.88	0.421	1
viral life cycle (GO:0019058)	86	0	1.76	-	< 0.01	0.421	1
positive regulation of Wnt signaling pathway (GO:0030177)	86	0	1.76	-	< 0.01	0.421	1
regulation of mRNA stability (GO:0043488)	87	0	1.78	-	< 0.01	0.423	1
regulation of growth (GO:0040008)	334	9	6.82	+	1.32	0.425	1
purine nucleotide biosynthetic process (GO:0006164)	88	0	1.8	-	< 0.01	0.425	1
negative regulation of neurogenesis (GO:0050768)	88	0	1.8	-	< 0.01	0.425	1
response to tumor necrosis factor (GO:0034612)	88	0	1.8	-	< 0.01	0.425	1
negative regulation of nervous system development (GO:0051961)	89	0	1.82	-	< 0.01	0.427	1
regulation of RNA stability (GO:0043487)	89	0	1.82	-	< 0.01	0.427	1
protein folding (GO:0006457)	87	3	1.78	+	1.69	0.429	1
protein homooligomerization (GO:0051260)	87	3	1.78	+	1.69	0.429	1
positive regulation of cytokine production (GO:0001819)	183	5	3.74	+	1.34	0.429	1
adenylate cyclase-modulating G protein-coupled receptor signaling pathway (GO:0007188)	88	3	1.8	+	1.67	0.431	1
peptidyl-serine modification (GO:0018209)	88	3	1.8	+	1.67	0.431	1
epithelial cell proliferation (GO:0050673)	88	3	1.8	+	1.67	0.431	1
cellular metabolic process (GO:0044237)	2499	46	51.01	-	0.9	0.432	1
body morphogenesis (GO:0010171)	27	1	0.55	+	1.81	0.433	1
cerebellar cortex development (GO:0021695)	27	1	0.55	+	1.81	0.433	1
blastocyst formation (GO:0001825)	27	1	0.55	+	1.81	0.433	1
positive regulation of stem cell population maintenance (GO:1902459)	27	1	0.55	+	1.81	0.433	1
cell-substrate junction assembly (GO:0007044)	27	1	0.55	+	1.81	0.433	1
cell fate determination (GO:0001709)	27	1	0.55	+	1.81	0.433	1
negative regulation of stress-activated MAPK cascade (GO:0032873)	27	1	0.55	+	1.81	0.433	1
establishment or maintenance of epithelial cell apical/basal polarity (GO:0045197)	27	1	0.55	+	1.81	0.433	1
protein localization to endoplasmic reticulum (GO:0070972)	27	1	0.55	+	1.81	0.433	1
biological process involved in intraspecies interaction between organisms (GO:0051703)	27	1	0.55	+	1.81	0.433	1
DNA-templated DNA replication maintenance of fidelity (GO:0045005)	27	1	0.55	+	1.81	0.433	1
regulation of neurotransmitter receptor activity (GO:0099601)	27	1	0.55	+	1.81	0.433	1
negative regulation of leukocyte apoptotic process (GO:2000107)	27	1	0.55	+	1.81	0.433	1
negative chemotaxis (GO:0050919)	27	1	0.55	+	1.81	0.433	1
oocyte development (GO:0048599)	27	1	0.55	+	1.81	0.433	1
negative regulation of ERK1 and ERK2 cascade (GO:0070373)	27	1	0.55	+	1.81	0.433	1
detection of chemical stimulus (GO:0009593)	27	1	0.55	+	1.81	0.433	1
regulation of cell killing (GO:0031341)	27	1	0.55	+	1.81	0.433	1
cardiac muscle tissue morphogenesis (GO:0055008)	27	1	0.55	+	1.81	0.433	1
cardiac cell development (GO:0055006)	27	1	0.55	+	1.81	0.433	1
endocrine pancreas development (GO:0031018)	27	1	0.55	+	1.81	0.433	1
social behavior (GO:0035176)	27	1	0.55	+	1.81	0.433	1
negative regulation of endothelial cell migration (GO:0010596)	27	1	0.55	+	1.81	0.433	1
visual behavior (GO:0007632)	27	1	0.55	+	1.81	0.433	1
cell junction maintenance (GO:0034331)	27	1	0.55	+	1.81	0.433	1
negative regulation of neuron apoptotic process (GO:0043524)	89	3	1.82	+	1.65	0.433	1
response to xenobiotic stimulus (GO:0009410)	185	5	3.78	+	1.32	0.433	1
cellular process involved in reproduction in multicellular organism (GO:0022412)	185	5	3.78	+	1.32	0.433	1
regulation of cellular response to stress (GO:0080135)	344	9	7.02	+	1.28	0.433	1
central nervous system development (GO:0007417)	554	14	11.31	+	1.24	0.433	1
regulation of cysteine-type endopeptidase activity (GO:2000116)	91	3	1.86	+	1.61	0.438	1
eye morphogenesis (GO:0048592)	91	3	1.86	+	1.61	0.438	1
regulation of lymphocyte proliferation (GO:0050670)	91	3	1.86	+	1.61	0.438	1
negative regulation of cellular catabolic process (GO:0031330)	91	3	1.86	+	1.61	0.438	1
regulation of epithelial cell proliferation (GO:0050678)	187	5	3.82	+	1.31	0.438	1
establishment or maintenance of cell polarity (GO:0007163)	92	3	1.88	+	1.6	0.441	1
regulation of mononuclear cell proliferation (GO:0032944)	92	3	1.88	+	1.6	0.441	1
kidney epithelium development (GO:0072073)	92	3	1.88	+	1.6	0.441	1
monoatomic ion transmembrane transport (GO:0034220)	353	9	7.21	+	1.25	0.442	1
cardiac muscle tissue development (GO:0048738)	93	3	1.9	+	1.58	0.443	1
methylation (GO:0032259)	93	3	1.9	+	1.58	0.443	1
cardiac chamber development (GO:0003205)	93	3	1.9	+	1.58	0.443	1
DNA damage response (GO:0006974)	354	9	7.23	+	1.25	0.443	1
cerebral cortex cell migration (GO:0021795)	28	1	0.57	+	1.75	0.444	1
long-term synaptic potentiation (GO:0060291)	28	1	0.57	+	1.75	0.444	1
regulation of sodium ion transmembrane transporter activity (GO:2000649)	28	1	0.57	+	1.75	0.444	1
protein autoubiquitination (GO:0051865)	28	1	0.57	+	1.75	0.444	1
homologous chromosome segregation (GO:0045143)	28	1	0.57	+	1.75	0.444	1
oxidative phosphorylation (GO:0006119)	28	1	0.57	+	1.75	0.444	1
oocyte differentiation (GO:0009994)	28	1	0.57	+	1.75	0.444	1
regulation of behavior (GO:0050795)	28	1	0.57	+	1.75	0.444	1
synaptic vesicle recycling (GO:0036465)	28	1	0.57	+	1.75	0.444	1
negative regulation of stress-activated protein kinase signaling cascade (GO:0070303)	28	1	0.57	+	1.75	0.444	1
regulation of alternative mRNA splicing, via spliceosome (GO:0000381)	28	1	0.57	+	1.75	0.444	1
chromosome organization involved in meiotic cell cycle (GO:0070192)	28	1	0.57	+	1.75	0.444	1
cell-substrate junction organization (GO:0150115)	28	1	0.57	+	1.75	0.444	1
coronary vasculature development (GO:0060976)	28	1	0.57	+	1.75	0.444	1
ribosomal small subunit biogenesis (GO:0042274)	28	1	0.57	+	1.75	0.444	1
regulation of amyloid precursor protein catabolic process (GO:1902991)	28	1	0.57	+	1.75	0.444	1
cell differentiation involved in kidney development (GO:0061005)	28	1	0.57	+	1.75	0.444	1
positive regulation of molecular function (GO:0044093)	573	14	11.7	+	1.2	0.444	1
positive regulation of cell projection organization (GO:0031346)	203	2	4.14	-	0.48	0.444	1
positive regulation of protein catabolic process (GO:0045732)	94	3	1.92	+	1.56	0.446	1
DNA replication (GO:0006260)	94	3	1.92	+	1.56	0.446	1
regulation of muscle system process (GO:0090257)	94	3	1.92	+	1.56	0.446	1
intracellular transport (GO:0046907)	593	9	12.11	-	0.74	0.447	1
response to ketone (GO:1901654)	95	3	1.94	+	1.55	0.449	1
phosphorylation (GO:0016310)	377	5	7.7	-	0.65	0.45	1
negative regulation of cell cycle phase transition (GO:1901988)	96	3	1.96	+	1.53	0.451	1
nucleobase-containing small molecule metabolic process (GO:0055086)	213	2	4.35	-	0.46	0.451	1
monoatomic ion homeostasis (GO:0050801)	210	6	4.29	+	1.4	0.452	1
response to nutrient levels (GO:0031667)	211	6	4.31	+	1.39	0.452	1
striated muscle cell differentiation (GO:0051146)	97	3	1.98	+	1.52	0.454	1
response to mechanical stimulus (GO:0009612)	97	3	1.98	+	1.52	0.454	1
striated muscle tissue development (GO:0014706)	97	3	1.98	+	1.52	0.454	1
negative regulation of lymphocyte differentiation (GO:0045620)	29	1	0.59	+	1.69	0.455	1
negative regulation of chromosome organization (GO:2001251)	29	1	0.59	+	1.69	0.455	1
negative regulation of cytokine-mediated signaling pathway (GO:0001960)	29	1	0.59	+	1.69	0.455	1
transmission of nerve impulse (GO:0019226)	29	1	0.59	+	1.69	0.455	1
adenylate cyclase-inhibiting G protein-coupled receptor signaling pathway (GO:0007193)	29	1	0.59	+	1.69	0.455	1
neural crest cell migration (GO:0001755)	29	1	0.59	+	1.69	0.455	1
regulation of CD4-positive, alpha-beta T cell activation (GO:2000514)	29	1	0.59	+	1.69	0.455	1
glomerulus development (GO:0032835)	29	1	0.59	+	1.69	0.455	1
positive regulation of synapse assembly (GO:0051965)	29	1	0.59	+	1.69	0.455	1
morphogenesis of an epithelial sheet (GO:0002011)	29	1	0.59	+	1.69	0.455	1
cellular response to cAMP (GO:0071320)	29	1	0.59	+	1.69	0.455	1
positive regulation of telomere maintenance (GO:0032206)	29	1	0.59	+	1.69	0.455	1
regulation of ERBB signaling pathway (GO:1901184)	29	1	0.59	+	1.69	0.455	1
negative regulation of small GTPase mediated signal transduction (GO:0051058)	29	1	0.59	+	1.69	0.455	1
negative regulation of lipid biosynthetic process (GO:0051055)	29	1	0.59	+	1.69	0.455	1
regulation of tyrosine phosphorylation of STAT protein (GO:0042509)	29	1	0.59	+	1.69	0.455	1
regulation of telomere maintenance via telomere lengthening (GO:1904356)	29	1	0.59	+	1.69	0.455	1
regulation of protein import into nucleus (GO:0042306)	29	1	0.59	+	1.69	0.455	1
establishment or maintenance of apical/basal cell polarity (GO:0035088)	29	1	0.59	+	1.69	0.455	1
positive regulation of T cell proliferation (GO:0042102)	29	1	0.59	+	1.69	0.455	1
establishment or maintenance of bipolar cell polarity (GO:0061245)	29	1	0.59	+	1.69	0.455	1
establishment of protein localization to vacuole (GO:0072666)	29	1	0.59	+	1.69	0.455	1
regulation of molecular function (GO:0065009)	926	22	18.9	+	1.16	0.455	1
protein targeting (GO:0006605)	98	3	2	+	1.5	0.457	1
dephosphorylation (GO:0016311)	98	3	2	+	1.5	0.457	1
response to starvation (GO:0042594)	98	3	2	+	1.5	0.457	1
gastrulation (GO:0007369)	99	3	2.02	+	1.48	0.46	1
regulation of protein localization to membrane (GO:1905475)	99	3	2.02	+	1.48	0.46	1
regulation of leukocyte proliferation (GO:0070663)	100	3	2.04	+	1.47	0.463	1
calcium ion transmembrane transport (GO:0070588)	100	3	2.04	+	1.47	0.463	1
regulation of axonogenesis (GO:0050770)	100	3	2.04	+	1.47	0.463	1
positive regulation of transport (GO:0051050)	395	10	8.06	+	1.24	0.463	1
intrinsic apoptotic signaling pathway by p53 class mediator (GO:0072332)	30	1	0.61	+	1.63	0.466	1
endochondral bone morphogenesis (GO:0060350)	30	1	0.61	+	1.63	0.466	1
somitogenesis (GO:0001756)	30	1	0.61	+	1.63	0.466	1
morphogenesis of a polarized epithelium (GO:0001738)	30	1	0.61	+	1.63	0.466	1
cellular response to ionizing radiation (GO:0071479)	30	1	0.61	+	1.63	0.466	1
peptidyl-threonine phosphorylation (GO:0018107)	30	1	0.61	+	1.63	0.466	1
cochlea development (GO:0090102)	30	1	0.61	+	1.63	0.466	1
tight junction assembly (GO:0120192)	30	1	0.61	+	1.63	0.466	1
lamellipodium organization (GO:0097581)	30	1	0.61	+	1.63	0.466	1
negative regulation of cell-substrate adhesion (GO:0010812)	30	1	0.61	+	1.63	0.466	1
[truncated: 10,884 more rows]

## Sheet: OGG1
Analysis Type:	PANTHER Overrepresentation Test (Released 20231017)
Annotation Version and Release Date:	GO Ontology database DOI: 10.5281/zenodo.8436609 Released 2023-10-09
Analyzed List:	Client Text Box Input (Homo sapiens)
Reference List:	G4_Background.txt (Homo sapiens)	There are duplicate IDs in the file. The unique set of IDs will be used.
Test Type:	FISHER
Correction:	FDR
GO biological process complete	G4_Background.txt - REFLIST (7250)	Client Text Box Input (217)	Client Text Box Input (expected)	Client Text Box Input (over/under)	Client Text Box Input (fold Enrichment)	Client Text Box Input (raw P-value)	Client Text Box Input (FDR)
positive regulation of defense response to virus by host (GO:0002230)	8	3	0.24	+	12.53	0.00336	1
synaptic vesicle localization (GO:0097479)	18	4	0.54	+	7.42	0.00336	1
type I interferon-mediated signaling pathway (GO:0060337)	9	3	0.27	+	11.14	0.00439	1
cellular response to type I interferon (GO:0071357)	9	3	0.27	+	11.14	0.00439	1
cell projection assembly (GO:0030031)	161	12	4.82	+	2.49	0.00445	1
interleukin-9-mediated signaling pathway (GO:0038113)	3	2	0.09	+	22.27	0.00793	1
cellular response to interleukin-9 (GO:0071355)	3	2	0.09	+	22.27	0.00793	1
protein deneddylation (GO:0000338)	3	2	0.09	+	22.27	0.00793	1
plasma membrane bounded cell projection assembly (GO:0120031)	154	11	4.61	+	2.39	0.00849	1
regulation of defense response to virus by host (GO:0050691)	12	3	0.36	+	8.35	0.00851	1
response to type I interferon (GO:0034340)	13	3	0.39	+	7.71	0.0102	1
neuron migration (GO:0001764)	76	7	2.27	+	3.08	0.0102	1
intramembranous ossification (GO:0001957)	4	2	0.12	+	16.71	0.0117	1
response to interleukin-9 (GO:0071104)	4	2	0.12	+	16.71	0.0117	1
direct ossification (GO:0036072)	4	2	0.12	+	16.71	0.0117	1
regulation of mesenchymal to epithelial transition involved in metanephros morphogenesis (GO:0003339)	4	2	0.12	+	16.71	0.0117	1
interferon-mediated signaling pathway (GO:0140888)	15	3	0.45	+	6.68	0.0143	1
regulation of proteolysis involved in protein catabolic process (GO:1903050)	102	8	3.05	+	2.62	0.0145	1
regulation of SMAD protein signal transduction (GO:0060390)	29	4	0.87	+	4.61	0.0147	1
cellular nitrogen compound biosynthetic process (GO:0044271)	584	8	17.48	-	0.46	0.015	1
apoptotic signaling pathway (GO:0097190)	159	0	4.76	-	< 0.01	0.0152	1
cell-cell adhesion (GO:0098609)	231	1	6.91	-	0.14	0.0154	1
regulation of metanephric nephron tubule epithelial cell differentiation (GO:0072307)	5	2	0.15	+	13.36	0.016	1
metanephric mesenchymal cell differentiation (GO:0072162)	5	2	0.15	+	13.36	0.016	1
histone ubiquitination (GO:0016574)	5	2	0.15	+	13.36	0.016	1
cilium assembly (GO:0060271)	105	8	3.14	+	2.55	0.0168	1
lymph vessel development (GO:0001945)	17	3	0.51	+	5.9	0.0192	1
blood vessel development (GO:0001568)	282	16	8.44	+	1.9	0.0197	1
mesenchymal cell differentiation involved in kidney development (GO:0072161)	6	2	0.18	+	11.14	0.021	1
mesenchymal cell differentiation involved in renal system development (GO:2001012)	6	2	0.18	+	11.14	0.021	1
lymphatic endothelial cell differentiation (GO:0060836)	6	2	0.18	+	11.14	0.021	1
synaptic vesicle clustering (GO:0097091)	6	2	0.18	+	11.14	0.021	1
T-helper 17 cell differentiation (GO:0072539)	6	2	0.18	+	11.14	0.021	1
response to cAMP (GO:0051591)	50	5	1.5	+	3.34	0.0212	1
intracellular receptor signaling pathway (GO:0030522)	89	7	2.66	+	2.63	0.0213	1
regulation of defense response to virus (GO:0050688)	18	3	0.54	+	5.57	0.0219	1
cAMP-mediated signaling (GO:0019933)	18	3	0.54	+	5.57	0.0219	1
vasculature development (GO:0001944)	291	16	8.71	+	1.84	0.0222	1
positive regulation of growth (GO:0045927)	150	0	4.49	-	< 0.01	0.0233	1
actin polymerization or depolymerization (GO:0008154)	34	4	1.02	+	3.93	0.0237	1
cilium organization (GO:0044782)	114	8	3.41	+	2.34	0.0254	1
negative regulation of osteoblast proliferation (GO:0033689)	7	2	0.21	+	9.55	0.0265	1
positive regulation of T-helper cell differentiation (GO:0045624)	7	2	0.21	+	9.55	0.0265	1
type II interferon-mediated signaling pathway (GO:0060333)	7	2	0.21	+	9.55	0.0265	1
lymphangiogenesis (GO:0001946)	7	2	0.21	+	9.55	0.0265	1
primary metabolic process (GO:0044238)	2706	65	80.99	-	0.8	0.0271	1
response to hydrogen peroxide (GO:0042542)	54	5	1.62	+	3.09	0.0278	1
proteasome-mediated ubiquitin-dependent protein catabolic process (GO:0043161)	153	10	4.58	+	2.18	0.0279	1
transport (GO:0006810)	1555	33	46.54	-	0.71	0.0283	1
organonitrogen compound biosynthetic process (GO:1901566)	506	7	15.15	-	0.46	0.0285	1
nitrogen compound metabolic process (GO:0006807)	2492	59	74.59	-	0.79	0.0292	1
signaling (GO:0023052)	2020	75	60.46	+	1.24	0.032	1
regulation of delayed rectifier potassium channel activity (GO:1902259)	8	2	0.24	+	8.35	0.0324	1
DNA catabolic process (GO:0006308)	8	2	0.24	+	8.35	0.0324	1
excitatory chemical synaptic transmission (GO:0098976)	8	2	0.24	+	8.35	0.0324	1
cellular response to forskolin (GO:1904322)	8	2	0.24	+	8.35	0.0324	1
response to forskolin (GO:1904321)	8	2	0.24	+	8.35	0.0324	1
mitral valve morphogenesis (GO:0003183)	8	2	0.24	+	8.35	0.0324	1
mitral valve development (GO:0003174)	8	2	0.24	+	8.35	0.0324	1
T-helper 17 type immune response (GO:0072538)	8	2	0.24	+	8.35	0.0324	1
homeostasis of number of cells (GO:0048872)	133	0	3.98	-	< 0.01	0.0343	1
regulation of kidney development (GO:0090183)	22	3	0.66	+	4.56	0.0348	1
peptidyl-amino acid modification (GO:0018193)	258	2	7.72	-	0.26	0.0359	1
lipid localization (GO:0010876)	142	0	4.25	-	< 0.01	0.0369	1
regulation of cAMP-mediated signaling (GO:0043949)	23	3	0.69	+	4.36	0.0385	1
regulation of nephron tubule epithelial cell differentiation (GO:0072182)	9	2	0.27	+	7.42	0.0389	1
regulation of protein neddylation (GO:2000434)	9	2	0.27	+	7.42	0.0389	1
alanine transport (GO:0032328)	9	2	0.27	+	7.42	0.0389	1
cellular response to interferon-beta (GO:0035458)	9	2	0.27	+	7.42	0.0389	1
proteasomal protein catabolic process (GO:0010498)	168	10	5.03	+	1.99	0.0393	1
cell communication (GO:0007154)	2090	77	62.56	+	1.23	0.0401	1
negative regulation of canonical Wnt signaling pathway (GO:0090090)	81	6	2.42	+	2.47	0.0405	1
regulation of proteasomal protein catabolic process (GO:0061136)	81	6	2.42	+	2.47	0.0405	1
muscle contraction (GO:0006936)	103	7	3.08	+	2.27	0.0407	1
positive regulation of proteolysis involved in protein catabolic process (GO:1903052)	61	5	1.83	+	2.74	0.0423	1
substrate adhesion-dependent cell spreading (GO:0034446)	24	3	0.72	+	4.18	0.0424	1
thalamus development (GO:0021794)	10	2	0.3	+	6.68	0.0458	1
toll-like receptor 4 signaling pathway (GO:0034142)	10	2	0.3	+	6.68	0.0458	1
mRNA cis splicing, via spliceosome (GO:0045292)	10	2	0.3	+	6.68	0.0458	1
positive regulation of branching involved in ureteric bud morphogenesis (GO:0090190)	10	2	0.3	+	6.68	0.0458	1
interneuron migration (GO:1904936)	10	2	0.3	+	6.68	0.0458	1
lymph vessel morphogenesis (GO:0036303)	10	2	0.3	+	6.68	0.0458	1
response to interferon-beta (GO:0035456)	10	2	0.3	+	6.68	0.0458	1
amide biosynthetic process (GO:0043604)	191	1	5.72	-	0.17	0.0462	1
regulation of lamellipodium organization (GO:1902743)	25	3	0.75	+	4.01	0.0465	1
cyclic-nucleotide-mediated signaling (GO:0019935)	25	3	0.75	+	4.01	0.0465	1
activation of innate immune response (GO:0002218)	63	5	1.89	+	2.65	0.0471	1
organic substance biosynthetic process (GO:1901576)	1474	32	44.12	-	0.73	0.0479	1
regulation of vesicle-mediated transport (GO:0060627)	235	2	7.03	-	0.28	0.0492	1
amide metabolic process (GO:0043603)	291	3	8.71	-	0.34	0.0495	1
biosynthetic process (GO:0009058)	1496	33	44.78	-	0.74	0.0499	1
negative regulation of apoptotic signaling pathway (GO:2001234)	118	0	3.53	-	< 0.01	0.0512	1
viral process (GO:0016032)	117	0	3.5	-	< 0.01	0.0512	1
regulation of endocytosis (GO:0030100)	119	0	3.56	-	< 0.01	0.0513	1
chemical synaptic transmission (GO:0007268)	193	11	5.78	+	1.9	0.0516	1
anterograde trans-synaptic signaling (GO:0098916)	193	11	5.78	+	1.9	0.0516	1
protein dephosphorylation (GO:0006470)	65	5	1.95	+	2.57	0.0522	1
lipid transport (GO:0006869)	124	0	3.71	-	< 0.01	0.0527	1
negative regulation of SMAD protein signal transduction (GO:0060392)	11	2	0.33	+	6.07	0.0531	1
adenylate cyclase-activating adrenergic receptor signaling pathway (GO:0071880)	11	2	0.33	+	6.07	0.0531	1
mitotic sister chromatid cohesion (GO:0007064)	11	2	0.33	+	6.07	0.0531	1
metanephric mesenchyme development (GO:0072075)	11	2	0.33	+	6.07	0.0531	1
protein neddylation (GO:0045116)	11	2	0.33	+	6.07	0.0531	1
cellular response to sterol (GO:0036315)	11	2	0.33	+	6.07	0.0531	1
cellular nitrogen compound metabolic process (GO:0034641)	1241	26	37.14	-	0.7	0.0533	1
organonitrogen compound metabolic process (GO:1901564)	1823	42	54.56	-	0.77	0.0559	1
forebrain development (GO:0030900)	247	13	7.39	+	1.76	0.0563	1
cell migration (GO:0016477)	426	20	12.75	+	1.57	0.0565	1
external encapsulating structure organization (GO:0045229)	123	8	3.68	+	2.17	0.057	1
extracellular structure organization (GO:0043062)	123	8	3.68	+	2.17	0.057	1
extracellular matrix organization (GO:0030198)	123	8	3.68	+	2.17	0.057	1
L-lysine catabolic process (GO:0019477)	1	1	0.03	+	33.41	0.0573	1
L-lysine catabolic process to acetyl-CoA (GO:0019474)	1	1	0.03	+	33.41	0.0573	1
mammillary body development (GO:0021767)	1	1	0.03	+	33.41	0.0573	1
pattern specification involved in pronephros development (GO:0039017)	1	1	0.03	+	33.41	0.0573	1
negative regulation of endodermal cell differentiation (GO:1903225)	1	1	0.03	+	33.41	0.0573	1
pronephric field specification (GO:0039003)	1	1	0.03	+	33.41	0.0573	1
negative regulation of ATP citrate synthase activity (GO:2000984)	1	1	0.03	+	33.41	0.0573	1
regulation of ATP citrate synthase activity (GO:2000983)	1	1	0.03	+	33.41	0.0573	1
hormonal regulation of the force of heart contraction (GO:0003058)	1	1	0.03	+	33.41	0.0573	1
mitotic sister chromatid cohesion, centromeric (GO:0071962)	1	1	0.03	+	33.41	0.0573	1
positive regulation of DNA strand elongation (GO:0060383)	1	1	0.03	+	33.41	0.0573	1
negative regulation of metanephric nephron tubule epithelial cell differentiation (GO:0072308)	1	1	0.03	+	33.41	0.0573	1
negative regulation of mesenchymal cell apoptotic process involved in metanephric nephron morphogenesis (GO:0072305)	1	1	0.03	+	33.41	0.0573	1
regulation of mesenchymal cell apoptotic process involved in metanephric nephron morphogenesis (GO:0072304)	1	1	0.03	+	33.41	0.0573	1
positive regulation of metanephric glomerulus development (GO:0072300)	1	1	0.03	+	33.41	0.0573	1
positive regulation of termination of RNA polymerase II transcription, poly(A)-coupled (GO:2000806)	1	1	0.03	+	33.41	0.0573	1
L-lysine catabolic process to acetyl-CoA via saccharopine (GO:0033512)	1	1	0.03	+	33.41	0.0573	1
regulation of metanephric glomerulus development (GO:0072298)	1	1	0.03	+	33.41	0.0573	1
roof plate formation (GO:0021509)	1	1	0.03	+	33.41	0.0573	1
positive regulation of metanephros development (GO:0072216)	1	1	0.03	+	33.41	0.0573	1
negative regulation of cardiac muscle cell myoblast differentiation (GO:2000691)	1	1	0.03	+	33.41	0.0573	1
regulation of cardiac muscle cell myoblast differentiation (GO:2000690)	1	1	0.03	+	33.41	0.0573	1
positive regulation of mesenchymal to epithelial transition involved in metanephros morphogenesis (GO:0072108)	1	1	0.03	+	33.41	0.0573	1
positive regulation of tendon cell differentiation (GO:2001051)	1	1	0.03	+	33.41	0.0573	1
ribosome hibernation (GO:0141014)	1	1	0.03	+	33.41	0.0573	1
regulation of tendon cell differentiation (GO:2001049)	1	1	0.03	+	33.41	0.0573	1
positive regulation of optic nerve formation (GO:2000597)	1	1	0.03	+	33.41	0.0573	1
regulation of optic nerve formation (GO:2000595)	1	1	0.03	+	33.41	0.0573	1
positive regulation of metanephric DCT cell differentiation (GO:2000594)	1	1	0.03	+	33.41	0.0573	1
regulation of metanephric DCT cell differentiation (GO:2000592)	1	1	0.03	+	33.41	0.0573	1
kidney field specification (GO:0072004)	1	1	0.03	+	33.41	0.0573	1
positive regulation of relaxation of cardiac muscle (GO:1901899)	1	1	0.03	+	33.41	0.0573	1
multi-pass transmembrane protein insertion into ER membrane (GO:0160063)	1	1	0.03	+	33.41	0.0573	1
negative regulation of gamma-aminobutyric acid secretion (GO:0014053)	1	1	0.03	+	33.41	0.0573	1
negative regulation of cardioblast differentiation (GO:0051892)	1	1	0.03	+	33.41	0.0573	1
integrin biosynthetic process (GO:0045112)	1	1	0.03	+	33.41	0.0573	1
positive regulation of T-helper 17 cell lineage commitment (GO:2000330)	1	1	0.03	+	33.41	0.0573	1
negative regulation of Rho-dependent protein serine/threonine kinase activity (GO:2000299)	1	1	0.03	+	33.41	0.0573	1
regulation of Rho-dependent protein serine/threonine kinase activity (GO:2000298)	1	1	0.03	+	33.41	0.0573	1
regulation of endocannabinoid signaling pathway (GO:2000124)	1	1	0.03	+	33.41	0.0573	1
response to methylglyoxal (GO:0051595)	1	1	0.03	+	33.41	0.0573	1
positive regulation of lymphangiogenesis (GO:1901492)	1	1	0.03	+	33.41	0.0573	1
positive regulation of mitochondrial DNA replication (GO:0090297)	1	1	0.03	+	33.41	0.0573	1
regulation of mitochondrial DNA replication (GO:0090296)	1	1	0.03	+	33.41	0.0573	1
negative regulation of protein kinase activity by regulation of protein phosphorylation (GO:0044387)	1	1	0.03	+	33.41	0.0573	1
centromeric sister chromatid cohesion (GO:0070601)	1	1	0.03	+	33.41	0.0573	1
negative regulation of Wnt signaling pathway involved in dorsal/ventral axis specification (GO:2000054)	1	1	0.03	+	33.41	0.0573	1
regulation of Wnt signaling pathway involved in dorsal/ventral axis specification (GO:2000053)	1	1	0.03	+	33.41	0.0573	1
positive regulation of DNA helicase activity (GO:1905776)	1	1	0.03	+	33.41	0.0573	1
regulation of DNA helicase activity (GO:1905774)	1	1	0.03	+	33.41	0.0573	1
radial pattern formation (GO:0009956)	1	1	0.03	+	33.41	0.0573	1
cell tip growth (GO:0009932)	1	1	0.03	+	33.41	0.0573	1
regulation of transcriptional start site selection at RNA polymerase II promoter (GO:0001178)	1	1	0.03	+	33.41	0.0573	1
telomere assembly (GO:0032202)	1	1	0.03	+	33.41	0.0573	1
unidimensional cell growth (GO:0009826)	1	1	0.03	+	33.41	0.0573	1
positive regulation of leucine import across plasma membrane (GO:1905534)	1	1	0.03	+	33.41	0.0573	1
mitochondrial DNA catabolic process (GO:0032043)	1	1	0.03	+	33.41	0.0573	1
peptidyl-histidine dephosphorylation (GO:0035971)	1	1	0.03	+	33.41	0.0573	1
positive regulation of DNA duplex unwinding (GO:1905464)	1	1	0.03	+	33.41	0.0573	1
regulation of DNA duplex unwinding (GO:1905462)	1	1	0.03	+	33.41	0.0573	1
negative regulation of vascular associated smooth muscle cell apoptotic process (GO:1905460)	1	1	0.03	+	33.41	0.0573	1
positive regulation of relaxation of muscle (GO:1901079)	1	1	0.03	+	33.41	0.0573	1
endothelial to hematopoietic transition (GO:0098508)	1	1	0.03	+	33.41	0.0573	1
negative regulation of tooth mineralization (GO:0070171)	1	1	0.03	+	33.41	0.0573	1
regulation of tooth mineralization (GO:0070170)	1	1	0.03	+	33.41	0.0573	1
ureter maturation (GO:0035799)	1	1	0.03	+	33.41	0.0573	1
tear secretion (GO:0070075)	1	1	0.03	+	33.41	0.0573	1
protein localization to somatodendritic compartment (GO:0061938)	1	1	0.03	+	33.41	0.0573	1
negative regulation of apoptotic process involved in metanephric nephron tubule development (GO:1900218)	1	1	0.03	+	33.41	0.0573	1
regulation of apoptotic process involved in metanephric nephron tubule development (GO:1900217)	1	1	0.03	+	33.41	0.0573	1
negative regulation of apoptotic process involved in metanephric collecting duct development (GO:1900215)	1	1	0.03	+	33.41	0.0573	1
regulation of apoptotic process involved in metanephric collecting duct development (GO:1900214)	1	1	0.03	+	33.41	0.0573	1
polarized secretion of basement membrane proteins in epithelium (GO:0061865)	1	1	0.03	+	33.41	0.0573	1
basement membrane constituent secretion (GO:0061864)	1	1	0.03	+	33.41	0.0573	1
regulation of metanephros size (GO:0035566)	1	1	0.03	+	33.41	0.0573	1
anterior visceral endoderm cell migration (GO:1905070)	1	1	0.03	+	33.41	0.0573	1
positive regulation of membrane repolarization during cardiac muscle cell action potential (GO:1905033)	1	1	0.03	+	33.41	0.0573	1
positive regulation of membrane repolarization during ventricular cardiac muscle cell action potential (GO:1905026)	1	1	0.03	+	33.41	0.0573	1
L-tryptophan transmembrane transport (GO:1904556)	1	1	0.03	+	33.41	0.0573	1
tyrosine transport (GO:0015828)	1	1	0.03	+	33.41	0.0573	1
PML body organization (GO:0030578)	1	1	0.03	+	33.41	0.0573	1
cellular response to Thyroid stimulating hormone (GO:1904401)	1	1	0.03	+	33.41	0.0573	1
response to Thyroid stimulating hormone (GO:1904400)	1	1	0.03	+	33.41	0.0573	1
adenylate cyclase-activating adrenergic receptor signaling pathway involved in heart process (GO:0086023)	1	1	0.03	+	33.41	0.0573	1
receptor localization to non-motile cilium (GO:0097500)	1	1	0.03	+	33.41	0.0573	1
regulation of multivesicular body size (GO:0010796)	1	1	0.03	+	33.41	0.0573	1
iodide transmembrane transport (GO:1904200)	1	1	0.03	+	33.41	0.0573	1
positive regulation of voltage-gated potassium channel activity involved in ventricular cardiac muscle cell action potential repolarization (GO:1903762)	1	1	0.03	+	33.41	0.0573	1
post-embryonic hindlimb morphogenesis (GO:0035129)	1	1	0.03	+	33.41	0.0573	1
cell migration in diencephalon (GO:0061381)	1	1	0.03	+	33.41	0.0573	1
inferior colliculus development (GO:0061379)	1	1	0.03	+	33.41	0.0573	1
corpora quadrigemina development (GO:0061378)	1	1	0.03	+	33.41	0.0573	1
mammillothalamic axonal tract development (GO:0061374)	1	1	0.03	+	33.41	0.0573	1
mammillary axonal complex development (GO:0061373)	1	1	0.03	+	33.41	0.0573	1
optic chiasma development (GO:0061360)	1	1	0.03	+	33.41	0.0573	1
regulation of nucleus size (GO:0097298)	1	1	0.03	+	33.41	0.0573	1
tRNA C5-cytosine methylation (GO:0002946)	1	1	0.03	+	33.41	0.0573	1
regulation of meiotic cell cycle process involved in oocyte maturation (GO:1903538)	1	1	0.03	+	33.41	0.0573	1
L-lysine metabolic process (GO:0046440)	1	1	0.03	+	33.41	0.0573	1
negative regulation of T cell mediated immune response to tumor cell (GO:0002841)	1	1	0.03	+	33.41	0.0573	1
negative regulation of immune response to tumor cell (GO:0002838)	1	1	0.03	+	33.41	0.0573	1
negative regulation of response to tumor cell (GO:0002835)	1	1	0.03	+	33.41	0.0573	1
establishment of bipolar cell polarity (GO:0061171)	1	1	0.03	+	33.41	0.0573	1
establishment of bipolar cell polarity involved in cell morphogenesis (GO:0061159)	1	1	0.03	+	33.41	0.0573	1
establishment of localization (GO:0051234)	1632	37	48.85	-	0.76	0.0574	1
localization (GO:0051179)	1894	44	56.69	-	0.78	0.059	1
nucleobase-containing compound biosynthetic process (GO:0034654)	380	5	11.37	-	0.44	0.0595	1
trans-synaptic signaling (GO:0099537)	203	11	6.08	+	1.81	0.0597	1
regulation of ventricular cardiac muscle cell membrane repolarization (GO:0060307)	12	2	0.36	+	5.57	0.0608	1
cell differentiation involved in metanephros development (GO:0072202)	12	2	0.36	+	5.57	0.0608	1
regulation of epithelial cell differentiation involved in kidney development (GO:2000696)	12	2	0.36	+	5.57	0.0608	1
negative regulation of stem cell population maintenance (GO:1902455)	12	2	0.36	+	5.57	0.0608	1
positive regulation of amino acid transport (GO:0051957)	12	2	0.36	+	5.57	0.0608	1
protein K11-linked ubiquitination (GO:0070979)	12	2	0.36	+	5.57	0.0608	1
neuromuscular process controlling posture (GO:0050884)	12	2	0.36	+	5.57	0.0608	1
non-motile cilium assembly (GO:1905515)	12	2	0.36	+	5.57	0.0608	1
response to organophosphorus (GO:0046683)	69	5	2.07	+	2.42	0.0635	1
response to external stimulus (GO:0009605)	835	16	24.99	-	0.64	0.0645	1
cellular response to cAMP (GO:0071320)	29	3	0.87	+	3.46	0.0648	1
regulation of growth (GO:0040008)	334	4	10	-	0.4	0.0652	1
multicellular organismal-level homeostasis (GO:0048871)	279	3	8.35	-	0.36	0.0679	1
cell surface toll-like receptor signaling pathway (GO:0140895)	13	2	0.39	+	5.14	0.0689	1
adrenergic receptor signaling pathway (GO:0071875)	13	2	0.39	+	5.14	0.0689	1
specification of animal organ identity (GO:0010092)	13	2	0.39	+	5.14	0.0689	1
kidney mesenchyme development (GO:0072074)	13	2	0.39	+	5.14	0.0689	1
regulation of branching involved in ureteric bud morphogenesis (GO:0090189)	13	2	0.39	+	5.14	0.0689	1
sensory perception of taste (GO:0050909)	13	2	0.39	+	5.14	0.0689	1
synaptic vesicle transport (GO:0048489)	13	2	0.39	+	5.14	0.0689	1
response to sterol (GO:0036314)	13	2	0.39	+	5.14	0.0689	1
positive regulation of CD4-positive, alpha-beta T cell differentiation (GO:0043372)	13	2	0.39	+	5.14	0.0689	1
positive regulation of sprouting angiogenesis (GO:1903672)	13	2	0.39	+	5.14	0.0689	1
organophosphate biosynthetic process (GO:0090407)	227	2	6.79	-	0.29	0.0691	1
gene expression (GO:0010467)	874	17	26.16	-	0.65	0.0698	1
positive regulation of proteasomal protein catabolic process (GO:1901800)	50	4	1.5	+	2.67	0.0711	1
negative regulation of cytokine production (GO:0001818)	104	0	3.11	-	< 0.01	0.0769	1
nucleotide biosynthetic process (GO:0009165)	104	0	3.11	-	< 0.01	0.0769	1
nucleoside phosphate biosynthetic process (GO:1901293)	105	0	3.14	-	< 0.01	0.077	1
ventricular system development (GO:0021591)	14	2	0.42	+	4.77	0.0772	1
basement membrane organization (GO:0071711)	14	2	0.42	+	4.77	0.0772	1
regulation of cardiac muscle cell membrane repolarization (GO:0099623)	14	2	0.42	+	4.77	0.0772	1
response to electrical stimulus (GO:0051602)	14	2	0.42	+	4.77	0.0772	1
tongue development (GO:0043586)	14	2	0.42	+	4.77	0.0772	1
alternative mRNA splicing, via spliceosome (GO:0000380)	14	2	0.42	+	4.77	0.0772	1
purine ribonucleotide transport (GO:0015868)	14	2	0.42	+	4.77	0.0772	1
hair follicle morphogenesis (GO:0031069)	14	2	0.42	+	4.77	0.0772	1
positive regulation of meiotic nuclear division (GO:0045836)	14	2	0.42	+	4.77	0.0772	1
organic substance metabolic process (GO:0071704)	2851	72	85.33	-	0.84	0.0774	1
organophosphate metabolic process (GO:0019637)	359	5	10.75	-	0.47	0.0778	1
positive regulation of developmental growth (GO:0048639)	110	0	3.29	-	< 0.01	0.0788	1
regulation of protein localization to nucleus (GO:1900180)	74	5	2.21	+	2.26	0.0793	1
endothelial cell migration (GO:0043542)	32	3	0.96	+	3.13	0.0803	1
regulation of substrate adhesion-dependent cell spreading (GO:1900024)	32	3	0.96	+	3.13	0.0803	1
metabolic process (GO:0008152)	3073	79	91.98	-	0.86	0.0815	1
limbic system development (GO:0021761)	75	5	2.24	+	2.23	0.0827	1
negative regulation of transmembrane receptor protein serine/threonine kinase signaling pathway (GO:0090101)	75	5	2.24	+	2.23	0.0827	1
signal transduction (GO:0007165)	1885	68	56.42	+	1.21	0.0845	1
positive regulation of the force of heart contraction by chemical signal (GO:0003099)	2	1	0.06	+	16.71	0.0847	1
sulfur oxidation (GO:0019417)	2	1	0.06	+	16.71	0.0847	1
regulation of the force of heart contraction by chemical signal (GO:0003057)	2	1	0.06	+	16.71	0.0847	1
toll-like receptor 7 signaling pathway (GO:0034154)	2	1	0.06	+	16.71	0.0847	1
optic nerve structural organization (GO:0021633)	2	1	0.06	+	16.71	0.0847	1
regulation of termination of RNA polymerase II transcription, poly(A)-coupled (GO:2000804)	2	1	0.06	+	16.71	0.0847	1
spermatogonial cell division (GO:0007284)	2	1	0.06	+	16.71	0.0847	1
metanephric nephron tubule formation (GO:0072289)	2	1	0.06	+	16.71	0.0847	1
metanephric distal convoluted tubule development (GO:0072221)	2	1	0.06	+	16.71	0.0847	1
regulation of metanephros development (GO:0072215)	2	1	0.06	+	16.71	0.0847	1
delamination (GO:0060232)	2	1	0.06	+	16.71	0.0847	1
negative regulation of nephron tubule epithelial cell differentiation (GO:0072183)	2	1	0.06	+	16.71	0.0847	1
positive regulation of dendritic cell apoptotic process (GO:2000670)	2	1	0.06	+	16.71	0.0847	1
regulation of inward rectifier potassium channel activity (GO:1901979)	2	1	0.06	+	16.71	0.0847	1
distal convoluted tubule development (GO:0072025)	2	1	0.06	+	16.71	0.0847	1
interleukin-23-mediated signaling pathway (GO:0038155)	2	1	0.06	+	16.71	0.0847	1
interleukin-11-mediated signaling pathway (GO:0038154)	2	1	0.06	+	16.71	0.0847	1
kidney rudiment formation (GO:0072003)	2	1	0.06	+	16.71	0.0847	1
interleukin-2-mediated signaling pathway (GO:0038110)	2	1	0.06	+	16.71	0.0847	1
lysine catabolic process (GO:0006554)	2	1	0.06	+	16.71	0.0847	1
glutamate decarboxylation to succinate (GO:0006540)	2	1	0.06	+	16.71	0.0847	1
positive regulation of mitochondrial DNA metabolic process (GO:1901860)	2	1	0.06	+	16.71	0.0847	1
positive regulation of delayed rectifier potassium channel activity (GO:1902261)	2	1	0.06	+	16.71	0.0847	1
regulation of cardioblast differentiation (GO:0051890)	2	1	0.06	+	16.71	0.0847	1
endocardial cushion to mesenchymal transition (GO:0090500)	2	1	0.06	+	16.71	0.0847	1
regulation of T-helper 17 cell lineage commitment (GO:2000328)	2	1	0.06	+	16.71	0.0847	1
cellular response to interleukin-2 (GO:0071352)	2	1	0.06	+	16.71	0.0847	1
endosome fission (GO:0140285)	2	1	0.06	+	16.71	0.0847	1
localization of cell (GO:0051674)	2	1	0.06	+	16.71	0.0847	1
epididymis development (GO:1905867)	2	1	0.06	+	16.71	0.0847	1
intralumenal vesicle formation (GO:0070676)	2	1	0.06	+	16.71	0.0847	1
inhibitory chemical synaptic transmission (GO:0098977)	2	1	0.06	+	16.71	0.0847	1
sensory perception of umami taste (GO:0050917)	2	1	0.06	+	16.71	0.0847	1
regulation of leucine import across plasma membrane (GO:1905532)	2	1	0.06	+	16.71	0.0847	1
leucine import across plasma membrane (GO:0098713)	2	1	0.06	+	16.71	0.0847	1
focal adhesion disassembly (GO:0120181)	2	1	0.06	+	16.71	0.0847	1
cell-substrate junction disassembly (GO:0120180)	2	1	0.06	+	16.71	0.0847	1
aggrephagy (GO:0035973)	2	1	0.06	+	16.71	0.0847	1
response to gravity (GO:0009629)	2	1	0.06	+	16.71	0.0847	1
extracellular matrix constituent secretion (GO:0070278)	2	1	0.06	+	16.71	0.0847	1
lymphatic endothelial cell migration (GO:1904977)	2	1	0.06	+	16.71	0.0847	1
interleukin-27-mediated signaling pathway (GO:0070106)	2	1	0.06	+	16.71	0.0847	1
alkanesulfonate transport (GO:0042918)	2	1	0.06	+	16.71	0.0847	1
positive regulation of memory T cell differentiation (GO:0043382)	2	1	0.06	+	16.71	0.0847	1
vacuolar proton-transporting V-type ATPase complex assembly (GO:0070072)	2	1	0.06	+	16.71	0.0847	1
clathrin-coated vesicle cargo loading, AP-3-mediated (GO:0035654)	2	1	0.06	+	16.71	0.0847	1
clathrin-coated vesicle cargo loading (GO:0035652)	2	1	0.06	+	16.71	0.0847	1
positive regulation of cytoplasmic translational initiation (GO:1904690)	2	1	0.06	+	16.71	0.0847	1
regulation of cytoplasmic translational initiation (GO:1904688)	2	1	0.06	+	16.71	0.0847	1
negative regulation of mesenchymal cell apoptotic process involved in metanephros development (GO:1900212)	2	1	0.06	+	16.71	0.0847	1
regulation of mesenchymal cell apoptotic process involved in metanephros development (GO:1900211)	2	1	0.06	+	16.71	0.0847	1
regulation of membrane repolarization during ventricular cardiac muscle cell action potential (GO:1905024)	2	1	0.06	+	16.71	0.0847	1
positive regulation of termination of RNA polymerase II transcription (GO:1904595)	2	1	0.06	+	16.71	0.0847	1
cellular response to glycoprotein (GO:1904588)	2	1	0.06	+	16.71	0.0847	1
endosome membrane tubulation (GO:0097750)	2	1	0.06	+	16.71	0.0847	1
membrane tubulation (GO:0097749)	2	1	0.06	+	16.71	0.0847	1
valine transport (GO:0015829)	2	1	0.06	+	16.71	0.0847	1
tryptophan transport (GO:0015827)	2	1	0.06	+	16.71	0.0847	1
phenylalanine transport (GO:0015823)	2	1	0.06	+	16.71	0.0847	1
methionine transport (GO:0015821)	2	1	0.06	+	16.71	0.0847	1
isoleucine transport (GO:0015818)	2	1	0.06	+	16.71	0.0847	1
habituation (GO:0046959)	2	1	0.06	+	16.71	0.0847	1
taurine transport (GO:0015734)	2	1	0.06	+	16.71	0.0847	1
synaptic vesicle coating (GO:0016183)	2	1	0.06	+	16.71	0.0847	1
L-leucine import across plasma membrane (GO:1903801)	2	1	0.06	+	16.71	0.0847	1
negative regulation by virus of viral protein levels in host cell (GO:0046725)	2	1	0.06	+	16.71	0.0847	1
regulation of voltage-gated potassium channel activity involved in ventricular cardiac muscle cell action potential repolarization (GO:1903760)	2	1	0.06	+	16.71	0.0847	1
post-embryonic limb morphogenesis (GO:0035127)	2	1	0.06	+	16.71	0.0847	1
post-embryonic appendage morphogenesis (GO:0035120)	2	1	0.06	+	16.71	0.0847	1
positive regulation of retrograde protein transport, ER to cytosol (GO:1904154)	2	1	0.06	+	16.71	0.0847	1
hyaluronan biosynthetic process (GO:0030213)	2	1	0.06	+	16.71	0.0847	1
positive regulation of cap-independent translational initiation (GO:1903679)	2	1	0.06	+	16.71	0.0847	1
regulation of cap-independent translational initiation (GO:1903677)	2	1	0.06	+	16.71	0.0847	1
lymphatic endothelial cell fate commitment (GO:0060838)	2	1	0.06	+	16.71	0.0847	1
cellular response to L-arginine (GO:1903577)	2	1	0.06	+	16.71	0.0847	1
response to L-arginine (GO:1903576)	2	1	0.06	+	16.71	0.0847	1
negative regulation of membrane tubulation (GO:1903526)	2	1	0.06	+	16.71	0.0847	1
establishment of cell polarity involved in ameboidal cell migration (GO:0003365)	2	1	0.06	+	16.71	0.0847	1
negative regulation of mesenchymal to epithelial transition involved in metanephros morphogenesis (GO:0003340)	2	1	0.06	+	16.71	0.0847	1
regulation of chondrocyte development (GO:0061181)	2	1	0.06	+	16.71	0.0847	1
COP9 signalosome assembly (GO:0010387)	2	1	0.06	+	16.71	0.0847	1
positive regulation of endoplasmic reticulum tubular network organization (GO:1903373)	2	1	0.06	+	16.71	0.0847	1
regulation of endoplasmic reticulum tubular network organization (GO:1903371)	2	1	0.06	+	16.71	0.0847	1
endocardial cushion to mesenchymal transition involved in heart valve formation (GO:0003199)	2	1	0.06	+	16.71	0.0847	1
positive regulation of termination of DNA-templated transcription (GO:0060566)	2	1	0.06	+	16.71	0.0847	1
spindle assembly (GO:0051225)	33	3	0.99	+	3.04	0.0858	1
phosphatidic acid biosynthetic process (GO:0006654)	15	2	0.45	+	4.45	0.0859	1
positive regulation of CD4-positive, alpha-beta T cell activation (GO:2000516)	15	2	0.45	+	4.45	0.0859	1
hematopoietic stem cell proliferation (GO:0071425)	15	2	0.45	+	4.45	0.0859	1
mitotic spindle assembly (GO:0090307)	15	2	0.45	+	4.45	0.0859	1
epidermis morphogenesis (GO:0048730)	15	2	0.45	+	4.45	0.0859	1
amino acid import across plasma membrane (GO:0089718)	15	2	0.45	+	4.45	0.0859	1
positive regulation of vascular endothelial growth factor production (GO:0010575)	15	2	0.45	+	4.45	0.0859	1
phosphatidic acid metabolic process (GO:0046473)	15	2	0.45	+	4.45	0.0859	1
cell surface pattern recognition receptor signaling pathway (GO:0002752)	15	2	0.45	+	4.45	0.0859	1
positive regulation of ubiquitin-dependent protein catabolic process (GO:2000060)	54	4	1.62	+	2.47	0.0874	1
regulation of proteolysis (GO:0030162)	244	12	7.3	+	1.64	0.0878	1
regulation of actin filament length (GO:0030832)	77	5	2.3	+	2.17	0.0897	1
biological regulation (GO:0065007)	4875	158	145.91	+	1.08	0.0909	1
microtubule bundle formation (GO:0001578)	34	3	1.02	+	2.95	0.0915	1
carbohydrate derivative metabolic process (GO:1901135)	397	6	11.88	-	0.5	0.0921	1
aromatic compound biosynthetic process (GO:0019438)	403	6	12.06	-	0.5	0.0932	1
response to stress (GO:0006950)	1370	31	41.01	-	0.76	0.0935	1
regulation of osteoblast proliferation (GO:0033688)	16	2	0.48	+	4.18	0.0949	1
sister chromatid cohesion (GO:0007062)	16	2	0.48	+	4.18	0.0949	1
early endosome to late endosome transport (GO:0045022)	16	2	0.48	+	4.18	0.0949	1
endoplasmic reticulum calcium ion homeostasis (GO:0032469)	16	2	0.48	+	4.18	0.0949	1
cochlea morphogenesis (GO:0090103)	16	2	0.48	+	4.18	0.0949	1
negative regulation of protein localization to nucleus (GO:1900181)	16	2	0.48	+	4.18	0.0949	1
purine nucleotide transport (GO:0015865)	16	2	0.48	+	4.18	0.0949	1
regulation of vascular endothelial growth factor production (GO:0010574)	16	2	0.48	+	4.18	0.0949	1
forebrain neuron development (GO:0021884)	16	2	0.48	+	4.18	0.0949	1
cell motility (GO:0048870)	477	21	14.28	+	1.47	0.0952	1
peptide metabolic process (GO:0006518)	166	1	4.97	-	0.2	0.0961	1
response to purine-containing compound (GO:0014074)	79	5	2.36	+	2.11	0.097	1
macromolecule biosynthetic process (GO:0009059)	1070	23	32.03	-	0.72	0.0971	1
positive regulation of nuclear division (GO:0051785)	35	3	1.05	+	2.86	0.0973	1
cellular biosynthetic process (GO:0044249)	1434	33	42.92	-	0.77	0.0997	1
regulation of heart rate (GO:0002027)	57	4	1.71	+	2.34	0.101	1
potassium ion transmembrane transport (GO:0071805)	80	5	2.39	+	2.09	0.101	1
regulation of ubiquitin-dependent protein catabolic process (GO:2000058)	80	5	2.39	+	2.09	0.101	1
cytokine-mediated signaling pathway (GO:0019221)	121	7	3.62	+	1.93	0.101	1
cellular response to hydrogen peroxide (GO:0070301)	36	3	1.08	+	2.78	0.103	1
amino acid transmembrane transport (GO:0003333)	36	3	1.08	+	2.78	0.103	1
regulation of T-helper cell differentiation (GO:0045622)	17	2	0.51	+	3.93	0.104	1
positive regulation of SMAD protein signal transduction (GO:0060391)	17	2	0.51	+	3.93	0.104	1
negative regulation of endothelial cell proliferation (GO:0001937)	17	2	0.51	+	3.93	0.104	1
gamma-aminobutyric acid signaling pathway (GO:0007214)	17	2	0.51	+	3.93	0.104	1
negative regulation of stem cell differentiation (GO:2000737)	17	2	0.51	+	3.93	0.104	1
regulation of amino acid transport (GO:0051955)	17	2	0.51	+	3.93	0.104	1
postreplication repair (GO:0006301)	17	2	0.51	+	3.93	0.104	1
regulation of protein export from nucleus (GO:0046825)	17	2	0.51	+	3.93	0.104	1
response to antibiotic (GO:0046677)	17	2	0.51	+	3.93	0.104	1
positive regulation of heart rate (GO:0010460)	17	2	0.51	+	3.93	0.104	1
hypothalamus development (GO:0021854)	17	2	0.51	+	3.93	0.104	1
positive regulation of mitotic cell cycle (GO:0045931)	58	4	1.74	+	2.3	0.105	1
synaptic signaling (GO:0099536)	219	11	6.55	+	1.68	0.105	1
negative regulation of gene expression (GO:0010629)	430	7	12.87	-	0.54	0.106	1
organic cyclic compound biosynthetic process (GO:1901362)	439	7	13.14	-	0.53	0.107	1
principal sensory nucleus of trigeminal nerve development (GO:0021740)	3	1	0.09	+	11.14	0.111	1
regulation of endodermal cell differentiation (GO:1903224)	3	1	0.09	+	11.14	0.111	1
trigeminal sensory nucleus development (GO:0021730)	3	1	0.09	+	11.14	0.111	1
axon target recognition (GO:0007412)	3	1	0.09	+	11.14	0.111	1
toll-like receptor 9 signaling pathway (GO:0034162)	3	1	0.09	+	11.14	0.111	1
toll-like receptor 2 signaling pathway (GO:0034134)	3	1	0.09	+	11.14	0.111	1
vestibulocochlear nerve formation (GO:0021650)	3	1	0.09	+	11.14	0.111	1
negative regulation of dopamine secretion (GO:0033602)	3	1	0.09	+	11.14	0.111	1
positive regulation of ER-associated ubiquitin-dependent protein catabolic process (GO:1903071)	3	1	0.09	+	11.14	0.111	1
histone H2A ubiquitination (GO:0033522)	3	1	0.09	+	11.14	0.111	1
methylglyoxal catabolic process to D-lactate via S-lactoyl-glutathione (GO:0019243)	3	1	0.09	+	11.14	0.111	1
metanephric distal tubule development (GO:0072235)	3	1	0.09	+	11.14	0.111	1
monoacylglycerol catabolic process (GO:0052651)	3	1	0.09	+	11.14	0.111	1
endocardium formation (GO:0060214)	3	1	0.09	+	11.14	0.111	1
specification of axis polarity (GO:0065001)	3	1	0.09	+	11.14	0.111	1
positive regulation of epithelial cell differentiation involved in kidney development (GO:2000698)	3	1	0.09	+	11.14	0.111	1
metanephric mesenchymal cell proliferation involved in metanephros development (GO:0072136)	3	1	0.09	+	11.14	0.111	1
kidney mesenchymal cell proliferation (GO:0072135)	3	1	0.09	+	11.14	0.111	1
negative regulation of mesenchymal cell apoptotic process involved in nephron morphogenesis (GO:0072040)	3	1	0.09	+	11.14	0.111	1
regulation of mesenchymal cell apoptotic process involved in nephron morphogenesis (GO:0072039)	3	1	0.09	+	11.14	0.111	1
negative regulation of epinephrine secretion (GO:0032811)	3	1	0.09	+	11.14	0.111	1
proline biosynthetic process (GO:0006561)	3	1	0.09	+	11.14	0.111	1
lysine metabolic process (GO:0006553)	3	1	0.09	+	11.14	0.111	1
vascular associated smooth muscle cell proliferation (GO:1990874)	3	1	0.09	+	11.14	0.111	1
regulation of relaxation of cardiac muscle (GO:1901897)	3	1	0.09	+	11.14	0.111	1
gamma-aminobutyric acid import (GO:0051939)	3	1	0.09	+	11.14	0.111	1
regulation of mitochondrial DNA metabolic process (GO:1901858)	3	1	0.09	+	11.14	0.111	1
actin-myosin filament sliding (GO:0033275)	3	1	0.09	+	11.14	0.111	1
positive regulation of cAMP-dependent protein kinase activity (GO:2000481)	3	1	0.09	+	11.14	0.111	1
regulation of epinephrine secretion (GO:0014060)	3	1	0.09	+	11.14	0.111	1
regulation of gamma-aminobutyric acid secretion (GO:0014052)	3	1	0.09	+	11.14	0.111	1
protein depalmitoylation (GO:0002084)	3	1	0.09	+	11.14	0.111	1
notochord formation (GO:0014028)	3	1	0.09	+	11.14	0.111	1
positive regulation of T-helper 17 cell differentiation (GO:2000321)	3	1	0.09	+	11.14	0.111	1
positive regulation of DNA damage response, signal transduction by p53 class mediator resulting in transcription of p21 class mediator (GO:1902164)	3	1	0.09	+	11.14	0.111	1
regulation of DNA damage response, signal transduction by p53 class mediator resulting in transcription of p21 class mediator (GO:1902162)	3	1	0.09	+	11.14	0.111	1
protein succinylation (GO:0018335)	3	1	0.09	+	11.14	0.111	1
cellular response to interleukin-15 (GO:0071350)	3	1	0.09	+	11.14	0.111	1
L-histidine transport (GO:1902024)	3	1	0.09	+	11.14	0.111	1
stem cell fate specification (GO:0048866)	3	1	0.09	+	11.14	0.111	1
positive regulation of peptidyl-cysteine S-nitrosylation (GO:2000170)	3	1	0.09	+	11.14	0.111	1
methylglyoxal catabolic process (GO:0051596)	3	1	0.09	+	11.14	0.111	1
regulation of lymphangiogenesis (GO:1901490)	3	1	0.09	+	11.14	0.111	1
response to interleukin-15 (GO:0070672)	3	1	0.09	+	11.14	0.111	1
response to interleukin-2 (GO:0070669)	3	1	0.09	+	11.14	0.111	1
regulation of centromeric sister chromatid cohesion (GO:0070602)	3	1	0.09	+	11.14	0.111	1
regulation of glutamate receptor clustering (GO:0106104)	3	1	0.09	+	11.14	0.111	1
positive regulation of glomerulus development (GO:0090193)	3	1	0.09	+	11.14	0.111	1
positive regulation of vitamin D receptor signaling pathway (GO:0070564)	3	1	0.09	+	11.14	0.111	1
histone succinylation (GO:0106077)	3	1	0.09	+	11.14	0.111	1
sensory perception of sweet taste (GO:0050916)	3	1	0.09	+	11.14	0.111	1
riboflavin transport (GO:0032218)	3	1	0.09	+	11.14	0.111	1
maintenance of lens transparency (GO:0036438)	3	1	0.09	+	11.14	0.111	1
activation of phospholipase D activity (GO:0031584)	3	1	0.09	+	11.14	0.111	1
regulation of termination of DNA-templated transcription (GO:0031554)	3	1	0.09	+	11.14	0.111	1
histone H2A-K119 monoubiquitination (GO:0036353)	3	1	0.09	+	11.14	0.111	1
embryonic nail plate morphogenesis (GO:0035880)	3	1	0.09	+	11.14	0.111	1
interleukin-4-mediated signaling pathway (GO:0035771)	3	1	0.09	+	11.14	0.111	1
regulation of memory T cell differentiation (GO:0043380)	3	1	0.09	+	11.14	0.111	1
interleukin-15-mediated signaling pathway (GO:0035723)	3	1	0.09	+	11.14	0.111	1
gamma-aminobutyric acid biosynthetic process (GO:0009449)	3	1	0.09	+	11.14	0.111	1
proton-transporting V-type ATPase complex assembly (GO:0070070)	3	1	0.09	+	11.14	0.111	1
regulation of AMPA glutamate receptor clustering (GO:1904717)	3	1	0.09	+	11.14	0.111	1
negative regulation of somatic stem cell population maintenance (GO:1904673)	3	1	0.09	+	11.14	0.111	1
cellular response to 2,3,7,8-tetrachlorodibenzodioxine (GO:1904613)	3	1	0.09	+	11.14	0.111	1
ribosomal small subunit export from nucleus (GO:0000056)	3	1	0.09	+	11.14	0.111	1
ribosomal large subunit export from nucleus (GO:0000055)	3	1	0.09	+	11.14	0.111	1
L-proline biosynthetic process (GO:0055129)	3	1	0.09	+	11.14	0.111	1
regulation of membrane repolarization during cardiac muscle cell action potential (GO:1905031)	3	1	0.09	+	11.14	0.111	1
histone H2A monoubiquitination (GO:0035518)	3	1	0.09	+	11.14	0.111	1
regulation of termination of RNA polymerase II transcription (GO:1904594)	3	1	0.09	+	11.14	0.111	1
negative regulation of oocyte maturation (GO:1900194)	3	1	0.09	+	11.14	0.111	1
methylglyoxal catabolic process to lactate (GO:0061727)	3	1	0.09	+	11.14	0.111	1
histidine transport (GO:0015817)	3	1	0.09	+	11.14	0.111	1
nonassociative learning (GO:0046958)	3	1	0.09	+	11.14	0.111	1
reactive gliosis (GO:0150103)	3	1	0.09	+	11.14	0.111	1
positive regulation of voltage-gated potassium channel activity (GO:1903818)	3	1	0.09	+	11.14	0.111	1
neuron-glial cell signaling (GO:0150099)	3	1	0.09	+	11.14	0.111	1
positive regulation of nitric oxide mediated signal transduction (GO:0010750)	3	1	0.09	+	11.14	0.111	1
retinal pigment epithelium development (GO:0003406)	3	1	0.09	+	11.14	0.111	1
planar cell polarity pathway involved in axis elongation (GO:0003402)	3	1	0.09	+	11.14	0.111	1
muscle filament sliding (GO:0030049)	3	1	0.09	+	11.14	0.111	1
vein smooth muscle contraction (GO:0014826)	3	1	0.09	+	11.14	0.111	1
artery smooth muscle contraction (GO:0014824)	3	1	0.09	+	11.14	0.111	1
regulation of T cell mediated immune response to tumor cell (GO:0002840)	3	1	0.09	+	11.14	0.111	1
epithelial cell differentiation involved in mammary gland alveolus development (GO:0061030)	3	1	0.09	+	11.14	0.111	1
cerebral cortex tangential migration (GO:0021800)	3	1	0.09	+	11.14	0.111	1
positive regulation of prostaglandin-endoperoxide synthase activity (GO:0060585)	3	1	0.09	+	11.14	0.111	1
regulation of prostaglandin-endoperoxide synthase activity (GO:0060584)	3	1	0.09	+	11.14	0.111	1
mRNA splicing, via spliceosome (GO:0000398)	83	5	2.48	+	2.01	0.112	1
RNA splicing, via transesterification reactions with bulged adenosine as nucleophile (GO:0000377)	83	5	2.48	+	2.01	0.112	1
RNA splicing, via transesterification reactions (GO:0000375)	83	5	2.48	+	2.01	0.112	1
angiogenesis (GO:0001525)	173	9	5.18	+	1.74	0.112	1
ubiquitin-dependent protein catabolic process (GO:0006511)	226	11	6.76	+	1.63	0.113	1
positive regulation of lamellipodium organization (GO:1902745)	18	2	0.54	+	3.71	0.114	1
regulation of membrane repolarization (GO:0060306)	18	2	0.54	+	3.71	0.114	1
nucleotide transport (GO:0006862)	18	2	0.54	+	3.71	0.114	1
vesicle-mediated transport between endosomal compartments (GO:0098927)	18	2	0.54	+	3.71	0.114	1
actin filament polymerization (GO:0030041)	18	2	0.54	+	3.71	0.114	1
placenta blood vessel development (GO:0060674)	18	2	0.54	+	3.71	0.114	1
muscle system process (GO:0003012)	127	7	3.8	+	1.84	0.114	1
organic cyclic compound metabolic process (GO:1901360)	1208	27	36.16	-	0.75	0.114	1
cardiocyte differentiation (GO:0035051)	60	4	1.8	+	2.23	0.115	1
regulation of DNA-templated transcription initiation (GO:2000142)	38	3	1.14	+	2.64	0.116	1
regulation of meiotic cell cycle (GO:0051445)	38	3	1.14	+	2.64	0.116	1
exocytosis (GO:0006887)	89	0	2.66	-	< 0.01	0.116	1
response to transforming growth factor beta (GO:0071559)	89	0	2.66	-	< 0.01	0.116	1
regulation of G1/S transition of mitotic cell cycle (GO:2000045)	89	0	2.66	-	< 0.01	0.116	1
ribose phosphate biosynthetic process (GO:0046390)	90	0	2.69	-	< 0.01	0.116	1
cardiac chamber development (GO:0003205)	93	0	2.78	-	< 0.01	0.116	1
purine-containing compound biosynthetic process (GO:0072522)	92	0	2.75	-	< 0.01	0.116	1
modification-dependent protein catabolic process (GO:0019941)	229	11	6.85	+	1.6	0.117	1
positive regulation of cell growth (GO:0030307)	94	0	2.81	-	< 0.01	0.117	1
cell-cell adhesion via plasma-membrane adhesion molecules (GO:0098742)	96	0	2.87	-	< 0.01	0.118	1
fertilization (GO:0009566)	61	4	1.83	+	2.19	0.12	1
mesenchyme development (GO:0060485)	130	7	3.89	+	1.8	0.121	1
neuropeptide signaling pathway (GO:0007218)	39	3	1.17	+	2.57	0.122	1
cellular response to glucose stimulus (GO:0071333)	39	3	1.17	+	2.57	0.122	1
cellular response to hexose stimulus (GO:0071331)	39	3	1.17	+	2.57	0.122	1
regulation of potassium ion transmembrane transport (GO:1901379)	39	3	1.17	+	2.57	0.122	1
negative regulation of autophagy (GO:0010507)	39	3	1.17	+	2.57	0.122	1
cellular response to inorganic substance (GO:0071241)	100	0	2.99	-	< 0.01	0.122	1
positive regulation of organic acid transport (GO:0032892)	19	2	0.57	+	3.52	0.123	1
synaptic transmission, GABAergic (GO:0051932)	19	2	0.57	+	3.52	0.123	1
motile cilium assembly (GO:0044458)	19	2	0.57	+	3.52	0.123	1
acidic amino acid transport (GO:0015800)	19	2	0.57	+	3.52	0.123	1
neutrophil chemotaxis (GO:0030593)	19	2	0.57	+	3.52	0.123	1
axoneme assembly (GO:0035082)	19	2	0.57	+	3.52	0.123	1
regulation of lamellipodium assembly (GO:0010591)	19	2	0.57	+	3.52	0.123	1
cerebral cortex neuron differentiation (GO:0021895)	19	2	0.57	+	3.52	0.123	1
atrioventricular valve morphogenesis (GO:0003181)	19	2	0.57	+	3.52	0.123	1
regulation of proteasomal ubiquitin-dependent protein catabolic process (GO:0032434)	62	4	1.86	+	2.16	0.125	1
circulatory system development (GO:0072359)	473	20	14.16	+	1.41	0.125	1
ameboidal-type cell migration (GO:0001667)	97	6	2.9	+	2.07	0.126	1
negative regulation of Wnt signaling pathway (GO:0030178)	97	6	2.9	+	2.07	0.126	1
carbohydrate derivative biosynthetic process (GO:1901137)	254	3	7.6	-	0.39	0.126	1
acylglycerol metabolic process (GO:0006639)	40	3	1.2	+	2.51	0.128	1
neutral lipid metabolic process (GO:0006638)	40	3	1.2	+	2.51	0.128	1
cellular response to monosaccharide stimulus (GO:0071326)	40	3	1.2	+	2.51	0.128	1
regulation of Rho protein signal transduction (GO:0035023)	40	3	1.2	+	2.51	0.128	1
mesenchymal cell differentiation (GO:0048762)	99	6	2.96	+	2.02	0.129	1
protein stabilization (GO:0050821)	99	6	2.96	+	2.02	0.129	1
synaptic vesicle cycle (GO:0099504)	63	4	1.89	+	2.12	0.13	1
negative regulation of epithelial cell proliferation (GO:0050680)	63	4	1.89	+	2.12	0.13	1
system process (GO:0003008)	701	28	20.98	+	1.33	0.13	1
negative regulation of nucleobase-containing compound metabolic process (GO:0045934)	827	32	24.75	+	1.29	0.131	1
protein maturation (GO:0051604)	196	2	5.87	-	0.34	0.131	1
response to bacterium (GO:0009617)	196	2	5.87	-	0.34	0.131	1
sulfur compound transport (GO:0072348)	20	2	0.6	+	3.34	0.133	1
receptor signaling pathway via JAK-STAT (GO:0007259)	20	2	0.6	+	3.34	0.133	1
positive regulation of amine transport (GO:0051954)	20	2	0.6	+	3.34	0.133	1
mRNA splice site recognition (GO:0006376)	20	2	0.6	+	3.34	0.133	1
receptor signaling pathway via STAT (GO:0097696)	20	2	0.6	+	3.34	0.133	1
atrioventricular valve development (GO:0003171)	20	2	0.6	+	3.34	0.133	1
cellular response to abiotic stimulus (GO:0071214)	149	1	4.46	-	0.22	0.134	1
cellular response to environmental stimulus (GO:0104004)	149	1	4.46	-	0.22	0.134	1
hair follicle development (GO:0001942)	41	3	1.23	+	2.44	0.135	1
pattern recognition receptor signaling pathway (GO:0002221)	41	3	1.23	+	2.44	0.135	1
neural crest cell development (GO:0014032)	41	3	1.23	+	2.44	0.135	1
cardiac muscle cell differentiation (GO:0055007)	41	3	1.23	+	2.44	0.135	1
cell adhesion (GO:0007155)	418	7	12.51	-	0.56	0.135	1
optic nerve morphogenesis (GO:0021631)	4	1	0.12	+	8.35	0.137	1
growth hormone receptor signaling pathway via JAK-STAT (GO:0060397)	4	1	0.12	+	8.35	0.137	1
regulation of ER-associated ubiquitin-dependent protein catabolic process (GO:1903069)	4	1	0.12	+	8.35	0.137	1
vitellogenesis (GO:0007296)	4	1	0.12	+	8.35	0.137	1
metanephric nephron tubule morphogenesis (GO:0072282)	4	1	0.12	+	8.35	0.137	1
regulation of sarcomere organization (GO:0060297)	4	1	0.12	+	8.35	0.137	1
metanephric collecting duct development (GO:0072205)	4	1	0.12	+	8.35	0.137	1
negative regulation of epithelial cell differentiation involved in kidney development (GO:2000697)	4	1	0.12	+	8.35	0.137	1
nephric duct formation (GO:0072179)	4	1	0.12	+	8.35	0.137	1
metanephric tubule formation (GO:0072174)	4	1	0.12	+	8.35	0.137	1
regulation of mitotic cytokinesis (GO:1902412)	4	1	0.12	+	8.35	0.137	1
type III interferon-mediated signaling pathway (GO:0038196)	4	1	0.12	+	8.35	0.137	1
negative regulation of apoptotic process involved in morphogenesis (GO:1902338)	4	1	0.12	+	8.35	0.137	1
proline metabolic process (GO:0006560)	4	1	0.12	+	8.35	0.137	1
negative regulation of telomerase activity (GO:0051974)	4	1	0.12	+	8.35	0.137	1
positive regulation of interleukin-5 production (GO:0032754)	4	1	0.12	+	8.35	0.137	1
optic cup morphogenesis involved in camera-type eye development (GO:0002072)	4	1	0.12	+	8.35	0.137	1
neural crest formation (GO:0014029)	4	1	0.12	+	8.35	0.137	1
clustering of voltage-gated sodium channels (GO:0045162)	4	1	0.12	+	8.35	0.137	1
error-free translesion synthesis (GO:0070987)	4	1	0.12	+	8.35	0.137	1
positive regulation of lamellipodium morphogenesis (GO:2000394)	4	1	0.12	+	8.35	0.137	1
cellular response to type III interferon (GO:0071358)	4	1	0.12	+	8.35	0.137	1
positive regulation of mast cell activation (GO:0033005)	4	1	0.12	+	8.35	0.137	1
positive regulation of hematopoietic stem cell proliferation (GO:1902035)	4	1	0.12	+	8.35	0.137	1
stem cell fate commitment (GO:0048865)	4	1	0.12	+	8.35	0.137	1
regulation of mismatch repair (GO:0032423)	4	1	0.12	+	8.35	0.137	1
succinyl-CoA metabolic process (GO:0006104)	4	1	0.12	+	8.35	0.137	1
negative regulation of filopodium assembly (GO:0051490)	4	1	0.12	+	8.35	0.137	1
regulation of glomerulus development (GO:0090192)	4	1	0.12	+	8.35	0.137	1
regulation of membrane repolarization during action potential (GO:0098903)	4	1	0.12	+	8.35	0.137	1
negative regulation of kidney development (GO:0090185)	4	1	0.12	+	8.35	0.137	1
smooth muscle cell proliferation (GO:0048659)	4	1	0.12	+	8.35	0.137	1
sensory perception of bitter taste (GO:0050913)	4	1	0.12	+	8.35	0.137	1
post-embryonic animal morphogenesis (GO:0009886)	4	1	0.12	+	8.35	0.137	1
spontaneous synaptic transmission (GO:0098814)	4	1	0.12	+	8.35	0.137	1
thyroid hormone transport (GO:0070327)	4	1	0.12	+	8.35	0.137	1
maintenance of DNA repeat elements (GO:0043570)	4	1	0.12	+	8.35	0.137	1
regulation of vascular associated smooth muscle cell apoptotic process (GO:1905459)	4	1	0.12	+	8.35	0.137	1
synaptic assembly at neuromuscular junction (GO:0051124)	4	1	0.12	+	8.35	0.137	1
brain-derived neurotrophic factor receptor signaling pathway (GO:0031547)	4	1	0.12	+	8.35	0.137	1
positive regulation of helicase activity (GO:0051096)	4	1	0.12	+	8.35	0.137	1
regulation of endosome size (GO:0051036)	4	1	0.12	+	8.35	0.137	1
skeletal muscle fiber differentiation (GO:0098528)	4	1	0.12	+	8.35	0.137	1
chiasma assembly (GO:0051026)	4	1	0.12	+	8.35	0.137	1
synaptic vesicle budding (GO:0070142)	4	1	0.12	+	8.35	0.137	1
insulin secretion involved in cellular response to glucose stimulus (GO:0035773)	4	1	0.12	+	8.35	0.137	1
interleukin-12-mediated signaling pathway (GO:0035722)	4	1	0.12	+	8.35	0.137	1
methylglyoxal metabolic process (GO:0009438)	4	1	0.12	+	8.35	0.137	1
negative regulation of apoptotic process involved in development (GO:1904746)	4	1	0.12	+	8.35	0.137	1
negative regulation of secondary metabolite biosynthetic process (GO:1900377)	4	1	0.12	+	8.35	0.137	1
negative regulation of melanin biosynthetic process (GO:0048022)	4	1	0.12	+	8.35	0.137	1
response to 2,3,7,8-tetrachlorodibenzodioxine (GO:1904612)	4	1	0.12	+	8.35	0.137	1
telomeric D-loop disassembly (GO:0061820)	4	1	0.12	+	8.35	0.137	1
regulation of kidney size (GO:0035564)	4	1	0.12	+	8.35	0.137	1
regulation of oocyte maturation (GO:1900193)	4	1	0.12	+	8.35	0.137	1
cellular response to interferon-alpha (GO:0035457)	4	1	0.12	+	8.35	0.137	1
proline transport (GO:0015824)	4	1	0.12	+	8.35	0.137	1
negative regulation of neurotransmitter secretion (GO:0046929)	4	1	0.12	+	8.35	0.137	1
positive regulation of protein kinase C activity (GO:1900020)	4	1	0.12	+	8.35	0.137	1
regulation of protein kinase C activity (GO:1900019)	4	1	0.12	+	8.35	0.137	1
aspartate family amino acid catabolic process (GO:0009068)	4	1	0.12	+	8.35	0.137	1
synaptic vesicle budding from presynaptic endocytic zone membrane (GO:0016185)	4	1	0.12	+	8.35	0.137	1
positive regulation of reciprocal meiotic recombination (GO:0010845)	4	1	0.12	+	8.35	0.137	1
endothelial cell activation (GO:0042118)	4	1	0.12	+	8.35	0.137	1
regulation of reciprocal meiotic recombination (GO:0010520)	4	1	0.12	+	8.35	0.137	1
tonic smooth muscle contraction (GO:0014820)	4	1	0.12	+	8.35	0.137	1
microvillus assembly (GO:0030033)	4	1	0.12	+	8.35	0.137	1
positive regulation of mitotic cytokinesis (GO:1903490)	4	1	0.12	+	8.35	0.137	1
protein localization to ciliary membrane (GO:1903441)	4	1	0.12	+	8.35	0.137	1
histone monoubiquitination (GO:0010390)	4	1	0.12	+	8.35	0.137	1
eyelid development in camera-type eye (GO:0061029)	4	1	0.12	+	8.35	0.137	1
cerebral cortex GABAergic interneuron migration (GO:0021853)	4	1	0.12	+	8.35	0.137	1
negative regulation of dendritic spine morphogenesis (GO:0061002)	4	1	0.12	+	8.35	0.137	1
T-helper 17 cell lineage commitment (GO:0072540)	4	1	0.12	+	8.35	0.137	1
regulation of systemic arterial blood pressure by endothelin (GO:0003100)	4	1	0.12	+	8.35	0.137	1
negative regulation of protein localization to microtubule (GO:1902817)	4	1	0.12	+	8.35	0.137	1
regulation of protein localization to microtubule (GO:1902816)	4	1	0.12	+	8.35	0.137	1
response to metal ion (GO:0010038)	154	1	4.61	-	0.22	0.138	1
chordate embryonic development (GO:0043009)	337	15	10.09	+	1.49	0.14	1
superoxide metabolic process (GO:0006801)	21	2	0.63	+	3.18	0.143	1
granulocyte chemotaxis (GO:0071621)	21	2	0.63	+	3.18	0.143	1
regulation of hematopoietic progenitor cell differentiation (GO:1901532)	21	2	0.63	+	3.18	0.143	1
positive regulation of morphogenesis of an epithelium (GO:1905332)	21	2	0.63	+	3.18	0.143	1
negative regulation of epithelial to mesenchymal transition (GO:0010719)	21	2	0.63	+	3.18	0.143	1
positive regulation of blood circulation (GO:1903524)	21	2	0.63	+	3.18	0.143	1
positive regulation of heart contraction (GO:0045823)	21	2	0.63	+	3.18	0.143	1
positive regulation of proteolysis (GO:0045862)	152	8	4.55	+	1.76	0.144	1
cellular metabolic process (GO:0044237)	2499	64	74.8	-	0.86	0.147	1
single fertilization (GO:0007338)	43	3	1.29	+	2.33	0.149	1
circadian regulation of gene expression (GO:0032922)	43	3	1.29	+	2.33	0.149	1
regulation of potassium ion transport (GO:0043266)	43	3	1.29	+	2.33	0.149	1
embryo development ending in birth or egg hatching (GO:0009792)	349	15	10.45	+	1.44	0.15	1
collagen metabolic process (GO:0032963)	22	2	0.66	+	3.04	0.153	1
brain morphogenesis (GO:0048854)	22	2	0.66	+	3.04	0.153	1
regulation of meiotic nuclear division (GO:0040020)	22	2	0.66	+	3.04	0.153	1
positive regulation of oxidoreductase activity (GO:0051353)	22	2	0.66	+	3.04	0.153	1
regulation of transcription from RNA polymerase II promoter in response to stress (GO:0043618)	22	2	0.66	+	3.04	0.153	1
regulation of ATP-dependent activity (GO:0043462)	22	2	0.66	+	3.04	0.153	1
cardiac muscle cell development (GO:0055013)	22	2	0.66	+	3.04	0.153	1
positive regulation of substrate adhesion-dependent cell spreading (GO:1900026)	22	2	0.66	+	3.04	0.153	1
positive regulation of alpha-beta T cell differentiation (GO:0046638)	22	2	0.66	+	3.04	0.153	1
cellular response to type II interferon (GO:0071346)	44	3	1.32	+	2.28	0.156	1
stem cell development (GO:0048864)	44	3	1.32	+	2.28	0.156	1
positive regulation of proteasomal ubiquitin-dependent protein catabolic process (GO:0032436)	44	3	1.32	+	2.28	0.156	1
hair cycle process (GO:0022405)	44	3	1.32	+	2.28	0.156	1
molting cycle process (GO:0022404)	44	3	1.32	+	2.28	0.156	1
regulation of intracellular protein transport (GO:0033157)	111	6	3.32	+	1.81	0.156	1
RNA metabolic process (GO:0016070)	563	11	16.85	-	0.65	0.156	1
cytosolic transport (GO:0016482)	68	4	2.04	+	1.97	0.157	1
ribosome localization (GO:0033750)	5	1	0.15	+	6.68	0.162	1
regulation of heart rate by chemical signal (GO:0003062)	5	1	0.15	+	6.68	0.162	1
antigen processing and presentation of peptide or polysaccharide antigen via MHC class II (GO:0002504)	5	1	0.15	+	6.68	0.162	1
vestibulocochlear nerve morphogenesis (GO:0021648)	5	1	0.15	+	6.68	0.162	1
negative regulation of type I interferon-mediated signaling pathway (GO:0060339)	5	1	0.15	+	6.68	0.162	1
antigen processing and presentation of peptide antigen via MHC class II (GO:0002495)	5	1	0.15	+	6.68	0.162	1
transferrin transport (GO:0033572)	5	1	0.15	+	6.68	0.162	1
sperm axoneme assembly (GO:0007288)	5	1	0.15	+	6.68	0.162	1
tyrosine phosphorylation of STAT protein (GO:0007260)	5	1	0.15	+	6.68	0.162	1
floor plate development (GO:0033504)	5	1	0.15	+	6.68	0.162	1
activation of NF-kappaB-inducing kinase activity (GO:0007250)	5	1	0.15	+	6.68	0.162	1
ubiquinone biosynthetic process (GO:0006744)	5	1	0.15	+	6.68	0.162	1
positive regulation of growth hormone secretion (GO:0060124)	5	1	0.15	+	6.68	0.162	1
somatostatin signaling pathway (GO:0038170)	5	1	0.15	+	6.68	0.162	1
somatostatin receptor signaling pathway (GO:0038169)	5	1	0.15	+	6.68	0.162	1
thyroid hormone generation (GO:0006590)	5	1	0.15	+	6.68	0.162	1
glutamate catabolic process (GO:0006538)	5	1	0.15	+	6.68	0.162	1
regulation of high voltage-gated calcium channel activity (GO:1901841)	5	1	0.15	+	6.68	0.162	1
telomeric loop disassembly (GO:0090657)	5	1	0.15	+	6.68	0.162	1
negative regulation of delayed rectifier potassium channel activity (GO:1902260)	5	1	0.15	+	6.68	0.162	1
meiotic telomere clustering (GO:0045141)	5	1	0.15	+	6.68	0.162	1
protein localization to endoplasmic reticulum exit site (GO:0070973)	5	1	0.15	+	6.68	0.162	1
termination of RNA polymerase II transcription (GO:0006369)	5	1	0.15	+	6.68	0.162	1
apoptotic DNA fragmentation (GO:0006309)	5	1	0.15	+	6.68	0.162	1
quinone biosynthetic process (GO:1901663)	5	1	0.15	+	6.68	0.162	1
regulation of rRNA processing (GO:2000232)	5	1	0.15	+	6.68	0.162	1
neurotransmitter receptor diffusion trapping (GO:0099628)	5	1	0.15	+	6.68	0.162	1
microvillus organization (GO:0032528)	5	1	0.15	+	6.68	0.162	1
cellular response to leucine (GO:0071233)	5	1	0.15	+	6.68	0.162	1
negative regulation of endoplasmic reticulum calcium ion concentration (GO:0032471)	5	1	0.15	+	6.68	0.162	1
synaptic vesicle transport along microtubule (GO:0099517)	5	1	0.15	+	6.68	0.162	1
synaptic vesicle cytoskeletal transport (GO:0099514)	5	1	0.15	+	6.68	0.162	1
pronephros development (GO:0048793)	5	1	0.15	+	6.68	0.162	1
chromosome localization to nuclear envelope involved in homologous chromosome segregation (GO:0090220)	5	1	0.15	+	6.68	0.162	1
postsynaptic neurotransmitter receptor diffusion trapping (GO:0098970)	5	1	0.15	+	6.68	0.162	1
receptor diffusion trapping (GO:0098953)	5	1	0.15	+	6.68	0.162	1
response to corticosterone (GO:0051412)	5	1	0.15	+	6.68	0.162	1
macromolecule depalmitoylation (GO:0098734)	5	1	0.15	+	6.68	0.162	1
regulation of transcription from RNA polymerase II promoter in response to oxidative stress (GO:0043619)	5	1	0.15	+	6.68	0.162	1
anterograde synaptic vesicle transport (GO:0048490)	5	1	0.15	+	6.68	0.162	1
negative regulation of dendrite morphogenesis (GO:0050774)	5	1	0.15	+	6.68	0.162	1
tendon development (GO:0035989)	5	1	0.15	+	6.68	0.162	1
tongue morphogenesis (GO:0043587)	5	1	0.15	+	6.68	0.162	1
negative regulation of thymocyte apoptotic process (GO:0070244)	5	1	0.15	+	6.68	0.162	1
protein auto-ADP-ribosylation (GO:0070213)	5	1	0.15	+	6.68	0.162	1
establishment of protein localization to telomere (GO:0070200)	5	1	0.15	+	6.68	0.162	1
mRNA 5'-splice site recognition (GO:0000395)	5	1	0.15	+	6.68	0.162	1
regulation of helicase activity (GO:0051095)	5	1	0.15	+	6.68	0.162	1
macrophage chemotaxis (GO:0048246)	5	1	0.15	+	6.68	0.162	1
gamma-aminobutyric acid metabolic process (GO:0009448)	5	1	0.15	+	6.68	0.162	1
toxin metabolic process (GO:0009404)	5	1	0.15	+	6.68	0.162	1
ribosomal subunit export from nucleus (GO:0000054)	5	1	0.15	+	6.68	0.162	1
myeloid dendritic cell differentiation (GO:0043011)	5	1	0.15	+	6.68	0.162	1
G protein-coupled receptor signaling pathway involved in heart process (GO:0086103)	5	1	0.15	+	6.68	0.162	1
negative regulation of bone mineralization (GO:0030502)	5	1	0.15	+	6.68	0.162	1
iodide transport (GO:0015705)	5	1	0.15	+	6.68	0.162	1
cell junction disassembly (GO:0150146)	5	1	0.15	+	6.68	0.162	1
negative regulation of voltage-gated potassium channel activity (GO:1903817)	5	1	0.15	+	6.68	0.162	1
protein localization to non-motile cilium (GO:0097499)	5	1	0.15	+	6.68	0.162	1
regulation by virus of viral protein levels in host cell (GO:0046719)	5	1	0.15	+	6.68	0.162	1
hyaluronan catabolic process (GO:0030214)	5	1	0.15	+	6.68	0.162	1
antigen processing and presentation of exogenous peptide antigen via MHC class II (GO:0019886)	5	1	0.15	+	6.68	0.162	1
regulation of membrane tubulation (GO:1903525)	5	1	0.15	+	6.68	0.162	1
mesenchymal to epithelial transition involved in metanephros morphogenesis (GO:0003337)	5	1	0.15	+	6.68	0.162	1
monoacylglycerol metabolic process (GO:0046462)	5	1	0.15	+	6.68	0.162	1
microtubule anchoring at centrosome (GO:0034454)	5	1	0.15	+	6.68	0.162	1
centriole-centriole cohesion (GO:0010457)	5	1	0.15	+	6.68	0.162	1
positive regulation of cell fate commitment (GO:0010455)	5	1	0.15	+	6.68	0.162	1
regulation of immune response to tumor cell (GO:0002837)	5	1	0.15	+	6.68	0.162	1
positive regulation of T-helper 1 type immune response (GO:0002827)	5	1	0.15	+	6.68	0.162	1
telomere localization (GO:0034397)	5	1	0.15	+	6.68	0.162	1
negative regulation of smooth muscle cell apoptotic process (GO:0034392)	5	1	0.15	+	6.68	0.162	1
regulation of ER to Golgi vesicle-mediated transport (GO:0060628)	5	1	0.15	+	6.68	0.162	1
response to type III interferon (GO:0034342)	5	1	0.15	+	6.68	0.162	1
negative regulation of cell growth involved in cardiac muscle cell development (GO:0061052)	5	1	0.15	+	6.68	0.162	1
cerebral cortex GABAergic interneuron development (GO:0021894)	5	1	0.15	+	6.68	0.162	1
substrate-independent telencephalic tangential interneuron migration (GO:0021843)	5	1	0.15	+	6.68	0.162	1
interneuron migration from the subpallium to the cortex (GO:0021830)	5	1	0.15	+	6.68	0.162	1
substrate-independent telencephalic tangential migration (GO:0021826)	5	1	0.15	+	6.68	0.162	1
endocardium morphogenesis (GO:0003160)	5	1	0.15	+	6.68	0.162	1
positive regulation of DNA replication (GO:0045740)	23	2	0.69	+	2.91	0.163	1
CD4-positive, alpha-beta T cell differentiation involved in immune response (GO:0002294)	23	2	0.69	+	2.91	0.163	1
innate immune response activating cell surface receptor signaling pathway (GO:0002220)	23	2	0.69	+	2.91	0.163	1
positive regulation of meiotic cell cycle (GO:0051446)	23	2	0.69	+	2.91	0.163	1
neutrophil migration (GO:1990266)	23	2	0.69	+	2.91	0.163	1
regulation of potassium ion transmembrane transporter activity (GO:1901016)	23	2	0.69	+	2.91	0.163	1
negative regulation of actin filament depolymerization (GO:0030835)	23	2	0.69	+	2.91	0.163	1
neutral amino acid transport (GO:0015804)	23	2	0.69	+	2.91	0.163	1
regulation of sprouting angiogenesis (GO:1903670)	23	2	0.69	+	2.91	0.163	1
T-helper cell differentiation (GO:0042093)	23	2	0.69	+	2.91	0.163	1
aortic valve morphogenesis (GO:0003180)	23	2	0.69	+	2.91	0.163	1
vascular transport (GO:0010232)	45	3	1.35	+	2.23	0.163	1
stem cell proliferation (GO:0072089)	45	3	1.35	+	2.23	0.163	1
cellular response to carbohydrate stimulus (GO:0071322)	45	3	1.35	+	2.23	0.163	1
hair cycle (GO:0042633)	45	3	1.35	+	2.23	0.163	1
transport across blood-brain barrier (GO:0150104)	45	3	1.35	+	2.23	0.163	1
molting cycle (GO:0042303)	45	3	1.35	+	2.23	0.163	1
actin filament-based process (GO:0030029)	295	13	8.83	+	1.47	0.164	1
RNA biosynthetic process (GO:0032774)	228	3	6.82	-	0.44	0.164	1
vesicle-mediated transport in synapse (GO:0099003)	70	4	2.1	+	1.91	0.168	1
regulation of nitrogen compound metabolic process (GO:0051171)	2471	84	73.96	+	1.14	0.168	1
modification-dependent macromolecule catabolic process (GO:0043632)	233	11	6.97	+	1.58	0.169	1
regulation of biological process (GO:0050789)	4740	152	141.87	+	1.07	0.169	1
protein polymerization (GO:0051258)	46	3	1.38	+	2.18	0.17	1
BMP signaling pathway (GO:0030509)	46	3	1.38	+	2.18	0.17	1
negative regulation of DNA-templated transcription (GO:0045892)	728	28	21.79	+	1.29	0.17	1
nucleobase-containing compound metabolic process (GO:0006139)	1054	24	31.55	-	0.76	0.17	1
positive regulation of transport (GO:0051050)	395	7	11.82	-	0.59	0.171	1
heterocycle biosynthetic process (GO:0018130)	399	7	11.94	-	0.59	0.171	1
negative regulation of RNA biosynthetic process (GO:1902679)	732	28	21.91	+	1.28	0.172	1
cyclic purine nucleotide metabolic process (GO:0052652)	24	2	0.72	+	2.78	0.174	1
L-alpha-amino acid transmembrane transport (GO:1902475)	24	2	0.72	+	2.78	0.174	1
alpha-beta T cell differentiation involved in immune response (GO:0002293)	24	2	0.72	+	2.78	0.174	1
alpha-beta T cell activation involved in immune response (GO:0002287)	24	2	0.72	+	2.78	0.174	1
synaptic vesicle endocytosis (GO:0048488)	24	2	0.72	+	2.78	0.174	1
negative regulation of canonical NF-kappaB signal transduction (GO:0043124)	24	2	0.72	+	2.78	0.174	1
regulation of cell fate commitment (GO:0010453)	24	2	0.72	+	2.78	0.174	1
cellular response to organic cyclic compound (GO:0071407)	238	11	7.12	+	1.54	0.174	1
cellular response to lipid (GO:0071396)	238	11	7.12	+	1.54	0.174	1
cellular response to radiation (GO:0071478)	76	0	2.27	-	< 0.01	0.175	1
regulation of microtubule cytoskeleton organization (GO:0070507)	76	0	2.27	-	< 0.01	0.175	1
adult behavior (GO:0030534)	78	0	2.33	-	< 0.01	0.175	1
chromosome organization (GO:0051276)	169	8	5.06	+	1.58	0.176	1
detection of stimulus (GO:0051606)	80	0	2.39	-	< 0.01	0.176	1
digestive system development (GO:0055123)	80	0	2.39	-	< 0.01	0.176	1
epithelial cell migration (GO:0010631)	47	3	1.41	+	2.13	0.177	1
reactive oxygen species metabolic process (GO:0072593)	47	3	1.41	+	2.13	0.177	1
negative regulation of cell activation (GO:0050866)	82	0	2.45	-	< 0.01	0.178	1
regulation of response to wounding (GO:1903034)	83	0	2.48	-	< 0.01	0.179	1
cellular aromatic compound metabolic process (GO:0006725)	1120	26	33.52	-	0.78	0.181	1
cellular response to transforming growth factor beta stimulus (GO:0071560)	85	0	2.54	-	< 0.01	0.181	1
ribonucleotide biosynthetic process (GO:0009260)	85	0	2.54	-	< 0.01	0.181	1
regulation of cell shape (GO:0008360)	85	0	2.54	-	< 0.01	0.181	1
negative regulation of RNA metabolic process (GO:0051253)	784	30	23.47	+	1.28	0.183	1
viral life cycle (GO:0019058)	86	0	2.57	-	< 0.01	0.183	1
intrinsic apoptotic signaling pathway (GO:0097193)	86	0	2.57	-	< 0.01	0.183	1
T cell differentiation involved in immune response (GO:0002292)	25	2	0.75	+	2.67	0.184	1
cellular response to epidermal growth factor stimulus (GO:0071364)	25	2	0.75	+	2.67	0.184	1
presynaptic endocytosis (GO:0140238)	25	2	0.75	+	2.67	0.184	1
regulation of protein processing (GO:0070613)	25	2	0.75	+	2.67	0.184	1
protein K63-linked ubiquitination (GO:0070534)	25	2	0.75	+	2.67	0.184	1
animal organ formation (GO:0048645)	25	2	0.75	+	2.67	0.184	1
regulation of CD4-positive, alpha-beta T cell differentiation (GO:0043370)	25	2	0.75	+	2.67	0.184	1
cyclic nucleotide metabolic process (GO:0009187)	25	2	0.75	+	2.67	0.184	1
smoothened signaling pathway (GO:0007224)	48	3	1.44	+	2.09	0.184	1
regulation of stem cell differentiation (GO:2000736)	48	3	1.44	+	2.09	0.184	1
neural crest cell differentiation (GO:0014033)	48	3	1.44	+	2.09	0.184	1
negative regulation of transforming growth factor beta receptor signaling pathway (GO:0030512)	48	3	1.44	+	2.09	0.184	1
regulation of protein modification by small protein conjugation or removal (GO:1903320)	120	6	3.59	+	1.67	0.184	1
regulation of response to biotic stimulus (GO:0002831)	185	9	5.54	+	1.63	0.186	1
cellular response to metal ion (GO:0071248)	88	0	2.63	-	< 0.01	0.186	1
purine nucleotide biosynthetic process (GO:0006164)	88	0	2.63	-	< 0.01	0.186	1
triglyceride catabolic process (GO:0019433)	6	1	0.18	+	5.57	0.187	1
positive regulation of systemic arterial blood pressure (GO:0003084)	6	1	0.18	+	5.57	0.187	1
aldehyde catabolic process (GO:0046185)	6	1	0.18	+	5.57	0.187	1
ER overload response (GO:0006983)	6	1	0.18	+	5.57	0.187	1
osteoblast proliferation (GO:0033687)	6	1	0.18	+	5.57	0.187	1
positive regulation of integrin activation (GO:0033625)	6	1	0.18	+	5.57	0.187	1
microtubule anchoring at microtubule organizing center (GO:0072393)	6	1	0.18	+	5.57	0.187	1
cranial nerve structural organization (GO:0021604)	6	1	0.18	+	5.57	0.187	1
intracellular copper ion homeostasis (GO:0006878)	6	1	0.18	+	5.57	0.187	1
positive regulation of vasculogenesis (GO:2001214)	6	1	0.18	+	5.57	0.187	1
synaptic transmission, dopaminergic (GO:0001963)	6	1	0.18	+	5.57	0.187	1
cell proliferation in hindbrain (GO:0021534)	6	1	0.18	+	5.57	0.187	1
cell proliferation involved in metanephros development (GO:0072203)	6	1	0.18	+	5.57	0.187	1
ubiquinone metabolic process (GO:0006743)	6	1	0.18	+	5.57	0.187	1
metanephric tubule morphogenesis (GO:0072173)	6	1	0.18	+	5.57	0.187	1
regulation of dendritic cell apoptotic process (GO:2000668)	6	1	0.18	+	5.57	0.187	1
collagen biosynthetic process (GO:0032964)	6	1	0.18	+	5.57	0.187	1
positive regulation of Arp2/3 complex-mediated actin nucleation (GO:2000601)	6	1	0.18	+	5.57	0.187	1
T-helper cell lineage commitment (GO:0002295)	6	1	0.18	+	5.57	0.187	1
negative regulation of mesenchymal cell apoptotic process (GO:2001054)	6	1	0.18	+	5.57	0.187	1
myeloid dendritic cell activation (GO:0001773)	6	1	0.18	+	5.57	0.187	1
distal tubule development (GO:0072017)	6	1	0.18	+	5.57	0.187	1
regulation of apoptotic process involved in morphogenesis (GO:1902337)	6	1	0.18	+	5.57	0.187	1
negative regulation of amino acid transport (GO:0051956)	6	1	0.18	+	5.57	0.187	1
regulation of cAMP-dependent protein kinase activity (GO:2000479)	6	1	0.18	+	5.57	0.187	1
positive regulation of glutamate secretion (GO:0014049)	6	1	0.18	+	5.57	0.187	1
blood vessel endothelial cell proliferation involved in sprouting angiogenesis (GO:0002043)	6	1	0.18	+	5.57	0.187	1
regulation of lamellipodium morphogenesis (GO:2000392)	6	1	0.18	+	5.57	0.187	1
positive regulation of T-helper 17 type immune response (GO:2000318)	6	1	0.18	+	5.57	0.187	1
cellular response to interleukin-12 (GO:0071349)	6	1	0.18	+	5.57	0.187	1
positive regulation of protein exit from endoplasmic reticulum (GO:0070863)	6	1	0.18	+	5.57	0.187	1
regulation of mast cell activation (GO:0033003)	6	1	0.18	+	5.57	0.187	1
venous blood vessel morphogenesis (GO:0048845)	6	1	0.18	+	5.57	0.187	1
negative regulation of neurotransmitter transport (GO:0051589)	6	1	0.18	+	5.57	0.187	1
2-oxoglutarate metabolic process (GO:0006103)	6	1	0.18	+	5.57	0.187	1
response to interleukin-12 (GO:0070671)	6	1	0.18	+	5.57	0.187	1
regulation of vitamin D receptor signaling pathway (GO:0070562)	6	1	0.18	+	5.57	0.187	1
regulation of synaptic transmission, dopaminergic (GO:0032225)	6	1	0.18	+	5.57	0.187	1
mitochondrial DNA metabolic process (GO:0032042)	6	1	0.18	+	5.57	0.187	1
regulation of relaxation of muscle (GO:1901077)	6	1	0.18	+	5.57	0.187	1
regulation of secondary metabolic process (GO:0043455)	6	1	0.18	+	5.57	0.187	1
interleukin-6-mediated signaling pathway (GO:0070102)	6	1	0.18	+	5.57	0.187	1
CD4-positive, alpha-beta T cell lineage commitment (GO:0043373)	6	1	0.18	+	5.57	0.187	1
regulation of apoptotic process involved in development (GO:1904748)	6	1	0.18	+	5.57	0.187	1
regulation of secondary metabolite biosynthetic process (GO:1900376)	6	1	0.18	+	5.57	0.187	1
response to leucine (GO:0043201)	6	1	0.18	+	5.57	0.187	1
regulation of somatic stem cell population maintenance (GO:1904672)	6	1	0.18	+	5.57	0.187	1
negative regulation of circadian rhythm (GO:0042754)	6	1	0.18	+	5.57	0.187	1
regulation of melanin biosynthetic process (GO:0048021)	6	1	0.18	+	5.57	0.187	1
response to glycoprotein (GO:1904587)	6	1	0.18	+	5.57	0.187	1
response to hyperoxia (GO:0055093)	6	1	0.18	+	5.57	0.187	1
response to interferon-alpha (GO:0035455)	6	1	0.18	+	5.57	0.187	1
leucine transport (GO:0015820)	6	1	0.18	+	5.57	0.187	1
gamma-aminobutyric acid transport (GO:0015812)	6	1	0.18	+	5.57	0.187	1
branched-chain amino acid transport (GO:0015803)	6	1	0.18	+	5.57	0.187	1
aromatic amino acid transport (GO:0015801)	6	1	0.18	+	5.57	0.187	1
nuclear body organization (GO:0030575)	6	1	0.18	+	5.57	0.187	1
gap junction assembly (GO:0016264)	6	1	0.18	+	5.57	0.187	1
regulation of amino acid import across plasma membrane (GO:0010958)	6	1	0.18	+	5.57	0.187	1
positive regulation of protein processing (GO:0010954)	6	1	0.18	+	5.57	0.187	1
telomere capping (GO:0016233)	6	1	0.18	+	5.57	0.187	1
lipid phosphorylation (GO:0046834)	6	1	0.18	+	5.57	0.187	1
positive regulation of ERAD pathway (GO:1904294)	6	1	0.18	+	5.57	0.187	1
macrophage derived foam cell differentiation (GO:0010742)	6	1	0.18	+	5.57	0.187	1
regulation of amino acid transmembrane transport (GO:1903789)	6	1	0.18	+	5.57	0.187	1
endocardial cell differentiation (GO:0060956)	6	1	0.18	+	5.57	0.187	1
embryonic camera-type eye formation (GO:0060900)	6	1	0.18	+	5.57	0.187	1
regulation of retrograde protein transport, ER to cytosol (GO:1904152)	6	1	0.18	+	5.57	0.187	1
cornea development in camera-type eye (GO:0061303)	6	1	0.18	+	5.57	0.187	1
endothelial cell fate commitment (GO:0060839)	6	1	0.18	+	5.57	0.187	1
lipoprotein catabolic process (GO:0042159)	6	1	0.18	+	5.57	0.187	1
negative regulation of transcription from RNA polymerase II promoter in response to stress (GO:0097201)	6	1	0.18	+	5.57	0.187	1
cardiac endothelial cell differentiation (GO:0003348)	6	1	0.18	+	5.57	0.187	1
regulation of response to tumor cell (GO:0002834)	6	1	0.18	+	5.57	0.187	1
negative regulation of cell maturation (GO:1903430)	6	1	0.18	+	5.57	0.187	1
cerebellar granule cell precursor proliferation (GO:0021930)	6	1	0.18	+	5.57	0.187	1
cell proliferation in external granule layer (GO:0021924)	6	1	0.18	+	5.57	0.187	1
negative regulation of T cell mediated immunity (GO:0002710)	6	1	0.18	+	5.57	0.187	1
regulation of hydrogen peroxide metabolic process (GO:0010310)	6	1	0.18	+	5.57	0.187	1
positive regulation of mitotic metaphase/anaphase transition (GO:0045842)	6	1	0.18	+	5.57	0.187	1
regulation of cell growth involved in cardiac muscle cell development (GO:0061050)	6	1	0.18	+	5.57	0.187	1
hypothalamus cell migration (GO:0021855)	6	1	0.18	+	5.57	0.187	1
mesodermal cell fate specification (GO:0007501)	6	1	0.18	+	5.57	0.187	1
regulation of epithelial cell migration (GO:0010632)	121	6	3.62	+	1.66	0.187	1
potassium ion transport (GO:0006813)	84	5	2.51	+	1.99	0.188	1
regulation of cell development (GO:0060284)	429	8	12.84	-	0.62	0.188	1
peptide biosynthetic process (GO:0043043)	129	1	3.86	-	0.26	0.188	1
positive regulation of secretion (GO:0051047)	132	1	3.95	-	0.25	0.189	1
negative regulation of growth (GO:0045926)	132	1	3.95	-	0.25	0.189	1
amino acid transport (GO:0006865)	49	3	1.47	+	2.05	0.192	1
protein modification by small protein removal (GO:0070646)	49	3	1.47	+	2.05	0.192	1
epithelium migration (GO:0090132)	49	3	1.47	+	2.05	0.192	1
innate immune response-activating signaling pathway (GO:0002758)	49	3	1.47	+	2.05	0.192	1
protein metabolic process (GO:0019538)	1443	35	43.19	-	0.81	0.194	1
positive regulation of type II interferon production (GO:0032729)	26	2	0.78	+	2.57	0.195	1
response to epidermal growth factor (GO:0070849)	26	2	0.78	+	2.57	0.195	1
regulation of filopodium assembly (GO:0051489)	26	2	0.78	+	2.57	0.195	1
regulation of DNA-templated transcription in response to stress (GO:0043620)	26	2	0.78	+	2.57	0.195	1
semi-lunar valve development (GO:1905314)	26	2	0.78	+	2.57	0.195	1
CD4-positive, alpha-beta T cell differentiation (GO:0043367)	26	2	0.78	+	2.57	0.195	1
amino acid biosynthetic process (GO:0008652)	26	2	0.78	+	2.57	0.195	1
granulocyte migration (GO:0097530)	26	2	0.78	+	2.57	0.195	1
collagen fibril organization (GO:0030199)	26	2	0.78	+	2.57	0.195	1
forebrain neuron differentiation (GO:0021879)	26	2	0.78	+	2.57	0.195	1
establishment of endothelial barrier (GO:0061028)	26	2	0.78	+	2.57	0.195	1
regulation of protein maturation (GO:1903317)	26	2	0.78	+	2.57	0.195	1
aortic valve development (GO:0003176)	26	2	0.78	+	2.57	0.195	1
regulation of small molecule metabolic process (GO:0062012)	140	1	4.19	-	0.24	0.196	1
response to reactive oxygen species (GO:0000302)	88	5	2.63	+	1.9	0.197	1
negative regulation of transcription by RNA polymerase II (GO:0000122)	560	22	16.76	+	1.31	0.197	1
regulation of neuron projection development (GO:0010975)	273	4	8.17	-	0.49	0.198	1
positive regulation of neuron differentiation (GO:0045666)	50	3	1.5	+	2	0.199	1
diencephalon development (GO:0021536)	50	3	1.5	+	2	0.199	1
regulation of smoothened signaling pathway (GO:0008589)	50	3	1.5	+	2	0.199	1
regulation of post-translational protein modification (GO:1901873)	140	7	4.19	+	1.67	0.205	1
biological process involved in intraspecies interaction between organisms (GO:0051703)	27	2	0.81	+	2.47	0.206	1
positive regulation of DNA-templated transcription initiation (GO:2000144)	27	2	0.81	+	2.47	0.206	1
regulation of actin filament depolymerization (GO:0030834)	27	2	0.81	+	2.47	0.206	1
cardiac cell development (GO:0055006)	27	2	0.81	+	2.47	0.206	1
social behavior (GO:0035176)	27	2	0.81	+	2.47	0.206	1
positive regulation of alpha-beta T cell activation (GO:0046635)	27	2	0.81	+	2.47	0.206	1
organic substance transport (GO:0071702)	894	20	26.76	-	0.75	0.206	1
myeloid leukocyte activation (GO:0002274)	51	3	1.53	+	1.97	0.207	1
cellular response to alcohol (GO:0097306)	51	3	1.53	+	1.97	0.207	1
neural tube development (GO:0021915)	92	5	2.75	+	1.82	0.207	1
cerebellar Purkinje cell differentiation (GO:0021702)	7	1	0.21	+	4.77	0.21	1
positive regulation of homotypic cell-cell adhesion (GO:0034112)	7	1	0.21	+	4.77	0.21	1
mitochondrial cytochrome c oxidase assembly (GO:0033617)	7	1	0.21	+	4.77	0.21	1
negative regulation of catecholamine secretion (GO:0033604)	7	1	0.21	+	4.77	0.21	1
cranial nerve formation (GO:0021603)	7	1	0.21	+	4.77	0.21	1
regulation of systemic arterial blood pressure by hormone (GO:0001990)	7	1	0.21	+	4.77	0.21	1
metanephric renal vesicle morphogenesis (GO:0072283)	7	1	0.21	+	4.77	0.21	1
spinal cord association neuron differentiation (GO:0021527)	7	1	0.21	+	4.77	0.21	1
heme biosynthetic process (GO:0006783)	7	1	0.21	+	4.77	0.21	1
alpha-beta T cell lineage commitment (GO:0002363)	7	1	0.21	+	4.77	0.21	1
ubiquitin-dependent protein catabolic process via the C-end degron rule pathway (GO:0140627)	7	1	0.21	+	4.77	0.21	1
regulation of growth hormone secretion (GO:0060123)	7	1	0.21	+	4.77	0.21	1
positive regulation of mitotic sister chromatid separation (GO:1901970)	7	1	0.21	+	4.77	0.21	1
renal system pattern specification (GO:0072048)	7	1	0.21	+	4.77	0.21	1
collecting duct development (GO:0072044)	7	1	0.21	+	4.77	0.21	1
telomere maintenance via telomerase (GO:0007004)	7	1	0.21	+	4.77	0.21	1
regulation of sensory perception (GO:0051931)	7	1	0.21	+	4.77	0.21	1
regulation of sensory perception of pain (GO:0051930)	7	1	0.21	+	4.77	0.21	1
regulation of cell communication by electrical coupling involved in cardiac conduction (GO:1901844)	7	1	0.21	+	4.77	0.21	1
positive regulation of interferon-alpha production (GO:0032727)	7	1	0.21	+	4.77	0.21	1
regulation of interleukin-5 production (GO:0032674)	7	1	0.21	+	4.77	0.21	1
positive regulation of metaphase/anaphase transition of cell cycle (GO:1902101)	7	1	0.21	+	4.77	0.21	1
cellular response to cGMP (GO:0071321)	7	1	0.21	+	4.77	0.21	1
positive regulation of mitochondrial calcium ion concentration (GO:0051561)	7	1	0.21	+	4.77	0.21	1
glycosaminoglycan catabolic process (GO:0006027)	7	1	0.21	+	4.77	0.21	1
positive regulation of kidney development (GO:0090184)	7	1	0.21	+	4.77	0.21	1
foam cell differentiation (GO:0090077)	7	1	0.21	+	4.77	0.21	1
anatomical structure arrangement (GO:0048532)	7	1	0.21	+	4.77	0.21	1
positive regulation of vascular endothelial growth factor signaling pathway (GO:1900748)	7	1	0.21	+	4.77	0.21	1
amide catabolic process (GO:0043605)	7	1	0.21	+	4.77	0.21	1
response to cGMP (GO:0070305)	7	1	0.21	+	4.77	0.21	1
bleb assembly (GO:0032060)	7	1	0.21	+	4.77	0.21	1
positive regulation of potassium ion transmembrane transporter activity (GO:1901018)	7	1	0.21	+	4.77	0.21	1
regulation of thymocyte apoptotic process (GO:0070243)	7	1	0.21	+	4.77	0.21	1
nail development (GO:0035878)	7	1	0.21	+	4.77	0.21	1
response to increased oxygen levels (GO:0036296)	7	1	0.21	+	4.77	0.21	1
proton-transporting two-sector ATPase complex assembly (GO:0070071)	7	1	0.21	+	4.77	0.21	1
sulfur amino acid transport (GO:0000101)	7	1	0.21	+	4.77	0.21	1
ATP transport (GO:0015867)	7	1	0.21	+	4.77	0.21	1
basic amino acid transport (GO:0015802)	7	1	0.21	+	4.77	0.21	1
tRNA methylation (GO:0030488)	7	1	0.21	+	4.77	0.21	1
thyroid hormone metabolic process (GO:0042403)	7	1	0.21	+	4.77	0.21	1
regulation of nitric oxide mediated signal transduction (GO:0010749)	7	1	0.21	+	4.77	0.21	1
apoptotic nuclear changes (GO:0030262)	7	1	0.21	+	4.77	0.21	1
hyaluronan metabolic process (GO:0030212)	7	1	0.21	+	4.77	0.21	1
chondrocyte differentiation involved in endochondral bone morphogenesis (GO:0003413)	7	1	0.21	+	4.77	0.21	1
positive regulation of activated T cell proliferation (GO:0042104)	7	1	0.21	+	4.77	0.21	1
positive regulation of aspartic-type endopeptidase activity involved in amyloid precursor protein catabolic process (GO:1902961)	7	1	0.21	+	4.77	0.21	1
regulation of aspartic-type endopeptidase activity involved in amyloid precursor protein catabolic process (GO:1902959)	7	1	0.21	+	4.77	0.21	1
regulation of dendritic spine maintenance (GO:1902950)	7	1	0.21	+	4.77	0.21	1
cerebral cortex GABAergic interneuron differentiation (GO:0021892)	7	1	0.21	+	4.77	0.21	1
pattern specification involved in kidney development (GO:0061004)	7	1	0.21	+	4.77	0.21	1
positive regulation of protein maturation (GO:1903319)	7	1	0.21	+	4.77	0.21	1
heterocycle metabolic process (GO:0046483)	1107	26	33.13	-	0.78	0.212	1
positive regulation of protein catabolic process (GO:0045732)	94	5	2.81	+	1.78	0.213	1
cellular response to BMP stimulus (GO:0071773)	52	3	1.56	+	1.93	0.214	1
response to BMP (GO:0071772)	52	3	1.56	+	1.93	0.214	1
intracellular glucose homeostasis (GO:0001678)	52	3	1.56	+	1.93	0.214	1
tissue migration (GO:0090130)	52	3	1.56	+	1.93	0.214	1
regulation of cellular component size (GO:0032535)	203	9	6.08	+	1.48	0.214	1
cellular response to endogenous stimulus (GO:0071495)	601	23	17.99	+	1.28	0.214	1
smooth muscle contraction (GO:0006939)	28	2	0.84	+	2.39	0.216	1
long-term synaptic potentiation (GO:0060291)	28	2	0.84	+	2.39	0.216	1
DNA duplex unwinding (GO:0032508)	28	2	0.84	+	2.39	0.216	1
oocyte differentiation (GO:0009994)	28	2	0.84	+	2.39	0.216	1
synaptic vesicle recycling (GO:0036465)	28	2	0.84	+	2.39	0.216	1
regulation of T cell mediated immunity (GO:0002709)	28	2	0.84	+	2.39	0.216	1
cell differentiation involved in kidney development (GO:0061005)	28	2	0.84	+	2.39	0.216	1
small molecule metabolic process (GO:0044281)	623	13	18.65	-	0.7	0.216	1
response to ketone (GO:1901654)	95	5	2.84	+	1.76	0.217	1
nucleobase-containing small molecule metabolic process (GO:0055086)	213	3	6.38	-	0.47	0.219	1
second-messenger-mediated signaling (GO:0019932)	96	5	2.87	+	1.74	0.22	1
negative regulation of nitrogen compound metabolic process (GO:0051172)	1146	41	34.3	+	1.2	0.221	1
hippocampus development (GO:0021766)	53	3	1.59	+	1.89	0.222	1
regulation of cation channel activity (GO:2001257)	53	3	1.59	+	1.89	0.222	1
positive regulation of cell junction assembly (GO:1901890)	53	3	1.59	+	1.89	0.222	1
regulation of nucleocytoplasmic transport (GO:0046822)	53	3	1.59	+	1.89	0.222	1
response to type II interferon (GO:0034341)	53	3	1.59	+	1.89	0.222	1
response to peptide (GO:1901652)	222	3	6.64	-	0.45	0.222	1
DNA-templated transcription (GO:0006351)	224	3	6.7	-	0.45	0.223	1
macromolecule catabolic process (GO:0009057)	397	16	11.88	+	1.35	0.226	1
neural crest cell migration (GO:0001755)	29	2	0.87	+	2.3	0.227	1
regulation of CD4-positive, alpha-beta T cell activation (GO:2000514)	29	2	0.87	+	2.3	0.227	1
positive regulation of synapse assembly (GO:0051965)	29	2	0.87	+	2.3	0.227	1
protein monoubiquitination (GO:0006513)	29	2	0.87	+	2.3	0.227	1
dephosphorylation (GO:0016311)	98	5	2.93	+	1.7	0.227	1
regulation of canonical Wnt signaling pathway (GO:0060828)	151	7	4.52	+	1.55	0.229	1
cellular response to ketone (GO:1901655)	54	3	1.62	+	1.86	0.23	1
skin epidermis development (GO:0098773)	54	3	1.62	+	1.86	0.23	1
regulation of reproductive process (GO:2000241)	99	5	2.96	+	1.69	0.23	1
cell-cell signaling (GO:0007267)	516	20	15.44	+	1.29	0.23	1
macromolecule metabolic process (GO:0043170)	2197	57	65.76	-	0.87	0.23	1
cellular component disassembly involved in execution phase of apoptosis (GO:0006921)	8	1	0.24	+	4.18	0.233	1
cerebellar Purkinje cell layer formation (GO:0021694)	8	1	0.24	+	4.18	0.233	1
growth hormone receptor signaling pathway (GO:0060396)	8	1	0.24	+	4.18	0.233	1
cGMP metabolic process (GO:0046068)	8	1	0.24	+	4.18	0.233	1
water transport (GO:0006833)	8	1	0.24	+	4.18	0.233	1
nitric oxide biosynthetic process (GO:0006809)	8	1	0.24	+	4.18	0.233	1
vestibulocochlear nerve development (GO:0021562)	8	1	0.24	+	4.18	0.233	1
metanephric nephron epithelium development (GO:0072243)	8	1	0.24	+	4.18	0.233	1
metanephric nephron tubule development (GO:0072234)	8	1	0.24	+	4.18	0.233	1
porphyrin-containing compound biosynthetic process (GO:0006779)	8	1	0.24	+	4.18	0.233	1
cell proliferation involved in kidney development (GO:0072111)	8	1	0.24	+	4.18	0.233	1
Leydig cell differentiation (GO:0033327)	8	1	0.24	+	4.18	0.233	1
regulation of sister chromatid cohesion (GO:0007063)	8	1	0.24	+	4.18	0.233	1
cytoplasm organization (GO:0007028)	8	1	0.24	+	4.18	0.233	1
positive regulation of protein sumoylation (GO:0033235)	8	1	0.24	+	4.18	0.233	1
regulation of glutamate secretion (GO:0014048)	8	1	0.24	+	4.18	0.233	1
glycogen biosynthetic process (GO:0005978)	8	1	0.24	+	4.18	0.233	1
DNA-templated transcription termination (GO:0006353)	8	1	0.24	+	4.18	0.233	1
negative regulation of cell division (GO:0051782)	8	1	0.24	+	4.18	0.233	1
tetrapyrrole biosynthetic process (GO:0033014)	8	1	0.24	+	4.18	0.233	1
ventricular cardiac muscle cell membrane repolarization (GO:0099625)	8	1	0.24	+	4.18	0.233	1
regulation of peptidyl-cysteine S-nitrosylation (GO:2000169)	8	1	0.24	+	4.18	0.233	1
Rap protein signal transduction (GO:0032486)	8	1	0.24	+	4.18	0.233	1
cAMP catabolic process (GO:0006198)	8	1	0.24	+	4.18	0.233	1
embryonic brain development (GO:1990403)	8	1	0.24	+	4.18	0.233	1
membrane repolarization during ventricular cardiac muscle cell action potential (GO:0098915)	8	1	0.24	+	4.18	0.233	1
negative regulation of lyase activity (GO:0051350)	8	1	0.24	+	4.18	0.233	1
positive regulation of actin nucleation (GO:0051127)	8	1	0.24	+	4.18	0.233	1
negative regulation of potassium ion transmembrane transporter activity (GO:1901017)	8	1	0.24	+	4.18	0.233	1
positive regulation of nitric-oxide synthase activity (GO:0051000)	8	1	0.24	+	4.18	0.233	1
establishment of protein localization to chromosome (GO:0070199)	8	1	0.24	+	4.18	0.233	1
positive regulation of aspartic-type peptidase activity (GO:1905247)	8	1	0.24	+	4.18	0.233	1
regulation of aspartic-type peptidase activity (GO:1905245)	8	1	0.24	+	4.18	0.233	1
negative regulation of cardiocyte differentiation (GO:1905208)	8	1	0.24	+	4.18	0.233	1
locomotory exploration behavior (GO:0035641)	8	1	0.24	+	4.18	0.233	1
positive regulation of circadian rhythm (GO:0042753)	8	1	0.24	+	4.18	0.233	1
mitochondrial genome maintenance (GO:0000002)	8	1	0.24	+	4.18	0.233	1
anaphase-promoting complex-dependent catabolic process (GO:0031145)	8	1	0.24	+	4.18	0.233	1
glucan biosynthetic process (GO:0009250)	8	1	0.24	+	4.18	0.233	1
copper ion homeostasis (GO:0055070)	8	1	0.24	+	4.18	0.233	1
respiratory chain complex IV assembly (GO:0008535)	8	1	0.24	+	4.18	0.233	1
regulation of vesicle size (GO:0097494)	8	1	0.24	+	4.18	0.233	1
CDP-diacylglycerol biosynthetic process (GO:0016024)	8	1	0.24	+	4.18	0.233	1
ketone catabolic process (GO:0042182)	8	1	0.24	+	4.18	0.233	1
trophoblast giant cell differentiation (GO:0060707)	8	1	0.24	+	4.18	0.233	1
regulation of catecholamine metabolic process (GO:0042069)	8	1	0.24	+	4.18	0.233	1
regulation of dopamine metabolic process (GO:0042053)	8	1	0.24	+	4.18	0.233	1
vascular associated smooth muscle contraction (GO:0014829)	8	1	0.24	+	4.18	0.233	1
actin filament depolymerization (GO:0030042)	8	1	0.24	+	4.18	0.233	1
short-term memory (GO:0007614)	8	1	0.24	+	4.18	0.233	1
CDP-diacylglycerol metabolic process (GO:0046341)	8	1	0.24	+	4.18	0.233	1
secondary heart field specification (GO:0003139)	8	1	0.24	+	4.18	0.233	1
macromolecule localization (GO:0033036)	1021	24	30.56	-	0.79	0.233	1
biological process involved in interspecies interaction between organisms (GO:0044419)	530	11	15.86	-	0.69	0.233	1
positive regulation of innate immune response (GO:0045089)	100	5	2.99	+	1.67	0.234	1
activation of GTPase activity (GO:0090630)	55	3	1.65	+	1.82	0.237	1
triglyceride metabolic process (GO:0006641)	30	2	0.9	+	2.23	0.238	1
T cell activation involved in immune response (GO:0002286)	30	2	0.9	+	2.23	0.238	1
somitogenesis (GO:0001756)	30	2	0.9	+	2.23	0.238	1
cochlea development (GO:0090102)	30	2	0.9	+	2.23	0.238	1
CD4-positive, alpha-beta T cell activation (GO:0035710)	30	2	0.9	+	2.23	0.238	1
lamellipodium organization (GO:0097581)	30	2	0.9	+	2.23	0.238	1
bone mineralization (GO:0030282)	30	2	0.9	+	2.23	0.238	1
cellular ketone metabolic process (GO:0042180)	30	2	0.9	+	2.23	0.238	1
stem cell differentiation (GO:0048863)	101	5	3.02	+	1.65	0.238	1
skin development (GO:0043588)	101	5	3.02	+	1.65	0.238	1
blood vessel morphogenesis (GO:0048514)	232	10	6.94	+	1.44	0.24	1
regulation of plasma membrane bounded cell projection assembly (GO:0120032)	102	5	3.05	+	1.64	0.242	1
transcription by RNA polymerase II (GO:0006366)	163	2	4.88	-	0.41	0.244	1
ncRNA metabolic process (GO:0034660)	163	2	4.88	-	0.41	0.244	1
endothelial cell differentiation (GO:0045446)	56	3	1.68	+	1.79	0.245	1
carboxylic acid transmembrane transport (GO:1905039)	56	3	1.68	+	1.79	0.245	1
response to salt (GO:1902074)	171	2	5.12	-	0.39	0.246	1
regulation of DNA-binding transcription factor activity (GO:0051090)	172	2	5.15	-	0.39	0.247	1
regulation of primary metabolic process (GO:0080090)	2526	84	75.61	+	1.11	0.248	1
vesicle budding from membrane (GO:0006900)	31	2	0.93	+	2.16	0.249	1
regulation of organic acid transport (GO:0032890)	31	2	0.93	+	2.16	0.249	1
mesenchymal cell migration (GO:0090497)	31	2	0.93	+	2.16	0.249	1
alpha-amino acid catabolic process (GO:1901606)	31	2	0.93	+	2.16	0.249	1
DNA geometric change (GO:0032392)	31	2	0.93	+	2.16	0.249	1
negative regulation of TOR signaling (GO:0032007)	31	2	0.93	+	2.16	0.249	1
spliceosomal complex assembly (GO:0000245)	31	2	0.93	+	2.16	0.249	1
L-amino acid transport (GO:0015807)	31	2	0.93	+	2.16	0.249	1
intracellular steroid hormone receptor signaling pathway (GO:0030518)	31	2	0.93	+	2.16	0.249	1
body fluid secretion (GO:0007589)	31	2	0.93	+	2.16	0.249	1
regulation of cell projection assembly (GO:0060491)	104	5	3.11	+	1.61	0.25	1
negative regulation of transferase activity (GO:0051348)	104	5	3.11	+	1.61	0.25	1
calcium ion homeostasis (GO:0055074)	104	5	3.11	+	1.61	0.25	1
endosomal transport (GO:0016197)	104	5	3.11	+	1.61	0.25	1
neural tube formation (GO:0001841)	57	3	1.71	+	1.76	0.253	1
organic acid transmembrane transport (GO:1903825)	57	3	1.71	+	1.76	0.253	1
regulation of secretion by cell (GO:1903530)	251	4	7.51	-	0.53	0.254	1
skeletal system development (GO:0001501)	255	4	7.63	-	0.52	0.255	1
endolysosomal toll-like receptor signaling pathway (GO:0140894)	9	1	0.27	+	3.71	0.256	1
regulation of integrin activation (GO:0033623)	9	1	0.27	+	3.71	0.256	1
regulation of respiratory burst (GO:0060263)	9	1	0.27	+	3.71	0.256	1
mesenchymal to epithelial transition (GO:0060231)	9	1	0.27	+	3.71	0.256	1
regulation of calcium ion transmembrane transport via high voltage-gated calcium channel (GO:1902514)	9	1	0.27	+	3.71	0.256	1
regulation of mesenchymal cell apoptotic process (GO:2001053)	9	1	0.27	+	3.71	0.256	1
regulation of double-strand break repair via nonhomologous end joining (GO:2001032)	9	1	0.27	+	3.71	0.256	1
renal vesicle morphogenesis (GO:0072077)	9	1	0.27	+	3.71	0.256	1
synapse maturation (GO:0060074)	9	1	0.27	+	3.71	0.256	1
nerve growth factor signaling pathway (GO:0038180)	9	1	0.27	+	3.71	0.256	1
negative regulation of focal adhesion assembly (GO:0051895)	9	1	0.27	+	3.71	0.256	1
neuronal ion channel clustering (GO:0045161)	9	1	0.27	+	3.71	0.256	1
negative regulation of peptidyl-serine phosphorylation (GO:0033137)	9	1	0.27	+	3.71	0.256	1
regulation of T-helper 17 cell differentiation (GO:2000319)	9	1	0.27	+	3.71	0.256	1
cellular response to cholesterol (GO:0071397)	9	1	0.27	+	3.71	0.256	1
cellular response to growth hormone stimulus (GO:0071378)	9	1	0.27	+	3.71	0.256	1
regulation of hematopoietic stem cell differentiation (GO:1902036)	9	1	0.27	+	3.71	0.256	1
regulation of hematopoietic stem cell proliferation (GO:1902033)	9	1	0.27	+	3.71	0.256	1
RNA-templated DNA biosynthetic process (GO:0006278)	9	1	0.27	+	3.71	0.256	1
negative regulation of cAMP-mediated signaling (GO:0043951)	9	1	0.27	+	3.71	0.256	1
aminoglycan catabolic process (GO:0006026)	9	1	0.27	+	3.71	0.256	1
negative regulation of potassium ion transmembrane transport (GO:1901380)	9	1	0.27	+	3.71	0.256	1
regulation of odontoblast differentiation (GO:1901329)	9	1	0.27	+	3.71	0.256	1
negative regulation of telomere maintenance via telomerase (GO:0032211)	9	1	0.27	+	3.71	0.256	1
notochord morphogenesis (GO:0048570)	9	1	0.27	+	3.71	0.256	1
primitive streak formation (GO:0090009)	9	1	0.27	+	3.71	0.256	1
macrophage migration (GO:1905517)	9	1	0.27	+	3.71	0.256	1
axonemal dynein complex assembly (GO:0070286)	9	1	0.27	+	3.71	0.256	1
calcium-mediated signaling using intracellular calcium source (GO:0035584)	9	1	0.27	+	3.71	0.256	1
negative regulation of substrate adhesion-dependent cell spreading (GO:1900025)	9	1	0.27	+	3.71	0.256	1
regulation of receptor clustering (GO:1903909)	9	1	0.27	+	3.71	0.256	1
glutamine family amino acid biosynthetic process (GO:0009084)	9	1	0.27	+	3.71	0.256	1
negative regulation of cell-substrate junction organization (GO:0150118)	9	1	0.27	+	3.71	0.256	1
positive regulation of protein export from nucleus (GO:0046827)	9	1	0.27	+	3.71	0.256	1
muscle cell cellular homeostasis (GO:0046716)	9	1	0.27	+	3.71	0.256	1
male sex determination (GO:0030238)	9	1	0.27	+	3.71	0.256	1
venous blood vessel development (GO:0060841)	9	1	0.27	+	3.71	0.256	1
ketone biosynthetic process (GO:0042181)	9	1	0.27	+	3.71	0.256	1
neutrophil activation (GO:0042119)	9	1	0.27	+	3.71	0.256	1
exit from mitosis (GO:0010458)	9	1	0.27	+	3.71	0.256	1
regulation of T-helper 1 type immune response (GO:0002825)	9	1	0.27	+	3.71	0.256	1
positive regulation of translational initiation (GO:0045948)	9	1	0.27	+	3.71	0.256	1
negative regulation of dendritic spine development (GO:0061000)	9	1	0.27	+	3.71	0.256	1
heart field specification (GO:0003128)	9	1	0.27	+	3.71	0.256	1
plasma membrane bounded cell projection organization (GO:0120036)	583	22	17.45	+	1.26	0.256	1
proteolysis involved in protein catabolic process (GO:0051603)	254	11	7.6	+	1.45	0.259	1
mitotic spindle organization (GO:0007052)	32	2	0.96	+	2.09	0.26	1
regulation of oxidoreductase activity (GO:0051341)	32	2	0.96	+	2.09	0.26	1
negative regulation of viral process (GO:0048525)	32	2	0.96	+	2.09	0.26	1
ephrin receptor signaling pathway (GO:0048013)	32	2	0.96	+	2.09	0.26	1
cholesterol homeostasis (GO:0042632)	32	2	0.96	+	2.09	0.26	1
sterol homeostasis (GO:0055092)	32	2	0.96	+	2.09	0.26	1
renal tubule development (GO:0061326)	58	3	1.74	+	1.73	0.261	1
response to ionizing radiation (GO:0010212)	63	0	1.89	-	< 0.01	0.265	1
Notch signaling pathway (GO:0007219)	62	0	1.86	-	< 0.01	0.265	1
organic hydroxy compound biosynthetic process (GO:1901617)	62	0	1.86	-	< 0.01	0.265	1
negative regulation of lymphocyte activation (GO:0051250)	62	0	1.86	-	< 0.01	0.265	1
maintenance of cell number (GO:0098727)	64	0	1.92	-	< 0.01	0.265	1
positive regulation of protein secretion (GO:0050714)	63	0	1.89	-	< 0.01	0.265	1
movement in host (GO:0044000)	63	0	1.89	-	< 0.01	0.265	1
regulation of pattern recognition receptor signaling pathway (GO:0062207)	64	0	1.92	-	< 0.01	0.265	1
stem cell population maintenance (GO:0019827)	62	0	1.86	-	< 0.01	0.265	1
regulation of wound healing (GO:0061041)	64	0	1.92	-	< 0.01	0.265	1
biological process involved in symbiotic interaction (GO:0044403)	117	1	3.5	-	0.29	0.266	1
negative regulation of cell cycle process (GO:0010948)	117	1	3.5	-	0.29	0.266	1
regulation of lipid localization (GO:1905952)	65	0	1.95	-	< 0.01	0.266	1
response to topologically incorrect protein (GO:0035966)	66	0	1.98	-	< 0.01	0.266	1
organic hydroxy compound transport (GO:0015850)	65	0	1.95	-	< 0.01	0.266	1
positive regulation of small molecule metabolic process (GO:0062013)	66	0	1.98	-	< 0.01	0.266	1
actin cytoskeleton organization (GO:0030036)	262	11	7.84	+	1.4	0.267	1
response to lipopolysaccharide (GO:0032496)	119	1	3.56	-	0.28	0.267	1
peptidyl-lysine modification (GO:0018205)	67	0	2.01	-	< 0.01	0.267	1
alcohol metabolic process (GO:0006066)	120	1	3.59	-	0.28	0.268	1
columnar/cuboidal epithelial cell differentiation (GO:0002065)	68	0	2.04	-	< 0.01	0.268	1
regulation of MAP kinase activity (GO:0043405)	68	0	2.04	-	< 0.01	0.268	1
regulation of anatomical structure size (GO:0090066)	264	11	7.9	+	1.39	0.269	1
translation (GO:0006412)	122	1	3.65	-	0.27	0.27	1
glial cell development (GO:0021782)	69	0	2.07	-	< 0.01	0.27	1
fat cell differentiation (GO:0045444)	69	0	2.07	-	< 0.01	0.27	1
biological process involved in interaction with host (GO:0051701)	69	0	2.07	-	< 0.01	0.27	1
phosphatidylinositol metabolic process (GO:0046488)	69	0	2.07	-	< 0.01	0.27	1
cardiac chamber morphogenesis (GO:0003206)	69	0	2.07	-	< 0.01	0.27	1
endothelial cell development (GO:0001885)	33	2	0.99	+	2.02	0.271	1
establishment of chromosome localization (GO:0051303)	33	2	0.99	+	2.02	0.271	1
regulation of alpha-beta T cell differentiation (GO:0046637)	33	2	0.99	+	2.02	0.271	1
retrograde transport, endosome to Golgi (GO:0042147)	33	2	0.99	+	2.02	0.271	1
regulation of morphogenesis of a branching structure (GO:0060688)	33	2	0.99	+	2.02	0.271	1
forebrain generation of neurons (GO:0021872)	33	2	0.99	+	2.02	0.271	1
myeloid cell homeostasis (GO:0002262)	70	0	2.1	-	< 0.01	0.271	1
cardiac ventricle development (GO:0003231)	70	0	2.1	-	< 0.01	0.271	1
embryonic skeletal system development (GO:0048706)	71	0	2.13	-	< 0.01	0.273	1
response to temperature stimulus (GO:0009266)	71	0	2.13	-	< 0.01	0.273	1
negative regulation of leukocyte activation (GO:0002695)	71	0	2.13	-	< 0.01	0.273	1
skeletal system morphogenesis (GO:0048705)	125	1	3.74	-	0.27	0.274	1
response to xenobiotic stimulus (GO:0009410)	185	8	5.54	+	1.44	0.275	1
leukocyte mediated immunity (GO:0002443)	72	0	2.16	-	< 0.01	0.275	1
cardiac septum development (GO:0003279)	72	0	2.16	-	< 0.01	0.275	1
regulation of protein secretion (GO:0050708)	126	1	3.77	-	0.27	0.276	1
positive regulation of secretion by cell (GO:1903532)	126	1	3.77	-	0.27	0.276	1
regulation of systemic arterial blood pressure mediated by a chemical signal (GO:0003044)	10	1	0.3	+	3.34	0.277	1
cerebellar Purkinje cell layer morphogenesis (GO:0021692)	10	1	0.3	+	3.34	0.277	1
regulation of DNA strand elongation (GO:0060382)	10	1	0.3	+	3.34	0.277	1
protein localization to Golgi apparatus (GO:0034067)	10	1	0.3	+	3.34	0.277	1
antigen processing and presentation of exogenous peptide antigen (GO:0002478)	10	1	0.3	+	3.34	0.277	1
regulation of vasculogenesis (GO:2001212)	10	1	0.3	+	3.34	0.277	1
positive regulation of glial cell proliferation (GO:0060252)	10	1	0.3	+	3.34	0.277	1
nephric duct morphogenesis (GO:0072178)	10	1	0.3	+	3.34	0.277	1
metanephric tubule development (GO:0072170)	10	1	0.3	+	3.34	0.277	1
blastocyst hatching (GO:0001835)	10	1	0.3	+	3.34	0.277	1
epithelial cell fate commitment (GO:0072148)	10	1	0.3	+	3.34	0.277	1
organism emergence from protective structure (GO:0071684)	10	1	0.3	+	3.34	0.277	1
renal vesicle development (GO:0072087)	10	1	0.3	+	3.34	0.277	1
mesodermal cell fate commitment (GO:0001710)	10	1	0.3	+	3.34	0.277	1
positive regulation of CREB transcription factor activity (GO:0032793)	10	1	0.3	+	3.34	0.277	1
positive regulation of interleukin-4 production (GO:0032753)	10	1	0.3	+	3.34	0.277	1
regulation of the force of heart contraction (GO:0002026)	10	1	0.3	+	3.34	0.277	1
prostaglandin biosynthetic process (GO:0001516)	10	1	0.3	+	3.34	0.277	1
regulation of interferon-alpha production (GO:0032647)	10	1	0.3	+	3.34	0.277	1
positive regulation of nitric-oxide synthase biosynthetic process (GO:0051770)	10	1	0.3	+	3.34	0.277	1
forebrain morphogenesis (GO:0048853)	10	1	0.3	+	3.34	0.277	1
positive regulation of DNA-templated DNA replication (GO:2000105)	10	1	0.3	+	3.34	0.277	1
positive regulation by host of viral transcription (GO:0043923)	10	1	0.3	+	3.34	0.277	1
animal organ maturation (GO:0048799)	10	1	0.3	+	3.34	0.277	1
tricarboxylic acid cycle (GO:0006099)	10	1	0.3	+	3.34	0.277	1
lactate metabolic process (GO:0006089)	10	1	0.3	+	3.34	0.277	1
N-acetylglucosamine metabolic process (GO:0006044)	10	1	0.3	+	3.34	0.277	1
sperm flagellum assembly (GO:0120316)	10	1	0.3	+	3.34	0.277	1
negative regulation of T cell receptor signaling pathway (GO:0050860)	10	1	0.3	+	3.34	0.277	1
triglyceride homeostasis (GO:0070328)	10	1	0.3	+	3.34	0.277	1
protein localization to chromosome, telomeric region (GO:0070198)	10	1	0.3	+	3.34	0.277	1
synaptonemal complex organization (GO:0070193)	10	1	0.3	+	3.34	0.277	1
negative regulation of biomineral tissue development (GO:0070168)	10	1	0.3	+	3.34	0.277	1
granulocyte activation (GO:0036230)	10	1	0.3	+	3.34	0.277	1
CD4-positive or CD8-positive, alpha-beta T cell lineage commitment (GO:0043369)	10	1	0.3	+	3.34	0.277	1
regulation of short-term neuronal synaptic plasticity (GO:0048172)	10	1	0.3	+	3.34	0.277	1
acylglycerol homeostasis (GO:0055090)	10	1	0.3	+	3.34	0.277	1
vesicle cargo loading (GO:0035459)	10	1	0.3	+	3.34	0.277	1
potassium ion export across plasma membrane (GO:0097623)	10	1	0.3	+	3.34	0.277	1
attachment of spindle microtubules to kinetochore (GO:0008608)	10	1	0.3	+	3.34	0.277	1
wound healing, spreading of epidermal cells (GO:0035313)	10	1	0.3	+	3.34	0.277	1
telomere maintenance via telomere lengthening (GO:0010833)	10	1	0.3	+	3.34	0.277	1
protein O-linked mannosylation (GO:0035269)	10	1	0.3	+	3.34	0.277	1
hatching (GO:0035188)	10	1	0.3	+	3.34	0.277	1
regulation of plasma membrane organization (GO:1903729)	10	1	0.3	+	3.34	0.277	1
regulation of cell communication by electrical coupling (GO:0010649)	10	1	0.3	+	3.34	0.277	1
acylglycerol catabolic process (GO:0046464)	10	1	0.3	+	3.34	0.277	1
neutral lipid catabolic process (GO:0046461)	10	1	0.3	+	3.34	0.277	1
prostanoid biosynthetic process (GO:0046457)	10	1	0.3	+	3.34	0.277	1
regulation of Arp2/3 complex-mediated actin nucleation (GO:0034315)	10	1	0.3	+	3.34	0.277	1
morphogenesis of an epithelial fold (GO:0060571)	10	1	0.3	+	3.34	0.277	1
nitric oxide metabolic process (GO:0046209)	10	1	0.3	+	3.34	0.277	1
digestive tract development (GO:0048565)	73	0	2.18	-	< 0.01	0.277	1
telencephalon cell migration (GO:0022029)	34	2	1.02	+	1.97	0.281	1
urogenital system development (GO:0001655)	34	2	1.02	+	1.97	0.281	1
regulation of calcium ion transmembrane transporter activity (GO:1901019)	34	2	1.02	+	1.97	0.281	1
negative regulation of mitotic cell cycle phase transition (GO:1901991)	75	0	2.24	-	< 0.01	0.282	1
maintenance of location (GO:0051235)	75	0	2.24	-	< 0.01	0.282	1
purine ribonucleotide biosynthetic process (GO:0009152)	75	0	2.24	-	< 0.01	0.282	1
circadian rhythm (GO:0007623)	73	4	2.18	+	1.83	0.287	1
activation of immune response (GO:0002253)	127	6	3.8	+	1.58	0.287	1
negative regulation of immune system process (GO:0002683)	198	3	5.93	-	0.51	0.289	1
regulation of developmental growth (GO:0048638)	200	3	5.99	-	0.5	0.289	1
regulation of lymphocyte activation (GO:0051249)	205	3	6.14	-	0.49	0.291	1
icosanoid metabolic process (GO:0006690)	35	2	1.05	+	1.91	0.292	1
sprouting angiogenesis (GO:0002040)	35	2	1.05	+	1.91	0.292	1
protein K48-linked ubiquitination (GO:0070936)	35	2	1.05	+	1.91	0.292	1
cellular response to amino acid stimulus (GO:0071230)	35	2	1.05	+	1.91	0.292	1
DNA conformation change (GO:0071103)	35	2	1.05	+	1.91	0.292	1
skeletal muscle cell differentiation (GO:0035914)	35	2	1.05	+	1.91	0.292	1
actin-mediated cell contraction (GO:0070252)	35	2	1.05	+	1.91	0.292	1
negative regulation of BMP signaling pathway (GO:0030514)	35	2	1.05	+	1.91	0.292	1
amino acid catabolic process (GO:0009063)	35	2	1.05	+	1.91	0.292	1
fatty acid catabolic process (GO:0009062)	35	2	1.05	+	1.91	0.292	1
negative regulation of epithelial cell migration (GO:0010633)	35	2	1.05	+	1.91	0.292	1
skeletal muscle tissue development (GO:0007519)	75	4	2.24	+	1.78	0.293	1
cytoskeleton organization (GO:0007010)	537	20	16.07	+	1.24	0.295	1
regulation of actin polymerization or depolymerization (GO:0008064)	76	4	2.27	+	1.76	0.296	1
regulation of type I interferon-mediated signaling pathway (GO:0060338)	11	1	0.33	+	3.04	0.298	1
regulation of activated T cell proliferation (GO:0046006)	11	1	0.33	+	3.04	0.298	1
neuromuscular synaptic transmission (GO:0007274)	11	1	0.33	+	3.04	0.298	1
positive regulation of T cell mediated cytotoxicity (GO:0001916)	11	1	0.33	+	3.04	0.298	1
regulation of T cell mediated cytotoxicity (GO:0001914)	11	1	0.33	+	3.04	0.298	1
metanephric epithelium development (GO:0072207)	11	1	0.33	+	3.04	0.298	1
secretion by tissue (GO:0032941)	11	1	0.33	+	3.04	0.298	1
reactive nitrogen species metabolic process (GO:2001057)	11	1	0.33	+	3.04	0.298	1
regulation of exit from mitosis (GO:0007096)	11	1	0.33	+	3.04	0.298	1
negative regulation of organic acid transport (GO:0032891)	11	1	0.33	+	3.04	0.298	1
positive regulation of interleukin-17 production (GO:0032740)	11	1	0.33	+	3.04	0.298	1
establishment of endothelial intestinal barrier (GO:0090557)	11	1	0.33	+	3.04	0.298	1
cellular response to gonadotropin stimulus (GO:0071371)	11	1	0.33	+	3.04	0.298	1
regulation of protein exit from endoplasmic reticulum (GO:0070861)	11	1	0.33	+	3.04	0.298	1
response to cholesterol (GO:0070723)	11	1	0.33	+	3.04	0.298	1
acetyl-CoA metabolic process (GO:0006084)	11	1	0.33	+	3.04	0.298	1
postsynaptic actin cytoskeleton organization (GO:0098974)	11	1	0.33	+	3.04	0.298	1
negative regulation of membrane permeability (GO:1905709)	11	1	0.33	+	3.04	0.298	1
mitochondrion morphogenesis (GO:0070584)	11	1	0.33	+	3.04	0.298	1
positive regulation of protein localization to endosome (GO:1905668)	11	1	0.33	+	3.04	0.298	1
regulation of protein localization to endosome (GO:1905666)	11	1	0.33	+	3.04	0.298	1
negative regulation of antigen receptor-mediated signaling pathway (GO:0050858)	11	1	0.33	+	3.04	0.298	1
dicarboxylic acid catabolic process (GO:0043649)	11	1	0.33	+	3.04	0.298	1
regulation of ARF protein signal transduction (GO:0032012)	11	1	0.33	+	3.04	0.298	1
positive regulation of DNA damage response, signal transduction by p53 class mediator (GO:0043517)	11	1	0.33	+	3.04	0.298	1
response to immobilization stress (GO:0035902)	11	1	0.33	+	3.04	0.298	1
retinoic acid receptor signaling pathway (GO:0048384)	11	1	0.33	+	3.04	0.298	1
negative regulation of T cell apoptotic process (GO:0070233)	11	1	0.33	+	3.04	0.298	1
negative regulation of potassium ion transport (GO:0043267)	11	1	0.33	+	3.04	0.298	1
cyclic nucleotide catabolic process (GO:0009214)	11	1	0.33	+	3.04	0.298	1
L-glutamate transmembrane transport (GO:0015813)	11	1	0.33	+	3.04	0.298	1
glycolytic process through glucose-6-phosphate (GO:0061620)	11	1	0.33	+	3.04	0.298	1
glycolytic process through fructose-6-phosphate (GO:0061615)	11	1	0.33	+	3.04	0.298	1
glutamine family amino acid catabolic process (GO:0009065)	11	1	0.33	+	3.04	0.298	1
carbohydrate phosphorylation (GO:0046835)	11	1	0.33	+	3.04	0.298	1
regulation of cardiac muscle contraction by regulation of the release of sequestered calcium ion (GO:0010881)	11	1	0.33	+	3.04	0.298	1
ectopic germ cell programmed cell death (GO:0035234)	11	1	0.33	+	3.04	0.298	1
regulation of ERAD pathway (GO:1904292)	11	1	0.33	+	3.04	0.298	1
extracellular matrix disassembly (GO:0022617)	11	1	0.33	+	3.04	0.298	1
antigen processing and presentation of exogenous antigen (GO:0019884)	11	1	0.33	+	3.04	0.298	1
negative regulation of Rho protein signal transduction (GO:0035024)	11	1	0.33	+	3.04	0.298	1
retina vasculature development in camera-type eye (GO:0061298)	11	1	0.33	+	3.04	0.298	1
mammary gland epithelial cell differentiation (GO:0060644)	11	1	0.33	+	3.04	0.298	1
regulation of smooth muscle cell apoptotic process (GO:0034391)	11	1	0.33	+	3.04	0.298	1
diacylglycerol metabolic process (GO:0046339)	11	1	0.33	+	3.04	0.298	1
heart valve formation (GO:0003188)	11	1	0.33	+	3.04	0.298	1
endocardium development (GO:0003157)	11	1	0.33	+	3.04	0.298	1
vesicle localization (GO:0051648)	77	4	2.3	+	1.74	0.299	1
sexual reproduction (GO:0019953)	418	16	12.51	+	1.28	0.302	1
meiotic chromosome segregation (GO:0045132)	36	2	1.08	+	1.86	0.303	1
embryonic digit morphogenesis (GO:0042733)	36	2	1.08	+	1.86	0.303	1
glycolipid biosynthetic process (GO:0009247)	36	2	1.08	+	1.86	0.303	1
glutamine family amino acid metabolic process (GO:0009064)	36	2	1.08	+	1.86	0.303	1
chromosome localization (GO:0050000)	36	2	1.08	+	1.86	0.303	1
heart valve morphogenesis (GO:0003179)	36	2	1.08	+	1.86	0.303	1
organelle assembly (GO:0070925)	303	12	9.07	+	1.32	0.304	1
developmental maturation (GO:0021700)	135	6	4.04	+	1.48	0.306	1
protein catabolic process (GO:0030163)	305	12	9.13	+	1.31	0.306	1
cellular component organization or biogenesis (GO:0071840)	2489	82	74.5	+	1.1	0.31	1
positive regulation of phosphorus metabolic process (GO:0010562)	319	6	9.55	-	0.63	0.31	1
positive regulation of phosphate metabolic process (GO:0045937)	319	6	9.55	-	0.63	0.31	1
regulation of systemic arterial blood pressure (GO:0003073)	37	2	1.11	+	1.81	0.314	1
xenobiotic metabolic process (GO:0006805)	37	2	1.11	+	1.81	0.314	1
negative regulation of protein depolymerization (GO:1901880)	37	2	1.11	+	1.81	0.314	1
forebrain cell migration (GO:0021885)	37	2	1.11	+	1.81	0.314	1
cellular response to stress (GO:0033554)	778	18	23.29	-	0.77	0.314	1
learning or memory (GO:0007611)	138	6	4.13	+	1.45	0.315	1
positive regulation of intracellular protein transport (GO:0090316)	82	4	2.45	+	1.63	0.318	1
sensory perception of sound (GO:0007605)	82	4	2.45	+	1.63	0.318	1
skeletal muscle organ development (GO:0060538)	82	4	2.45	+	1.63	0.318	1
triglyceride biosynthetic process (GO:0019432)	12	1	0.36	+	2.78	0.319	1
respiratory system process (GO:0003016)	12	1	0.36	+	2.78	0.319	1
pigment biosynthetic process (GO:0046148)	12	1	0.36	+	2.78	0.319	1
negative regulation of myoblast differentiation (GO:0045662)	12	1	0.36	+	2.78	0.319	1
rescue of stalled ribosome (GO:0072344)	12	1	0.36	+	2.78	0.319	1
stress granule assembly (GO:0034063)	12	1	0.36	+	2.78	0.319	1
optic nerve development (GO:0021554)	12	1	0.36	+	2.78	0.319	1
dorsal spinal cord development (GO:0021516)	12	1	0.36	+	2.78	0.319	1
protein kinase C-activating G protein-coupled receptor signaling pathway (GO:0007205)	12	1	0.36	+	2.78	0.319	1
T cell lineage commitment (GO:0002360)	12	1	0.36	+	2.78	0.319	1
ureter development (GO:0072189)	12	1	0.36	+	2.78	0.319	1
negative regulation of amine transport (GO:0051953)	12	1	0.36	+	2.78	0.319	1
regulation of amine metabolic process (GO:0033238)	12	1	0.36	+	2.78	0.319	1
regulation of T-helper 17 type immune response (GO:2000316)	12	1	0.36	+	2.78	0.319	1
cellular response to interleukin-6 (GO:0071354)	12	1	0.36	+	2.78	0.319	1
regulation of nitric-oxide synthase biosynthetic process (GO:0051769)	12	1	0.36	+	2.78	0.319	1
protein insertion into ER membrane (GO:0045048)	12	1	0.36	+	2.78	0.319	1
cardiac muscle cell membrane repolarization (GO:0099622)	12	1	0.36	+	2.78	0.319	1
positive regulation of leukocyte apoptotic process (GO:2000108)	12	1	0.36	+	2.78	0.319	1
mitochondrial calcium ion homeostasis (GO:0051560)	12	1	0.36	+	2.78	0.319	1
positive regulation of cAMP-mediated signaling (GO:0043950)	12	1	0.36	+	2.78	0.319	1
glucosamine-containing compound metabolic process (GO:1901071)	12	1	0.36	+	2.78	0.319	1
polysaccharide biosynthetic process (GO:0000271)	12	1	0.36	+	2.78	0.319	1
superoxide anion generation (GO:0042554)	12	1	0.36	+	2.78	0.319	1
collagen catabolic process (GO:0030574)	12	1	0.36	+	2.78	0.319	1
androgen receptor signaling pathway (GO:0030521)	12	1	0.36	+	2.78	0.319	1
hippo signaling (GO:0035329)	12	1	0.36	+	2.78	0.319	1
membrane repolarization during cardiac muscle cell action potential (GO:0086013)	12	1	0.36	+	2.78	0.319	1
ventricular cardiac muscle cell action potential (GO:0086005)	12	1	0.36	+	2.78	0.319	1
translesion synthesis (GO:0019985)	12	1	0.36	+	2.78	0.319	1
mammary gland lobule development (GO:0061377)	12	1	0.36	+	2.78	0.319	1
positive regulation of Rho protein signal transduction (GO:0035025)	12	1	0.36	+	2.78	0.319	1
isoprenoid biosynthetic process (GO:0008299)	12	1	0.36	+	2.78	0.319	1
mammary gland alveolus development (GO:0060749)	12	1	0.36	+	2.78	0.319	1
microtubule anchoring (GO:0034453)	12	1	0.36	+	2.78	0.319	1
response to muscle activity (GO:0014850)	12	1	0.36	+	2.78	0.319	1
phasic smooth muscle contraction (GO:0014821)	12	1	0.36	+	2.78	0.319	1
regulation of cell maturation (GO:1903429)	12	1	0.36	+	2.78	0.319	1
dendritic cell differentiation (GO:0097028)	12	1	0.36	+	2.78	0.319	1
myoblast fusion (GO:0007520)	12	1	0.36	+	2.78	0.319	1
regulation of hydrolase activity (GO:0051336)	329	13	9.85	+	1.32	0.32	1
cell projection organization (GO:0030030)	602	22	18.02	+	1.22	0.32	1
organelle fission (GO:0048285)	140	6	4.19	+	1.43	0.321	1
circulatory system process (GO:0003013)	222	9	6.64	+	1.35	0.321	1
positive regulation of hydrolase activity (GO:0051345)	223	9	6.67	+	1.35	0.323	1
homeostatic process (GO:0042592)	618	14	18.5	-	0.76	0.323	1
regulation of cell communication (GO:0010646)	1635	55	48.94	+	1.12	0.324	1
unsaturated fatty acid metabolic process (GO:0033559)	38	2	1.14	+	1.76	0.325	1
regulation of amine transport (GO:0051952)	38	2	1.14	+	1.76	0.325	1
negative regulation of reproductive process (GO:2000242)	38	2	1.14	+	1.76	0.325	1
regulation of release of sequestered calcium ion into cytosol (GO:0051279)	38	2	1.14	+	1.76	0.325	1
dicarboxylic acid metabolic process (GO:0043648)	38	2	1.14	+	1.76	0.325	1
regulation of morphogenesis of an epithelium (GO:1905330)	38	2	1.14	+	1.76	0.325	1
alpha-beta T cell differentiation (GO:0046632)	38	2	1.14	+	1.76	0.325	1
cellular component biogenesis (GO:0044085)	1032	36	30.89	+	1.17	0.325	1
regulation of neurogenesis (GO:0050767)	232	4	6.94	-	0.58	0.327	1
positive regulation of cell development (GO:0010720)	235	4	7.03	-	0.57	0.327	1
regulation of transmembrane receptor protein serine/threonine kinase signaling pathway (GO:0090092)	142	6	4.25	+	1.41	0.328	1
endocytosis (GO:0006897)	239	4	7.15	-	0.56	0.328	1
myeloid cell differentiation (GO:0030099)	147	2	4.4	-	0.45	0.329	1
regulation of leukocyte cell-cell adhesion (GO:1903037)	148	2	4.43	-	0.45	0.329	1
positive regulation of neurogenesis (GO:0050769)	148	2	4.43	-	0.45	0.329	1
regulation of cell morphogenesis (GO:0022604)	148	2	4.43	-	0.45	0.329	1
phospholipid metabolic process (GO:0006644)	149	2	4.46	-	0.45	0.329	1
tube development (GO:0035295)	476	18	14.25	+	1.26	0.33	1
response to decreased oxygen levels (GO:0036293)	150	2	4.49	-	0.45	0.33	1
negative regulation of cell development (GO:0010721)	151	2	4.52	-	0.44	0.33	1
glycoprotein metabolic process (GO:0009100)	152	2	4.55	-	0.44	0.33	1
regulation of T cell activation (GO:0050863)	153	2	4.58	-	0.44	0.331	1
neurotransmitter secretion (GO:0007269)	39	2	1.17	+	1.71	0.335	1
regulation of focal adhesion assembly (GO:0051893)	39	2	1.17	+	1.71	0.335	1
signal release from synapse (GO:0099643)	39	2	1.17	+	1.71	0.335	1
regulation of cell-substrate junction assembly (GO:0090109)	39	2	1.17	+	1.71	0.335	1
carbohydrate derivative transport (GO:1901264)	39	2	1.17	+	1.71	0.335	1
steroid hormone mediated signaling pathway (GO:0043401)	39	2	1.17	+	1.71	0.335	1
myotube differentiation (GO:0014902)	39	2	1.17	+	1.71	0.335	1
negative regulation of response to biotic stimulus (GO:0002832)	39	2	1.17	+	1.71	0.335	1
sensory perception of chemical stimulus (GO:0007606)	39	2	1.17	+	1.71	0.335	1
anatomical structure formation involved in morphogenesis (GO:0048646)	487	18	14.58	+	1.23	0.337	1
positive regulation of blood pressure (GO:0045777)	13	1	0.39	+	2.57	0.339	1
negative regulation of cyclin-dependent protein serine/threonine kinase activity (GO:0045736)	13	1	0.39	+	2.57	0.339	1
cellular defense response (GO:0006968)	13	1	0.39	+	2.57	0.339	1
phagocytosis, engulfment (GO:0006911)	13	1	0.39	+	2.57	0.339	1
positive regulation of erythrocyte differentiation (GO:0045648)	13	1	0.39	+	2.57	0.339	1
cell differentiation in hindbrain (GO:0021533)	13	1	0.39	+	2.57	0.339	1
metanephric nephron morphogenesis (GO:0072273)	13	1	0.39	+	2.57	0.339	1
nephric duct development (GO:0072176)	13	1	0.39	+	2.57	0.339	1
nephron tubule formation (GO:0072079)	13	1	0.39	+	2.57	0.339	1
L-glutamate import (GO:0051938)	13	1	0.39	+	2.57	0.339	1
regulation of protein sumoylation (GO:0033233)	13	1	0.39	+	2.57	0.339	1
positive regulation of monooxygenase activity (GO:0032770)	13	1	0.39	+	2.57	0.339	1
regulation of dopamine secretion (GO:0014059)	13	1	0.39	+	2.57	0.339	1
positive regulation of focal adhesion assembly (GO:0051894)	13	1	0.39	+	2.57	0.339	1
maintenance of synapse structure (GO:0099558)	13	1	0.39	+	2.57	0.339	1
positive regulation of chromosome separation (GO:1905820)	13	1	0.39	+	2.57	0.339	1
regulation of nitric-oxide synthase activity (GO:0050999)	13	1	0.39	+	2.57	0.339	1
positive regulation of telomere maintenance via telomerase (GO:0032212)	13	1	0.39	+	2.57	0.339	1
endocrine process (GO:0050886)	13	1	0.39	+	2.57	0.339	1
regulation of response to nutrient levels (GO:0032107)	13	1	0.39	+	2.57	0.339	1
regulation of response to extracellular stimulus (GO:0032104)	13	1	0.39	+	2.57	0.339	1
postsynaptic cytoskeleton organization (GO:0099188)	13	1	0.39	+	2.57	0.339	1
post-anal tail morphogenesis (GO:0036342)	13	1	0.39	+	2.57	0.339	1
barbed-end actin filament capping (GO:0051016)	13	1	0.39	+	2.57	0.339	1
positive T cell selection (GO:0043368)	13	1	0.39	+	2.57	0.339	1
negative regulation of cardiac muscle tissue growth (GO:0055022)	13	1	0.39	+	2.57	0.339	1
membrane repolarization during action potential (GO:0086011)	13	1	0.39	+	2.57	0.339	1
negative regulation of telomere maintenance via telomere lengthening (GO:1904357)	13	1	0.39	+	2.57	0.339	1
regulation of release of sequestered calcium ion into cytosol by sarcoplasmic reticulum (GO:0010880)	13	1	0.39	+	2.57	0.339	1
mannosylation (GO:0097502)	13	1	0.39	+	2.57	0.339	1
protein mannosylation (GO:0035268)	13	1	0.39	+	2.57	0.339	1
vasoconstriction (GO:0042310)	13	1	0.39	+	2.57	0.339	1
heart formation (GO:0060914)	13	1	0.39	+	2.57	0.339	1
programmed cell death involved in cell development (GO:0010623)	13	1	0.39	+	2.57	0.339	1
negative regulation of cardiac muscle hypertrophy (GO:0010614)	13	1	0.39	+	2.57	0.339	1
heme metabolic process (GO:0042168)	13	1	0.39	+	2.57	0.339	1
negative regulation of cyclin-dependent protein kinase activity (GO:1904030)	13	1	0.39	+	2.57	0.339	1
secondary metabolic process (GO:0019748)	13	1	0.39	+	2.57	0.339	1
GABAergic neuron differentiation (GO:0097154)	13	1	0.39	+	2.57	0.339	1
fluid transport (GO:0042044)	13	1	0.39	+	2.57	0.339	1
positive regulation of smooth muscle contraction (GO:0045987)	13	1	0.39	+	2.57	0.339	1
negative regulation of heart growth (GO:0061117)	13	1	0.39	+	2.57	0.339	1
nuclear chromosome segregation (GO:0098813)	87	4	2.6	+	1.54	0.339	1
regulation of GTPase activity (GO:0043087)	157	7	4.7	+	1.49	0.339	1
organic substance catabolic process (GO:1901575)	663	24	19.84	+	1.21	0.339	1
DNA biosynthetic process (GO:0071897)	40	2	1.2	+	1.67	0.346	1
positive regulation of mitotic cell cycle phase transition (GO:1901992)	40	2	1.2	+	1.67	0.346	1
regulation of type II interferon production (GO:0032649)	40	2	1.2	+	1.67	0.346	1
regulation of stem cell population maintenance (GO:2000036)	40	2	1.2	+	1.67	0.346	1
cell maturation (GO:0048469)	89	4	2.66	+	1.5	0.348	1
organic acid catabolic process (GO:0016054)	89	4	2.66	+	1.5	0.348	1
carboxylic acid catabolic process (GO:0046395)	89	4	2.66	+	1.5	0.348	1
regulation of intracellular transport (GO:0032386)	163	7	4.88	+	1.43	0.348	1
regulation of actin cytoskeleton organization (GO:0032956)	165	7	4.94	+	1.42	0.352	1
regulation of protein catabolic process (GO:0042176)	165	7	4.94	+	1.42	0.352	1
regulation of cellular component organization (GO:0051128)	1198	30	35.86	-	0.84	0.352	1
intracellular calcium ion homeostasis (GO:0006874)	90	4	2.69	+	1.48	0.353	1
sensory perception of mechanical stimulus (GO:0050954)	90	4	2.69	+	1.48	0.353	1
regulation of macromolecule metabolic process (GO:0060255)	2684	87	80.33	+	1.08	0.355	1
regulation of cellular process (GO:0050794)	4549	143	136.16	+	1.05	0.355	1
positive regulation of cell cycle (GO:0045787)	167	7	5	+	1.4	0.356	1
intracellular signal transduction (GO:0035556)	719	17	21.52	-	0.79	0.356	1
cellular response to acid chemical (GO:0071229)	41	2	1.23	+	1.63	0.357	1
regulation of leukocyte apoptotic process (GO:2000106)	41	2	1.23	+	1.63	0.357	1
somite development (GO:0061053)	41	2	1.23	+	1.63	0.357	1
response to growth hormone (GO:0060416)	14	1	0.42	+	2.39	0.358	1
vesicle coating (GO:0006901)	14	1	0.42	+	2.39	0.358	1
cerebellar cortex formation (GO:0021697)	14	1	0.42	+	2.39	0.358	1
cerebellar Purkinje cell layer development (GO:0021680)	14	1	0.42	+	2.39	0.358	1
corpus callosum development (GO:0022038)	14	1	0.42	+	2.39	0.358	1
positive regulation of neuron migration (GO:2001224)	14	1	0.42	+	2.39	0.358	1
dentate gyrus development (GO:0021542)	14	1	0.42	+	2.39	0.358	1
positive regulation of collagen biosynthetic process (GO:0032967)	14	1	0.42	+	2.39	0.358	1
prostaglandin metabolic process (GO:0006693)	14	1	0.42	+	2.39	0.358	1
toll-like receptor signaling pathway (GO:0002224)	14	1	0.42	+	2.39	0.358	1
microtubule nucleation (GO:0007020)	14	1	0.42	+	2.39	0.358	1
glutamate metabolic process (GO:0006536)	14	1	0.42	+	2.39	0.358	1
oocyte maturation (GO:0001556)	14	1	0.42	+	2.39	0.358	1
negative regulation of DNA biosynthetic process (GO:2000279)	14	1	0.42	+	2.39	0.358	1
response to interleukin-6 (GO:0070741)	14	1	0.42	+	2.39	0.358	1
regulation of voltage-gated calcium channel activity (GO:1901385)	14	1	0.42	+	2.39	0.358	1
regulation of cardiac muscle cell action potential (GO:0098901)	14	1	0.42	+	2.39	0.358	1
protein K63-linked deubiquitination (GO:0070536)	14	1	0.42	+	2.39	0.358	1
regulation of vascular endothelial growth factor signaling pathway (GO:1900746)	14	1	0.42	+	2.39	0.358	1
protein heterooligomerization (GO:0051291)	14	1	0.42	+	2.39	0.358	1
regulation of actin nucleation (GO:0051125)	14	1	0.42	+	2.39	0.358	1
cytochrome complex assembly (GO:0017004)	14	1	0.42	+	2.39	0.358	1
exploration behavior (GO:0035640)	14	1	0.42	+	2.39	0.358	1
negative regulation of mRNA splicing, via spliceosome (GO:0048025)	14	1	0.42	+	2.39	0.358	1
negative regulation of protein processing (GO:0010955)	14	1	0.42	+	2.39	0.358	1
negative regulation of steroid biosynthetic process (GO:0010894)	14	1	0.42	+	2.39	0.358	1
regulation of cardiac muscle contraction by calcium ion signaling (GO:0010882)	14	1	0.42	+	2.39	0.358	1
negative regulation of keratinocyte proliferation (GO:0010839)	14	1	0.42	+	2.39	0.358	1
positive regulation of peptidyl-threonine phosphorylation (GO:0010800)	14	1	0.42	+	2.39	0.358	1
positive regulation of collagen metabolic process (GO:0010714)	14	1	0.42	+	2.39	0.358	1
determination of adult lifespan (GO:0008340)	14	1	0.42	+	2.39	0.358	1
positive regulation of lamellipodium assembly (GO:0010592)	14	1	0.42	+	2.39	0.358	1
intraciliary transport (GO:0042073)	14	1	0.42	+	2.39	0.358	1
negative regulation of steroid metabolic process (GO:0045939)	14	1	0.42	+	2.39	0.358	1
negative regulation of muscle hypertrophy (GO:0014741)	14	1	0.42	+	2.39	0.358	1
positive regulation of protein tyrosine kinase activity (GO:0061098)	14	1	0.42	+	2.39	0.358	1
extracellular matrix assembly (GO:0085029)	14	1	0.42	+	2.39	0.358	1
negative regulation of lymphocyte mediated immunity (GO:0002707)	14	1	0.42	+	2.39	0.358	1
negative regulation of protein maturation (GO:1903318)	14	1	0.42	+	2.39	0.358	1
negative regulation of cellular catabolic process (GO:0031330)	91	4	2.72	+	1.47	0.358	1
regulation of secretion (GO:0051046)	272	5	8.14	-	0.61	0.36	1
embryo development (GO:0009790)	550	20	16.46	+	1.21	0.363	1
regulation of defense response (GO:0031347)	276	11	8.26	+	1.33	0.366	1
phosphorus metabolic process (GO:0006793)	754	18	22.57	-	0.8	0.366	1
cellular response to retinoic acid (GO:0071300)	42	2	1.26	+	1.59	0.367	1
phosphatidylinositol 3-kinase/protein kinase B signal transduction (GO:0043491)	42	2	1.26	+	1.59	0.367	1
negative regulation of protein-containing complex disassembly (GO:0043242)	42	2	1.26	+	1.59	0.367	1
leukocyte chemotaxis (GO:0030595)	42	2	1.26	+	1.59	0.367	1
regulation of cell-substrate junction organization (GO:0150116)	42	2	1.26	+	1.59	0.367	1
myeloid leukocyte migration (GO:0097529)	42	2	1.26	+	1.59	0.367	1
regulation of protein targeting (GO:1903533)	42	2	1.26	+	1.59	0.367	1
brain development (GO:0007420)	404	15	12.09	+	1.24	0.369	1
regulation of biological quality (GO:0065008)	1300	44	38.91	+	1.13	0.37	1
response to oxidative stress (GO:0006979)	174	7	5.21	+	1.34	0.372	1
cartilage development (GO:0051216)	97	1	2.9	-	0.34	0.372	1
negative regulation of mitotic cell cycle (GO:0045930)	97	1	2.9	-	0.34	0.372	1
response to toxic substance (GO:0009636)	99	1	2.96	-	0.34	0.372	1
calcium ion transmembrane transport (GO:0070588)	100	1	2.99	-	0.33	0.373	1
regulation of axonogenesis (GO:0050770)	100	1	2.99	-	0.33	0.373	1
negative regulation of cell growth (GO:0030308)	100	1	2.99	-	0.33	0.373	1
regulation of chemotaxis (GO:0050920)	101	1	3.02	-	0.33	0.373	1
glycosylation (GO:0070085)	101	1	3.02	-	0.33	0.373	1
cellular response to salt (GO:1902075)	102	1	3.05	-	0.33	0.374	1
cellular response to nutrient levels (GO:0031669)	104	1	3.11	-	0.32	0.375	1
regulation of homotypic cell-cell adhesion (GO:0034110)	15	1	0.45	+	2.23	0.376	1
spinal cord dorsal/ventral patterning (GO:0021513)	15	1	0.45	+	2.23	0.376	1
regulation of cellular response to vascular endothelial growth factor stimulus (GO:1902547)	15	1	0.45	+	2.23	0.376	1
porphyrin-containing compound metabolic process (GO:0006778)	15	1	0.45	+	2.23	0.376	1
establishment of tissue polarity (GO:0007164)	15	1	0.45	+	2.23	0.376	1
prostanoid metabolic process (GO:0006692)	15	1	0.45	+	2.23	0.376	1
establishment of planar polarity (GO:0001736)	15	1	0.45	+	2.23	0.376	1
Sertoli cell differentiation (GO:0060008)	15	1	0.45	+	2.23	0.376	1
cellular response to dexamethasone stimulus (GO:0071549)	15	1	0.45	+	2.23	0.376	1
positive regulation of ATP-dependent activity (GO:0032781)	15	1	0.45	+	2.23	0.376	1
non-canonical NF-kappaB signal transduction (GO:0038061)	15	1	0.45	+	2.23	0.376	1
regulation of interleukin-17 production (GO:0032660)	15	1	0.45	+	2.23	0.376	1
regulation of AMPA receptor activity (GO:2000311)	15	1	0.45	+	2.23	0.376	1
transcription elongation by RNA polymerase II (GO:0006368)	15	1	0.45	+	2.23	0.376	1
cellular response to interleukin-4 (GO:0071353)	15	1	0.45	+	2.23	0.376	1
quinone metabolic process (GO:1901661)	15	1	0.45	+	2.23	0.376	1
positive regulation of amyloid-beta formation (GO:1902004)	15	1	0.45	+	2.23	0.376	1
adenine nucleotide transport (GO:0051503)	15	1	0.45	+	2.23	0.376	1
regulation of synaptic transmission, GABAergic (GO:0032228)	15	1	0.45	+	2.23	0.376	1
negative regulation of telomere maintenance (GO:0032205)	15	1	0.45	+	2.23	0.376	1
response to mineralocorticoid (GO:0051385)	15	1	0.45	+	2.23	0.376	1
negative regulation of mRNA processing (GO:0050686)	15	1	0.45	+	2.23	0.376	1
notochord development (GO:0030903)	15	1	0.45	+	2.23	0.376	1
positive regulation of G2/M transition of mitotic cell cycle (GO:0010971)	15	1	0.45	+	2.23	0.376	1
negative regulation of phosphatase activity (GO:0010923)	15	1	0.45	+	2.23	0.376	1
positive regulation of telomere maintenance via telomere lengthening (GO:1904358)	15	1	0.45	+	2.23	0.376	1
retina layer formation (GO:0010842)	15	1	0.45	+	2.23	0.376	1
metanephros morphogenesis (GO:0003338)	15	1	0.45	+	2.23	0.376	1
acylglycerol biosynthetic process (GO:0046463)	15	1	0.45	+	2.23	0.376	1
neutral lipid biosynthetic process (GO:0046460)	15	1	0.45	+	2.23	0.376	1
icosanoid biosynthetic process (GO:0046456)	15	1	0.45	+	2.23	0.376	1
negative regulation of adaptive immune response based on somatic recombination of immune receptors built from immunoglobulin superfamily domains (GO:0002823)	15	1	0.45	+	2.23	0.376	1
endoplasmic reticulum to Golgi vesicle-mediated transport (GO:0006888)	43	2	1.29	+	1.55	0.378	1
endosome organization (GO:0007032)	43	2	1.29	+	1.55	0.378	1
vasculogenesis (GO:0001570)	43	2	1.29	+	1.55	0.378	1
regulation of alpha-beta T cell activation (GO:0046634)	43	2	1.29	+	1.55	0.378	1
heart valve development (GO:0003170)	43	2	1.29	+	1.55	0.378	1
positive regulation of epithelial cell proliferation (GO:0050679)	107	1	3.2	-	0.31	0.378	1
head development (GO:0060322)	427	16	12.78	+	1.25	0.379	1
regulation of hemopoiesis (GO:1903706)	182	3	5.45	-	0.55	0.379	1
organic hydroxy compound metabolic process (GO:1901615)	183	3	5.48	-	0.55	0.379	1
regulation of microtubule-based process (GO:0032886)	108	1	3.23	-	0.31	0.379	1
regulation of organelle assembly (GO:1902115)	108	1	3.23	-	0.31	0.379	1
response to radiation (GO:0009314)	187	3	5.6	-	0.54	0.38	1
nucleotide metabolic process (GO:0009117)	188	3	5.63	-	0.53	0.38	1
negative regulation of transport (GO:0051051)	189	3	5.66	-	0.53	0.38	1
protein modification by small protein conjugation (GO:0032446)	289	11	8.65	+	1.27	0.381	1
cellular component organization (GO:0016043)	2428	79	72.67	+	1.09	0.382	1
nucleoside phosphate metabolic process (GO:0006753)	191	3	5.72	-	0.52	0.382	1
regulation of translation (GO:0006417)	191	3	5.72	-	0.52	0.382	1
regulation of apoptotic signaling pathway (GO:2001233)	192	3	5.75	-	0.52	0.382	1
response to wounding (GO:0009611)	193	3	5.78	-	0.52	0.383	1
organonitrogen compound catabolic process (GO:1901565)	438	16	13.11	+	1.22	0.387	1
glycolipid metabolic process (GO:0006664)	44	2	1.32	+	1.52	0.388	1
histone modification (GO:0016570)	44	2	1.32	+	1.52	0.388	1
biomineral tissue development (GO:0031214)	44	2	1.32	+	1.52	0.388	1
alpha-beta T cell activation (GO:0046631)	44	2	1.32	+	1.52	0.388	1
liposaccharide metabolic process (GO:1903509)	44	2	1.32	+	1.52	0.388	1
regulation of nucleobase-containing compound metabolic process (GO:0019219)	1878	62	56.21	+	1.1	0.388	1
anatomical structure maturation (GO:0071695)	110	5	3.29	+	1.52	0.39	1
positive regulation of response to biotic stimulus (GO:0002833)	110	5	3.29	+	1.52	0.39	1
central nervous system neuron differentiation (GO:0021953)	110	5	3.29	+	1.52	0.39	1
regulation of heart contraction (GO:0008016)	110	5	3.29	+	1.52	0.39	1
nucleic acid metabolic process (GO:0090304)	857	21	25.65	-	0.82	0.392	1
positive regulation of cell cycle G2/M phase transition (GO:1902751)	16	1	0.48	+	2.09	0.395	1
cAMP metabolic process (GO:0046058)	16	1	0.48	+	2.09	0.395	1
regulation of ryanodine-sensitive calcium-release channel activity (GO:0060314)	16	1	0.48	+	2.09	0.395	1
spinal cord patterning (GO:0021511)	16	1	0.48	+	2.09	0.395	1
activin receptor signaling pathway (GO:0032924)	16	1	0.48	+	2.09	0.395	1
neurotrophin signaling pathway (GO:0038179)	16	1	0.48	+	2.09	0.395	1
acetylcholine receptor signaling pathway (GO:0095500)	16	1	0.48	+	2.09	0.395	1
positive regulation of telomerase activity (GO:0051973)	16	1	0.48	+	2.09	0.395	1
temperature homeostasis (GO:0001659)	16	1	0.48	+	2.09	0.395	1
glial cell proliferation (GO:0014009)	16	1	0.48	+	2.09	0.395	1
epiboly involved in wound healing (GO:0090505)	16	1	0.48	+	2.09	0.395	1
negative regulation of reactive oxygen species metabolic process (GO:2000378)	16	1	0.48	+	2.09	0.395	1
regulation of interleukin-4 production (GO:0032673)	16	1	0.48	+	2.09	0.395	1
DNA-templated transcription elongation (GO:0006354)	16	1	0.48	+	2.09	0.395	1
tetrapyrrole metabolic process (GO:0033013)	16	1	0.48	+	2.09	0.395	1
cell-cell fusion (GO:0140253)	16	1	0.48	+	2.09	0.395	1
positive regulation of protein targeting to membrane (GO:0090314)	16	1	0.48	+	2.09	0.395	1
response to interleukin-4 (GO:0070670)	16	1	0.48	+	2.09	0.395	1
wound healing, spreading of cells (GO:0044319)	16	1	0.48	+	2.09	0.395	1
syncytium formation by plasma membrane fusion (GO:0000768)	16	1	0.48	+	2.09	0.395	1
positive regulation of filopodium assembly (GO:0051491)	16	1	0.48	+	2.09	0.395	1
positive regulation of potassium ion transmembrane transport (GO:1901381)	16	1	0.48	+	2.09	0.395	1
embryonic camera-type eye morphogenesis (GO:0048596)	16	1	0.48	+	2.09	0.395	1
negative regulation of synaptic transmission (GO:0050805)	16	1	0.48	+	2.09	0.395	1
Rac protein signal transduction (GO:0016601)	16	1	0.48	+	2.09	0.395	1
negative regulation of fibroblast proliferation (GO:0048147)	16	1	0.48	+	2.09	0.395	1
protein deacylation (GO:0035601)	16	1	0.48	+	2.09	0.395	1
eating behavior (GO:0042755)	16	1	0.48	+	2.09	0.395	1
membrane repolarization (GO:0086009)	16	1	0.48	+	2.09	0.395	1
negative regulation of DNA replication (GO:0008156)	16	1	0.48	+	2.09	0.395	1
negative regulation of adaptive immune response (GO:0002820)	16	1	0.48	+	2.09	0.395	1
monocarboxylic acid catabolic process (GO:0072329)	45	2	1.35	+	1.48	0.399	1
hematopoietic progenitor cell differentiation (GO:0002244)	45	2	1.35	+	1.48	0.399	1
endoplasmic reticulum organization (GO:0007029)	45	2	1.35	+	1.48	0.399	1
regulation of protein depolymerization (GO:1901879)	45	2	1.35	+	1.48	0.399	1
multicellular organism growth (GO:0035264)	45	2	1.35	+	1.48	0.399	1
regulation of cytokine production involved in immune response (GO:0002718)	45	2	1.35	+	1.48	0.399	1
cellular localization (GO:0051641)	1178	30	35.26	-	0.85	0.399	1
positive regulation of GTPase activity (GO:0043547)	116	5	3.47	+	1.44	0.404	1
negative regulation of neuron differentiation (GO:0045665)	48	0	1.44	-	< 0.01	0.404	1
transforming growth factor beta receptor signaling pathway (GO:0007179)	48	0	1.44	-	< 0.01	0.404	1
mitotic cell cycle checkpoint signaling (GO:0007093)	48	0	1.44	-	< 0.01	0.404	1
mitochondrial membrane organization (GO:0007006)	48	0	1.44	-	< 0.01	0.404	1
nuclear-transcribed mRNA catabolic process (GO:0000956)	48	0	1.44	-	< 0.01	0.404	1
neuron apoptotic process (GO:0051402)	48	0	1.44	-	< 0.01	0.404	1
negative regulation of T cell activation (GO:0050868)	49	0	1.47	-	< 0.01	0.404	1
detoxification (GO:0098754)	49	0	1.47	-	< 0.01	0.404	1
positive regulation of NF-kappaB transcription factor activity (GO:0051092)	48	0	1.44	-	< 0.01	0.404	1
detection of abiotic stimulus (GO:0009582)	48	0	1.44	-	< 0.01	0.404	1
detection of external stimulus (GO:0009581)	48	0	1.44	-	< 0.01	0.404	1
regulation of carbohydrate biosynthetic process (GO:0043255)	49	0	1.47	-	< 0.01	0.404	1
ribonucleoside triphosphate metabolic process (GO:0009199)	49	0	1.47	-	< 0.01	0.404	1
cytoskeleton-dependent cytokinesis (GO:0061640)	49	0	1.47	-	< 0.01	0.404	1
viral entry into host cell (GO:0046718)	49	0	1.47	-	< 0.01	0.404	1
cellular response to UV (GO:0034644)	48	0	1.44	-	< 0.01	0.404	1
regulation of epithelial cell apoptotic process (GO:1904035)	49	0	1.47	-	< 0.01	0.404	1
cellular response to toxic substance (GO:0097237)	49	0	1.47	-	< 0.01	0.404	1
cell recognition (GO:0008037)	48	0	1.44	-	< 0.01	0.404	1
positive regulation of lipid metabolic process (GO:0045834)	48	0	1.44	-	< 0.01	0.404	1
cardiac septum morphogenesis (GO:0060411)	51	0	1.53	-	< 0.01	0.405	1
signal transduction by p53 class mediator (GO:0072331)	50	0	1.5	-	< 0.01	0.405	1
positive regulation of double-strand break repair (GO:2000781)	50	0	1.5	-	< 0.01	0.405	1
negative regulation of leukocyte differentiation (GO:1902106)	51	0	1.53	-	< 0.01	0.405	1
cytokinesis (GO:0000910)	50	0	1.5	-	< 0.01	0.405	1
entry into host (GO:0044409)	51	0	1.53	-	< 0.01	0.405	1
tissue remodeling (GO:0048771)	51	0	1.53	-	< 0.01	0.405	1
regulation of stress fiber assembly (GO:0051492)	51	0	1.53	-	< 0.01	0.405	1
negative regulation of binding (GO:0051100)	51	0	1.53	-	< 0.01	0.405	1
erythrocyte differentiation (GO:0030218)	51	0	1.53	-	< 0.01	0.405	1
regulation of cellular ketone metabolic process (GO:0010565)	50	0	1.5	-	< 0.01	0.405	1
regulation of embryonic development (GO:0045995)	51	0	1.53	-	< 0.01	0.405	1
ventricular septum development (GO:0003281)	51	0	1.53	-	< 0.01	0.405	1
regulation of myeloid leukocyte differentiation (GO:0002761)	50	0	1.5	-	< 0.01	0.405	1
neuron fate commitment (GO:0048663)	52	0	1.56	-	< 0.01	0.406	1
regulatory ncRNA-mediated gene silencing (GO:0031047)	52	0	1.56	-	< 0.01	0.406	1
regulation of anatomical structure morphogenesis (GO:0022603)	487	11	14.58	-	0.75	0.407	1
lymphocyte mediated immunity (GO:0002449)	53	0	1.59	-	< 0.01	0.407	1
organelle disassembly (GO:1903008)	53	0	1.59	-	< 0.01	0.407	1
oligodendrocyte differentiation (GO:0048709)	53	0	1.59	-	< 0.01	0.407	1
embryonic skeletal system morphogenesis (GO:0048704)	53	0	1.59	-	< 0.01	0.407	1
negative regulation of protein transport (GO:0051224)	53	0	1.59	-	< 0.01	0.407	1
electron transport chain (GO:0022900)	53	0	1.59	-	< 0.01	0.407	1
extrinsic apoptotic signaling pathway (GO:0097191)	53	0	1.59	-	< 0.01	0.407	1
regulation of cellular component biogenesis (GO:0044087)	491	11	14.7	-	0.75	0.408	1
response to alcohol (GO:0097305)	118	5	3.53	+	1.42	0.409	1
cellular response to oxidative stress (GO:0034599)	118	5	3.53	+	1.42	0.409	1
positive regulation of gene expression (GO:0010628)	494	11	14.79	-	0.74	0.409	1
negative regulation of leukocyte cell-cell adhesion (GO:1903038)	54	0	1.62	-	< 0.01	0.409	1
cellular response to light stimulus (GO:0071482)	54	0	1.62	-	< 0.01	0.409	1
defense response to bacterium (GO:0042742)	54	0	1.62	-	< 0.01	0.409	1
membrane fusion (GO:0061025)	54	0	1.62	-	< 0.01	0.409	1
regulation of signaling (GO:0023051)	1631	54	48.82	+	1.11	0.41	1
positive regulation of cellular biosynthetic process (GO:0031328)	1240	32	37.11	-	0.86	0.41	1
response to abiotic stimulus (GO:0009628)	497	11	14.88	-	0.74	0.41	1
organelle organization (GO:0006996)	1241	42	37.14	+	1.13	0.411	1
negative regulation of cellular component organization (GO:0051129)	336	7	10.06	-	0.7	0.411	1
ER-nucleus signaling pathway (GO:0006984)	17	1	0.51	+	1.97	0.412	1
syncytium formation (GO:0006949)	17	1	0.51	+	1.97	0.412	1
arachidonic acid metabolic process (GO:0019369)	17	1	0.51	+	1.97	0.412	1
cranial nerve morphogenesis (GO:0021602)	17	1	0.51	+	1.97	0.412	1
cartilage development involved in endochondral bone morphogenesis (GO:0060351)	17	1	0.51	+	1.97	0.412	1
response to amphetamine (GO:0001975)	17	1	0.51	+	1.97	0.412	1
regulation of cytoplasmic translation (GO:2000765)	17	1	0.51	+	1.97	0.412	1
reciprocal meiotic recombination (GO:0007131)	17	1	0.51	+	1.97	0.412	1
regulation of protein localization to synapse (GO:1902473)	17	1	0.51	+	1.97	0.412	1
protein export from nucleus (GO:0006611)	17	1	0.51	+	1.97	0.412	1
reciprocal homologous recombination (GO:0140527)	17	1	0.51	+	1.97	0.412	1
negative regulation of cell junction assembly (GO:1901889)	17	1	0.51	+	1.97	0.412	1
positive regulation of signal transduction by p53 class mediator (GO:1901798)	17	1	0.51	+	1.97	0.412	1
negative regulation of RNA splicing (GO:0033119)	17	1	0.51	+	1.97	0.412	1
epiboly (GO:0090504)	17	1	0.51	+	1.97	0.412	1
cellular response to estradiol stimulus (GO:0071392)	17	1	0.51	+	1.97	0.412	1
negative regulation of viral genome replication (GO:0045071)	17	1	0.51	+	1.97	0.412	1
T cell selection (GO:0045058)	17	1	0.51	+	1.97	0.412	1
skeletal muscle fiber development (GO:0048741)	17	1	0.51	+	1.97	0.412	1
amino sugar metabolic process (GO:0006040)	17	1	0.51	+	1.97	0.412	1
regulation of T cell receptor signaling pathway (GO:0050856)	17	1	0.51	+	1.97	0.412	1
vitamin transport (GO:0051180)	17	1	0.51	+	1.97	0.412	1
blood vessel endothelial cell migration (GO:0043534)	17	1	0.51	+	1.97	0.412	1
regulation of T cell apoptotic process (GO:0070232)	17	1	0.51	+	1.97	0.412	1
mesodermal cell differentiation (GO:0048333)	17	1	0.51	+	1.97	0.412	1
plasma membrane invagination (GO:0099024)	17	1	0.51	+	1.97	0.412	1
skeletal muscle tissue regeneration (GO:0043403)	17	1	0.51	+	1.97	0.412	1
xenobiotic transport (GO:0042908)	17	1	0.51	+	1.97	0.412	1
regulation of cardiocyte differentiation (GO:1905207)	17	1	0.51	+	1.97	0.412	1
positive regulation of protein-containing complex disassembly (GO:0043243)	17	1	0.51	+	1.97	0.412	1
vesicle transport along microtubule (GO:0047496)	17	1	0.51	+	1.97	0.412	1
negative regulation of macroautophagy (GO:0016242)	17	1	0.51	+	1.97	0.412	1
regulation of ruffle assembly (GO:1900027)	17	1	0.51	+	1.97	0.412	1
positive regulation of cell-substrate junction organization (GO:0150117)	17	1	0.51	+	1.97	0.412	1
protein localization to cell-cell junction (GO:0150105)	17	1	0.51	+	1.97	0.412	1
liver regeneration (GO:0097421)	17	1	0.51	+	1.97	0.412	1
negative regulation of ossification (GO:0030279)	17	1	0.51	+	1.97	0.412	1
axis elongation (GO:0003401)	17	1	0.51	+	1.97	0.412	1
glycerolipid catabolic process (GO:0046503)	17	1	0.51	+	1.97	0.412	1
sex determination (GO:0007530)	17	1	0.51	+	1.97	0.412	1
erythrocyte homeostasis (GO:0034101)	56	0	1.68	-	< 0.01	0.412	1
regulation of interleukin-6 production (GO:0032675)	56	0	1.68	-	< 0.01	0.412	1
double-strand break repair via homologous recombination (GO:0000724)	56	0	1.68	-	< 0.01	0.412	1
negative regulation of establishment of protein localization (GO:1904950)	56	0	1.68	-	< 0.01	0.412	1
nucleoside triphosphate metabolic process (GO:0009141)	56	0	1.68	-	< 0.01	0.412	1
organ growth (GO:0035265)	56	0	1.68	-	< 0.01	0.412	1
negative regulation of hemopoiesis (GO:1903707)	56	0	1.68	-	< 0.01	0.412	1
in utero embryonic development (GO:0001701)	208	8	6.23	+	1.29	0.413	1
regulation of cellular response to stress (GO:0080135)	344	7	10.3	-	0.68	0.413	1
regulation of cell junction assembly (GO:1901888)	120	5	3.59	+	1.39	0.415	1
homophilic cell adhesion via plasma membrane adhesion molecules (GO:0007156)	57	0	1.71	-	< 0.01	0.415	1
regulated exocytosis (GO:0045055)	57	0	1.71	-	< 0.01	0.415	1
regulation of lipid transport (GO:0032368)	57	0	1.71	-	< 0.01	0.415	1
sulfur compound biosynthetic process (GO:0044272)	57	0	1.71	-	< 0.01	0.415	1
regulation of actin filament bundle assembly (GO:0032231)	57	0	1.71	-	< 0.01	0.415	1
cellular component assembly (GO:0022607)	959	33	28.7	+	1.15	0.416	1
sensory perception (GO:0007600)	210	8	6.29	+	1.27	0.417	1
phosphatidylinositol biosynthetic process (GO:0006661)	58	0	1.74	-	< 0.01	0.417	1
DNA-templated DNA replication (GO:0006261)	58	0	1.74	-	< 0.01	0.417	1
recombinational repair (GO:0000725)	58	0	1.74	-	< 0.01	0.417	1
positive regulation of axonogenesis (GO:0050772)	58	0	1.74	-	< 0.01	0.417	1
B cell differentiation (GO:0030183)	58	0	1.74	-	< 0.01	0.417	1
mitotic cell cycle process (GO:1903047)	218	4	6.52	-	0.61	0.418	1
gland development (GO:0048732)	221	4	6.61	-	0.6	0.419	1
growth (GO:0040007)	223	4	6.67	-	0.6	0.419	1
developmental growth (GO:0048589)	223	4	6.67	-	0.6	0.419	1
signal transduction in response to DNA damage (GO:0042770)	59	0	1.77	-	< 0.01	0.419	1
regulation of amide metabolic process (GO:0034248)	224	4	6.7	-	0.6	0.42	1
regulation of cell growth (GO:0001558)	226	4	6.76	-	0.59	0.421	1
regulation of phosphate metabolic process (GO:0019220)	524	12	15.68	-	0.77	0.422	1
regulation of phosphorus metabolic process (GO:0051174)	524	12	15.68	-	0.77	0.422	1
response to unfolded protein (GO:0006986)	60	0	1.8	-	< 0.01	0.422	1
regulation of tumor necrosis factor production (GO:0032680)	60	0	1.8	-	< 0.01	0.422	1
regulation of tumor necrosis factor superfamily cytokine production (GO:1903555)	60	0	1.8	-	< 0.01	0.422	1
positive regulation of endocytosis (GO:0045807)	60	0	1.8	-	< 0.01	0.422	1
post-transcriptional regulation of gene expression (GO:0010608)	229	4	6.85	-	0.58	0.423	1
phosphate-containing compound metabolic process (GO:0006796)	745	18	22.3	-	0.81	0.425	1
regulation of transport (GO:0051049)	746	18	22.33	-	0.81	0.425	1
negative regulation of intrinsic apoptotic signaling pathway (GO:2001243)	61	0	1.83	-	< 0.01	0.425	1
cell-matrix adhesion (GO:0007160)	61	0	1.83	-	< 0.01	0.425	1
regulation of generation of precursor metabolites and energy (GO:0043467)	61	0	1.83	-	< 0.01	0.425	1
cell cycle checkpoint signaling (GO:0000075)	61	0	1.83	-	< 0.01	0.425	1
regulation of epithelial to mesenchymal transition (GO:0010717)	59	3	1.77	+	1.7	0.428	1
positive regulation of leukocyte mediated cytotoxicity (GO:0001912)	18	1	0.54	+	1.86	0.429	1
nuclear membrane organization (GO:0071763)	18	1	0.54	+	1.86	0.429	1
maternal placenta development (GO:0001893)	18	1	0.54	+	1.86	0.429	1
regulation of collagen biosynthetic process (GO:0032965)	18	1	0.54	+	1.86	0.429	1
integrated stress response signaling (GO:0140467)	18	1	0.54	+	1.86	0.429	1
glycogen metabolic process (GO:0005977)	18	1	0.54	+	1.86	0.429	1
double-strand break repair via nonhomologous end joining (GO:0006303)	18	1	0.54	+	1.86	0.429	1
response to progesterone (GO:0032570)	18	1	0.54	+	1.86	0.429	1
regulation of presynaptic membrane potential (GO:0099505)	18	1	0.54	+	1.86	0.429	1
regulation of presynapse assembly (GO:1905606)	18	1	0.54	+	1.86	0.429	1
positive regulation of release of sequestered calcium ion into cytosol (GO:0051281)	18	1	0.54	+	1.86	0.429	1
macromolecule deacylation (GO:0098732)	18	1	0.54	+	1.86	0.429	1
regulation of presynapse organization (GO:0099174)	18	1	0.54	+	1.86	0.429	1
negative regulation of lymphocyte apoptotic process (GO:0070229)	18	1	0.54	+	1.86	0.429	1
cellular response to acetylcholine (GO:1905145)	18	1	0.54	+	1.86	0.429	1
antigen processing and presentation of peptide antigen (GO:0048002)	18	1	0.54	+	1.86	0.429	1
regulation of cell fate specification (GO:0042659)	18	1	0.54	+	1.86	0.429	1
regulation of mitotic sister chromatid separation (GO:0010965)	18	1	0.54	+	1.86	0.429	1
positive regulation of protein targeting to mitochondrion (GO:1903955)	18	1	0.54	+	1.86	0.429	1
peptidyl-tyrosine dephosphorylation (GO:0035335)	18	1	0.54	+	1.86	0.429	1
response to gonadotropin (GO:0034698)	18	1	0.54	+	1.86	0.429	1
B cell proliferation (GO:0042100)	18	1	0.54	+	1.86	0.429	1
cell fate commitment involved in formation of primary germ layer (GO:0060795)	18	1	0.54	+	1.86	0.429	1
execution phase of apoptosis (GO:0097194)	18	1	0.54	+	1.86	0.429	1
cell differentiation involved in embryonic placenta development (GO:0060706)	18	1	0.54	+	1.86	0.429	1
negative regulation of leukocyte mediated immunity (GO:0002704)	18	1	0.54	+	1.86	0.429	1
regulation of immune effector process (GO:0002697)	125	5	3.74	+	1.34	0.43	1
cellular response to stimulus (GO:0051716)	2605	84	77.97	+	1.08	0.43	1
regulation of sequestering of calcium ion (GO:0051282)	60	3	1.8	+	1.67	0.431	1
cell cycle process (GO:0022402)	368	8	11.01	-	0.73	0.432	1
positive regulation of cell cycle process (GO:0090068)	126	5	3.77	+	1.33	0.434	1
spindle organization (GO:0007051)	61	3	1.83	+	1.64	0.435	1
positive regulation of cell-substrate adhesion (GO:0010811)	61	3	1.83	+	1.64	0.435	1
visual perception (GO:0007601)	61	3	1.83	+	1.64	0.435	1
nuclear division (GO:0000280)	127	5	3.8	+	1.32	0.437	1
memory (GO:0007613)	62	3	1.86	+	1.62	0.438	1
positive regulation of catabolic process (GO:0009896)	237	9	7.09	+	1.27	0.438	1
neurotransmitter transport (GO:0006836)	63	3	1.89	+	1.59	0.442	1
mitotic nuclear division (GO:0140014)	63	3	1.89	+	1.59	0.442	1
regulation of protein-containing complex disassembly (GO:0043244)	63	3	1.89	+	1.59	0.442	1
regulation of circadian rhythm (GO:0042752)	63	3	1.89	+	1.59	0.442	1
immune effector process (GO:0002252)	133	2	3.98	-	0.5	0.442	1
positive regulation of lymphocyte activation (GO:0051251)	137	2	4.1	-	0.49	0.443	1
multicellular organism reproduction (GO:0032504)	387	14	11.58	+	1.21	0.444	1
post-translational protein modification (GO:0043687)	387	14	11.58	+	1.21	0.444	1
sex differentiation (GO:0007548)	139	2	4.16	-	0.48	0.444	1
regulation of leukocyte differentiation (GO:1902105)	140	2	4.19	-	0.48	0.445	1
wound healing (GO:0042060)	140	2	4.19	-	0.48	0.445	1
face morphogenesis (GO:0060325)	19	1	0.57	+	1.76	0.446	1
negative regulation of cation channel activity (GO:2001258)	19	1	0.57	+	1.76	0.446	1
endothelial cell proliferation (GO:0001935)	19	1	0.57	+	1.76	0.446	1
walking behavior (GO:0090659)	19	1	0.57	+	1.76	0.446	1
negative regulation of intracellular steroid hormone receptor signaling pathway (GO:0033144)	19	1	0.57	+	1.76	0.446	1
positive regulation of RNA splicing (GO:0033120)	19	1	0.57	+	1.76	0.446	1
RNA methylation (GO:0001510)	19	1	0.57	+	1.76	0.446	1
glycolytic process (GO:0006096)	19	1	0.57	+	1.76	0.446	1
DNA synthesis involved in DNA repair (GO:0000731)	19	1	0.57	+	1.76	0.446	1
epithelial cell differentiation involved in kidney development (GO:0035850)	19	1	0.57	+	1.76	0.446	1
positive regulation of DNA binding (GO:0043388)	19	1	0.57	+	1.76	0.446	1
regulation of catecholamine secretion (GO:0050433)	19	1	0.57	+	1.76	0.446	1
positive regulation of potassium ion transport (GO:0043268)	19	1	0.57	+	1.76	0.446	1
response to acetylcholine (GO:1905144)	19	1	0.57	+	1.76	0.446	1
striated muscle cell development (GO:0055002)	19	1	0.57	+	1.76	0.446	1
negative regulation of dephosphorylation (GO:0035305)	19	1	0.57	+	1.76	0.446	1
neuroinflammatory response (GO:0150076)	19	1	0.57	+	1.76	0.446	1
regulation of collagen metabolic process (GO:0010712)	19	1	0.57	+	1.76	0.446	1
myotube cell development (GO:0014904)	19	1	0.57	+	1.76	0.446	1
positive regulation of muscle contraction (GO:0045933)	19	1	0.57	+	1.76	0.446	1
sensory perception of light stimulus (GO:0050953)	64	3	1.92	+	1.57	0.446	1
inner ear morphogenesis (GO:0042472)	64	3	1.92	+	1.57	0.446	1
positive regulation of protein modification by small protein conjugation or removal (GO:1903322)	64	3	1.92	+	1.57	0.446	1
intracellular transport (GO:0046907)	593	14	17.75	-	0.79	0.448	1
response to hypoxia (GO:0001666)	144	2	4.31	-	0.46	0.448	1
regulation of nuclear division (GO:0051783)	65	3	1.95	+	1.54	0.45	1
regulation of DNA replication (GO:0006275)	65	3	1.95	+	1.54	0.45	1
response to glucose (GO:0009749)	65	3	1.95	+	1.54	0.45	1
endothelium development (GO:0003158)	65	3	1.95	+	1.54	0.45	1
regulation of cell activation (GO:0050865)	255	5	7.63	-	0.66	0.451	1
mitotic cell cycle (GO:0000278)	255	5	7.63	-	0.66	0.451	1
regulation of protein stability (GO:0031647)	143	6	4.28	+	1.4	0.452	1
response to hexose (GO:0009746)	66	3	1.98	+	1.52	0.454	1
cellular response to reactive oxygen species (GO:0034614)	66	3	1.98	+	1.52	0.454	1
hormone-mediated signaling pathway (GO:0009755)	67	3	2.01	+	1.5	0.458	1
regulation of TOR signaling (GO:0032006)	67	3	2.01	+	1.5	0.458	1
cerebellar cortex morphogenesis (GO:0021696)	20	1	0.6	+	1.67	0.462	1
cardiac epithelial to mesenchymal transition (GO:0060317)	20	1	0.6	+	1.67	0.462	1
cerebellum morphogenesis (GO:0021587)	20	1	0.6	+	1.67	0.462	1
negative regulation of cell-matrix adhesion (GO:0001953)	20	1	0.6	+	1.67	0.462	1
regulation of monooxygenase activity (GO:0032768)	20	1	0.6	+	1.67	0.462	1
tRNA modification (GO:0006400)	20	1	0.6	+	1.67	0.462	1
actin filament capping (GO:0051693)	20	1	0.6	+	1.67	0.462	1
regulation of protein targeting to membrane (GO:0090313)	20	1	0.6	+	1.67	0.462	1
positive regulation of cytokinesis (GO:0032467)	20	1	0.6	+	1.67	0.462	1
positive regulation of response to endoplasmic reticulum stress (GO:1905898)	20	1	0.6	+	1.67	0.462	1
postsynaptic signal transduction (GO:0098926)	20	1	0.6	+	1.67	0.462	1
positive regulation of calcium-mediated signaling (GO:0050850)	20	1	0.6	+	1.67	0.462	1
lens fiber cell differentiation (GO:0070306)	20	1	0.6	+	1.67	0.462	1
glucan metabolic process (GO:0044042)	20	1	0.6	+	1.67	0.462	1
negative regulation of striated muscle cell differentiation (GO:0051154)	20	1	0.6	+	1.67	0.462	1
cellular response to virus (GO:0098586)	20	1	0.6	+	1.67	0.462	1
pigment metabolic process (GO:0042440)	20	1	0.6	+	1.67	0.462	1
regulation of centrosome duplication (GO:0010824)	20	1	0.6	+	1.67	0.462	1
regulation of peptidyl-threonine phosphorylation (GO:0010799)	20	1	0.6	+	1.67	0.462	1
adrenal gland development (GO:0030325)	20	1	0.6	+	1.67	0.462	1
positive regulation of establishment of protein localization to mitochondrion (GO:1903749)	20	1	0.6	+	1.67	0.462	1
negative regulation of organ growth (GO:0046621)	20	1	0.6	+	1.67	0.462	1
regulation of centrosome cycle (GO:0046605)	20	1	0.6	+	1.67	0.462	1
negative regulation of muscle cell apoptotic process (GO:0010656)	20	1	0.6	+	1.67	0.462	1
positive regulation of amyloid precursor protein catabolic process (GO:1902993)	20	1	0.6	+	1.67	0.462	1
lactation (GO:0007595)	20	1	0.6	+	1.67	0.462	1
positive regulation of catalytic activity (GO:0043085)	421	15	12.6	+	1.19	0.462	1
negative regulation of signal transduction (GO:0009968)	627	22	18.77	+	1.17	0.462	1
spinal cord development (GO:0021510)	68	3	2.04	+	1.47	0.463	1
regulation of actin filament polymerization (GO:0030833)	68	3	2.04	+	1.47	0.463	1
response to monosaccharide (GO:0034284)	68	3	2.04	+	1.47	0.463	1
cell surface receptor signaling pathway (GO:0007166)	889	30	26.61	+	1.13	0.464	1
cell population proliferation (GO:0008283)	889	30	26.61	+	1.13	0.464	1
cellular lipid catabolic process (GO:0044242)	69	3	2.07	+	1.45	0.467	1
negative regulation of programmed cell death (GO:0043069)	435	10	13.02	-	0.77	0.468	1
response to other organism (GO:0051707)	442	10	13.23	-	0.76	0.469	1
response to external biotic stimulus (GO:0043207)	442	10	13.23	-	0.76	0.469	1
positive regulation of transcription by RNA polymerase II (GO:0045944)	663	16	19.84	-	0.81	0.471	1
proteolysis (GO:0006508)	444	16	13.29	+	1.2	0.472	1
G protein-coupled receptor signaling pathway (GO:0007186)	276	10	8.26	+	1.21	0.475	1
embryonic epithelial tube formation (GO:0001838)	71	3	2.13	+	1.41	0.476	1
positive regulation of endopeptidase activity (GO:0010950)	71	3	2.13	+	1.41	0.476	1
negative regulation of cell communication (GO:0010648)	671	23	20.08	+	1.15	0.477	1
negative regulation of signaling (GO:0023057)	672	23	20.11	+	1.14	0.477	1
negative regulation of Notch signaling pathway (GO:0045746)	21	1	0.63	+	1.59	0.478	1
iron ion transport (GO:0006826)	21	1	0.63	+	1.59	0.478	1
cell redox homeostasis (GO:0045454)	21	1	0.63	+	1.59	0.478	1
positive regulation of transcription elongation by RNA polymerase II (GO:0032968)	21	1	0.63	+	1.59	0.478	1
unsaturated fatty acid biosynthetic process (GO:0006636)	21	1	0.63	+	1.59	0.478	1
gastrulation with mouth forming second (GO:0001702)	21	1	0.63	+	1.59	0.478	1
endosome transport via multivesicular body sorting pathway (GO:0032509)	21	1	0.63	+	1.59	0.478	1
endodermal cell differentiation (GO:0035987)	21	1	0.63	+	1.59	0.478	1
positive regulation of receptor signaling pathway via STAT (GO:1904894)	21	1	0.63	+	1.59	0.478	1
positive regulation of cell killing (GO:0031343)	21	1	0.63	+	1.59	0.478	1
cortical actin cytoskeleton organization (GO:0030866)	21	1	0.63	+	1.59	0.478	1
embryonic camera-type eye development (GO:0031076)	21	1	0.63	+	1.59	0.478	1
regulation of macrophage activation (GO:0043030)	21	1	0.63	+	1.59	0.478	1
aspartate family amino acid metabolic process (GO:0009066)	21	1	0.63	+	1.59	0.478	1
long-term memory (GO:0007616)	21	1	0.63	+	1.59	0.478	1
positive regulation of smoothened signaling pathway (GO:0045880)	21	1	0.63	+	1.59	0.478	1
membrane invagination (GO:0010324)	21	1	0.63	+	1.59	0.478	1
positive regulation of T cell mediated immunity (GO:0002711)	21	1	0.63	+	1.59	0.478	1
regulation of innate immune response (GO:0045088)	157	6	4.7	+	1.28	0.478	1
immune system process (GO:0002376)	686	17	20.53	-	0.83	0.48	1
positive regulation of phosphorylation (GO:0042327)	295	6	8.83	-	0.68	0.48	1
phagocytosis (GO:0006909)	72	3	2.16	+	1.39	0.481	1
female gamete generation (GO:0007292)	72	3	2.16	+	1.39	0.481	1
cellular response to xenobiotic stimulus (GO:0071466)	72	3	2.16	+	1.39	0.481	1
regulation of blood pressure (GO:0008217)	72	3	2.16	+	1.39	0.481	1
cognition (GO:0050890)	158	6	4.73	+	1.27	0.481	1
sensory organ morphogenesis (GO:0090596)	159	6	4.76	+	1.26	0.483	1
response to endogenous stimulus (GO:0009719)	698	24	20.89	+	1.15	0.484	1
regulation of small GTPase mediated signal transduction (GO:0051056)	160	6	4.79	+	1.25	0.486	1
[truncated: 10,884 more rows]

## Sheet: DKO
Analysis Type:	PANTHER Overrepresentation Test (Released 20231017)
Annotation Version and Release Date:	GO Ontology database DOI: 10.5281/zenodo.8436609 Released 2023-10-09
Analyzed List:	Client Text Box Input (Homo sapiens)
Reference List:	G4_Background.txt (Homo sapiens)	There are duplicate IDs in the file. The unique set of IDs will be used.
Test Type:	FISHER
Correction:	FDR
GO biological process complete	G4_Background.txt - REFLIST (7250)	Client Text Box Input (185)	Client Text Box Input (expected)	Client Text Box Input (over/under)	Client Text Box Input (fold Enrichment)	Client Text Box Input (raw P-value)	Client Text Box Input (FDR)
positive regulation of epidermal growth factor receptor signaling pathway (GO:0045742)	12	4	0.31	+	13.06	0.000534	1
positive regulation of ERBB signaling pathway (GO:1901186)	14	4	0.36	+	11.2	0.000864	1
regulation of voltage-gated potassium channel activity involved in ventricular cardiac muscle cell action potential repolarization (GO:1903760)	2	2	0.05	+	39.19	0.00358	1
regulation of epidermal growth factor receptor signaling pathway (GO:0042058)	25	4	0.64	+	6.27	0.00542	1
mitochondrial calcium ion homeostasis (GO:0051560)	12	3	0.31	+	9.8	0.00553	1
regulation of cardiac muscle cell action potential (GO:0098901)	14	3	0.36	+	8.4	0.00797	1
protein polymerization (GO:0051258)	46	5	1.17	+	4.26	0.00841	1
regulation of ERBB signaling pathway (GO:1901184)	29	4	0.74	+	5.41	0.00864	1
CENP-A containing chromatin assembly (GO:0034080)	4	2	0.1	+	19.59	0.00865	1
positive regulation of execution phase of apoptosis (GO:1900119)	4	2	0.1	+	19.59	0.00865	1
chromatin remodeling at centromere (GO:0031055)	4	2	0.1	+	19.59	0.00865	1
positive regulation of response to external stimulus (GO:0032103)	203	0	5.18	-	< 0.01	0.0102	1
iodide transport (GO:0015705)	5	2	0.13	+	15.68	0.0119	1
monoacylglycerol metabolic process (GO:0046462)	5	2	0.13	+	15.68	0.0119	1
negative regulation of smooth muscle cell apoptotic process (GO:0034392)	5	2	0.13	+	15.68	0.0119	1
cellular response to fibroblast growth factor stimulus (GO:0044344)	51	5	1.3	+	3.84	0.0124	1
postreplication repair (GO:0006301)	17	3	0.43	+	6.92	0.0127	1
regulation of cation channel activity (GO:2001257)	53	5	1.35	+	3.7	0.0143	1
actin filament polymerization (GO:0030041)	18	3	0.46	+	6.53	0.0145	1
protein-containing complex assembly (GO:0065003)	469	21	11.97	+	1.75	0.015	1
fibroblast growth factor receptor signaling pathway (GO:0008543)	35	4	0.89	+	4.48	0.0155	1
centromere complex assembly (GO:0034508)	6	2	0.15	+	13.06	0.0156	1
synaptic vesicle clustering (GO:0097091)	6	2	0.15	+	13.06	0.0156	1
response to fibroblast growth factor (GO:0071774)	55	5	1.4	+	3.56	0.0163	1
DNA synthesis involved in DNA repair (GO:0000731)	19	3	0.48	+	6.19	0.0165	1
positive regulation of potassium ion transport (GO:0043268)	19	3	0.48	+	6.19	0.0165	1
positive regulation of receptor-mediated endocytosis (GO:0048260)	20	3	0.51	+	5.88	0.0186	1
positive regulation of transcription by RNA polymerase II (GO:0045944)	663	8	16.92	-	0.47	0.0192	1
positive regulation of mitochondrial calcium ion concentration (GO:0051561)	7	2	0.18	+	11.2	0.0198	1
astral microtubule organization (GO:0030953)	7	2	0.18	+	11.2	0.0198	1
calcium ion homeostasis (GO:0055074)	104	7	2.65	+	2.64	0.0204	1
regulation of secretion by cell (GO:1903530)	251	1	6.4	-	0.16	0.022	1
DNA biosynthetic process (GO:0071897)	40	4	1.02	+	3.92	0.0232	1
acylglycerol metabolic process (GO:0006639)	40	4	1.02	+	3.92	0.0232	1
neutral lipid metabolic process (GO:0006638)	40	4	1.02	+	3.92	0.0232	1
protein targeting to mitochondrion (GO:0006626)	22	3	0.56	+	5.34	0.0233	1
regulation of delayed rectifier potassium channel activity (GO:1902259)	8	2	0.2	+	9.8	0.0243	1
negative regulation of protein tyrosine kinase activity (GO:0061099)	8	2	0.2	+	9.8	0.0243	1
regulation of potassium ion transmembrane transporter activity (GO:1901016)	23	3	0.59	+	5.11	0.0259	1
regulation of transmembrane transporter activity (GO:0022898)	111	7	2.83	+	2.47	0.0275	1
L-alpha-amino acid transmembrane transport (GO:1902475)	24	3	0.61	+	4.9	0.0286	1
mitochondrial transmembrane transport (GO:1990542)	24	3	0.61	+	4.9	0.0286	1
regulation of action potential (GO:0098900)	24	3	0.61	+	4.9	0.0286	1
mitochondrial calcium ion transmembrane transport (GO:0006851)	9	2	0.23	+	8.71	0.0292	1
protein dephosphorylation (GO:0006470)	65	5	1.66	+	3.01	0.0297	1
monoatomic cation transport (GO:0006812)	329	15	8.4	+	1.79	0.0315	1
intracellular calcium ion homeostasis (GO:0006874)	90	6	2.3	+	2.61	0.0321	1
monoatomic cation transmembrane transport (GO:0098655)	277	13	7.07	+	1.84	0.0336	1
potassium ion export across plasma membrane (GO:0097623)	10	2	0.26	+	7.84	0.0345	1
regulation of platelet-derived growth factor receptor signaling pathway (GO:0010640)	10	2	0.26	+	7.84	0.0345	1
mitochondrial respiratory chain complex assembly (GO:0033108)	26	3	0.66	+	4.52	0.0345	1
regulation of transporter activity (GO:0032409)	117	7	2.99	+	2.34	0.0347	1
regulation of response to external stimulus (GO:0032101)	419	4	10.69	-	0.37	0.035	1
defense response to other organism (GO:0098542)	299	2	7.63	-	0.26	0.0354	1
cell morphogenesis (GO:0000902)	425	4	10.84	-	0.37	0.0356	1
establishment of protein localization to mitochondrion (GO:0072655)	27	3	0.69	+	4.35	0.0376	1
nephron tubule morphogenesis (GO:0072078)	48	4	1.22	+	3.27	0.0398	1
postsynaptic actin cytoskeleton organization (GO:0098974)	11	2	0.28	+	7.13	0.0401	1
regulation of execution phase of apoptosis (GO:1900117)	11	2	0.28	+	7.13	0.0401	1
L-glutamate transmembrane transport (GO:0015813)	11	2	0.28	+	7.13	0.0401	1
regulation of smooth muscle cell apoptotic process (GO:0034391)	11	2	0.28	+	7.13	0.0401	1
diacylglycerol metabolic process (GO:0046339)	11	2	0.28	+	7.13	0.0401	1
branch elongation of an epithelium (GO:0060602)	11	2	0.28	+	7.13	0.0401	1
renal tubule morphogenesis (GO:0061333)	49	4	1.25	+	3.2	0.0422	1
nephron epithelium morphogenesis (GO:0072088)	50	4	1.28	+	3.14	0.0447	1
dephosphorylation (GO:0016311)	98	6	2.5	+	2.4	0.0447	1
respiratory system process (GO:0003016)	12	2	0.31	+	6.53	0.0461	1
regulation of ventricular cardiac muscle cell membrane repolarization (GO:0060307)	12	2	0.31	+	6.53	0.0461	1
protein K11-linked ubiquitination (GO:0070979)	12	2	0.31	+	6.53	0.0461	1
non-motile cilium assembly (GO:1905515)	12	2	0.31	+	6.53	0.0461	1
hippo signaling (GO:0035329)	12	2	0.31	+	6.53	0.0461	1
translesion synthesis (GO:0019985)	12	2	0.31	+	6.53	0.0461	1
ammonium ion metabolic process (GO:0097164)	12	2	0.31	+	6.53	0.0461	1
myeloid leukocyte activation (GO:0002274)	51	4	1.3	+	3.07	0.0474	1
triglyceride metabolic process (GO:0006641)	30	3	0.77	+	3.92	0.0479	1
cochlea development (GO:0090102)	30	3	0.77	+	3.92	0.0479	1
response to activity (GO:0014823)	30	3	0.77	+	3.92	0.0479	1
response to silver ion (GO:0010272)	1	1	0.03	+	39.19	0.0491	1
negative regulation of ATP citrate synthase activity (GO:2000984)	1	1	0.03	+	39.19	0.0491	1
regulation of ATP citrate synthase activity (GO:2000983)	1	1	0.03	+	39.19	0.0491	1
lung growth (GO:0060437)	1	1	0.03	+	39.19	0.0491	1
positive regulation of DNA strand elongation (GO:0060383)	1	1	0.03	+	39.19	0.0491	1
positive regulation of termination of RNA polymerase II transcription, poly(A)-coupled (GO:2000806)	1	1	0.03	+	39.19	0.0491	1
roof plate formation (GO:0021509)	1	1	0.03	+	39.19	0.0491	1
positive regulation of tendon cell differentiation (GO:2001051)	1	1	0.03	+	39.19	0.0491	1
ribosome hibernation (GO:0141014)	1	1	0.03	+	39.19	0.0491	1
regulation of tendon cell differentiation (GO:2001049)	1	1	0.03	+	39.19	0.0491	1
regulation of platelet-derived growth factor receptor-alpha signaling pathway (GO:2000583)	1	1	0.03	+	39.19	0.0491	1
low-density lipoprotein particle receptor catabolic process (GO:0032802)	1	1	0.03	+	39.19	0.0491	1
positive regulation of relaxation of cardiac muscle (GO:1901899)	1	1	0.03	+	39.19	0.0491	1
gastrin-induced gastric acid secretion (GO:0001698)	1	1	0.03	+	39.19	0.0491	1
microfibril assembly (GO:0160054)	1	1	0.03	+	39.19	0.0491	1
low-density lipoprotein receptor particle metabolic process (GO:0032799)	1	1	0.03	+	39.19	0.0491	1
response to iron ion starvation (GO:1990641)	1	1	0.03	+	39.19	0.0491	1
epinephrine uptake (GO:0051625)	1	1	0.03	+	39.19	0.0491	1
positive regulation of norepinephrine uptake (GO:0051623)	1	1	0.03	+	39.19	0.0491	1
regulation of norepinephrine uptake (GO:0051621)	1	1	0.03	+	39.19	0.0491	1
regulation of endocannabinoid signaling pathway (GO:2000124)	1	1	0.03	+	39.19	0.0491	1
positive regulation of lymphangiogenesis (GO:1901492)	1	1	0.03	+	39.19	0.0491	1
negative regulation of intracellular cholesterol transport (GO:0032384)	1	1	0.03	+	39.19	0.0491	1
negative regulation of intracellular sterol transport (GO:0032381)	1	1	0.03	+	39.19	0.0491	1
negative regulation of intracellular lipid transport (GO:0032378)	1	1	0.03	+	39.19	0.0491	1
positive regulation of DNA helicase activity (GO:1905776)	1	1	0.03	+	39.19	0.0491	1
regulation of DNA helicase activity (GO:1905774)	1	1	0.03	+	39.19	0.0491	1
meiotic DNA repair synthesis (GO:0000711)	1	1	0.03	+	39.19	0.0491	1
response to cytochalasin B (GO:1901328)	1	1	0.03	+	39.19	0.0491	1
telomere assembly (GO:0032202)	1	1	0.03	+	39.19	0.0491	1
negative regulation of double-strand break repair via single-strand annealing (GO:1901291)	1	1	0.03	+	39.19	0.0491	1
negative regulation of receptor-mediated endocytosis involved in cholesterol transport (GO:1905601)	1	1	0.03	+	39.19	0.0491	1
regulation of receptor-mediated endocytosis involved in cholesterol transport (GO:1905600)	1	1	0.03	+	39.19	0.0491	1
negative regulation of low-density lipoprotein particle receptor binding (GO:1905596)	1	1	0.03	+	39.19	0.0491	1
regulation of low-density lipoprotein particle receptor binding (GO:1905595)	1	1	0.03	+	39.19	0.0491	1
positive regulation of leucine import across plasma membrane (GO:1905534)	1	1	0.03	+	39.19	0.0491	1
synaptic vesicle recycling via endosome (GO:0036466)	1	1	0.03	+	39.19	0.0491	1
peptidyl-histidine dephosphorylation (GO:0035971)	1	1	0.03	+	39.19	0.0491	1
positive regulation of DNA duplex unwinding (GO:1905464)	1	1	0.03	+	39.19	0.0491	1
regulation of DNA duplex unwinding (GO:1905462)	1	1	0.03	+	39.19	0.0491	1
negative regulation of vascular associated smooth muscle cell apoptotic process (GO:1905460)	1	1	0.03	+	39.19	0.0491	1
positive regulation of relaxation of muscle (GO:1901079)	1	1	0.03	+	39.19	0.0491	1
epinephrine transport (GO:0048241)	1	1	0.03	+	39.19	0.0491	1
mitochondrial translational termination (GO:0070126)	1	1	0.03	+	39.19	0.0491	1
CD86 biosynthetic process (GO:0035781)	1	1	0.03	+	39.19	0.0491	1
CD80 biosynthetic process (GO:0035780)	1	1	0.03	+	39.19	0.0491	1
memory T cell activation (GO:0035709)	1	1	0.03	+	39.19	0.0491	1
spermatocyte division (GO:0048137)	1	1	0.03	+	39.19	0.0491	1
positive regulation of membrane repolarization during cardiac muscle cell action potential (GO:1905033)	1	1	0.03	+	39.19	0.0491	1
positive regulation of membrane repolarization during ventricular cardiac muscle cell action potential (GO:1905026)	1	1	0.03	+	39.19	0.0491	1
L-tryptophan transmembrane transport (GO:1904556)	1	1	0.03	+	39.19	0.0491	1
tyrosine transport (GO:0015828)	1	1	0.03	+	39.19	0.0491	1
negative regulation of hemoglobin biosynthetic process (GO:0046986)	1	1	0.03	+	39.19	0.0491	1
PML body organization (GO:0030578)	1	1	0.03	+	39.19	0.0491	1
regulation of eIF2 alpha phosphorylation by heme (GO:0010999)	1	1	0.03	+	39.19	0.0491	1
cellular response to Thyroid stimulating hormone (GO:1904401)	1	1	0.03	+	39.19	0.0491	1
response to Thyroid stimulating hormone (GO:1904400)	1	1	0.03	+	39.19	0.0491	1
clathrin-dependent synaptic vesicle endocytosis (GO:0150007)	1	1	0.03	+	39.19	0.0491	1
iodide transmembrane transport (GO:1904200)	1	1	0.03	+	39.19	0.0491	1
positive regulation of voltage-gated potassium channel activity involved in ventricular cardiac muscle cell action potential repolarization (GO:1903762)	1	1	0.03	+	39.19	0.0491	1
sinoatrial node cell fate commitment (GO:0060930)	1	1	0.03	+	39.19	0.0491	1
negative regulation of cell differentiation involved in embryonic placenta development (GO:0060806)	1	1	0.03	+	39.19	0.0491	1
cellular response to cytochalasin B (GO:0072749)	1	1	0.03	+	39.19	0.0491	1
dentin mineralization (GO:0097188)	1	1	0.03	+	39.19	0.0491	1
negative regulation of translational initiation by iron (GO:0045993)	1	1	0.03	+	39.19	0.0491	1
branch elongation involved in ureteric bud branching (GO:0060681)	1	1	0.03	+	39.19	0.0491	1
nephron morphogenesis (GO:0072028)	52	4	1.33	+	3.01	0.05	1
mitochondrion organization (GO:0007005)	177	9	4.52	+	1.99	0.0509	1
protein localization to mitochondrion (GO:0070585)	31	3	0.79	+	3.79	0.0516	1
regulation of cardiac muscle contraction (GO:0055117)	31	3	0.79	+	3.79	0.0516	1
L-amino acid transport (GO:0015807)	31	3	0.79	+	3.79	0.0516	1
phagocytosis, engulfment (GO:0006911)	13	2	0.33	+	6.03	0.0523	1
L-glutamate import (GO:0051938)	13	2	0.33	+	6.03	0.0523	1
postsynaptic cytoskeleton organization (GO:0099188)	13	2	0.33	+	6.03	0.0523	1
positive regulation of defense response (GO:0031349)	144	0	3.67	-	< 0.01	0.0526	1
inorganic ion homeostasis (GO:0098771)	182	9	4.64	+	1.94	0.0562	1
organic acid transport (GO:0015849)	105	6	2.68	+	2.24	0.058	1
defense response (GO:0006952)	437	5	11.15	-	0.45	0.0583	1
regulation of T cell differentiation in thymus (GO:0033081)	14	2	0.36	+	5.6	0.0588	1
regulation of cardiac muscle cell membrane repolarization (GO:0099623)	14	2	0.36	+	5.6	0.0588	1
regulation of vascular endothelial growth factor signaling pathway (GO:1900746)	14	2	0.36	+	5.6	0.0588	1
alternative mRNA splicing, via spliceosome (GO:0000380)	14	2	0.36	+	5.6	0.0588	1
cytochrome complex assembly (GO:0017004)	14	2	0.36	+	5.6	0.0588	1
hair follicle morphogenesis (GO:0031069)	14	2	0.36	+	5.6	0.0588	1
negative regulation of keratinocyte proliferation (GO:0010839)	14	2	0.36	+	5.6	0.0588	1
fatty acid oxidation (GO:0019395)	33	3	0.84	+	3.56	0.0594	1
cytoplasmic microtubule organization (GO:0031122)	33	3	0.84	+	3.56	0.0594	1
regulation of nitric oxide metabolic process (GO:0080164)	33	3	0.84	+	3.56	0.0594	1
regulation of monoatomic cation transmembrane transport (GO:1904062)	149	8	3.8	+	2.1	0.0602	1
nephron tubule development (GO:0072080)	56	4	1.43	+	2.8	0.0616	1
regulation of monoatomic ion transmembrane transporter activity (GO:0032412)	107	6	2.73	+	2.2	0.0622	1
inner ear receptor cell differentiation (GO:0060113)	34	3	0.87	+	3.46	0.0635	1
branching involved in ureteric bud morphogenesis (GO:0001658)	34	3	0.87	+	3.46	0.0635	1
regulation of calcium ion transmembrane transporter activity (GO:1901019)	34	3	0.87	+	3.46	0.0635	1
lipid oxidation (GO:0034440)	34	3	0.87	+	3.46	0.0635	1
actin polymerization or depolymerization (GO:0008154)	34	3	0.87	+	3.46	0.0635	1
organic acid transmembrane transport (GO:1903825)	57	4	1.45	+	2.75	0.0647	1
regulation of cellular response to vascular endothelial growth factor stimulus (GO:1902547)	15	2	0.38	+	5.23	0.0656	1
phosphatidic acid biosynthetic process (GO:0006654)	15	2	0.38	+	5.23	0.0656	1
mitotic spindle assembly (GO:0090307)	15	2	0.38	+	5.23	0.0656	1
epidermis morphogenesis (GO:0048730)	15	2	0.38	+	5.23	0.0656	1
phosphatidic acid metabolic process (GO:0046473)	15	2	0.38	+	5.23	0.0656	1
export across plasma membrane (GO:0140115)	35	3	0.89	+	3.36	0.0678	1
nucleosome organization (GO:0034728)	35	3	0.89	+	3.36	0.0678	1
renal tubule development (GO:0061326)	58	4	1.48	+	2.7	0.0679	1
peptidyl-amino acid modification (GO:0018193)	258	2	6.58	-	0.3	0.0683	1
monoatomic cation homeostasis (GO:0055080)	206	10	5.26	+	1.9	0.0695	1
regulation of secretion (GO:0051046)	272	2	6.94	-	0.29	0.0706	1
protein-DNA complex assembly (GO:0065004)	59	4	1.51	+	2.66	0.0712	1
inner ear development (GO:0048839)	111	6	2.83	+	2.12	0.0712	1
monoatomic ion homeostasis (GO:0050801)	210	10	5.36	+	1.87	0.072	1
mechanoreceptor differentiation (GO:0042490)	36	3	0.92	+	3.27	0.0721	1
amino acid transmembrane transport (GO:0003333)	36	3	0.92	+	3.27	0.0721	1
regulation of ryanodine-sensitive calcium-release channel activity (GO:0060314)	16	2	0.41	+	4.9	0.0726	1
cell-cell fusion (GO:0140253)	16	2	0.41	+	4.9	0.0726	1
syncytium formation by plasma membrane fusion (GO:0000768)	16	2	0.41	+	4.9	0.0726	1
positive regulation of potassium ion transmembrane transport (GO:1901381)	16	2	0.41	+	4.9	0.0726	1
cochlea morphogenesis (GO:0090103)	16	2	0.41	+	4.9	0.0726	1
inorganic cation transmembrane transport (GO:0098662)	267	12	6.81	+	1.76	0.0727	1
protein localization to Golgi membrane (GO:1903292)	2	1	0.05	+	19.59	0.0728	1
positive regulation of cardiac muscle hypertrophy in response to stress (GO:1903244)	2	1	0.05	+	19.59	0.0728	1
regulation of gastric acid secretion (GO:0060453)	2	1	0.05	+	19.59	0.0728	1
imidazole-containing compound metabolic process (GO:0052803)	2	1	0.05	+	19.59	0.0728	1
negative regulation of toll-like receptor 9 signaling pathway (GO:0034164)	2	1	0.05	+	19.59	0.0728	1
zygotic specification of dorsal/ventral axis (GO:0007352)	2	1	0.05	+	19.59	0.0728	1
regulation of termination of RNA polymerase II transcription, poly(A)-coupled (GO:2000804)	2	1	0.05	+	19.59	0.0728	1
glycine betaine biosynthetic process from choline (GO:0019285)	2	1	0.05	+	19.59	0.0728	1
proximal/distal pattern formation involved in metanephric nephron development (GO:0072272)	2	1	0.05	+	19.59	0.0728	1
negative regulation of receptor recycling (GO:0001920)	2	1	0.05	+	19.59	0.0728	1
positive regulation of receptor catabolic process (GO:2000646)	2	1	0.05	+	19.59	0.0728	1
monoacylglycerol biosynthetic process (GO:0006640)	2	1	0.05	+	19.59	0.0728	1
positive regulation of platelet-derived growth factor receptor-beta signaling pathway (GO:2000588)	2	1	0.05	+	19.59	0.0728	1
amino-acid betaine biosynthetic process (GO:0006578)	2	1	0.05	+	19.59	0.0728	1
positive regulation of low-density lipoprotein particle receptor catabolic process (GO:0032805)	2	1	0.05	+	19.59	0.0728	1
histamine metabolic process (GO:0001692)	2	1	0.05	+	19.59	0.0728	1
positive regulation of delayed rectifier potassium channel activity (GO:1902261)	2	1	0.05	+	19.59	0.0728	1
regulation of translational initiation by iron (GO:0006447)	2	1	0.05	+	19.59	0.0728	1
cellular response to alkaline pH (GO:0071469)	2	1	0.05	+	19.59	0.0728	1
threonyl-tRNA aminoacylation (GO:0006435)	2	1	0.05	+	19.59	0.0728	1
translational termination (GO:0006415)	2	1	0.05	+	19.59	0.0728	1
transcription initiation at mitochondrial promoter (GO:0006391)	2	1	0.05	+	19.59	0.0728	1
norepinephrine uptake (GO:0051620)	2	1	0.05	+	19.59	0.0728	1
histamine uptake (GO:0051615)	2	1	0.05	+	19.59	0.0728	1
phagosome acidification (GO:0090383)	2	1	0.05	+	19.59	0.0728	1
regulation of endothelial tube morphogenesis (GO:1901509)	2	1	0.05	+	19.59	0.0728	1
response to folic acid (GO:0051593)	2	1	0.05	+	19.59	0.0728	1
negative regulation of mitochondrial calcium ion concentration (GO:0051562)	2	1	0.05	+	19.59	0.0728	1
centrosome-templated microtubule nucleation (GO:0090222)	2	1	0.05	+	19.59	0.0728	1
regulation of SA node cell action potential (GO:0098907)	2	1	0.05	+	19.59	0.0728	1
sensory perception of umami taste (GO:0050917)	2	1	0.05	+	19.59	0.0728	1
negative regulation of neurotrophin TRK receptor signaling pathway (GO:0051387)	2	1	0.05	+	19.59	0.0728	1
negative regulation of low-density lipoprotein receptor activity (GO:1905598)	2	1	0.05	+	19.59	0.0728	1
regulation of leucine import across plasma membrane (GO:1905532)	2	1	0.05	+	19.59	0.0728	1
leucine import across plasma membrane (GO:0098713)	2	1	0.05	+	19.59	0.0728	1
aggrephagy (GO:0035973)	2	1	0.05	+	19.59	0.0728	1
corticosterone secretion (GO:0035934)	2	1	0.05	+	19.59	0.0728	1
glucocorticoid secretion (GO:0035933)	2	1	0.05	+	19.59	0.0728	1
corticosteroid hormone secretion (GO:0035930)	2	1	0.05	+	19.59	0.0728	1
steroid hormone secretion (GO:0035929)	2	1	0.05	+	19.59	0.0728	1
lymphatic endothelial cell migration (GO:1904977)	2	1	0.05	+	19.59	0.0728	1
malate-aspartate shuttle (GO:0043490)	2	1	0.05	+	19.59	0.0728	1
glycine betaine biosynthetic process (GO:0031456)	2	1	0.05	+	19.59	0.0728	1
glycine betaine metabolic process (GO:0031455)	2	1	0.05	+	19.59	0.0728	1
entry of bacterium into host cell (GO:0035635)	2	1	0.05	+	19.59	0.0728	1
regulation of membrane repolarization during ventricular cardiac muscle cell action potential (GO:1905024)	2	1	0.05	+	19.59	0.0728	1
positive regulation of termination of RNA polymerase II transcription (GO:1904595)	2	1	0.05	+	19.59	0.0728	1
cellular response to glycoprotein (GO:1904588)	2	1	0.05	+	19.59	0.0728	1
autocrine signaling (GO:0035425)	2	1	0.05	+	19.59	0.0728	1
valine transport (GO:0015829)	2	1	0.05	+	19.59	0.0728	1
tryptophan transport (GO:0015827)	2	1	0.05	+	19.59	0.0728	1
phenylalanine transport (GO:0015823)	2	1	0.05	+	19.59	0.0728	1
methionine transport (GO:0015821)	2	1	0.05	+	19.59	0.0728	1
isoleucine transport (GO:0015818)	2	1	0.05	+	19.59	0.0728	1
habituation (GO:0046959)	2	1	0.05	+	19.59	0.0728	1
L-leucine import across plasma membrane (GO:1903801)	2	1	0.05	+	19.59	0.0728	1
cardiac pacemaker cell fate commitment (GO:0060927)	2	1	0.05	+	19.59	0.0728	1
positive regulation of retrograde protein transport, ER to cytosol (GO:1904154)	2	1	0.05	+	19.59	0.0728	1
positive regulation of cardiac muscle adaptation (GO:0010615)	2	1	0.05	+	19.59	0.0728	1
cellular response to L-arginine (GO:1903577)	2	1	0.05	+	19.59	0.0728	1
response to L-arginine (GO:1903576)	2	1	0.05	+	19.59	0.0728	1
establishment of cell polarity involved in ameboidal cell migration (GO:0003365)	2	1	0.05	+	19.59	0.0728	1
response to alkaline pH (GO:0010446)	2	1	0.05	+	19.59	0.0728	1
neurohypophysis development (GO:0021985)	2	1	0.05	+	19.59	0.0728	1
positive regulation of termination of DNA-templated transcription (GO:0060566)	2	1	0.05	+	19.59	0.0728	1
kidney morphogenesis (GO:0060993)	60	4	1.53	+	2.61	0.0745	1
regulation of striated muscle contraction (GO:0006942)	37	3	0.94	+	3.18	0.0766	1
glial cell differentiation (GO:0010001)	121	0	3.09	-	< 0.01	0.0772	1
response to steroid hormone (GO:0048545)	125	0	3.19	-	< 0.01	0.0777	1
spindle organization (GO:0007051)	61	4	1.56	+	2.57	0.0779	1
positive regulation of secretion by cell (GO:1903532)	126	0	3.22	-	< 0.01	0.078	1
ncRNA processing (GO:0034470)	127	0	3.24	-	< 0.01	0.0784	1
branching morphogenesis of an epithelial tube (GO:0048754)	87	5	2.22	+	2.25	0.0787	1
syncytium formation (GO:0006949)	17	2	0.43	+	4.61	0.0799	1
arachidonic acid metabolic process (GO:0019369)	17	2	0.43	+	4.61	0.0799	1
plasma membrane invagination (GO:0099024)	17	2	0.43	+	4.61	0.0799	1
xenobiotic transport (GO:0042908)	17	2	0.43	+	4.61	0.0799	1
axis elongation (GO:0003401)	17	2	0.43	+	4.61	0.0799	1
positive regulation of heart rate (GO:0010460)	17	2	0.43	+	4.61	0.0799	1
transmembrane transport (GO:0055085)	502	19	12.81	+	1.48	0.0805	1
positive regulation of secretion (GO:0051047)	132	0	3.37	-	< 0.01	0.081	1
negative regulation of reproductive process (GO:2000242)	38	3	0.97	+	3.09	0.0812	1
regulation of meiotic cell cycle (GO:0051445)	38	3	0.97	+	3.09	0.0812	1
amine metabolic process (GO:0009308)	38	3	0.97	+	3.09	0.0812	1
protein-containing complex organization (GO:0043933)	853	30	21.77	+	1.38	0.0829	1
metal ion transport (GO:0030001)	283	12	7.22	+	1.66	0.0838	1
chromosome organization (GO:0051276)	169	8	4.31	+	1.86	0.0849	1
regulation of monoatomic ion transmembrane transport (GO:0034765)	169	8	4.31	+	1.86	0.0849	1
mesonephric tubule development (GO:0072164)	63	4	1.61	+	2.49	0.085	1
mesonephric epithelium development (GO:0072163)	63	4	1.61	+	2.49	0.085	1
ureteric bud development (GO:0001657)	63	4	1.61	+	2.49	0.085	1
synaptic vesicle cycle (GO:0099504)	63	4	1.61	+	2.49	0.085	1
regulation of potassium ion transmembrane transport (GO:1901379)	39	3	1	+	3.01	0.0859	1
regulation of membrane repolarization (GO:0060306)	18	2	0.46	+	4.35	0.0873	1
glycogen metabolic process (GO:0005977)	18	2	0.46	+	4.35	0.0873	1
intracellular pH reduction (GO:0051452)	18	2	0.46	+	4.35	0.0873	1
peptidyl-tyrosine dephosphorylation (GO:0035335)	18	2	0.46	+	4.35	0.0873	1
synaptic vesicle localization (GO:0097479)	18	2	0.46	+	4.35	0.0873	1
regulation of transmembrane transport (GO:0034762)	227	10	5.79	+	1.73	0.088	1
mesonephros development (GO:0001823)	64	4	1.63	+	2.45	0.0886	1
inner ear morphogenesis (GO:0042472)	64	4	1.63	+	2.45	0.0886	1
regulation of metal ion transport (GO:0010959)	172	8	4.39	+	1.82	0.0899	1
response to biotic stimulus (GO:0009607)	464	6	11.84	-	0.51	0.0911	1
positive regulation of cytosolic calcium ion concentration (GO:0007204)	65	4	1.66	+	2.41	0.0923	1
establishment or maintenance of cell polarity (GO:0007163)	92	5	2.35	+	2.13	0.0937	1
kidney epithelium development (GO:0072073)	92	5	2.35	+	2.13	0.0937	1
positive regulation of RNA metabolic process (GO:0051254)	934	16	23.83	-	0.67	0.0943	1
motile cilium assembly (GO:0044458)	19	2	0.48	+	4.13	0.095	1
negative regulation of peptidyl-tyrosine phosphorylation (GO:0050732)	19	2	0.48	+	4.13	0.095	1
acidic amino acid transport (GO:0015800)	19	2	0.48	+	4.13	0.095	1
regulation of potassium ion import (GO:1903286)	3	1	0.08	+	13.06	0.0959	1
positive regulation of cardiac muscle contraction (GO:0060452)	3	1	0.08	+	13.06	0.0959	1
regulation of atrial cardiac muscle cell membrane repolarization (GO:0060372)	3	1	0.08	+	13.06	0.0959	1
positive regulation of ER-associated ubiquitin-dependent protein catabolic process (GO:1903071)	3	1	0.08	+	13.06	0.0959	1
monoacylglycerol catabolic process (GO:0052651)	3	1	0.08	+	13.06	0.0959	1
condensed mesenchymal cell proliferation (GO:0072137)	3	1	0.08	+	13.06	0.0959	1
regulation of receptor catabolic process (GO:2000644)	3	1	0.08	+	13.06	0.0959	1
immunological synapse formation (GO:0001771)	3	1	0.08	+	13.06	0.0959	1
outer mitochondrial membrane organization (GO:0007008)	3	1	0.08	+	13.06	0.0959	1
granzyme-mediated programmed cell death signaling pathway (GO:0140507)	3	1	0.08	+	13.06	0.0959	1
regulation of low-density lipoprotein particle receptor catabolic process (GO:0032803)	3	1	0.08	+	13.06	0.0959	1
vascular associated smooth muscle cell proliferation (GO:1990874)	3	1	0.08	+	13.06	0.0959	1
osteoclast proliferation (GO:0002158)	3	1	0.08	+	13.06	0.0959	1
regulation of relaxation of cardiac muscle (GO:1901897)	3	1	0.08	+	13.06	0.0959	1
HRI-mediated signaling (GO:0140468)	3	1	0.08	+	13.06	0.0959	1
tooth eruption (GO:0044691)	3	1	0.08	+	13.06	0.0959	1
negative regulation of interferon-alpha production (GO:0032687)	3	1	0.08	+	13.06	0.0959	1
DNA replication-dependent chromatin assembly (GO:0006335)	3	1	0.08	+	13.06	0.0959	1
protein insertion into mitochondrial outer membrane (GO:0045040)	3	1	0.08	+	13.06	0.0959	1
depyrimidination (GO:0045008)	3	1	0.08	+	13.06	0.0959	1
depurination (GO:0045007)	3	1	0.08	+	13.06	0.0959	1
atrial cardiac muscle cell membrane repolarization (GO:0099624)	3	1	0.08	+	13.06	0.0959	1
L-histidine transport (GO:1902024)	3	1	0.08	+	13.06	0.0959	1
positive regulation of peptidyl-cysteine S-nitrosylation (GO:2000170)	3	1	0.08	+	13.06	0.0959	1
regulation of Rap protein signal transduction (GO:0032487)	3	1	0.08	+	13.06	0.0959	1
synaptic vesicle endosomal processing (GO:0099532)	3	1	0.08	+	13.06	0.0959	1
regulation of lymphangiogenesis (GO:1901490)	3	1	0.08	+	13.06	0.0959	1
regulation of intracellular cholesterol transport (GO:0032383)	3	1	0.08	+	13.06	0.0959	1
regulation of intracellular sterol transport (GO:0032380)	3	1	0.08	+	13.06	0.0959	1
regulation of intracellular lipid transport (GO:0032377)	3	1	0.08	+	13.06	0.0959	1
membrane repolarization during atrial cardiac muscle cell action potential (GO:0098914)	3	1	0.08	+	13.06	0.0959	1
sensory perception of sweet taste (GO:0050916)	3	1	0.08	+	13.06	0.0959	1
regulation of termination of DNA-templated transcription (GO:0031554)	3	1	0.08	+	13.06	0.0959	1
protein deneddylation (GO:0000338)	3	1	0.08	+	13.06	0.0959	1
T-helper 1 cell activation (GO:0035711)	3	1	0.08	+	13.06	0.0959	1
ubiquitin-dependent endocytosis (GO:0070086)	3	1	0.08	+	13.06	0.0959	1
nucleolar large rRNA transcription by RNA polymerase I (GO:0042790)	3	1	0.08	+	13.06	0.0959	1
ribosomal small subunit export from nucleus (GO:0000056)	3	1	0.08	+	13.06	0.0959	1
ribosomal large subunit export from nucleus (GO:0000055)	3	1	0.08	+	13.06	0.0959	1
regulation of membrane repolarization during cardiac muscle cell action potential (GO:1905031)	3	1	0.08	+	13.06	0.0959	1
regulation of termination of RNA polymerase II transcription (GO:1904594)	3	1	0.08	+	13.06	0.0959	1
negative regulation of oocyte maturation (GO:1900194)	3	1	0.08	+	13.06	0.0959	1
norepinephrine transport (GO:0015874)	3	1	0.08	+	13.06	0.0959	1
histidine transport (GO:0015817)	3	1	0.08	+	13.06	0.0959	1
nonassociative learning (GO:0046958)	3	1	0.08	+	13.06	0.0959	1
negative regulation of low-density lipoprotein particle clearance (GO:0010989)	3	1	0.08	+	13.06	0.0959	1
regulation of low-density lipoprotein particle clearance (GO:0010988)	3	1	0.08	+	13.06	0.0959	1
stomach development (GO:0062094)	3	1	0.08	+	13.06	0.0959	1
regulation of transepithelial transport (GO:0150111)	3	1	0.08	+	13.06	0.0959	1
choline catabolic process (GO:0042426)	3	1	0.08	+	13.06	0.0959	1
positive regulation of voltage-gated potassium channel activity (GO:1903818)	3	1	0.08	+	13.06	0.0959	1
positive regulation of nitric oxide mediated signal transduction (GO:0010750)	3	1	0.08	+	13.06	0.0959	1
positive regulation of platelet-derived growth factor receptor signaling pathway (GO:0010641)	3	1	0.08	+	13.06	0.0959	1
regulation of cell differentiation involved in embryonic placenta development (GO:0060800)	3	1	0.08	+	13.06	0.0959	1
protoporphyrinogen IX metabolic process (GO:0046501)	3	1	0.08	+	13.06	0.0959	1
dentinogenesis (GO:0097187)	3	1	0.08	+	13.06	0.0959	1
positive regulation of immune response to tumor cell (GO:0002839)	3	1	0.08	+	13.06	0.0959	1
positive regulation of response to tumor cell (GO:0002836)	3	1	0.08	+	13.06	0.0959	1
very-low-density lipoprotein particle assembly (GO:0034379)	3	1	0.08	+	13.06	0.0959	1
positive regulation of muscle adaptation (GO:0014744)	3	1	0.08	+	13.06	0.0959	1
cerebral cortex tangential migration (GO:0021800)	3	1	0.08	+	13.06	0.0959	1
carbohydrate derivative biosynthetic process (GO:1901137)	254	2	6.48	-	0.31	0.0972	1
tube development (GO:0035295)	476	18	12.15	+	1.48	0.0982	1
phosphatidylinositol 3-kinase/protein kinase B signal transduction (GO:0043491)	42	3	1.07	+	2.8	0.101	1
ureteric bud morphogenesis (GO:0060675)	42	3	1.07	+	2.8	0.101	1
mRNA splice site recognition (GO:0006376)	20	2	0.51	+	3.92	0.103	1
glucan metabolic process (GO:0044042)	20	2	0.51	+	3.92	0.103	1
negative regulation of muscle cell apoptotic process (GO:0010656)	20	2	0.51	+	3.92	0.103	1
organonitrogen compound biosynthetic process (GO:1901566)	506	7	12.91	-	0.54	0.105	1
mesonephric tubule morphogenesis (GO:0072171)	43	3	1.1	+	2.73	0.106	1
regulation of potassium ion transport (GO:0043266)	43	3	1.1	+	2.73	0.106	1
regulation of DNA-templated transcription (GO:0006355)	1622	32	41.39	-	0.77	0.107	1
regulation of RNA biosynthetic process (GO:2001141)	1628	32	41.54	-	0.77	0.107	1
sodium ion transport (GO:0006814)	69	4	1.76	+	2.27	0.108	1
nephron epithelium development (GO:0072009)	69	4	1.76	+	2.27	0.108	1
positive regulation of monoatomic ion transport (GO:0043270)	97	5	2.48	+	2.02	0.11	1
superoxide metabolic process (GO:0006801)	21	2	0.54	+	3.73	0.111	1
response to testosterone (GO:0033574)	21	2	0.54	+	3.73	0.111	1
negative regulation of epithelial to mesenchymal transition (GO:0010719)	21	2	0.54	+	3.73	0.111	1
positive regulation of blood circulation (GO:1903524)	21	2	0.54	+	3.73	0.111	1
membrane invagination (GO:0010324)	21	2	0.54	+	3.73	0.111	1
positive regulation of heart contraction (GO:0045823)	21	2	0.54	+	3.73	0.111	1
regulation of receptor-mediated endocytosis (GO:0048259)	44	3	1.12	+	2.67	0.111	1
vesicle-mediated transport in synapse (GO:0099003)	70	4	1.79	+	2.24	0.112	1
response to starvation (GO:0042594)	98	5	2.5	+	2	0.113	1
vascular transport (GO:0010232)	45	3	1.15	+	2.61	0.116	1
regulation of sodium ion transport (GO:0002028)	45	3	1.15	+	2.61	0.116	1
olefinic compound metabolic process (GO:0120254)	45	3	1.15	+	2.61	0.116	1
transport across blood-brain barrier (GO:0150104)	45	3	1.15	+	2.61	0.116	1
negative regulation of cell volume (GO:0045794)	4	1	0.1	+	9.8	0.118	1
renal sodium ion transport (GO:0003096)	4	1	0.1	+	9.8	0.118	1
negative regulation of lens fiber cell differentiation (GO:1902747)	4	1	0.1	+	9.8	0.118	1
cyclooxygenase pathway (GO:0019371)	4	1	0.1	+	9.8	0.118	1
negative regulation of endothelial cell differentiation (GO:0045602)	4	1	0.1	+	9.8	0.118	1
protein localization to adherens junction (GO:0071896)	4	1	0.1	+	9.8	0.118	1
cellular response to epinephrine stimulus (GO:0071872)	4	1	0.1	+	9.8	0.118	1
regulation of ER-associated ubiquitin-dependent protein catabolic process (GO:1903069)	4	1	0.1	+	9.8	0.118	1
pattern specification involved in metanephros development (GO:0072268)	4	1	0.1	+	9.8	0.118	1
negative regulation of epidermal growth factor-activated receptor activity (GO:0007175)	4	1	0.1	+	9.8	0.118	1
regulation of mitotic cytokinesis (GO:1902412)	4	1	0.1	+	9.8	0.118	1
specification of loop of Henle identity (GO:0072086)	4	1	0.1	+	9.8	0.118	1
protein catabolic process in the vacuole (GO:0007039)	4	1	0.1	+	9.8	0.118	1
regulation of resting membrane potential (GO:0060075)	4	1	0.1	+	9.8	0.118	1
regulation of endothelial cell chemotaxis to fibroblast growth factor (GO:2000544)	4	1	0.1	+	9.8	0.118	1
hard palate development (GO:0060022)	4	1	0.1	+	9.8	0.118	1
negative regulation of telomerase activity (GO:0051974)	4	1	0.1	+	9.8	0.118	1
gastric acid secretion (GO:0001696)	4	1	0.1	+	9.8	0.118	1
error-free translesion synthesis (GO:0070987)	4	1	0.1	+	9.8	0.118	1
nucleoside transmembrane transport (GO:1901642)	4	1	0.1	+	9.8	0.118	1
positive regulation of hematopoietic stem cell proliferation (GO:1902035)	4	1	0.1	+	9.8	0.118	1
serotonin uptake (GO:0051610)	4	1	0.1	+	9.8	0.118	1
histamine transport (GO:0051608)	4	1	0.1	+	9.8	0.118	1
maintenance of postsynaptic density structure (GO:0099562)	4	1	0.1	+	9.8	0.118	1
microtubule nucleation by microtubule organizing center (GO:0051418)	4	1	0.1	+	9.8	0.118	1
regulation of ventricular cardiac muscle cell action potential (GO:0098911)	4	1	0.1	+	9.8	0.118	1
regulation of membrane repolarization during action potential (GO:0098903)	4	1	0.1	+	9.8	0.118	1
smooth muscle cell proliferation (GO:0048659)	4	1	0.1	+	9.8	0.118	1
sensory perception of bitter taste (GO:0050913)	4	1	0.1	+	9.8	0.118	1
adenosine transport (GO:0032238)	4	1	0.1	+	9.8	0.118	1
cortical microtubule organization (GO:0043622)	4	1	0.1	+	9.8	0.118	1
thyroid hormone transport (GO:0070327)	4	1	0.1	+	9.8	0.118	1
regulation of vascular associated smooth muscle cell apoptotic process (GO:1905459)	4	1	0.1	+	9.8	0.118	1
renal sodium ion absorption (GO:0070294)	4	1	0.1	+	9.8	0.118	1
positive regulation of helicase activity (GO:0051096)	4	1	0.1	+	9.8	0.118	1
chiasma assembly (GO:0051026)	4	1	0.1	+	9.8	0.118	1
regulation of cell chemotaxis to fibroblast growth factor (GO:1904847)	4	1	0.1	+	9.8	0.118	1
protein O-linked fucosylation (GO:0036066)	4	1	0.1	+	9.8	0.118	1
telomeric D-loop disassembly (GO:0061820)	4	1	0.1	+	9.8	0.118	1
regulation of oocyte maturation (GO:1900193)	4	1	0.1	+	9.8	0.118	1
nucleoside transport (GO:0015858)	4	1	0.1	+	9.8	0.118	1
proline transport (GO:0015824)	4	1	0.1	+	9.8	0.118	1
negative regulation of vitamin D biosynthetic process (GO:0010957)	4	1	0.1	+	9.8	0.118	1
positive regulation of peroxisome proliferator activated receptor signaling pathway (GO:0035360)	4	1	0.1	+	9.8	0.118	1
positive regulation of reciprocal meiotic recombination (GO:0010845)	4	1	0.1	+	9.8	0.118	1
neural plate regionalization (GO:0060897)	4	1	0.1	+	9.8	0.118	1
regulation of reciprocal meiotic recombination (GO:0010520)	4	1	0.1	+	9.8	0.118	1
positive regulation of mitotic cytokinesis (GO:1903490)	4	1	0.1	+	9.8	0.118	1
choline metabolic process (GO:0019695)	4	1	0.1	+	9.8	0.118	1
neural plate anterior/posterior regionalization (GO:0021999)	4	1	0.1	+	9.8	0.118	1
osteoclast fusion (GO:0072675)	4	1	0.1	+	9.8	0.118	1
multinuclear osteoclast differentiation (GO:0072674)	4	1	0.1	+	9.8	0.118	1
NAD biosynthesis via nicotinamide riboside salvage pathway (GO:0034356)	4	1	0.1	+	9.8	0.118	1
pH reduction (GO:0045851)	4	1	0.1	+	9.8	0.118	1
cerebral cortex GABAergic interneuron migration (GO:0021853)	4	1	0.1	+	9.8	0.118	1
response to other organism (GO:0051707)	442	6	11.28	-	0.53	0.118	1
response to external biotic stimulus (GO:0043207)	442	6	11.28	-	0.53	0.118	1
homologous chromosome pairing at meiosis (GO:0007129)	22	2	0.56	+	3.56	0.119	1
fatty acid beta-oxidation (GO:0006635)	22	2	0.56	+	3.56	0.119	1
proximal/distal pattern formation (GO:0009954)	22	2	0.56	+	3.56	0.119	1
positive regulation of substrate adhesion-dependent cell spreading (GO:1900026)	22	2	0.56	+	3.56	0.119	1
lipid modification (GO:0030258)	72	4	1.84	+	2.18	0.12	1
viral process (GO:0016032)	117	0	2.99	-	< 0.01	0.122	1
microtubule cytoskeleton organization (GO:0000226)	212	9	5.41	+	1.66	0.124	1
regulation of monoatomic ion transport (GO:0043269)	212	9	5.41	+	1.66	0.124	1
cell morphogenesis involved in neuron differentiation (GO:0048667)	292	3	7.45	-	0.4	0.124	1
regulation of osteoclast differentiation (GO:0045670)	23	2	0.59	+	3.41	0.127	1
regulation of cAMP-mediated signaling (GO:0043949)	23	2	0.59	+	3.41	0.127	1
negative regulation of cold-induced thermogenesis (GO:0120163)	23	2	0.59	+	3.41	0.127	1
neutral amino acid transport (GO:0015804)	23	2	0.59	+	3.41	0.127	1
positive regulation of nitric oxide metabolic process (GO:1904407)	23	2	0.59	+	3.41	0.127	1
microtubule polymerization (GO:0046785)	23	2	0.59	+	3.41	0.127	1
regulation of protein tyrosine kinase activity (GO:0061097)	23	2	0.59	+	3.41	0.127	1
aortic valve morphogenesis (GO:0003180)	23	2	0.59	+	3.41	0.127	1
proton transmembrane transport (GO:1902600)	47	3	1.2	+	2.5	0.127	1
epithelial cell migration (GO:0010631)	47	3	1.2	+	2.5	0.127	1
regulation of amide metabolic process (GO:0034248)	224	2	5.72	-	0.35	0.131	1
post-transcriptional regulation of gene expression (GO:0010608)	229	2	5.84	-	0.34	0.131	1
microtubule cytoskeleton organization involved in mitosis (GO:1902850)	48	3	1.22	+	2.45	0.133	1
protein-containing complex localization (GO:0031503)	75	4	1.91	+	2.09	0.133	1
calcium ion transport (GO:0006816)	120	6	3.06	+	1.96	0.134	1
negative regulation of biological process (GO:0048519)	2422	52	61.8	-	0.84	0.134	1
regulation of DNA-binding transcription factor activity (GO:0051090)	172	1	4.39	-	0.23	0.134	1
protein localization to organelle (GO:0033365)	303	12	7.73	+	1.55	0.135	1
carbohydrate derivative metabolic process (GO:1901135)	397	5	10.13	-	0.49	0.135	1
innate immune response (GO:0045087)	239	2	6.1	-	0.33	0.135	1
inner ear receptor cell development (GO:0060119)	24	2	0.61	+	3.27	0.136	1
energy reserve metabolic process (GO:0006112)	24	2	0.61	+	3.27	0.136	1
positive regulation of tyrosine phosphorylation of STAT protein (GO:0042531)	24	2	0.61	+	3.27	0.136	1
regulation of keratinocyte proliferation (GO:0010837)	24	2	0.61	+	3.27	0.136	1
myeloid leukocyte differentiation (GO:0002573)	76	4	1.94	+	2.06	0.138	1
ear morphogenesis (GO:0042471)	76	4	1.94	+	2.06	0.138	1
amino acid transport (GO:0006865)	49	3	1.25	+	2.4	0.139	1
epithelium migration (GO:0090132)	49	3	1.25	+	2.4	0.139	1
inorganic ion transmembrane transport (GO:0098660)	307	12	7.83	+	1.53	0.139	1
ribosome localization (GO:0033750)	5	1	0.13	+	7.84	0.14	1
cerebellar granule cell differentiation (GO:0021707)	5	1	0.13	+	7.84	0.14	1
regulation of heart rate by chemical signal (GO:0003062)	5	1	0.13	+	7.84	0.14	1
negative regulation of vitamin metabolic process (GO:0046137)	5	1	0.13	+	7.84	0.14	1
regulation of toll-like receptor 9 signaling pathway (GO:0034163)	5	1	0.13	+	7.84	0.14	1
cerebellar granular layer formation (GO:0021684)	5	1	0.13	+	7.84	0.14	1
regulation of metanephric nephron tubule epithelial cell differentiation (GO:0072307)	5	1	0.13	+	7.84	0.14	1
response to epinephrine (GO:0071871)	5	1	0.13	+	7.84	0.14	1
positive regulation of cholesterol biosynthetic process (GO:0045542)	5	1	0.13	+	7.84	0.14	1
fatty acid beta-oxidation using acyl-CoA dehydrogenase (GO:0033539)	5	1	0.13	+	7.84	0.14	1
sperm axoneme assembly (GO:0007288)	5	1	0.13	+	7.84	0.14	1
tyrosine phosphorylation of STAT protein (GO:0007260)	5	1	0.13	+	7.84	0.14	1
toxin transport (GO:1901998)	5	1	0.13	+	7.84	0.14	1
positive regulation of MHC class II biosynthetic process (GO:0045348)	5	1	0.13	+	7.84	0.14	1
specification of nephron tubule identity (GO:0072081)	5	1	0.13	+	7.84	0.14	1
proximal/distal pattern formation involved in nephron development (GO:0072047)	5	1	0.13	+	7.84	0.14	1
somatostatin signaling pathway (GO:0038170)	5	1	0.13	+	7.84	0.14	1
somatostatin receptor signaling pathway (GO:0038169)	5	1	0.13	+	7.84	0.14	1
thyroid hormone generation (GO:0006590)	5	1	0.13	+	7.84	0.14	1
amino-acid betaine metabolic process (GO:0006577)	5	1	0.13	+	7.84	0.14	1
regulation of high voltage-gated calcium channel activity (GO:1901841)	5	1	0.13	+	7.84	0.14	1
telomeric loop disassembly (GO:0090657)	5	1	0.13	+	7.84	0.14	1
leptin-mediated signaling pathway (GO:0033210)	5	1	0.13	+	7.84	0.14	1
negative regulation of delayed rectifier potassium channel activity (GO:1902260)	5	1	0.13	+	7.84	0.14	1
meiotic telomere clustering (GO:0045141)	5	1	0.13	+	7.84	0.14	1
protein localization to endoplasmic reticulum exit site (GO:0070973)	5	1	0.13	+	7.84	0.14	1
lipid export from cell (GO:0140353)	5	1	0.13	+	7.84	0.14	1
mitochondrial transcription (GO:0006390)	5	1	0.13	+	7.84	0.14	1
termination of RNA polymerase II transcription (GO:0006369)	5	1	0.13	+	7.84	0.14	1
transcription initiation at RNA polymerase I promoter (GO:0006361)	5	1	0.13	+	7.84	0.14	1
positive regulation of T cell differentiation in thymus (GO:0033089)	5	1	0.13	+	7.84	0.14	1
dopamine uptake (GO:0090494)	5	1	0.13	+	7.84	0.14	1
catecholamine uptake (GO:0090493)	5	1	0.13	+	7.84	0.14	1
base-excision repair, AP site formation (GO:0006285)	5	1	0.13	+	7.84	0.14	1
establishment of centrosome localization (GO:0051660)	5	1	0.13	+	7.84	0.14	1
negative regulation of endoplasmic reticulum calcium ion concentration (GO:0032471)	5	1	0.13	+	7.84	0.14	1
chromosome localization to nuclear envelope involved in homologous chromosome segregation (GO:0090220)	5	1	0.13	+	7.84	0.14	1
semicircular canal morphogenesis (GO:0048752)	5	1	0.13	+	7.84	0.14	1
positive regulation of sterol biosynthetic process (GO:0106120)	5	1	0.13	+	7.84	0.14	1
fucose metabolic process (GO:0006004)	5	1	0.13	+	7.84	0.14	1
RNA polymerase I preinitiation complex assembly (GO:0001188)	5	1	0.13	+	7.84	0.14	1
negative regulation of axon regeneration (GO:0048681)	5	1	0.13	+	7.84	0.14	1
positive regulation of microtubule nucleation (GO:0090063)	5	1	0.13	+	7.84	0.14	1
negative regulation of vascular endothelial growth factor signaling pathway (GO:1900747)	5	1	0.13	+	7.84	0.14	1
calcium import into the mitochondrion (GO:0036444)	5	1	0.13	+	7.84	0.14	1
tongue morphogenesis (GO:0043587)	5	1	0.13	+	7.84	0.14	1
endosomal lumen acidification (GO:0048388)	5	1	0.13	+	7.84	0.14	1
establishment of protein localization to telomere (GO:0070200)	5	1	0.13	+	7.84	0.14	1
mRNA 5'-splice site recognition (GO:0000395)	5	1	0.13	+	7.84	0.14	1
regulation of helicase activity (GO:0051095)	5	1	0.13	+	7.84	0.14	1
microtubule severing (GO:0051013)	5	1	0.13	+	7.84	0.14	1
elastic fiber assembly (GO:0048251)	5	1	0.13	+	7.84	0.14	1
endothelial cell chemotaxis (GO:0035767)	5	1	0.13	+	7.84	0.14	1
respiratory chain complex III assembly (GO:0017062)	5	1	0.13	+	7.84	0.14	1
histone ubiquitination (GO:0016574)	5	1	0.13	+	7.84	0.14	1
ribosomal subunit export from nucleus (GO:0000054)	5	1	0.13	+	7.84	0.14	1
negative regulation of receptor binding (GO:1900121)	5	1	0.13	+	7.84	0.14	1
myeloid dendritic cell differentiation (GO:0043011)	5	1	0.13	+	7.84	0.14	1
negative regulation of lipoprotein particle clearance (GO:0010985)	5	1	0.13	+	7.84	0.14	1
norepinephrine metabolic process (GO:0042415)	5	1	0.13	+	7.84	0.14	1
negative regulation of voltage-gated potassium channel activity (GO:1903817)	5	1	0.13	+	7.84	0.14	1
synaptic vesicle lumen acidification (GO:0097401)	5	1	0.13	+	7.84	0.14	1
regulation of potassium ion export across plasma membrane (GO:1903764)	5	1	0.13	+	7.84	0.14	1
negative regulation of p38MAPK cascade (GO:1903753)	5	1	0.13	+	7.84	0.14	1
sinoatrial node cell development (GO:0060931)	5	1	0.13	+	7.84	0.14	1
sinoatrial node cell differentiation (GO:0060921)	5	1	0.13	+	7.84	0.14	1
neural plate pattern specification (GO:0060896)	5	1	0.13	+	7.84	0.14	1
mitochondrial respiratory chain complex III assembly (GO:0034551)	5	1	0.13	+	7.84	0.14	1
microtubule anchoring at centrosome (GO:0034454)	5	1	0.13	+	7.84	0.14	1
positive regulation of striated muscle contraction (GO:0045989)	5	1	0.13	+	7.84	0.14	1
regulation of immune response to tumor cell (GO:0002837)	5	1	0.13	+	7.84	0.14	1
ureteric bud elongation (GO:0060677)	5	1	0.13	+	7.84	0.14	1
telomere localization (GO:0034397)	5	1	0.13	+	7.84	0.14	1
plasma lipoprotein particle assembly (GO:0034377)	5	1	0.13	+	7.84	0.14	1
cerebral cortex GABAergic interneuron development (GO:0021894)	5	1	0.13	+	7.84	0.14	1
substrate-independent telencephalic tangential interneuron migration (GO:0021843)	5	1	0.13	+	7.84	0.14	1
interneuron migration from the subpallium to the cortex (GO:0021830)	5	1	0.13	+	7.84	0.14	1
substrate-independent telencephalic tangential migration (GO:0021826)	5	1	0.13	+	7.84	0.14	1
intracellular monoatomic ion homeostasis (GO:0006873)	175	8	4.47	+	1.79	0.14	1
regulation of RNA metabolic process (GO:0051252)	1760	36	44.91	-	0.8	0.14	1
regulation of calcium ion transmembrane transport (GO:1903169)	77	4	1.96	+	2.04	0.142	1
nucleosome assembly (GO:0006334)	25	2	0.64	+	3.14	0.144	1
nucleotide-excision repair (GO:0006289)	25	2	0.64	+	3.14	0.144	1
regulation of cytosolic calcium ion concentration (GO:0051480)	25	2	0.64	+	3.14	0.144	1
positive regulation of neuron differentiation (GO:0045666)	50	3	1.28	+	2.35	0.145	1
ear development (GO:0043583)	127	6	3.24	+	1.85	0.148	1
plasma membrane bounded cell projection morphogenesis (GO:0120039)	324	4	8.27	-	0.48	0.148	1
cell projection morphogenesis (GO:0048858)	328	4	8.37	-	0.48	0.148	1
biological process involved in interspecies interaction between organisms (GO:0044419)	530	8	13.52	-	0.59	0.149	1
morphogenesis of an epithelium (GO:0002009)	248	10	6.33	+	1.58	0.151	1
positive regulation of type II interferon production (GO:0032729)	26	2	0.66	+	3.01	0.153	1
polysaccharide metabolic process (GO:0005976)	26	2	0.66	+	3.01	0.153	1
bicellular tight junction assembly (GO:0070830)	26	2	0.66	+	3.01	0.153	1
potassium ion import across plasma membrane (GO:1990573)	26	2	0.66	+	3.01	0.153	1
semi-lunar valve development (GO:1905314)	26	2	0.66	+	3.01	0.153	1
forebrain neuron differentiation (GO:0021879)	26	2	0.66	+	3.01	0.153	1
respiratory gaseous exchange by respiratory system (GO:0007585)	26	2	0.66	+	3.01	0.153	1
aortic valve development (GO:0003176)	26	2	0.66	+	3.01	0.153	1
tissue migration (GO:0090130)	52	3	1.33	+	2.26	0.156	1
hexose metabolic process (GO:0019318)	80	4	2.04	+	1.96	0.156	1
potassium ion transmembrane transport (GO:0071805)	80	4	2.04	+	1.96	0.156	1
nephron development (GO:0072006)	81	4	2.07	+	1.94	0.161	1
regulation of proteasomal protein catabolic process (GO:0061136)	81	4	2.07	+	1.94	0.161	1
regulation of cardiac muscle hypertrophy in response to stress (GO:1903242)	6	1	0.15	+	6.53	0.162	1
triglyceride catabolic process (GO:0019433)	6	1	0.15	+	6.53	0.162	1
bud elongation involved in lung branching (GO:0060449)	6	1	0.15	+	6.53	0.162	1
cerebellar granular layer morphogenesis (GO:0021683)	6	1	0.15	+	6.53	0.162	1
microtubule anchoring at microtubule organizing center (GO:0072393)	6	1	0.15	+	6.53	0.162	1
serotonin transport (GO:0006837)	6	1	0.15	+	6.53	0.162	1
regulation of gamma-delta T cell differentiation (GO:0045586)	6	1	0.15	+	6.53	0.162	1
synaptic transmission, dopaminergic (GO:0001963)	6	1	0.15	+	6.53	0.162	1
negative regulation of cellular response to vascular endothelial growth factor stimulus (GO:1902548)	6	1	0.15	+	6.53	0.162	1
protein-lipid complex assembly (GO:0065005)	6	1	0.15	+	6.53	0.162	1
centriole replication (GO:0007099)	6	1	0.15	+	6.53	0.162	1
myeloid dendritic cell activation (GO:0001773)	6	1	0.15	+	6.53	0.162	1
regulation of platelet-derived growth factor receptor-beta signaling pathway (GO:2000586)	6	1	0.15	+	6.53	0.162	1
protein localization to centrosome (GO:0071539)	6	1	0.15	+	6.53	0.162	1
adiponectin-activated signaling pathway (GO:0033211)	6	1	0.15	+	6.53	0.162	1
negative regulation of receptor internalization (GO:0002091)	6	1	0.15	+	6.53	0.162	1
apical protein localization (GO:0045176)	6	1	0.15	+	6.53	0.162	1
positive regulation of protein exit from endoplasmic reticulum (GO:0070863)	6	1	0.15	+	6.53	0.162	1
L-aspartate transmembrane transport (GO:0070778)	6	1	0.15	+	6.53	0.162	1
venous blood vessel morphogenesis (GO:0048845)	6	1	0.15	+	6.53	0.162	1
positive regulation of cholesterol metabolic process (GO:0090205)	6	1	0.15	+	6.53	0.162	1
negative regulation of cholesterol transport (GO:0032375)	6	1	0.15	+	6.53	0.162	1
negative regulation of sterol transport (GO:0032372)	6	1	0.15	+	6.53	0.162	1
negative regulation of neuron projection regeneration (GO:0070571)	6	1	0.15	+	6.53	0.162	1
detection of mechanical stimulus involved in sensory perception of sound (GO:0050910)	6	1	0.15	+	6.53	0.162	1
maintenance of postsynaptic specialization structure (GO:0098880)	6	1	0.15	+	6.53	0.162	1
protein localization to microtubule organizing center (GO:1905508)	6	1	0.15	+	6.53	0.162	1
regulation of relaxation of muscle (GO:1901077)	6	1	0.15	+	6.53	0.162	1
pyroptosis (GO:0070269)	6	1	0.15	+	6.53	0.162	1
enamel mineralization (GO:0070166)	6	1	0.15	+	6.53	0.162	1
response to glycoprotein (GO:1904587)	6	1	0.15	+	6.53	0.162	1
intracellular chloride ion homeostasis (GO:0030644)	6	1	0.15	+	6.53	0.162	1
response to hyperoxia (GO:0055093)	6	1	0.15	+	6.53	0.162	1
leucine transport (GO:0015820)	6	1	0.15	+	6.53	0.162	1
regulation of hemoglobin biosynthetic process (GO:0046984)	6	1	0.15	+	6.53	0.162	1
branched-chain amino acid transport (GO:0015803)	6	1	0.15	+	6.53	0.162	1
aromatic amino acid transport (GO:0015801)	6	1	0.15	+	6.53	0.162	1
nuclear body organization (GO:0030575)	6	1	0.15	+	6.53	0.162	1
regulation of amino acid import across plasma membrane (GO:0010958)	6	1	0.15	+	6.53	0.162	1
positive regulation of protein processing (GO:0010954)	6	1	0.15	+	6.53	0.162	1
telomere capping (GO:0016233)	6	1	0.15	+	6.53	0.162	1
peroxisome proliferator activated receptor signaling pathway (GO:0035357)	6	1	0.15	+	6.53	0.162	1
lipid phosphorylation (GO:0046834)	6	1	0.15	+	6.53	0.162	1
positive regulation of ERAD pathway (GO:1904294)	6	1	0.15	+	6.53	0.162	1
regulation of amino acid transmembrane transport (GO:1903789)	6	1	0.15	+	6.53	0.162	1
endocrine hormone secretion (GO:0060986)	6	1	0.15	+	6.53	0.162	1
cardiac muscle cell fate commitment (GO:0060923)	6	1	0.15	+	6.53	0.162	1
regulation of retrograde protein transport, ER to cytosol (GO:1904152)	6	1	0.15	+	6.53	0.162	1
regulation of cardiac muscle adaptation (GO:0010612)	6	1	0.15	+	6.53	0.162	1
semicircular canal development (GO:0060872)	6	1	0.15	+	6.53	0.162	1
protein import into mitochondrial matrix (GO:0030150)	6	1	0.15	+	6.53	0.162	1
regulation of response to tumor cell (GO:0002834)	6	1	0.15	+	6.53	0.162	1
intracellular monoatomic anion homeostasis (GO:0030002)	6	1	0.15	+	6.53	0.162	1
negative regulation of cell maturation (GO:1903430)	6	1	0.15	+	6.53	0.162	1
regulation of hydrogen peroxide metabolic process (GO:0010310)	6	1	0.15	+	6.53	0.162	1
positive regulation of mitotic metaphase/anaphase transition (GO:0045842)	6	1	0.15	+	6.53	0.162	1
regulation of Golgi organization (GO:1903358)	6	1	0.15	+	6.53	0.162	1
regulation of vitamin D biosynthetic process (GO:0060556)	6	1	0.15	+	6.53	0.162	1
cartilage morphogenesis (GO:0060536)	6	1	0.15	+	6.53	0.162	1
dicarboxylic acid transport (GO:0006835)	27	2	0.69	+	2.9	0.162	1
mRNA export from nucleus (GO:0006406)	27	2	0.69	+	2.9	0.162	1
negative regulation of ERK1 and ERK2 cascade (GO:0070373)	27	2	0.69	+	2.9	0.162	1
inner ear auditory receptor cell differentiation (GO:0042491)	27	2	0.69	+	2.9	0.162	1
regulation of protein localization to plasma membrane (GO:1903076)	53	3	1.35	+	2.22	0.162	1
regulation of peptidyl-serine phosphorylation (GO:0033135)	53	3	1.35	+	2.22	0.162	1
embryonic skeletal system morphogenesis (GO:0048704)	53	3	1.35	+	2.22	0.162	1
positive regulation of cysteine-type endopeptidase activity involved in apoptotic process (GO:0043280)	53	3	1.35	+	2.22	0.162	1
positive regulation of molecular function (GO:0044093)	573	9	14.62	-	0.62	0.164	1
axon development (GO:0061564)	267	3	6.81	-	0.44	0.164	1
sensory perception of sound (GO:0007605)	82	4	2.09	+	1.91	0.166	1
regulation of defense response (GO:0031347)	276	3	7.04	-	0.43	0.166	1
positive regulation of T cell differentiation (GO:0045582)	54	3	1.38	+	2.18	0.169	1
cerebellum development (GO:0021549)	54	3	1.38	+	2.18	0.169	1
monoatomic ion transmembrane transport (GO:0034220)	353	13	9.01	+	1.44	0.169	1
positive regulation of RNA biosynthetic process (GO:1902680)	874	16	22.3	-	0.72	0.17	1
homologous chromosome segregation (GO:0045143)	28	2	0.71	+	2.8	0.171	1
DNA duplex unwinding (GO:0032508)	28	2	0.71	+	2.8	0.171	1
chromosome organization involved in meiotic cell cycle (GO:0070192)	28	2	0.71	+	2.8	0.171	1
regulation of cell division (GO:0051302)	83	4	2.12	+	1.89	0.171	1
mRNA splicing, via spliceosome (GO:0000398)	83	4	2.12	+	1.89	0.171	1
RNA splicing, via transesterification reactions with bulged adenosine as nucleophile (GO:0000377)	83	4	2.12	+	1.89	0.171	1
RNA splicing, via transesterification reactions (GO:0000375)	83	4	2.12	+	1.89	0.171	1
cellular component morphogenesis (GO:0032989)	372	5	9.49	-	0.53	0.172	1
leukocyte proliferation (GO:0070661)	55	3	1.4	+	2.14	0.175	1
adenylate cyclase-modulating G protein-coupled receptor signaling pathway (GO:0007188)	88	0	2.25	-	< 0.01	0.175	1
membrane lipid metabolic process (GO:0006643)	91	0	2.32	-	< 0.01	0.175	1
negative regulation of neuron apoptotic process (GO:0043524)	89	0	2.27	-	< 0.01	0.175	1
ribose phosphate biosynthetic process (GO:0046390)	90	0	2.3	-	< 0.01	0.175	1
regulation of leukocyte migration (GO:0002685)	90	0	2.3	-	< 0.01	0.175	1
cell development (GO:0048468)	1099	21	28.04	-	0.75	0.176	1
positive regulation of DNA-binding transcription factor activity (GO:0051091)	95	0	2.42	-	< 0.01	0.177	1
epigenetic regulation of gene expression (GO:0040029)	96	0	2.45	-	< 0.01	0.178	1
regulation of SMAD protein signal transduction (GO:0060390)	29	2	0.74	+	2.7	0.18	1
cellular response to cAMP (GO:0071320)	29	2	0.74	+	2.7	0.18	1
regulation of tyrosine phosphorylation of STAT protein (GO:0042509)	29	2	0.74	+	2.7	0.18	1
regulation of post-translational protein modification (GO:1901873)	140	6	3.57	+	1.68	0.18	1
regulation of leukocyte differentiation (GO:1902105)	140	6	3.57	+	1.68	0.18	1
roof of mouth development (GO:0060021)	56	3	1.43	+	2.1	0.181	1
carboxylic acid transmembrane transport (GO:1905039)	56	3	1.43	+	2.1	0.181	1
response to toxic substance (GO:0009636)	99	0	2.53	-	< 0.01	0.181	1
positive regulation of innate immune response (GO:0045089)	100	0	2.55	-	< 0.01	0.182	1
negative regulation of protein localization (GO:1903828)	100	0	2.55	-	< 0.01	0.182	1
regulation of lens fiber cell differentiation (GO:1902746)	7	1	0.18	+	5.6	0.183	1
positive regulation of T-helper cell differentiation (GO:0045624)	7	1	0.18	+	5.6	0.183	1
mitochondrial cytochrome c oxidase assembly (GO:0033617)	7	1	0.18	+	5.6	0.183	1
spinal cord association neuron differentiation (GO:0021527)	7	1	0.18	+	5.6	0.183	1
lymphangiogenesis (GO:0001946)	7	1	0.18	+	5.6	0.183	1
regulation of epidermal growth factor-activated receptor activity (GO:0007176)	7	1	0.18	+	5.6	0.183	1
ubiquitin-dependent protein catabolic process via the C-end degron rule pathway (GO:0140627)	7	1	0.18	+	5.6	0.183	1
positive regulation of mitotic sister chromatid separation (GO:1901970)	7	1	0.18	+	5.6	0.183	1
regulation of MHC class II biosynthetic process (GO:0045346)	7	1	0.18	+	5.6	0.183	1
lysosomal lumen acidification (GO:0007042)	7	1	0.18	+	5.6	0.183	1
renal system pattern specification (GO:0072048)	7	1	0.18	+	5.6	0.183	1
telomere maintenance via telomerase (GO:0007004)	7	1	0.18	+	5.6	0.183	1
regulation of sensory perception (GO:0051931)	7	1	0.18	+	5.6	0.183	1
regulation of sensory perception of pain (GO:0051930)	7	1	0.18	+	5.6	0.183	1
regulation of cell communication by electrical coupling involved in cardiac conduction (GO:1901844)	7	1	0.18	+	5.6	0.183	1
negative regulation of interferon-beta production (GO:0032688)	7	1	0.18	+	5.6	0.183	1
positive regulation of metaphase/anaphase transition of cell cycle (GO:1902101)	7	1	0.18	+	5.6	0.183	1
negative regulation of nitric oxide biosynthetic process (GO:0045019)	7	1	0.18	+	5.6	0.183	1
mitochondrion-endoplasmic reticulum membrane tethering (GO:1990456)	7	1	0.18	+	5.6	0.183	1
regulation of neurotrophin TRK receptor signaling pathway (GO:0051386)	7	1	0.18	+	5.6	0.183	1
positive regulation of vascular endothelial growth factor signaling pathway (GO:1900748)	7	1	0.18	+	5.6	0.183	1
regulation of postsynaptic density assembly (GO:0099151)	7	1	0.18	+	5.6	0.183	1
chaperone-mediated protein complex assembly (GO:0051131)	7	1	0.18	+	5.6	0.183	1
positive regulation of potassium ion transmembrane transporter activity (GO:1901018)	7	1	0.18	+	5.6	0.183	1
response to increased oxygen levels (GO:0036296)	7	1	0.18	+	5.6	0.183	1
NAD biosynthetic process (GO:0009435)	7	1	0.18	+	5.6	0.183	1
arachidonic acid secretion (GO:0050482)	7	1	0.18	+	5.6	0.183	1
sulfur amino acid transport (GO:0000101)	7	1	0.18	+	5.6	0.183	1
fucosylation (GO:0036065)	7	1	0.18	+	5.6	0.183	1
basic amino acid transport (GO:0015802)	7	1	0.18	+	5.6	0.183	1
regulation of lipoprotein particle clearance (GO:0010984)	7	1	0.18	+	5.6	0.183	1
regulation of microtubule nucleation (GO:0010968)	7	1	0.18	+	5.6	0.183	1
negative regulation of nitric oxide metabolic process (GO:1904406)	7	1	0.18	+	5.6	0.183	1
arachidonate transport (GO:1903963)	7	1	0.18	+	5.6	0.183	1
regulation of peroxisome proliferator activated receptor signaling pathway (GO:0035358)	7	1	0.18	+	5.6	0.183	1
bile acid and bile salt transport (GO:0015721)	7	1	0.18	+	5.6	0.183	1
thyroid hormone metabolic process (GO:0042403)	7	1	0.18	+	5.6	0.183	1
peristalsis (GO:0030432)	7	1	0.18	+	5.6	0.183	1
regulation of nitric oxide mediated signal transduction (GO:0010749)	7	1	0.18	+	5.6	0.183	1
cardiac pacemaker cell development (GO:0060926)	7	1	0.18	+	5.6	0.183	1
regulation of gamma-delta T cell activation (GO:0046643)	7	1	0.18	+	5.6	0.183	1
positive regulation of calcium ion transport into cytosol (GO:0010524)	7	1	0.18	+	5.6	0.183	1
cerebral cortex GABAergic interneuron differentiation (GO:0021892)	7	1	0.18	+	5.6	0.183	1
pattern specification involved in kidney development (GO:0061004)	7	1	0.18	+	5.6	0.183	1
positive regulation of protein maturation (GO:1903319)	7	1	0.18	+	5.6	0.183	1
stem cell differentiation (GO:0048863)	101	0	2.58	-	< 0.01	0.184	1
negative regulation of RNA metabolic process (GO:0051253)	784	14	20.01	-	0.7	0.185	1
cellular response to salt (GO:1902075)	102	0	2.6	-	< 0.01	0.185	1
regulation of heart rate (GO:0002027)	57	3	1.45	+	2.06	0.187	1
regulation of reproductive process (GO:2000241)	99	5	2.53	+	1.98	0.188	1
positive regulation of growth (GO:0045927)	150	1	3.83	-	0.26	0.188	1
gliogenesis (GO:0042063)	152	1	3.88	-	0.26	0.188	1
lung morphogenesis (GO:0060425)	30	2	0.77	+	2.61	0.189	1
centrosome cycle (GO:0007098)	30	2	0.77	+	2.61	0.189	1
morphogenesis of a polarized epithelium (GO:0001738)	30	2	0.77	+	2.61	0.189	1
negative regulation of ion transmembrane transporter activity (GO:0032413)	30	2	0.77	+	2.61	0.189	1
tight junction assembly (GO:0120192)	30	2	0.77	+	2.61	0.189	1
microtubule polymerization or depolymerization (GO:0031109)	30	2	0.77	+	2.61	0.189	1
calcium ion transmembrane transport (GO:0070588)	100	5	2.55	+	1.96	0.19	1
regulation of innate immune response (GO:0045088)	157	1	4.01	-	0.25	0.19	1
positive regulation of mitotic cell cycle (GO:0045931)	58	3	1.48	+	2.03	0.194	1
organelle localization (GO:0051640)	226	9	5.77	+	1.56	0.195	1
transcription by RNA polymerase II (GO:0006366)	163	1	4.16	-	0.24	0.195	1
negative regulation of locomotion (GO:0040013)	163	1	4.16	-	0.24	0.195	1
morphogenesis of a branching epithelium (GO:0061138)	103	5	2.63	+	1.9	0.196	1
positive regulation of intrinsic apoptotic signaling pathway (GO:2001244)	31	2	0.79	+	2.53	0.198	1
regulation of nitric oxide biosynthetic process (GO:0045428)	31	2	0.79	+	2.53	0.198	1
regulation of receptor internalization (GO:0002090)	31	2	0.79	+	2.53	0.198	1
DNA geometric change (GO:0032392)	31	2	0.79	+	2.53	0.198	1
spliceosomal complex assembly (GO:0000245)	31	2	0.79	+	2.53	0.198	1
apical junction assembly (GO:0043297)	31	2	0.79	+	2.53	0.198	1
sperm motility (GO:0097722)	31	2	0.79	+	2.53	0.198	1
flagellated sperm motility (GO:0030317)	31	2	0.79	+	2.53	0.198	1
negative regulation of transferase activity (GO:0051348)	104	5	2.65	+	1.88	0.198	1
carboxylic acid transport (GO:0046942)	104	5	2.65	+	1.88	0.198	1
neuron projection morphogenesis (GO:0048812)	322	4	8.22	-	0.49	0.198	1
microtubule-based process (GO:0007017)	315	12	8.04	+	1.49	0.199	1
regulation of epithelial to mesenchymal transition (GO:0010717)	59	3	1.51	+	1.99	0.2	1
monoatomic ion transport (GO:0006811)	418	15	10.67	+	1.41	0.2	1
regulation of nucleobase-containing compound metabolic process (GO:0019219)	1878	40	47.92	-	0.83	0.202	1
calcium ion transport into cytosol (GO:0060402)	8	1	0.2	+	4.9	0.203	1
pyridine nucleotide biosynthetic process (GO:0019363)	8	1	0.2	+	4.9	0.203	1
nicotinamide nucleotide biosynthetic process (GO:0019359)	8	1	0.2	+	4.9	0.203	1
negative regulation of sodium ion transmembrane transporter activity (GO:2000650)	8	1	0.2	+	4.9	0.203	1
negative regulation of activin receptor signaling pathway (GO:0032926)	8	1	0.2	+	4.9	0.203	1
loop of Henle development (GO:0072070)	8	1	0.2	+	4.9	0.203	1
negative regulation of sodium ion transmembrane transport (GO:1902306)	8	1	0.2	+	4.9	0.203	1
positive regulation of protein sumoylation (GO:0033235)	8	1	0.2	+	4.9	0.203	1
glycogen biosynthetic process (GO:0005978)	8	1	0.2	+	4.9	0.203	1
positive regulation of hepatocyte proliferation (GO:2000347)	8	1	0.2	+	4.9	0.203	1
DNA-templated transcription termination (GO:0006353)	8	1	0.2	+	4.9	0.203	1
negative regulation of cell division (GO:0051782)	8	1	0.2	+	4.9	0.203	1
negative regulation of signaling receptor activity (GO:2000272)	8	1	0.2	+	4.9	0.203	1
ventricular cardiac muscle cell membrane repolarization (GO:0099625)	8	1	0.2	+	4.9	0.203	1
regulation of peptidyl-cysteine S-nitrosylation (GO:2000169)	8	1	0.2	+	4.9	0.203	1
regulation of postsynaptic density organization (GO:1905874)	8	1	0.2	+	4.9	0.203	1
ossification involved in bone maturation (GO:0043931)	8	1	0.2	+	4.9	0.203	1
cellular response to leptin stimulus (GO:0044320)	8	1	0.2	+	4.9	0.203	1
membrane repolarization during ventricular cardiac muscle cell action potential (GO:0098915)	8	1	0.2	+	4.9	0.203	1
negative regulation of lyase activity (GO:0051350)	8	1	0.2	+	4.9	0.203	1
regulation of postsynaptic specialization assembly (GO:0099150)	8	1	0.2	+	4.9	0.203	1
negative regulation of potassium ion transmembrane transporter activity (GO:1901017)	8	1	0.2	+	4.9	0.203	1
positive regulation of nitric-oxide synthase activity (GO:0051000)	8	1	0.2	+	4.9	0.203	1
establishment of protein localization to chromosome (GO:0070199)	8	1	0.2	+	4.9	0.203	1
regulation of excitatory synapse assembly (GO:1904889)	8	1	0.2	+	4.9	0.203	1
sperm capacitation (GO:0048240)	8	1	0.2	+	4.9	0.203	1
anaphase-promoting complex-dependent catabolic process (GO:0031145)	8	1	0.2	+	4.9	0.203	1
glucan biosynthetic process (GO:0009250)	8	1	0.2	+	4.9	0.203	1
pyrimidine deoxyribonucleotide catabolic process (GO:0009223)	8	1	0.2	+	4.9	0.203	1
positive regulation of lipid storage (GO:0010884)	8	1	0.2	+	4.9	0.203	1
cellular response to forskolin (GO:1904322)	8	1	0.2	+	4.9	0.203	1
response to forskolin (GO:1904321)	8	1	0.2	+	4.9	0.203	1
respiratory chain complex IV assembly (GO:0008535)	8	1	0.2	+	4.9	0.203	1
negative regulation of peptidyl-threonine phosphorylation (GO:0010801)	8	1	0.2	+	4.9	0.203	1
acid secretion (GO:0046717)	8	1	0.2	+	4.9	0.203	1
CDP-diacylglycerol biosynthetic process (GO:0016024)	8	1	0.2	+	4.9	0.203	1
cardiac pacemaker cell differentiation (GO:0060920)	8	1	0.2	+	4.9	0.203	1
amelogenesis (GO:0097186)	8	1	0.2	+	4.9	0.203	1
trophoblast giant cell differentiation (GO:0060707)	8	1	0.2	+	4.9	0.203	1
positive regulation of reactive oxygen species biosynthetic process (GO:1903428)	8	1	0.2	+	4.9	0.203	1
CDP-diacylglycerol metabolic process (GO:0046341)	8	1	0.2	+	4.9	0.203	1
adherens junction assembly (GO:0034333)	8	1	0.2	+	4.9	0.203	1
mitral valve morphogenesis (GO:0003183)	8	1	0.2	+	4.9	0.203	1
mitral valve development (GO:0003174)	8	1	0.2	+	4.9	0.203	1
regulation of apoptotic process (GO:0042981)	691	23	17.63	+	1.3	0.205	1
positive regulation of DNA-templated transcription (GO:0045893)	872	16	22.25	-	0.72	0.205	1
positive regulation of lymphocyte differentiation (GO:0045621)	60	3	1.53	+	1.96	0.206	1
mitochondrial transport (GO:0006839)	60	3	1.53	+	1.96	0.206	1
metencephalon development (GO:0022037)	60	3	1.53	+	1.96	0.206	1
regulation of sequestering of calcium ion (GO:0051282)	60	3	1.53	+	1.96	0.206	1
positive regulation of endocytosis (GO:0045807)	60	3	1.53	+	1.96	0.206	1
activation of cysteine-type endopeptidase activity involved in apoptotic process (GO:0006919)	32	2	0.82	+	2.45	0.207	1
mitotic spindle organization (GO:0007052)	32	2	0.82	+	2.45	0.207	1
RNA export from nucleus (GO:0006405)	32	2	0.82	+	2.45	0.207	1
negative regulation of transporter activity (GO:0032410)	32	2	0.82	+	2.45	0.207	1
mitochondrial gene expression (GO:0140053)	32	2	0.82	+	2.45	0.207	1
negative regulation of protein binding (GO:0032091)	32	2	0.82	+	2.45	0.207	1
endothelial cell migration (GO:0043542)	32	2	0.82	+	2.45	0.207	1
cellular response to vascular endothelial growth factor stimulus (GO:0035924)	32	2	0.82	+	2.45	0.207	1
negative regulation of epithelial cell differentiation (GO:0030857)	32	2	0.82	+	2.45	0.207	1
regulation of substrate adhesion-dependent cell spreading (GO:1900024)	32	2	0.82	+	2.45	0.207	1
hair cell differentiation (GO:0035315)	32	2	0.82	+	2.45	0.207	1
osteoclast differentiation (GO:0030316)	32	2	0.82	+	2.45	0.207	1
morphogenesis of a branching structure (GO:0001763)	110	5	2.81	+	1.78	0.212	1
regulation of heart contraction (GO:0008016)	110	5	2.81	+	1.78	0.212	1
positive regulation of cysteine-type endopeptidase activity (GO:2001056)	61	3	1.56	+	1.93	0.213	1
positive regulation of cell-substrate adhesion (GO:0010811)	61	3	1.56	+	1.93	0.213	1
positive regulation of cation transmembrane transport (GO:1904064)	61	3	1.56	+	1.93	0.213	1
negative regulation of DNA-templated transcription (GO:0045892)	728	13	18.58	-	0.7	0.213	1
intracellular monoatomic cation homeostasis (GO:0030003)	170	7	4.34	+	1.61	0.214	1
negative regulation of RNA biosynthetic process (GO:1902679)	732	13	18.68	-	0.7	0.214	1
cilium movement involved in cell motility (GO:0060294)	33	2	0.84	+	2.38	0.216	1
regulation of intracellular pH (GO:0051453)	33	2	0.84	+	2.38	0.216	1
spindle assembly (GO:0051225)	33	2	0.84	+	2.38	0.216	1
tight junction organization (GO:0120193)	33	2	0.84	+	2.38	0.216	1
respiratory electron transport chain (GO:0022904)	33	2	0.84	+	2.38	0.216	1
forebrain generation of neurons (GO:0021872)	33	2	0.84	+	2.38	0.216	1
response to stress (GO:0006950)	1370	28	34.96	-	0.8	0.216	1
regulation of proteasomal ubiquitin-dependent protein catabolic process (GO:0032434)	62	3	1.58	+	1.9	0.219	1
renal system development (GO:0072001)	173	7	4.41	+	1.59	0.219	1
mitotic cell cycle (GO:0000278)	255	3	6.51	-	0.46	0.219	1
cerebellar granular layer development (GO:0021681)	9	1	0.23	+	4.35	0.223	1
regulation of respiratory burst (GO:0060263)	9	1	0.23	+	4.35	0.223	1
regulation of calcium ion transmembrane transport via high voltage-gated calcium channel (GO:1902514)	9	1	0.23	+	4.35	0.223	1
regulation of nephron tubule epithelial cell differentiation (GO:0072182)	9	1	0.23	+	4.35	0.223	1
regulation of double-strand break repair via nonhomologous end joining (GO:2001032)	9	1	0.23	+	4.35	0.223	1
receptor catabolic process (GO:0032801)	9	1	0.23	+	4.35	0.223	1
regulation of protein neddylation (GO:2000434)	9	1	0.23	+	4.35	0.223	1
negative regulation of peptidyl-serine phosphorylation (GO:0033137)	9	1	0.23	+	4.35	0.223	1
bone maturation (GO:0070977)	9	1	0.23	+	4.35	0.223	1
neurotransmitter receptor localization to postsynaptic specialization membrane (GO:0099645)	9	1	0.23	+	4.35	0.223	1
protein localization to postsynaptic specialization membrane (GO:0099633)	9	1	0.23	+	4.35	0.223	1
regulation of hematopoietic stem cell proliferation (GO:1902033)	9	1	0.23	+	4.35	0.223	1
RNA-templated DNA biosynthetic process (GO:0006278)	9	1	0.23	+	4.35	0.223	1
glutamatergic neuron differentiation (GO:1905962)	9	1	0.23	+	4.35	0.223	1
negative regulation of cAMP-mediated signaling (GO:0043951)	9	1	0.23	+	4.35	0.223	1
alanine transport (GO:0032328)	9	1	0.23	+	4.35	0.223	1
negative regulation of potassium ion transmembrane transport (GO:1901380)	9	1	0.23	+	4.35	0.223	1
dorsal/ventral axis specification (GO:0009950)	9	1	0.23	+	4.35	0.223	1
establishment of protein localization to mitochondrial membrane (GO:0090151)	9	1	0.23	+	4.35	0.223	1
negative regulation of telomere maintenance via telomerase (GO:0032211)	9	1	0.23	+	4.35	0.223	1
neurotransmitter reuptake (GO:0098810)	9	1	0.23	+	4.35	0.223	1
protein insertion into mitochondrial membrane (GO:0051204)	9	1	0.23	+	4.35	0.223	1
ruffle organization (GO:0031529)	9	1	0.23	+	4.35	0.223	1
centriole assembly (GO:0098534)	9	1	0.23	+	4.35	0.223	1
negative regulation of receptor-mediated endocytosis (GO:0048261)	9	1	0.23	+	4.35	0.223	1
cellular response to platelet-derived growth factor stimulus (GO:0036120)	9	1	0.23	+	4.35	0.223	1
regulation of synaptic vesicle endocytosis (GO:1900242)	9	1	0.23	+	4.35	0.223	1
calcium-mediated signaling using intracellular calcium source (GO:0035584)	9	1	0.23	+	4.35	0.223	1
muscle cell fate commitment (GO:0042693)	9	1	0.23	+	4.35	0.223	1
regulation of receptor binding (GO:1900120)	9	1	0.23	+	4.35	0.223	1
fatty acid homeostasis (GO:0055089)	9	1	0.23	+	4.35	0.223	1
monoatomic anion homeostasis (GO:0055081)	9	1	0.23	+	4.35	0.223	1
chloride ion homeostasis (GO:0055064)	9	1	0.23	+	4.35	0.223	1
dopamine transport (GO:0015872)	9	1	0.23	+	4.35	0.223	1
GDP metabolic process (GO:0046710)	9	1	0.23	+	4.35	0.223	1
negative regulation of sodium ion transport (GO:0010766)	9	1	0.23	+	4.35	0.223	1
stabilization of membrane potential (GO:0030322)	9	1	0.23	+	4.35	0.223	1
response to laminar fluid shear stress (GO:0034616)	9	1	0.23	+	4.35	0.223	1
male sex determination (GO:0030238)	9	1	0.23	+	4.35	0.223	1
positive regulation of cardiac muscle hypertrophy (GO:0010613)	9	1	0.23	+	4.35	0.223	1
venous blood vessel development (GO:0060841)	9	1	0.23	+	4.35	0.223	1
neutrophil activation (GO:0042119)	9	1	0.23	+	4.35	0.223	1
tooth mineralization (GO:0034505)	9	1	0.23	+	4.35	0.223	1
positive regulation of muscle hypertrophy (GO:0014742)	9	1	0.23	+	4.35	0.223	1
negative regulation of dendritic spine development (GO:0061000)	9	1	0.23	+	4.35	0.223	1
pyridine-containing compound biosynthetic process (GO:0072525)	9	1	0.23	+	4.35	0.223	1
negative regulation of response to stimulus (GO:0048585)	767	14	19.57	-	0.72	0.224	1
phenol-containing compound metabolic process (GO:0018958)	34	2	0.87	+	2.31	0.225	1
regulation of sodium ion transmembrane transport (GO:1902305)	34	2	0.87	+	2.31	0.225	1
regulation of cellular pH (GO:0030641)	34	2	0.87	+	2.31	0.225	1
regulation of muscle cell apoptotic process (GO:0010660)	34	2	0.87	+	2.31	0.225	1
response to calcium ion (GO:0051592)	63	3	1.61	+	1.87	0.226	1
glucose metabolic process (GO:0006006)	63	3	1.61	+	1.87	0.226	1
negative regulation of epithelial cell proliferation (GO:0050680)	63	3	1.61	+	1.87	0.226	1
regulation of protein binding (GO:0043393)	63	3	1.61	+	1.87	0.226	1
metabolic process (GO:0008152)	3073	70	78.41	-	0.89	0.228	1
regulation of phosphatidylinositol 3-kinase/protein kinase B signal transduction (GO:0051896)	116	5	2.96	+	1.69	0.229	1
cellular component assembly (GO:0022607)	959	30	24.47	+	1.23	0.229	1
regulation of cellular biosynthetic process (GO:0031326)	2282	50	58.23	-	0.86	0.229	1
monoatomic anion transport (GO:0006820)	64	3	1.63	+	1.84	0.233	1
regulation of cellular component biogenesis (GO:0044087)	491	8	12.53	-	0.64	0.233	1
positive regulation of cellular biosynthetic process (GO:0031328)	1240	25	31.64	-	0.79	0.234	1
cilium-dependent cell motility (GO:0060285)	35	2	0.89	+	2.24	0.235	1
icosanoid metabolic process (GO:0006690)	35	2	0.89	+	2.24	0.235	1
lysosome organization (GO:0007040)	35	2	0.89	+	2.24	0.235	1
biogenic amine metabolic process (GO:0006576)	35	2	0.89	+	2.24	0.235	1
sprouting angiogenesis (GO:0002040)	35	2	0.89	+	2.24	0.235	1
cilium or flagellum-dependent cell motility (GO:0001539)	35	2	0.89	+	2.24	0.235	1
positive regulation of nuclear division (GO:0051785)	35	2	0.89	+	2.24	0.235	1
DNA modification (GO:0006304)	35	2	0.89	+	2.24	0.235	1
cellular response to amino acid stimulus (GO:0071230)	35	2	0.89	+	2.24	0.235	1
DNA conformation change (GO:0071103)	35	2	0.89	+	2.24	0.235	1
fatty acid catabolic process (GO:0009062)	35	2	0.89	+	2.24	0.235	1
positive regulation of DNA recombination (GO:0045911)	35	2	0.89	+	2.24	0.235	1
lytic vacuole organization (GO:0080171)	35	2	0.89	+	2.24	0.235	1
organelle organization (GO:0006996)	1241	38	31.67	+	1.2	0.236	1
positive regulation of nucleobase-containing compound metabolic process (GO:0045935)	1024	20	26.13	-	0.77	0.238	1
regulation of muscle contraction (GO:0006937)	65	3	1.66	+	1.81	0.239	1
organic hydroxy compound transport (GO:0015850)	65	3	1.66	+	1.81	0.239	1
establishment of cell polarity (GO:0030010)	65	3	1.66	+	1.81	0.239	1
chemical homeostasis (GO:0048878)	372	13	9.49	+	1.37	0.239	1
regulation of transcription by RNA polymerase II (GO:0006357)	1278	26	32.61	-	0.8	0.24	1
Unclassified (UNCLASSIFIED)	646	21	16.48	+	1.27	0.241	1
biological_process (GO:0008150)	6604	164	168.52	-	0.97	0.241	1
regulation of DNA strand elongation (GO:0060382)	10	1	0.26	+	3.92	0.242	1
protein localization to Golgi apparatus (GO:0034067)	10	1	0.26	+	3.92	0.242	1
regulation of cholesterol biosynthetic process (GO:0045540)	10	1	0.26	+	3.92	0.242	1
positive regulation of glial cell proliferation (GO:0060252)	10	1	0.26	+	3.92	0.242	1
vacuolar acidification (GO:0007035)	10	1	0.26	+	3.92	0.242	1
mRNA cis splicing, via spliceosome (GO:0045292)	10	1	0.26	+	3.92	0.242	1
catecholamine transport (GO:0051937)	10	1	0.26	+	3.92	0.242	1
protein transmembrane import into intracellular organelle (GO:0044743)	10	1	0.26	+	3.92	0.242	1
positive regulation of interleukin-4 production (GO:0032753)	10	1	0.26	+	3.92	0.242	1
prostaglandin biosynthetic process (GO:0001516)	10	1	0.26	+	3.92	0.242	1
regulation of hepatocyte proliferation (GO:2000345)	10	1	0.26	+	3.92	0.242	1
regulation of interferon-alpha production (GO:0032647)	10	1	0.26	+	3.92	0.242	1
pyrimidine nucleotide catabolic process (GO:0006244)	10	1	0.26	+	3.92	0.242	1
phagosome maturation (GO:0090382)	10	1	0.26	+	3.92	0.242	1
forebrain morphogenesis (GO:0048853)	10	1	0.26	+	3.92	0.242	1
positive regulation by host of viral transcription (GO:0043923)	10	1	0.26	+	3.92	0.242	1
animal organ maturation (GO:0048799)	10	1	0.26	+	3.92	0.242	1
regulation of sterol biosynthetic process (GO:0106118)	10	1	0.26	+	3.92	0.242	1
icosanoid secretion (GO:0032309)	10	1	0.26	+	3.92	0.242	1
negative regulation of collateral sprouting (GO:0048671)	10	1	0.26	+	3.92	0.242	1
sperm flagellum assembly (GO:0120316)	10	1	0.26	+	3.92	0.242	1
negative regulation of T cell receptor signaling pathway (GO:0050860)	10	1	0.26	+	3.92	0.242	1
keratinocyte proliferation (GO:0043616)	10	1	0.26	+	3.92	0.242	1
regulation of postsynaptic neurotransmitter receptor internalization (GO:0099149)	10	1	0.26	+	3.92	0.242	1
peptidyl-threonine dephosphorylation (GO:0035970)	10	1	0.26	+	3.92	0.242	1
negative regulation of DNA damage response, signal transduction by p53 class mediator (GO:0043518)	10	1	0.26	+	3.92	0.242	1
interneuron migration (GO:1904936)	10	1	0.26	+	3.92	0.242	1
lymph vessel morphogenesis (GO:0036303)	10	1	0.26	+	3.92	0.242	1
protein localization to chromosome, telomeric region (GO:0070198)	10	1	0.26	+	3.92	0.242	1
synaptonemal complex organization (GO:0070193)	10	1	0.26	+	3.92	0.242	1
granulocyte activation (GO:0036230)	10	1	0.26	+	3.92	0.242	1
response to platelet-derived growth factor (GO:0036119)	10	1	0.26	+	3.92	0.242	1
amine catabolic process (GO:0009310)	10	1	0.26	+	3.92	0.242	1
rRNA transcription (GO:0009303)	10	1	0.26	+	3.92	0.242	1
regulation of vitamin metabolic process (GO:0030656)	10	1	0.26	+	3.92	0.242	1
aspartate transmembrane transport (GO:0015810)	10	1	0.26	+	3.92	0.242	1
atrial cardiac muscle cell to AV node cell communication (GO:0086066)	10	1	0.26	+	3.92	0.242	1
atrial cardiac muscle cell to AV node cell signaling (GO:0086026)	10	1	0.26	+	3.92	0.242	1
atrial cardiac muscle cell action potential (GO:0086014)	10	1	0.26	+	3.92	0.242	1
synaptic vesicle maturation (GO:0016188)	10	1	0.26	+	3.92	0.242	1
cellular biogenic amine catabolic process (GO:0042402)	10	1	0.26	+	3.92	0.242	1
telomere maintenance via telomere lengthening (GO:0010833)	10	1	0.26	+	3.92	0.242	1
cardiac cell fate commitment (GO:0060911)	10	1	0.26	+	3.92	0.242	1
regulation of cell communication by electrical coupling (GO:0010649)	10	1	0.26	+	3.92	0.242	1
acylglycerol catabolic process (GO:0046464)	10	1	0.26	+	3.92	0.242	1
neutral lipid catabolic process (GO:0046461)	10	1	0.26	+	3.92	0.242	1
prostanoid biosynthetic process (GO:0046457)	10	1	0.26	+	3.92	0.242	1
negative regulation of epidermal growth factor receptor signaling pathway (GO:0042059)	10	1	0.26	+	3.92	0.242	1
NAD metabolic process (GO:0019674)	10	1	0.26	+	3.92	0.242	1
hypothalamus cell differentiation (GO:0021979)	10	1	0.26	+	3.92	0.242	1
regulation of synaptic vesicle recycling (GO:1903421)	10	1	0.26	+	3.92	0.242	1
epithelial to mesenchymal transition involved in endocardial cushion formation (GO:0003198)	10	1	0.26	+	3.92	0.242	1
sinoatrial node development (GO:0003163)	10	1	0.26	+	3.92	0.242	1
morphogenesis of an epithelial fold (GO:0060571)	10	1	0.26	+	3.92	0.242	1
fatty acid metabolic process (GO:0006631)	120	5	3.06	+	1.63	0.242	1
regulation of protein modification by small protein conjugation or removal (GO:1903320)	120	5	3.06	+	1.63	0.242	1
cellular component biogenesis (GO:0044085)	1032	32	26.33	+	1.22	0.242	1
meiotic chromosome segregation (GO:0045132)	36	2	0.92	+	2.18	0.244	1
cellular response to hydrogen peroxide (GO:0070301)	36	2	0.92	+	2.18	0.244	1
heart valve morphogenesis (GO:0003179)	36	2	0.92	+	2.18	0.244	1
negative regulation of transport (GO:0051051)	189	2	4.82	-	0.41	0.244	1
regulation of translation (GO:0006417)	191	2	4.87	-	0.41	0.244	1
negative regulation of macromolecule biosynthetic process (GO:0010558)	1052	21	26.84	-	0.78	0.245	1
negative regulation of cell communication (GO:0010648)	671	12	17.12	-	0.7	0.245	1
postsynapse organization (GO:0099173)	66	3	1.68	+	1.78	0.246	1
regulation of developmental growth (GO:0048638)	200	2	5.1	-	0.39	0.247	1
primary metabolic process (GO:0044238)	2706	61	69.05	-	0.88	0.248	1
positive regulation of cell projection organization (GO:0031346)	203	2	5.18	-	0.39	0.249	1
external encapsulating structure organization (GO:0045229)	123	5	3.14	+	1.59	0.252	1
extracellular structure organization (GO:0043062)	123	5	3.14	+	1.59	0.252	1
extracellular matrix organization (GO:0030198)	123	5	3.14	+	1.59	0.252	1
cellular response to catecholamine stimulus (GO:0071870)	37	2	0.94	+	2.12	0.253	1
cellular response to monoamine stimulus (GO:0071868)	37	2	0.94	+	2.12	0.253	1
inorganic anion transport (GO:0015698)	67	3	1.71	+	1.75	0.253	1
amide metabolic process (GO:0043603)	291	4	7.43	-	0.54	0.253	1
cytoskeleton organization (GO:0007010)	537	18	13.7	+	1.31	0.255	1
spinal cord development (GO:0021510)	68	3	1.74	+	1.73	0.259	1
RNA transport (GO:0050658)	68	3	1.74	+	1.73	0.259	1
nucleic acid transport (GO:0050657)	68	3	1.74	+	1.73	0.259	1
regulation of protein localization to cell periphery (GO:1904375)	68	3	1.74	+	1.73	0.259	1
regulation of programmed cell death (GO:0043067)	710	23	18.12	+	1.27	0.259	1
negative regulation of osteoclast differentiation (GO:0045671)	11	1	0.28	+	3.56	0.261	1
segment specification (GO:0007379)	11	1	0.28	+	3.56	0.261	1
negative regulation of SMAD protein signal transduction (GO:0060392)	11	1	0.28	+	3.56	0.261	1
mast cell mediated immunity (GO:0002448)	11	1	0.28	+	3.56	0.261	1
neuromuscular synaptic transmission (GO:0007274)	11	1	0.28	+	3.56	0.261	1
regulation of receptor recycling (GO:0001919)	11	1	0.28	+	3.56	0.261	1
mast cell activation involved in immune response (GO:0002279)	11	1	0.28	+	3.56	0.261	1
positive regulation of interleukin-17 production (GO:0032740)	11	1	0.28	+	3.56	0.261	1
protein neddylation (GO:0045116)	11	1	0.28	+	3.56	0.261	1
establishment of endothelial intestinal barrier (GO:0090557)	11	1	0.28	+	3.56	0.261	1
cellular response to gonadotropin stimulus (GO:0071371)	11	1	0.28	+	3.56	0.261	1
regulation of protein exit from endoplasmic reticulum (GO:0070861)	11	1	0.28	+	3.56	0.261	1
mitochondrial RNA metabolic process (GO:0000959)	11	1	0.28	+	3.56	0.261	1
cellular response to cadmium ion (GO:0071276)	11	1	0.28	+	3.56	0.261	1
response to leptin (GO:0044321)	11	1	0.28	+	3.56	0.261	1
mitochondrion morphogenesis (GO:0070584)	11	1	0.28	+	3.56	0.261	1
negative regulation of antigen receptor-mediated signaling pathway (GO:0050858)	11	1	0.28	+	3.56	0.261	1
membrane raft organization (GO:0031579)	11	1	0.28	+	3.56	0.261	1
renal absorption (GO:0070293)	11	1	0.28	+	3.56	0.261	1
amyloid precursor protein metabolic process (GO:0042982)	11	1	0.28	+	3.56	0.261	1
clathrin coat assembly (GO:0048268)	11	1	0.28	+	3.56	0.261	1
mast cell degranulation (GO:0043303)	11	1	0.28	+	3.56	0.261	1
negative regulation of potassium ion transport (GO:0043267)	11	1	0.28	+	3.56	0.261	1
pyrimidine deoxyribonucleotide metabolic process (GO:0009219)	11	1	0.28	+	3.56	0.261	1
glycolytic process through glucose-6-phosphate (GO:0061620)	11	1	0.28	+	3.56	0.261	1
glycolytic process through fructose-6-phosphate (GO:0061615)	11	1	0.28	+	3.56	0.261	1
carbohydrate phosphorylation (GO:0046835)	11	1	0.28	+	3.56	0.261	1
regulation of cardiac muscle contraction by regulation of the release of sequestered calcium ion (GO:0010881)	11	1	0.28	+	3.56	0.261	1
ectopic germ cell programmed cell death (GO:0035234)	11	1	0.28	+	3.56	0.261	1
cellular modified amino acid biosynthetic process (GO:0042398)	11	1	0.28	+	3.56	0.261	1
regulation of ERAD pathway (GO:1904292)	11	1	0.28	+	3.56	0.261	1
hematopoietic stem cell homeostasis (GO:0061484)	11	1	0.28	+	3.56	0.261	1
extracellular matrix disassembly (GO:0022617)	11	1	0.28	+	3.56	0.261	1
regulation of calcium ion transport into cytosol (GO:0010522)	11	1	0.28	+	3.56	0.261	1
negative regulation of translational initiation (GO:0045947)	11	1	0.28	+	3.56	0.261	1
rhythmic behavior (GO:0007622)	11	1	0.28	+	3.56	0.261	1
positive regulation of alcohol biosynthetic process (GO:1902932)	11	1	0.28	+	3.56	0.261	1
pulmonary valve morphogenesis (GO:0003184)	11	1	0.28	+	3.56	0.261	1
regulation of pH (GO:0006885)	38	2	0.97	+	2.06	0.262	1
response to catecholamine (GO:0071869)	38	2	0.97	+	2.06	0.262	1
response to monoamine (GO:0071867)	38	2	0.97	+	2.06	0.262	1
unsaturated fatty acid metabolic process (GO:0033559)	38	2	0.97	+	2.06	0.262	1
DNA-templated transcription initiation (GO:0006352)	38	2	0.97	+	2.06	0.262	1
regulation of release of sequestered calcium ion into cytosol (GO:0051279)	38	2	0.97	+	2.06	0.262	1
regulation of biosynthetic process (GO:0009889)	2296	51	58.59	-	0.87	0.262	1
negative regulation of cellular process (GO:0048523)	2296	51	58.59	-	0.87	0.262	1
response to nutrient levels (GO:0031667)	211	8	5.38	+	1.49	0.265	1
female gamete generation (GO:0007292)	72	0	1.84	-	< 0.01	0.265	1
mitotic cell cycle phase transition (GO:0044772)	72	0	1.84	-	< 0.01	0.265	1
multi-organism reproductive process (GO:0044703)	73	0	1.86	-	< 0.01	0.265	1
vesicle organization (GO:0016050)	137	1	3.5	-	0.29	0.266	1
sphingolipid metabolic process (GO:0006665)	75	0	1.91	-	< 0.01	0.266	1
cell cycle phase transition (GO:0044770)	76	0	1.94	-	< 0.01	0.266	1
multi-multicellular organism process (GO:0044706)	74	0	1.89	-	< 0.01	0.266	1
cellular response to radiation (GO:0071478)	76	0	1.94	-	< 0.01	0.266	1
negative regulation of protein-containing complex assembly (GO:0031333)	76	0	1.94	-	< 0.01	0.266	1
purine ribonucleotide biosynthetic process (GO:0009152)	75	0	1.91	-	< 0.01	0.266	1
membrane lipid biosynthetic process (GO:0046467)	74	0	1.89	-	< 0.01	0.266	1
regulation of leukocyte mediated immunity (GO:0002703)	75	0	1.91	-	< 0.01	0.266	1
skeletal muscle tissue development (GO:0007519)	75	0	1.91	-	< 0.01	0.266	1
positive regulation of protein kinase activity (GO:0045860)	138	1	3.52	-	0.28	0.267	1
cellular response to steroid hormone stimulus (GO:0071383)	77	0	1.96	-	< 0.01	0.267	1
response to carbohydrate (GO:0009743)	77	0	1.96	-	< 0.01	0.267	1
regulation of mitochondrion organization (GO:0010821)	77	0	1.96	-	< 0.01	0.267	1
[truncated: 11,792 more rows]

## Sheet: All Up
Analysis Type:	PANTHER Overrepresentation Test (Released 20231017)
[truncated: 12,883 more rows]

[truncated: 2 more sheets: All Down, All overlap]
