# Supplementary material for: Genomic 8-oxoguanine modulates gene transcription independent of its repair by DNA glycosylases OGG1 and MUTYH
Source: Redox Biol. 2024 Dec 5;79:103461. doi: 10.1016/j.redox.2024.103461 (PMC11697278; doi:10.1016/j.redox.2024.103461)
Supplement: Multimedia component 4 [file mmc4.xlsx]

## Sheet: DEGs-MUTYH
Analysis Type:	PANTHER Overrepresentation Test (Released 20231017)
Annotation Version and Release Date:	GO Ontology database DOI: 10.5281/zenodo.8436609 Released 2023-10-09
Analyzed List:	Client Text Box Input (Homo sapiens)
Reference List:	rna_background.txt (Homo sapiens)	There are duplicate IDs in the file. The unique set of IDs will be used.
Test Type:	FISHER
Correction:	FDR
GO biological process complete	rna_background.txt - REFLIST (14236)	Client Text Box Input (206)	Client Text Box Input (expected)	Client Text Box Input (over/under)	Client Text Box Input (fold Enrichment)	Client Text Box Input (raw P-value)	Client Text Box Input (FDR)
response to lipid (GO:0033993)	610	28	8.83	+	3.17	1.14e-07	0.00165
response to oxygen-containing compound (GO:1901700)	1224	42	17.71	+	2.37	2.85e-07	0.00206
response to organic cyclic compound (GO:0014070)	639	26	9.25	+	2.81	2.95e-06	0.0142
response to lipopolysaccharide (GO:0032496)	206	13	2.98	+	4.36	1.57e-05	0.0379
system process (GO:0003008)	1097	35	15.87	+	2.2	1.13e-05	0.0409
nucleic acid metabolic process (GO:0090304)	1967	9	28.46	-	0.32	1.43e-05	0.0413
response to organic substance (GO:0010033)	1913	50	27.68	+	1.81	3.32e-05	0.0436
nucleobase-containing compound metabolic process (GO:0006139)	2406	14	34.82	-	0.4	3.03e-05	0.0438
multicellular organismal process (GO:0032501)	4482	94	64.86	+	1.45	2.93e-05	0.0471
system development (GO:0048731)	2739	65	39.63	+	1.64	2.68e-05	0.0485
response to molecule of bacterial origin (GO:0002237)	216	13	3.13	+	4.16	2.52e-05	0.0521
heterocycle metabolic process (GO:0046483)	2540	16	36.75	-	0.44	6.51e-05	0.0589
multicellular organism development (GO:0007275)	3072	70	44.45	+	1.57	5.49e-05	0.0612
animal organ morphogenesis (GO:0009887)	756	26	10.94	+	2.38	5.97e-05	0.0617
anatomical structure morphogenesis (GO:0009653)	1745	46	25.25	+	1.82	6.48e-05	0.0626
macromolecule metabolic process (GO:0043170)	4775	42	69.1	-	0.61	5.2e-05	0.0627
regulation of monoatomic cation transmembrane transport (GO:1904062)	211	12	3.05	+	3.93	8.67e-05	0.0738
animal organ development (GO:0048513)	2126	52	30.76	+	1.69	0.000117	0.0804
anatomical structure development (GO:0048856)	3868	82	55.97	+	1.47	0.000104	0.0833
developmental process (GO:0032502)	4239	88	61.34	+	1.43	0.000116	0.0836
response to bacterium (GO:0009617)	364	16	5.27	+	3.04	0.000113	0.0859
response to organonitrogen compound (GO:0010243)	760	25	11	+	2.27	0.000149	0.0977
regulation of metal ion transport (GO:0010959)	262	13	3.79	+	3.43	0.000163	0.102
tube development (GO:0035295)	731	24	10.58	+	2.27	0.000211	0.113
response to ketone (GO:1901654)	165	10	2.39	+	4.19	0.000208	0.116
cell communication by electrical coupling (GO:0010644)	17	4	0.25	+	16.26	0.000199	0.12
cellular nitrogen compound metabolic process (GO:0034641)	2876	21	41.62	-	0.5	0.000207	0.12
regulation of monoatomic ion transmembrane transport (GO:0034765)	237	12	3.43	+	3.5	0.000243	0.121
regulation of biological quality (GO:0065008)	2130	51	30.82	+	1.65	0.000256	0.123
G protein-coupled receptor signaling pathway (GO:0007186)	390	16	5.64	+	2.84	0.00024	0.124
detection of stimulus (GO:0051606)	141	9	2.04	+	4.41	0.000301	0.132
cell adhesion (GO:0007155)	650	22	9.41	+	2.34	0.000295	0.134
muscle structure development (GO:0061061)	397	16	5.74	+	2.79	0.00029	0.136
positive regulation of cytosolic calcium ion concentration (GO:0007204)	85	7	1.23	+	5.69	0.000341	0.145
response to nitrogen compound (GO:1901698)	808	25	11.69	+	2.14	0.000406	0.151
response to alcohol (GO:0097305)	181	10	2.62	+	3.82	0.000419	0.152
nitrogen compound metabolic process (GO:0006807)	5431	54	78.59	-	0.69	0.000379	0.152
sensory system development (GO:0048880)	289	13	4.18	+	3.11	0.000403	0.154
response to chemical (GO:0042221)	2439	56	35.29	+	1.59	0.000375	0.155
circulatory system development (GO:0072359)	742	24	10.74	+	2.24	0.000399	0.156
B cell proliferation (GO:0042100)	23	4	0.33	+	12.02	0.000545	0.188
macromolecule catabolic process (GO:0009057)	863	2	12.49	-	0.16	0.000533	0.188
primary metabolic process (GO:0044238)	5836	60	84.45	-	0.71	0.000579	0.195
muscle tissue development (GO:0060537)	264	12	3.82	+	3.14	0.000615	0.202
leukocyte proliferation (GO:0070661)	97	7	1.4	+	4.99	0.000716	0.207
extracellular structure organization (GO:0043062)	194	10	2.81	+	3.56	0.000701	0.207
response to alkaloid (GO:0043279)	70	6	1.01	+	5.92	0.000747	0.208
sensory organ development (GO:0007423)	436	16	6.31	+	2.54	0.000775	0.208
cellular response to caffeine (GO:0071313)	10	3	0.14	+	20.73	0.000736	0.209
blood circulation (GO:0008015)	271	12	3.92	+	3.06	0.000767	0.209
external encapsulating structure organization (GO:0045229)	194	10	2.81	+	3.56	0.000701	0.211
regulation of monoatomic ion transport (GO:0043269)	312	13	4.51	+	2.88	0.000802	0.211
action potential (GO:0001508)	69	6	1	+	6.01	0.000696	0.214
extracellular matrix organization (GO:0030198)	193	10	2.79	+	3.58	0.000675	0.217
regulation of membrane potential (GO:0042391)	307	13	4.44	+	2.93	0.000695	0.219
response to peptide (GO:1901652)	359	14	5.19	+	2.69	0.000944	0.228
muscle organ development (GO:0007517)	240	11	3.47	+	3.17	0.000968	0.23
sensory perception (GO:0007600)	320	13	4.63	+	2.81	0.001	0.23
positive regulation of multicellular organismal process (GO:0051240)	1203	32	17.41	+	1.84	0.000942	0.231
regulation of programmed cell death (GO:0043067)	1201	32	17.38	+	1.84	0.00093	0.232
behavior (GO:0007610)	447	16	6.47	+	2.47	0.001	0.233
insulin metabolic process (GO:1901142)	11	3	0.16	+	18.85	0.000927	0.235
pituitary gland development (GO:0021983)	28	4	0.41	+	9.87	0.00106	0.239
regulation of calcium-dependent cell-cell adhesion (GO:0046586)	2	2	0.03	+	69.11	0.00119	0.24
cellular response to purine-containing compound (GO:0071415)	11	3	0.16	+	18.85	0.000927	0.24
regulation of glutamatergic neuron differentiation (GO:0120006)	2	2	0.03	+	69.11	0.00119	0.243
positive regulation of sequestering of calcium ion (GO:0051284)	12	3	0.17	+	17.28	0.00115	0.244
adult behavior (GO:0030534)	108	7	1.56	+	4.48	0.0013	0.244
eye development (GO:0001654)	284	12	4.11	+	2.92	0.00113	0.244
visual system development (GO:0150063)	285	12	4.12	+	2.91	0.00116	0.244
response to ischemia (GO:0002931)	51	5	0.74	+	6.78	0.00119	0.246
cell-matrix adhesion (GO:0007160)	105	7	1.52	+	4.61	0.00111	0.247
response to corticosteroid (GO:0031960)	108	7	1.56	+	4.48	0.0013	0.247
camera-type eye development (GO:0043010)	248	11	3.59	+	3.07	0.00125	0.247
RNA metabolic process (GO:0016070)	1367	7	19.78	-	0.35	0.00113	0.247
regulation of apoptotic process (GO:0042981)	1170	31	16.93	+	1.83	0.00127	0.249
nervous system process (GO:0050877)	666	21	9.64	+	2.18	0.00129	0.25
organic substance metabolic process (GO:0071704)	6149	66	88.98	-	0.74	0.00137	0.255
lymphocyte proliferation (GO:0046651)	80	6	1.16	+	5.18	0.00143	0.258
regulation of transporter activity (GO:0032409)	177	9	2.56	+	3.51	0.00141	0.258
metabolic process (GO:0008152)	6567	72	95.03	-	0.76	0.00148	0.265
response to caffeine (GO:0031000)	14	3	0.2	+	14.81	0.00168	0.279
cellular response to lipid (GO:0071396)	380	14	5.5	+	2.55	0.00159	0.28
adenylate cyclase-modulating G protein-coupled receptor signaling pathway (GO:0007188)	115	7	1.66	+	4.21	0.00182	0.281
calcium ion-regulated exocytosis of neurotransmitter (GO:0048791)	14	3	0.2	+	14.81	0.00168	0.282
regulation of multicellular organismal process (GO:0051239)	2178	49	31.52	+	1.55	0.00173	0.282
cell-substrate adhesion (GO:0031589)	147	8	2.13	+	3.76	0.00172	0.283
cellular response to ketone (GO:1901655)	84	6	1.22	+	4.94	0.0018	0.284
regulation of calcium ion transmembrane transport (GO:1903169)	115	7	1.66	+	4.21	0.00182	0.284
cell fate determination (GO:0001709)	32	4	0.46	+	8.64	0.00166	0.285
cellular response to prostaglandin E stimulus (GO:0071380)	14	3	0.2	+	14.81	0.00168	0.286
circulatory system process (GO:0003013)	342	13	4.95	+	2.63	0.00178	0.286
mononuclear cell proliferation (GO:0032943)	84	6	1.22	+	4.94	0.0018	0.287
cellular response to oxygen-containing compound (GO:1901701)	842	24	12.18	+	1.97	0.00165	0.288
thyroid hormone metabolic process (GO:0042403)	15	3	0.22	+	13.82	0.00199	0.297
cardiac muscle tissue development (GO:0048738)	151	8	2.19	+	3.66	0.00202	0.298
positive regulation of the force of heart contraction (GO:0098735)	3	2	0.04	+	46.07	0.00197	0.3
cellular response to prostaglandin stimulus (GO:0071379)	15	3	0.22	+	13.82	0.00199	0.3
response to salt (GO:1902074)	266	11	3.85	+	2.86	0.00212	0.311
positive regulation of calcium ion transmembrane transport (GO:1904427)	59	5	0.85	+	5.86	0.00217	0.314
striated muscle tissue development (GO:0014706)	155	8	2.24	+	3.57	0.00236	0.322
atrial cardiac muscle tissue development (GO:0003228)	16	3	0.23	+	12.96	0.00234	0.323
hormone metabolic process (GO:0042445)	121	7	1.75	+	4	0.00239	0.324
regulation of cardiac muscle contraction by regulation of the release of sequestered calcium ion (GO:0010881)	16	3	0.23	+	12.96	0.00234	0.326
negative regulation of programmed cell death (GO:0043069)	718	21	10.39	+	2.02	0.00227	0.326
monoatomic anion homeostasis (GO:0055081)	16	3	0.23	+	12.96	0.00234	0.329
muscle system process (GO:0003012)	191	9	2.76	+	3.26	0.00232	0.329
phenol-containing compound metabolic process (GO:0018958)	61	5	0.88	+	5.66	0.00248	0.333
regulation of monoatomic ion transmembrane transporter activity (GO:0032412)	161	8	2.33	+	3.43	0.00295	0.35
cardiac muscle cell action potential (GO:0086001)	37	4	0.54	+	7.47	0.00269	0.351
regulation of sodium ion transmembrane transporter activity (GO:2000649)	38	4	0.55	+	7.27	0.00295	0.352
regulation of hormone levels (GO:0010817)	363	13	5.25	+	2.47	0.00293	0.354
calcium-ion regulated exocytosis (GO:0017156)	37	4	0.54	+	7.47	0.00269	0.355
negative regulation of cell population proliferation (GO:0008285)	675	20	9.77	+	2.05	0.00267	0.355
Purkinje myocyte to ventricular cardiac muscle cell signaling (GO:0086029)	4	2	0.06	+	34.55	0.00292	0.356
positive regulation of cation transmembrane transport (GO:1904064)	92	6	1.33	+	4.51	0.00278	0.356
response to external stimulus (GO:0009605)	1495	36	21.63	+	1.66	0.00276	0.357
Purkinje myocyte to ventricular cardiac muscle cell communication (GO:0086068)	4	2	0.06	+	34.55	0.00292	0.359
heart contraction (GO:0060047)	63	5	0.91	+	5.48	0.00283	0.359
response to glucocorticoid (GO:0051384)	94	6	1.36	+	4.41	0.00307	0.361
long-chain fatty acid import across plasma membrane (GO:0015911)	4	2	0.06	+	34.55	0.00292	0.362
gap junction-mediated intercellular transport (GO:1990349)	4	2	0.06	+	34.55	0.00292	0.365
response to abiotic stimulus (GO:0009628)	862	24	12.47	+	1.92	0.0029	0.365
response to prostaglandin E (GO:0034695)	18	3	0.26	+	11.52	0.00315	0.367
regulation of calcium ion transport (GO:0051924)	164	8	2.37	+	3.37	0.00328	0.377
tissue development (GO:0009888)	1298	32	18.78	+	1.7	0.00327	0.379
regulation of transmembrane transporter activity (GO:0022898)	167	8	2.42	+	3.31	0.00365	0.397
regulation of interleukin-12 production (GO:0032655)	40	4	0.58	+	6.91	0.00349	0.398
heart morphogenesis (GO:0003007)	205	9	2.97	+	3.03	0.00364	0.399
tube morphogenesis (GO:0035239)	553	17	8	+	2.12	0.00357	0.401
positive regulation of transforming growth factor beta production (GO:0071636)	19	3	0.27	+	10.91	0.00361	0.402
mRNA metabolic process (GO:0016071)	581	1	8.41	-	0.12	0.00364	0.402
cell population proliferation (GO:0008283)	1453	35	21.03	+	1.66	0.00356	0.403
gene expression (GO:0010467)	2092	16	30.27	-	0.53	0.00377	0.404
RNA processing (GO:0006396)	821	3	11.88	-	0.25	0.00374	0.404
response to prostaglandin (GO:0034694)	20	3	0.29	+	10.37	0.0041	0.418
regulation of release of sequestered calcium ion into cytosol by sarcoplasmic reticulum (GO:0010880)	20	3	0.29	+	10.37	0.0041	0.421
positive regulation of inhibitory postsynaptic potential (GO:0097151)	5	2	0.07	+	27.64	0.00406	0.422
regulation of miRNA transcription (GO:1902893)	69	5	1	+	5.01	0.00408	0.422
norepinephrine biosynthetic process (GO:0042421)	5	2	0.07	+	27.64	0.00406	0.425
regulation of transmembrane transport (GO:0034762)	335	12	4.85	+	2.48	0.0042	0.425
modulation of inhibitory postsynaptic potential (GO:0098828)	5	2	0.07	+	27.64	0.00406	0.429
response to hormone (GO:0009725)	588	18	8.51	+	2.12	0.00406	0.432
regulation of cardiac muscle contraction by calcium ion signaling (GO:0010882)	21	3	0.3	+	9.87	0.00464	0.457
kidney morphogenesis (GO:0060993)	71	5	1.03	+	4.87	0.00458	0.457
negative regulation of T cell apoptotic process (GO:0070233)	21	3	0.3	+	9.87	0.00464	0.46
heart process (GO:0003015)	71	5	1.03	+	4.87	0.00458	0.46
lymphocyte activation (GO:0046649)	342	12	4.95	+	2.42	0.00491	0.474
epidermal cell differentiation (GO:0009913)	104	6	1.5	+	3.99	0.00491	0.477
heart development (GO:0007507)	469	15	6.79	+	2.21	0.00489	0.478
negative regulation of apoptotic process (GO:0043066)	695	20	10.06	+	1.99	0.005	0.48
blood vessel development (GO:0001568)	415	14	6.01	+	2.33	0.00536	0.482
positive regulation of monoatomic ion transmembrane transport (GO:0034767)	106	6	1.53	+	3.91	0.00536	0.485
organic cyclic compound metabolic process (GO:1901360)	2731	24	39.52	-	0.61	0.00543	0.486
spontaneous neurotransmitter secretion (GO:0061669)	6	2	0.09	+	23.04	0.00536	0.488
cell differentiation (GO:0030154)	2666	55	38.58	+	1.43	0.00524	0.489
cellular developmental process (GO:0048869)	2668	55	38.61	+	1.42	0.00527	0.489
gap junction assembly (GO:0016264)	6	2	0.09	+	23.04	0.00536	0.491
sensory perception of sound (GO:0007605)	107	6	1.55	+	3.88	0.00559	0.491
transmembrane transport (GO:0055085)	867	23	12.55	+	1.83	0.00515	0.491
macromolecule biosynthetic process (GO:0009059)	2479	21	35.87	-	0.59	0.00523	0.492
regulation of sodium ion transmembrane transport (GO:1902305)	46	4	0.67	+	6.01	0.00555	0.493
cellular response to glucagon stimulus (GO:0071377)	6	2	0.09	+	23.04	0.00536	0.494
response to muscle stretch (GO:0035994)	22	3	0.32	+	9.42	0.00522	0.494
response to purine-containing compound (GO:0014074)	107	6	1.55	+	3.88	0.00559	0.494
cellular response to alcohol (GO:0097306)	75	5	1.09	+	4.61	0.00569	0.496
cellular aromatic compound metabolic process (GO:0006725)	2562	22	37.07	-	0.59	0.00579	0.501
nephron development (GO:0072006)	108	6	1.56	+	3.84	0.00584	0.503
export across plasma membrane (GO:0140115)	47	4	0.68	+	5.88	0.00595	0.51
vasculature development (GO:0001944)	432	14	6.25	+	2.24	0.00634	0.54
regulation of cell population proliferation (GO:0042127)	1690	38	24.45	+	1.55	0.0065	0.547
iris morphogenesis (GO:0061072)	7	2	0.1	+	19.74	0.00682	0.549
DNA dealkylation (GO:0035510)	24	3	0.35	+	8.64	0.0065	0.55
protein catabolic process (GO:0030163)	653	2	9.45	-	0.21	0.00659	0.551
intercellular transport (GO:0010496)	7	2	0.1	+	19.74	0.00682	0.552
pancreatic A cell differentiation (GO:0003310)	7	2	0.1	+	19.74	0.00682	0.555
spontaneous synaptic transmission (GO:0098814)	7	2	0.1	+	19.74	0.00682	0.558
detection of external stimulus (GO:0009581)	79	5	1.14	+	4.37	0.00698	0.559
action potential propagation (GO:0098870)	7	2	0.1	+	19.74	0.00682	0.561
neuronal action potential propagation (GO:0019227)	7	2	0.1	+	19.74	0.00682	0.564
positive regulation of tolerance induction (GO:0002645)	7	2	0.1	+	19.74	0.00682	0.568
detection of abiotic stimulus (GO:0009582)	80	5	1.16	+	4.32	0.00734	0.577
positive regulation of miRNA transcription (GO:1902895)	50	4	0.72	+	5.53	0.00729	0.58
positive regulation of calcium ion transport (GO:0051928)	80	5	1.16	+	4.32	0.00734	0.58
cardiac conduction (GO:0061337)	51	4	0.74	+	5.42	0.00777	0.602
locomotory behavior (GO:0007626)	152	7	2.2	+	3.18	0.00782	0.602
regulation of miRNA metabolic process (GO:2000628)	81	5	1.17	+	4.27	0.0077	0.603
cardiac muscle contraction (GO:0060048)	51	4	0.74	+	5.42	0.00777	0.605
muscle contraction (GO:0006936)	153	7	2.21	+	3.16	0.00808	0.619
fatty acid transport (GO:0015908)	52	4	0.75	+	5.32	0.00828	0.631
epidermis development (GO:0008544)	194	8	2.81	+	2.85	0.0085	0.631
nephron epithelium development (GO:0072009)	83	5	1.2	+	4.16	0.00847	0.632
positive regulation of inositol phosphate biosynthetic process (GO:0060732)	8	2	0.12	+	17.28	0.00845	0.634
cardiac muscle cell action potential involved in contraction (GO:0086002)	27	3	0.39	+	7.68	0.00875	0.636
regulation of inositol phosphate biosynthetic process (GO:0010919)	8	2	0.12	+	17.28	0.00845	0.637
positive regulation of interleukin-12 production (GO:0032735)	27	3	0.39	+	7.68	0.00875	0.639
behavioral response to cocaine (GO:0048148)	8	2	0.12	+	17.28	0.00845	0.64
response to retinoic acid (GO:0032526)	84	5	1.22	+	4.11	0.00887	0.642
glutamine metabolic process (GO:0006541)	27	3	0.39	+	7.68	0.00875	0.643
organelle organization (GO:0006996)	2656	24	38.43	-	0.62	0.0087	0.643
sensory perception of mechanical stimulus (GO:0050954)	119	6	1.72	+	3.48	0.00903	0.65
positive regulation of cytokine production (GO:0001819)	326	11	4.72	+	2.33	0.00912	0.654
leukocyte activation (GO:0045321)	404	13	5.85	+	2.22	0.00921	0.657
diencephalon development (GO:0021536)	54	4	0.78	+	5.12	0.00936	0.664
nephron tubule morphogenesis (GO:0072078)	55	4	0.8	+	5.03	0.00993	0.701
positive regulation of calcium ion transport into cytosol (GO:0010524)	9	2	0.13	+	15.36	0.0102	0.702
positive regulation of protein kinase C signaling (GO:0090037)	9	2	0.13	+	15.36	0.0102	0.705
cell junction organization (GO:0034330)	414	13	5.99	+	2.17	0.0103	0.706
lung saccule development (GO:0060430)	9	2	0.13	+	15.36	0.0102	0.709
cellular response to alkaloid (GO:0071312)	29	3	0.42	+	7.15	0.0105	0.711
negative regulation of neuroblast proliferation (GO:0007406)	9	2	0.13	+	15.36	0.0102	0.712
positive regulation of miRNA metabolic process (GO:2000630)	56	4	0.81	+	4.94	0.0105	0.712
midgut development (GO:0007494)	9	2	0.13	+	15.36	0.0102	0.715
cellular response to organic substance (GO:0071310)	1293	30	18.71	+	1.6	0.0102	0.718
renal tubule morphogenesis (GO:0061333)	57	4	0.82	+	4.85	0.0111	0.739
cell communication (GO:0007154)	3449	66	49.91	+	1.32	0.0112	0.739
regulation of sprouting angiogenesis (GO:1903670)	30	3	0.43	+	6.91	0.0114	0.743
regulation of release of sequestered calcium ion into cytosol (GO:0051279)	57	4	0.82	+	4.85	0.0111	0.743
negative regulation of lymphocyte apoptotic process (GO:0070229)	30	3	0.43	+	6.91	0.0114	0.746
nephron epithelium morphogenesis (GO:0072088)	57	4	0.82	+	4.85	0.0111	0.746
monocarboxylic acid transport (GO:0015718)	89	5	1.29	+	3.88	0.0111	0.746
ncRNA metabolic process (GO:0034660)	506	1	7.32	-	0.14	0.0113	0.746
kidney development (GO:0001822)	248	9	3.59	+	2.51	0.0116	0.748
regulation of ncRNA transcription (GO:0140747)	90	5	1.3	+	3.84	0.0116	0.751
multicellular organismal response to stress (GO:0033555)	58	4	0.84	+	4.77	0.0118	0.758
response to endogenous stimulus (GO:0009719)	1092	26	15.8	+	1.65	0.0122	0.767
norepinephrine metabolic process (GO:0042415)	10	2	0.14	+	13.82	0.0122	0.769
negative regulation of release of sequestered calcium ion into cytosol (GO:0051280)	10	2	0.14	+	13.82	0.0122	0.772
detection of calcium ion (GO:0005513)	10	2	0.14	+	13.82	0.0122	0.776
cellular response to interleukin-1 (GO:0071347)	59	4	0.85	+	4.69	0.0124	0.776
long-chain fatty acid import into cell (GO:0044539)	10	2	0.14	+	13.82	0.0122	0.779
nephron morphogenesis (GO:0072028)	59	4	0.85	+	4.69	0.0124	0.779
response to peptide hormone (GO:0043434)	297	10	4.3	+	2.33	0.0128	0.786
signaling (GO:0023052)	3330	64	48.19	+	1.33	0.0128	0.787
cell cycle (GO:0007049)	1131	7	16.37	-	0.43	0.0127	0.787
renal system development (GO:0072001)	252	9	3.65	+	2.47	0.0127	0.79
neuron projection guidance (GO:0097485)	211	8	3.05	+	2.62	0.0134	0.791
locomotion (GO:0040011)	211	8	3.05	+	2.62	0.0134	0.794
sinoatrial node development (GO:0003163)	11	2	0.16	+	12.56	0.0142	0.796
regulation of G protein-coupled receptor signaling pathway (GO:0008277)	93	5	1.35	+	3.72	0.0131	0.797
sensory organ morphogenesis (GO:0090596)	210	8	3.04	+	2.63	0.0131	0.797
axon guidance (GO:0007411)	211	8	3.05	+	2.62	0.0134	0.798
cardiac left ventricle morphogenesis (GO:0003214)	11	2	0.16	+	12.56	0.0142	0.799
response to cocaine (GO:0042220)	32	3	0.46	+	6.48	0.0134	0.801
cell communication involved in cardiac conduction (GO:0086065)	33	3	0.48	+	6.28	0.0145	0.801
defense response to protozoan (GO:0042832)	11	2	0.16	+	12.56	0.0142	0.802
cellular metabolic process (GO:0044237)	5333	60	77.17	-	0.78	0.0136	0.803
cardiac muscle cell contraction (GO:0086003)	32	3	0.46	+	6.48	0.0134	0.804
negative regulation of response to cytokine stimulus (GO:0060761)	62	4	0.9	+	4.46	0.0146	0.804
axon extension involved in axon guidance (GO:0048846)	11	2	0.16	+	12.56	0.0142	0.805
regulation of T cell apoptotic process (GO:0070232)	33	3	0.48	+	6.28	0.0145	0.805
regulation of calcium ion-dependent exocytosis (GO:0017158)	32	3	0.46	+	6.48	0.0134	0.807
regulation of regulated secretory pathway (GO:1903305)	96	5	1.39	+	3.6	0.0148	0.807
fatty acid transmembrane transport (GO:1902001)	11	2	0.16	+	12.56	0.0142	0.808
regulation of calcium-mediated signaling (GO:0050848)	61	4	0.88	+	4.53	0.0138	0.81
endocrine system development (GO:0035270)	96	5	1.39	+	3.6	0.0148	0.81
positive regulation of calcium-mediated signaling (GO:0050850)	32	3	0.46	+	6.48	0.0134	0.811
neuron projection extension involved in neuron projection guidance (GO:1902284)	11	2	0.16	+	12.56	0.0142	0.812
DNA damage response (GO:0006974)	728	3	10.53	-	0.28	0.0147	0.812
cell surface receptor signaling pathway (GO:0007166)	1430	32	20.69	+	1.55	0.014	0.813
nodal signaling pathway (GO:0038092)	11	2	0.16	+	12.56	0.0142	0.815
regulation of nervous system development (GO:0051960)	380	12	5.5	+	2.18	0.014	0.816
nephron tubule formation (GO:0072079)	11	2	0.16	+	12.56	0.0142	0.818
calcium ion transport into cytosol (GO:0060402)	11	2	0.16	+	12.56	0.0142	0.821
response to carbohydrate (GO:0009743)	132	6	1.91	+	3.14	0.0142	0.824
T cell activation (GO:0042110)	216	8	3.13	+	2.56	0.0152	0.825
regulation of neurotransmitter secretion (GO:0046928)	63	4	0.91	+	4.39	0.0153	0.83
camera-type eye morphogenesis (GO:0048593)	97	5	1.4	+	3.56	0.0154	0.83
regulation of calcium ion transport into cytosol (GO:0010522)	12	2	0.17	+	11.52	0.0165	0.851
positive regulation of triglyceride biosynthetic process (GO:0010867)	12	2	0.17	+	11.52	0.0165	0.854
regulation of autophagy (GO:0010506)	322	0	4.66	-	< 0.01	0.0159	0.855
catecholamine biosynthetic process (GO:0042423)	12	2	0.17	+	11.52	0.0165	0.857
regulation of transforming growth factor beta production (GO:0071634)	35	3	0.51	+	5.92	0.0167	0.858
relaxation of cardiac muscle (GO:0055119)	12	2	0.17	+	11.52	0.0165	0.86
transmission of nerve impulse (GO:0019226)	35	3	0.51	+	5.92	0.0167	0.861
catechol-containing compound biosynthetic process (GO:0009713)	12	2	0.17	+	11.52	0.0165	0.863
hormone transport (GO:0009914)	65	4	0.94	+	4.25	0.0169	0.865
response to interleukin-7 (GO:0098760)	12	2	0.17	+	11.52	0.0165	0.866
positive regulation of cAMP-mediated signaling (GO:0043950)	12	2	0.17	+	11.52	0.0165	0.87
endomembrane system organization (GO:0010256)	477	1	6.9	-	0.14	0.0163	0.87
cardiac chamber morphogenesis (GO:0003206)	100	5	1.45	+	3.46	0.0172	0.871
synapse organization (GO:0050808)	263	9	3.81	+	2.36	0.0162	0.871
response to protozoan (GO:0001562)	12	2	0.17	+	11.52	0.0165	0.873
cellular modified amino acid metabolic process (GO:0006575)	100	5	1.45	+	3.46	0.0172	0.874
regulation of integrin activation (GO:0033623)	12	2	0.17	+	11.52	0.0165	0.876
potassium ion transport (GO:0006813)	100	5	1.45	+	3.46	0.0172	0.878
anatomical structure formation involved in morphogenesis (GO:0048646)	745	19	10.78	+	1.76	0.0174	0.88
regulation of sodium ion transport (GO:0002028)	66	4	0.96	+	4.19	0.0177	0.888
nephron tubule development (GO:0072080)	66	4	0.96	+	4.19	0.0177	0.891
cellular response to chemical stimulus (GO:0070887)	1738	37	25.15	+	1.47	0.0181	0.902
cardiac chamber development (GO:0003205)	140	6	2.03	+	2.96	0.0183	0.91
cell communication by electrical coupling involved in cardiac conduction (GO:0086064)	13	2	0.19	+	10.63	0.0188	0.911
cardiolipin metabolic process (GO:0032048)	13	2	0.19	+	10.63	0.0188	0.914
regulation of secretion by cell (GO:1903530)	405	12	5.86	+	2.05	0.0189	0.914
detection of temperature stimulus involved in sensory perception of pain (GO:0050965)	13	2	0.19	+	10.63	0.0188	0.917
detection of stimulus involved in sensory perception (GO:0050906)	67	4	0.97	+	4.13	0.0186	0.918
lipid import into cell (GO:0140354)	13	2	0.19	+	10.63	0.0188	0.92
regulation of membrane depolarization (GO:0003254)	37	3	0.54	+	5.6	0.0192	0.92
regulation of heart rate (GO:0002027)	67	4	0.97	+	4.13	0.0186	0.921
thyroid hormone generation (GO:0006590)	13	2	0.19	+	10.63	0.0188	0.923
negative chemotaxis (GO:0050919)	37	3	0.54	+	5.6	0.0192	0.923
regulation of tolerance induction (GO:0002643)	13	2	0.19	+	10.63	0.0188	0.926
cellular response to fibroblast growth factor stimulus (GO:0044344)	68	4	0.98	+	4.07	0.0195	0.927
neural crest cell development (GO:0014032)	68	4	0.98	+	4.07	0.0195	0.93
sensory perception of pain (GO:0019233)	38	3	0.55	+	5.46	0.0205	0.963
renal tubule development (GO:0061326)	69	4	1	+	4.01	0.0204	0.964
regulation of neuroblast proliferation (GO:1902692)	38	3	0.55	+	5.46	0.0205	0.966
adult locomotory behavior (GO:0008344)	69	4	1	+	4.01	0.0204	0.967
kynurenic acid metabolic process (GO:0034275)	1	1	0.01	+	69.11	0.0283	0.972
type B pancreatic cell differentiation (GO:0003309)	17	2	0.25	+	8.13	0.0295	0.973
specification of symmetry (GO:0009799)	115	5	1.66	+	3	0.0287	0.973
kynurenic acid biosynthetic process (GO:0034276)	1	1	0.01	+	69.11	0.0283	0.974
neural crest cell differentiation (GO:0014033)	78	4	1.13	+	3.54	0.0297	0.974
retina development in camera-type eye (GO:0060041)	116	5	1.68	+	2.98	0.0296	0.974
negative regulation of canonical Wnt signaling pathway (GO:0090090)	115	5	1.66	+	3	0.0287	0.975
regulation of synapse structure or activity (GO:0050803)	201	7	2.91	+	2.41	0.0298	0.975
octopamine metabolic process (GO:0046333)	1	1	0.01	+	69.11	0.0283	0.976
regulation of cardiac conduction (GO:1903779)	17	2	0.25	+	8.13	0.0295	0.976
regulation of cation channel activity (GO:2001257)	77	4	1.11	+	3.59	0.0285	0.977
embryonic organ morphogenesis (GO:0048562)	245	8	3.55	+	2.26	0.0289	0.977
detection of temperature stimulus (GO:0016048)	17	2	0.25	+	8.13	0.0295	0.978
determination of bilateral symmetry (GO:0009855)	115	5	1.66	+	3	0.0287	0.978
regulation of organelle organization (GO:0033043)	1054	7	15.25	-	0.46	0.0299	0.978
forebrain-midbrain boundary formation (GO:0021905)	1	1	0.01	+	69.11	0.0283	0.979
regulation of triglyceride biosynthetic process (GO:0010866)	17	2	0.25	+	8.13	0.0295	0.98
positive regulation of angiogenesis (GO:0045766)	115	5	1.66	+	3	0.0287	0.98
pancreatic A cell development (GO:0003322)	1	1	0.01	+	69.11	0.0283	0.981
vitamin transmembrane transport (GO:0035461)	17	2	0.25	+	8.13	0.0295	0.982
peptide secretion (GO:0002790)	45	3	0.65	+	4.61	0.0309	0.982
cell development (GO:0048468)	1692	35	24.48	+	1.43	0.0301	0.982
negative regulation of sebum secreting cell proliferation (GO:1904003)	1	1	0.01	+	69.11	0.0283	0.983
cardiac muscle tissue morphogenesis (GO:0055008)	44	3	0.64	+	4.71	0.0293	0.984
ureteric bud morphogenesis (GO:0060675)	45	3	0.65	+	4.61	0.0309	0.984
positive regulation of vasculature development (GO:1904018)	117	5	1.69	+	2.95	0.0305	0.984
relaxation of muscle (GO:0090075)	17	2	0.25	+	8.13	0.0295	0.985
cell morphogenesis involved in neuron differentiation (GO:0048667)	388	11	5.61	+	1.96	0.0312	0.985
positive regulation of calcium-dependent cell-cell adhesion (GO:0046587)	1	1	0.01	+	69.11	0.0283	0.986
detection of chemical stimulus (GO:0009593)	44	3	0.64	+	4.71	0.0293	0.986
lung alveolus development (GO:0048286)	45	3	0.65	+	4.61	0.0309	0.986
negative regulation of neurogenesis (GO:0050768)	117	5	1.69	+	2.95	0.0305	0.986
carboxylic acid transport (GO:0046942)	203	7	2.94	+	2.38	0.0311	0.986
positive regulation of lipid catabolic process (GO:0050996)	17	2	0.25	+	8.13	0.0295	0.987
axonogenesis (GO:0007409)	323	10	4.67	+	2.14	0.0293	0.987
negative regulation of multicellular organismal process (GO:0051241)	787	19	11.39	+	1.67	0.0307	0.987
negative regulation of calcium-dependent cell-cell adhesion (GO:0046588)	1	1	0.01	+	69.11	0.0283	0.988
regulation of lymphocyte apoptotic process (GO:0070228)	45	3	0.65	+	4.61	0.0309	0.988
response to interleukin-1 (GO:0070555)	79	4	1.14	+	3.5	0.0309	0.988
import across plasma membrane (GO:0098739)	117	5	1.69	+	2.95	0.0305	0.988
cellular response to growth factor stimulus (GO:0071363)	386	11	5.59	+	1.97	0.0304	0.988
regulation of the force of heart contraction (GO:0002026)	17	2	0.25	+	8.13	0.0295	0.989
response to acrylamide (GO:1903937)	1	1	0.01	+	69.11	0.0283	0.99
spinal cord development (GO:0021510)	79	4	1.14	+	3.5	0.0309	0.99
eye morphogenesis (GO:0048592)	118	5	1.71	+	2.93	0.0315	0.99
sodium ion transport (GO:0006814)	117	5	1.69	+	2.95	0.0305	0.991
cellular response to endogenous stimulus (GO:0071495)	906	21	13.11	+	1.6	0.0314	0.991
regulation of macrophage tolerance induction (GO:0010932)	1	1	0.01	+	69.11	0.0283	0.993
positive regulation of monoatomic ion transport (GO:0043270)	145	6	2.1	+	2.86	0.0212	0.994
positive regulation of macrophage tolerance induction (GO:0010933)	1	1	0.01	+	69.11	0.0283	0.995
ventricular cardiac muscle cell action potential (GO:0086005)	14	2	0.2	+	9.87	0.0213	0.995
gluconate transmembrane transport (GO:0035429)	1	1	0.01	+	69.11	0.0283	0.998
organic acid transport (GO:0015849)	204	7	2.95	+	2.37	0.0318	0.999
endodermal cell fate determination (GO:0007493)	1	1	0.01	+	69.11	0.0283	1
detection of hypoxic conditions in blood by carotid body chemoreceptor signaling (GO:0003029)	1	1	0.01	+	69.11	0.0283	1
regulation of systemic arterial blood pressure by carotid body chemoreceptor signaling (GO:0003027)	1	1	0.01	+	69.11	0.0283	1
lung connective tissue development (GO:0060427)	1	1	0.01	+	69.11	0.0283	1
neurofilament bundle assembly (GO:0033693)	1	1	0.01	+	69.11	0.0283	1
positive regulation of glomerular metanephric mesangial cell proliferation (GO:0072303)	1	1	0.01	+	69.11	0.0283	1
negative regulation of cytokine activity (GO:0060302)	1	1	0.01	+	69.11	0.0283	1
positive regulation of lipid transporter activity (GO:0110113)	1	1	0.01	+	69.11	0.0283	1
regulation of systemic arterial blood pressure by chemoreceptor signaling (GO:0001979)	1	1	0.01	+	69.11	0.0283	1
proximal/distal pattern formation involved in metanephric nephron development (GO:0072272)	1	1	0.01	+	69.11	0.0283	1
positive regulation of sphingomyelin catabolic process (GO:2000755)	1	1	0.01	+	69.11	0.0283	1
regulation of sphingomyelin catabolic process (GO:2000754)	1	1	0.01	+	69.11	0.0283	1
positive regulation of glucosylceramide catabolic process (GO:2000753)	1	1	0.01	+	69.11	0.0283	1
regulation of glucosylceramide catabolic process (GO:2000752)	1	1	0.01	+	69.11	0.0283	1
protein localization to secretory granule (GO:0033366)	1	1	0.01	+	69.11	0.0283	1
octopamine biosynthetic process (GO:0006589)	1	1	0.01	+	69.11	0.0283	1
interleukin-7-mediated signaling pathway (GO:0038111)	1	1	0.01	+	69.11	0.0283	1
inter-male aggressive behavior (GO:0002121)	1	1	0.01	+	69.11	0.0283	1
endothelial cell-matrix adhesion (GO:0090673)	1	1	0.01	+	69.11	0.0283	1
negative regulation of eosinophil extravasation (GO:2000420)	1	1	0.01	+	69.11	0.0283	1
regulation of eosinophil extravasation (GO:2000419)	1	1	0.01	+	69.11	0.0283	1
negative regulation of eosinophil migration (GO:2000417)	1	1	0.01	+	69.11	0.0283	1
cross-receptor inhibition within G protein-coupled receptor heterodimer (GO:0038041)	1	1	0.01	+	69.11	0.0283	1
positive regulation of gamma-aminobutyric acid secretion (GO:0014054)	1	1	0.01	+	69.11	0.0283	1
negative regulation of timing of anagen (GO:0051886)	1	1	0.01	+	69.11	0.0283	1
cellular response to hydroxyisoflavone (GO:0071413)	1	1	0.01	+	69.11	0.0283	1
cellular response to genistein (GO:0071412)	1	1	0.01	+	69.11	0.0283	1
detection of hypoxic conditions in blood by chemoreceptor signaling (GO:0002007)	1	1	0.01	+	69.11	0.0283	1
L-asparagine biosynthetic process (GO:0070981)	1	1	0.01	+	69.11	0.0283	1
intermediate filament polymerization or depolymerization (GO:0045105)	1	1	0.01	+	69.11	0.0283	1
negative regulation of fibroblast growth factor receptor signaling pathway involved in neural plate anterior/posterior pattern formation (GO:2000314)	1	1	0.01	+	69.11	0.0283	1
regulation of fibroblast growth factor receptor signaling pathway involved in neural plate anterior/posterior pattern formation (GO:2000313)	1	1	0.01	+	69.11	0.0283	1
negative regulation of neural crest formation (GO:0090301)	1	1	0.01	+	69.11	0.0283	1
regulation of neural crest formation (GO:0090299)	1	1	0.01	+	69.11	0.0283	1
retinoic acid receptor signaling pathway involved in somitogenesis (GO:0090242)	1	1	0.01	+	69.11	0.0283	1
negative regulation of chorionic trophoblast cell proliferation (GO:1901383)	1	1	0.01	+	69.11	0.0283	1
establishment of animal organ orientation (GO:0048561)	1	1	0.01	+	69.11	0.0283	1
carbamoyl phosphate biosynthetic process (GO:0070409)	1	1	0.01	+	69.11	0.0283	1
carbamoyl phosphate metabolic process (GO:0070408)	1	1	0.01	+	69.11	0.0283	1
cellular response to interleukin-8 (GO:0098759)	1	1	0.01	+	69.11	0.0283	1
response to interleukin-8 (GO:0098758)	1	1	0.01	+	69.11	0.0283	1
cellular response to phenylpropanoid (GO:1905546)	1	1	0.01	+	69.11	0.0283	1
glucagon processing (GO:0120116)	1	1	0.01	+	69.11	0.0283	1
negative regulation of response to reactive oxygen species (GO:1901032)	1	1	0.01	+	69.11	0.0283	1
negative regulation of leukocyte adhesion to arterial endothelial cell (GO:1904998)	1	1	0.01	+	69.11	0.0283	1
sensory neuron migration (GO:1904937)	1	1	0.01	+	69.11	0.0283	1
positive regulation of glutamatergic neuron differentiation (GO:0120008)	1	1	0.01	+	69.11	0.0283	1
negative regulation of glutamatergic neuron differentiation (GO:0120007)	1	1	0.01	+	69.11	0.0283	1
swimming behavior (GO:0036269)	1	1	0.01	+	69.11	0.0283	1
aldonate transmembrane transport (GO:0042873)	1	1	0.01	+	69.11	0.0283	1
fat cell apoptotic process (GO:1904606)	1	1	0.01	+	69.11	0.0283	1
negative regulation of membrane repolarization during cardiac muscle cell action potential (GO:1905032)	1	1	0.01	+	69.11	0.0283	1
negative regulation of membrane repolarization during ventricular cardiac muscle cell action potential (GO:1905025)	1	1	0.01	+	69.11	0.0283	1
positive regulation of phospholipid scramblase activity (GO:1900163)	1	1	0.01	+	69.11	0.0283	1
regulation of phospholipid scramblase activity (GO:1900161)	1	1	0.01	+	69.11	0.0283	1
positive regulation of chronic inflammatory response (GO:0002678)	2	1	0.03	+	34.55	0.0422	1
regulation of metanephric glomerular mesangial cell proliferation (GO:0072301)	2	1	0.03	+	34.55	0.0422	1
negative regulation of neutrophil migration (GO:1902623)	2	1	0.03	+	34.55	0.0422	1
regulation of lipid transporter activity (GO:0110112)	2	1	0.03	+	34.55	0.0422	1
response to genistein (GO:0033595)	2	1	0.03	+	34.55	0.0422	1
sebaceous gland cell differentiation (GO:0001949)	2	1	0.03	+	34.55	0.0422	1
negative regulation of T cell mediated cytotoxicity (GO:0001915)	2	1	0.03	+	34.55	0.0422	1
follicular B cell differentiation (GO:0002316)	2	1	0.03	+	34.55	0.0422	1
glomerular parietal epithelial cell differentiation (GO:0072139)	2	1	0.03	+	34.55	0.0422	1
glomerular mesangial cell proliferation (GO:0072110)	2	1	0.03	+	34.55	0.0422	1
prolactin secreting cell differentiation (GO:0060127)	2	1	0.03	+	34.55	0.0422	1
somatotropin secreting cell differentiation (GO:0060126)	2	1	0.03	+	34.55	0.0422	1
negative regulation of transforming growth factor beta2 production (GO:0032912)	2	1	0.03	+	34.55	0.0422	1
plasmacytoid dendritic cell differentiation (GO:0002273)	2	1	0.03	+	34.55	0.0422	1
negative regulation of granulocyte chemotaxis (GO:0071623)	2	1	0.03	+	34.55	0.0422	1
specification of loop of Henle identity (GO:0072086)	2	1	0.03	+	34.55	0.0422	1
glutamine biosynthetic process (GO:0006542)	2	1	0.03	+	34.55	0.0422	1
asparagine biosynthetic process (GO:0006529)	2	1	0.03	+	34.55	0.0422	1
inositol phosphate catabolic process (GO:0071545)	2	1	0.03	+	34.55	0.0422	1
cellular response to mycophenolic acid (GO:0071506)	2	1	0.03	+	34.55	0.0422	1
response to mycophenolic acid (GO:0071505)	2	1	0.03	+	34.55	0.0422	1
aggressive behavior (GO:0002118)	2	1	0.03	+	34.55	0.0422	1
L-asparagine metabolic process (GO:0070982)	2	1	0.03	+	34.55	0.0422	1
medium-chain fatty acid transport (GO:0001579)	2	1	0.03	+	34.55	0.0422	1
nitrate import (GO:1902025)	2	1	0.03	+	34.55	0.0422	1
negative regulation of hair follicle maturation (GO:0048817)	2	1	0.03	+	34.55	0.0422	1
epididymis development (GO:1905867)	2	1	0.03	+	34.55	0.0422	1
positive regulation of arachidonic acid secretion (GO:0090238)	2	1	0.03	+	34.55	0.0422	1
response to magnetism (GO:0071000)	2	1	0.03	+	34.55	0.0422	1
regulation of SA node cell action potential (GO:0098907)	2	1	0.03	+	34.55	0.0422	1
regulation of AV node cell action potential (GO:0098904)	2	1	0.03	+	34.55	0.0422	1
negative regulation of neutrophil chemotaxis (GO:0090024)	2	1	0.03	+	34.55	0.0422	1
establishment of anatomical structure orientation (GO:0048560)	2	1	0.03	+	34.55	0.0422	1
postsynaptic intermediate filament cytoskeleton organization (GO:0099185)	2	1	0.03	+	34.55	0.0422	1
zinc ion import into synaptic vesicle (GO:0099180)	2	1	0.03	+	34.55	0.0422	1
response to interleukin-13 (GO:0035962)	2	1	0.03	+	34.55	0.0422	1
negative regulation of leukocyte adhesion to vascular endothelial cell (GO:1904995)	2	1	0.03	+	34.55	0.0422	1
psychomotor behavior (GO:0036343)	2	1	0.03	+	34.55	0.0422	1
positive regulation of hepatic stellate cell proliferation (GO:1904899)	2	1	0.03	+	34.55	0.0422	1
regulation of hepatic stellate cell proliferation (GO:1904897)	2	1	0.03	+	34.55	0.0422	1
9-cis-retinoic acid metabolic process (GO:0042905)	2	1	0.03	+	34.55	0.0422	1
9-cis-retinoic acid biosynthetic process (GO:0042904)	2	1	0.03	+	34.55	0.0422	1
positive regulation of voltage-gated sodium channel activity (GO:1905152)	2	1	0.03	+	34.55	0.0422	1
biotin import across plasma membrane (GO:1905135)	2	1	0.03	+	34.55	0.0422	1
regulation of axon diameter (GO:0031133)	2	1	0.03	+	34.55	0.0422	1
nitrate transmembrane transport (GO:0015706)	2	1	0.03	+	34.55	0.0422	1
negative regulation of cardiac epithelial to mesenchymal transition (GO:0062044)	2	1	0.03	+	34.55	0.0422	1
negative regulation of potassium ion export across plasma membrane (GO:1903765)	2	1	0.03	+	34.55	0.0422	1
cytolysis (GO:0019835)	2	1	0.03	+	34.55	0.0422	1
regulation of sebum secreting cell proliferation (GO:1904002)	2	1	0.03	+	34.55	0.0422	1
pilomotor reflex (GO:0097195)	2	1	0.03	+	34.55	0.0422	1
alveolar secondary septum development (GO:0061144)	2	1	0.03	+	34.55	0.0422	1
corticospinal neuron axon guidance (GO:0021966)	2	1	0.03	+	34.55	0.0422	1
positive regulation of phospholipid catabolic process (GO:0060697)	2	1	0.03	+	34.55	0.0422	1
type B pancreatic cell apoptotic process (GO:0097050)	2	1	0.03	+	34.55	0.0422	1
mesodermal cell fate determination (GO:0007500)	2	1	0.03	+	34.55	0.0422	1
oligodendrocyte cell fate commitment (GO:0021779)	3	1	0.04	+	23.04	0.0559	1
oligodendrocyte cell fate specification (GO:0021778)	3	1	0.04	+	23.04	0.0559	1
tryptophan catabolic process to kynurenine (GO:0019441)	3	1	0.04	+	23.04	0.0559	1
acrosomal vesicle exocytosis (GO:0060478)	3	1	0.04	+	23.04	0.0559	1
negative regulation of satellite cell differentiation (GO:1902725)	3	1	0.04	+	23.04	0.0559	1
negative regulation of skeletal muscle satellite cell proliferation (GO:1902723)	3	1	0.04	+	23.04	0.0559	1
nitrobenzene metabolic process (GO:0018916)	3	1	0.04	+	23.04	0.0559	1
negative regulation of integrin activation (GO:0033624)	3	1	0.04	+	23.04	0.0559	1
zinc export across plasma membrane (GO:0140882)	3	1	0.04	+	23.04	0.0559	1
positive regulation of testosterone secretion (GO:2000845)	3	1	0.04	+	23.04	0.0559	1
regulation of testosterone secretion (GO:2000843)	3	1	0.04	+	23.04	0.0559	1
regulation of cytokine activity (GO:0060300)	3	1	0.04	+	23.04	0.0559	1
rhombomere morphogenesis (GO:0021593)	3	1	0.04	+	23.04	0.0559	1
citrulline biosynthetic process (GO:0019240)	3	1	0.04	+	23.04	0.0559	1
epithalamus development (GO:0021538)	3	1	0.04	+	23.04	0.0559	1
pattern specification involved in metanephros development (GO:0072268)	3	1	0.04	+	23.04	0.0559	1
positive regulation of nephron tubule epithelial cell differentiation (GO:2000768)	3	1	0.04	+	23.04	0.0559	1
negative regulation of cell proliferation involved in contact inhibition (GO:0060244)	3	1	0.04	+	23.04	0.0559	1
positive regulation of cardiac muscle myoblast proliferation (GO:0110024)	3	1	0.04	+	23.04	0.0559	1
regulation of cardiac muscle myoblast proliferation (GO:0110022)	3	1	0.04	+	23.04	0.0559	1
trophectodermal cell proliferation (GO:0001834)	3	1	0.04	+	23.04	0.0559	1
triglyceride mobilization (GO:0006642)	3	1	0.04	+	23.04	0.0559	1
plasmacytoid dendritic cell activation (GO:0002270)	3	1	0.04	+	23.04	0.0559	1
short-term synaptic potentiation (GO:1990926)	3	1	0.04	+	23.04	0.0559	1
negative regulation of skeletal muscle cell differentiation (GO:2001015)	3	1	0.04	+	23.04	0.0559	1
specification of nephron tubule identity (GO:0072081)	3	1	0.04	+	23.04	0.0559	1
circadian temperature homeostasis (GO:0060086)	3	1	0.04	+	23.04	0.0559	1
proximal/distal pattern formation involved in nephron development (GO:0072047)	3	1	0.04	+	23.04	0.0559	1
positive regulation of ATPase-coupled calcium transmembrane transporter activity (GO:1901896)	3	1	0.04	+	23.04	0.0559	1
regulation of ATPase-coupled calcium transmembrane transporter activity (GO:1901894)	3	1	0.04	+	23.04	0.0559	1
cellular response to heparin (GO:0071504)	3	1	0.04	+	23.04	0.0559	1
response to Gram-positive bacterium (GO:0140459)	3	1	0.04	+	23.04	0.0559	1
regulation of eosinophil migration (GO:2000416)	3	1	0.04	+	23.04	0.0559	1
cellular response to cycloheximide (GO:0071409)	3	1	0.04	+	23.04	0.0559	1
cellular response to oleic acid (GO:0071400)	3	1	0.04	+	23.04	0.0559	1
conditioned place preference (GO:1990708)	3	1	0.04	+	23.04	0.0559	1
negative regulation of chemokine (C-X-C motif) ligand 2 production (GO:2000342)	3	1	0.04	+	23.04	0.0559	1
calcium ion export (GO:1901660)	3	1	0.04	+	23.04	0.0559	1
positive regulation of synaptic vesicle membrane organization (GO:1901634)	3	1	0.04	+	23.04	0.0559	1
cellular response to ammonium ion (GO:0071242)	3	1	0.04	+	23.04	0.0559	1
D-aspartate import across plasma membrane (GO:0070779)	3	1	0.04	+	23.04	0.0559	1
D-aspartate transport (GO:0070777)	3	1	0.04	+	23.04	0.0559	1
regulation of progesterone biosynthetic process (GO:2000182)	3	1	0.04	+	23.04	0.0559	1
AMP catabolic process (GO:0006196)	3	1	0.04	+	23.04	0.0559	1
calcium-dependent activation of synaptic vesicle fusion (GO:0099502)	3	1	0.04	+	23.04	0.0559	1
keratinocyte migration (GO:0051546)	3	1	0.04	+	23.04	0.0559	1
pyridoxine transport (GO:0031923)	3	1	0.04	+	23.04	0.0559	1
vitamin B6 transport (GO:0031919)	3	1	0.04	+	23.04	0.0559	1
regulation of arachidonic acid secretion (GO:0090237)	3	1	0.04	+	23.04	0.0559	1
regulation of chorionic trophoblast cell proliferation (GO:1901382)	3	1	0.04	+	23.04	0.0559	1
regulation of atrial cardiac muscle cell action potential (GO:0098910)	3	1	0.04	+	23.04	0.0559	1
detoxification of nitrogen compound (GO:0051410)	3	1	0.04	+	23.04	0.0559	1
positive regulation of MAPKKK cascade by fibroblast growth factor receptor signaling pathway (GO:0090080)	3	1	0.04	+	23.04	0.0559	1
cellular detoxification of nitrogen compound (GO:0070458)	3	1	0.04	+	23.04	0.0559	1
regulation of blastocyst development (GO:0120222)	3	1	0.04	+	23.04	0.0559	1
regulation of asymmetric cell division (GO:0009786)	3	1	0.04	+	23.04	0.0559	1
positive regulation of synaptic vesicle fusion to presynaptic active zone membrane (GO:0031632)	3	1	0.04	+	23.04	0.0559	1
deltoid tuberosity development (GO:0035993)	3	1	0.04	+	23.04	0.0559	1
regulation of leukocyte adhesion to arterial endothelial cell (GO:1904997)	3	1	0.04	+	23.04	0.0559	1
response to bleomycin (GO:1904975)	3	1	0.04	+	23.04	0.0559	1
positive regulation of core promoter binding (GO:1904798)	3	1	0.04	+	23.04	0.0559	1
C-terminal protein deglutamylation (GO:0035609)	3	1	0.04	+	23.04	0.0559	1
regulation of membrane repolarization during ventricular cardiac muscle cell action potential (GO:1905024)	3	1	0.04	+	23.04	0.0559	1
positive regulation of cell fate specification (GO:0042660)	3	1	0.04	+	23.04	0.0559	1
biotin transport (GO:0015878)	3	1	0.04	+	23.04	0.0559	1
atrial cardiac muscle tissue morphogenesis (GO:0055009)	3	1	0.04	+	23.04	0.0559	1
amylin receptor signaling pathway (GO:0097647)	3	1	0.04	+	23.04	0.0559	1
negative regulation of peroxisome proliferator activated receptor signaling pathway (GO:0035359)	3	1	0.04	+	23.04	0.0559	1
membrane depolarization during Purkinje myocyte cell action potential (GO:0086047)	3	1	0.04	+	23.04	0.0559	1
Purkinje myocyte action potential (GO:0086017)	3	1	0.04	+	23.04	0.0559	1
receptor-mediated virion attachment to host cell (GO:0046813)	3	1	0.04	+	23.04	0.0559	1
negative regulation of triglyceride catabolic process (GO:0010897)	3	1	0.04	+	23.04	0.0559	1
basal dendrite arborization (GO:0150020)	3	1	0.04	+	23.04	0.0559	1
basal dendrite morphogenesis (GO:0150019)	3	1	0.04	+	23.04	0.0559	1
basal dendrite development (GO:0150018)	3	1	0.04	+	23.04	0.0559	1
negative regulation of extracellular matrix disassembly (GO:0010716)	3	1	0.04	+	23.04	0.0559	1
apoptotic process involved in luteolysis (GO:0061364)	3	1	0.04	+	23.04	0.0559	1
termination of signal transduction (GO:0023021)	3	1	0.04	+	23.04	0.0559	1
neural plate anterior/posterior regionalization (GO:0021999)	3	1	0.04	+	23.04	0.0559	1
habenula development (GO:0021986)	3	1	0.04	+	23.04	0.0559	1
ureteric bud formation (GO:0060676)	3	1	0.04	+	23.04	0.0559	1
'de novo' NAD biosynthetic process from tryptophan (GO:0034354)	3	1	0.04	+	23.04	0.0559	1
skeletal muscle satellite cell activation (GO:0014719)	3	1	0.04	+	23.04	0.0559	1
olfactory bulb mitral cell layer development (GO:0061034)	3	1	0.04	+	23.04	0.0559	1
prostatic bud formation (GO:0060513)	3	1	0.04	+	23.04	0.0559	1
regulation of chronic inflammatory response (GO:0002676)	4	1	0.06	+	17.28	0.0693	1
response to oleic acid (GO:0034201)	4	1	0.06	+	17.28	0.0693	1
club cell differentiation (GO:0060486)	4	1	0.06	+	17.28	0.0693	1
thiamine transmembrane transport (GO:0071934)	4	1	0.06	+	17.28	0.0693	1
positive regulation of melanocyte differentiation (GO:0045636)	4	1	0.06	+	17.28	0.0693	1
response to ammonium ion (GO:0060359)	4	1	0.06	+	17.28	0.0693	1
response to hydroxyisoflavone (GO:0033594)	4	1	0.06	+	17.28	0.0693	1
response to cobalamin (GO:0033590)	4	1	0.06	+	17.28	0.0693	1
germinal center B cell differentiation (GO:0002314)	4	1	0.06	+	17.28	0.0693	1
NK T cell differentiation (GO:0001865)	4	1	0.06	+	17.28	0.0693	1
phosphatidylserine biosynthetic process (GO:0006659)	4	1	0.06	+	17.28	0.0693	1
protein localization to bicellular tight junction (GO:1902396)	4	1	0.06	+	17.28	0.0693	1
osteoclast proliferation (GO:0002158)	4	1	0.06	+	17.28	0.0693	1
positive regulation of hepatic stellate cell activation (GO:2000491)	4	1	0.06	+	17.28	0.0693	1
response to human chorionic gonadotropin (GO:0044752)	4	1	0.06	+	17.28	0.0693	1
regulation of gamma-aminobutyric acid secretion (GO:0014052)	4	1	0.06	+	17.28	0.0693	1
gamma-aminobutyric acid secretion (GO:0014051)	4	1	0.06	+	17.28	0.0693	1
regulation of timing of anagen (GO:0051884)	4	1	0.06	+	17.28	0.0693	1
extraocular skeletal muscle development (GO:0002074)	4	1	0.06	+	17.28	0.0693	1
peripheral nervous system axon regeneration (GO:0014012)	4	1	0.06	+	17.28	0.0693	1
intermediate filament bundle assembly (GO:0045110)	4	1	0.06	+	17.28	0.0693	1
negative regulation of hair follicle development (GO:0051799)	4	1	0.06	+	17.28	0.0693	1
basement membrane assembly (GO:0070831)	4	1	0.06	+	17.28	0.0693	1
formation of anatomical boundary (GO:0048859)	4	1	0.06	+	17.28	0.0693	1
negative regulation of phospholipid biosynthetic process (GO:0071072)	4	1	0.06	+	17.28	0.0693	1
positive regulation of glomerulus development (GO:0090193)	4	1	0.06	+	17.28	0.0693	1
regulation of membrane depolarization during action potential (GO:0098902)	4	1	0.06	+	17.28	0.0693	1
IMP salvage (GO:0032264)	4	1	0.06	+	17.28	0.0693	1
negative regulation of trophoblast cell migration (GO:1901164)	4	1	0.06	+	17.28	0.0693	1
G1 to G0 transition involved in cell differentiation (GO:0070315)	4	1	0.06	+	17.28	0.0693	1
myofibroblast differentiation (GO:0036446)	4	1	0.06	+	17.28	0.0693	1
positive regulation of endodeoxyribonuclease activity (GO:0032079)	4	1	0.06	+	17.28	0.0693	1
cardiolipin acyl-chain remodeling (GO:0035965)	4	1	0.06	+	17.28	0.0693	1
retinal cell apoptotic process (GO:1990009)	4	1	0.06	+	17.28	0.0693	1
oviduct epithelium development (GO:0035846)	4	1	0.06	+	17.28	0.0693	1
ureter maturation (GO:0035799)	4	1	0.06	+	17.28	0.0693	1
regulation of core promoter binding (GO:1904796)	4	1	0.06	+	17.28	0.0693	1
protein deglutamylation (GO:0035608)	4	1	0.06	+	17.28	0.0693	1
regulation of membrane repolarization during cardiac muscle cell action potential (GO:1905031)	4	1	0.06	+	17.28	0.0693	1
thiamine transport (GO:0015888)	4	1	0.06	+	17.28	0.0693	1
guanine transport (GO:0015854)	4	1	0.06	+	17.28	0.0693	1
ketone body biosynthetic process (GO:0046951)	4	1	0.06	+	17.28	0.0693	1
hypoxanthine transport (GO:0035344)	4	1	0.06	+	17.28	0.0693	1
sympathetic neuron projection guidance (GO:0097491)	4	1	0.06	+	17.28	0.0693	1
regulation of transcription from RNA polymerase II promoter in response to hypoxia (GO:0061418)	4	1	0.06	+	17.28	0.0693	1
guanine transmembrane transport (GO:1903716)	4	1	0.06	+	17.28	0.0693	1
'de novo' NAD biosynthetic process (GO:0034627)	4	1	0.06	+	17.28	0.0693	1
positive regulation of wound healing, spreading of epidermal cells (GO:1903691)	4	1	0.06	+	17.28	0.0693	1
neural plate regionalization (GO:0060897)	4	1	0.06	+	17.28	0.0693	1
positive regulation of collagen fibril organization (GO:1904028)	4	1	0.06	+	17.28	0.0693	1
negative regulation of skeletal muscle cell proliferation (GO:0014859)	4	1	0.06	+	17.28	0.0693	1
urinary bladder smooth muscle contraction (GO:0014832)	4	1	0.06	+	17.28	0.0693	1
regulation of skeletal muscle contraction by regulation of release of sequestered calcium ion (GO:0014809)	4	1	0.06	+	17.28	0.0693	1
hindbrain tangential cell migration (GO:0021934)	4	1	0.06	+	17.28	0.0693	1
commitment of neuronal cell to specific neuron type in forebrain (GO:0021902)	4	1	0.06	+	17.28	0.0693	1
left ventricular cardiac muscle tissue morphogenesis (GO:0003220)	4	1	0.06	+	17.28	0.0693	1
COP9 signalosome assembly (GO:0010387)	4	1	0.06	+	17.28	0.0693	1
establishment of blood-nerve barrier (GO:0008065)	4	1	0.06	+	17.28	0.0693	1
positive regulation of T cell tolerance induction (GO:0002666)	5	1	0.07	+	13.82	0.0826	1
cerebral cortex regionalization (GO:0021796)	5	1	0.07	+	13.82	0.0826	1
glial cell fate specification (GO:0021780)	5	1	0.07	+	13.82	0.0826	1
mitochondrial large ribosomal subunit assembly (GO:1902775)	5	1	0.07	+	13.82	0.0826	1
embryonic body morphogenesis (GO:0010172)	5	1	0.07	+	13.82	0.0826	1
negative regulation of megakaryocyte differentiation (GO:0045653)	5	1	0.07	+	13.82	0.0826	1
regulation of melanocyte differentiation (GO:0045634)	5	1	0.07	+	13.82	0.0826	1
trigeminal nerve structural organization (GO:0021637)	5	1	0.07	+	13.82	0.0826	1
trigeminal nerve morphogenesis (GO:0021636)	5	1	0.07	+	13.82	0.0826	1
regulation of blood vessel remodeling (GO:0060312)	5	1	0.07	+	13.82	0.0826	1
protein localization to adherens junction (GO:0071896)	5	1	0.07	+	13.82	0.0826	1
interkinetic nuclear migration (GO:0022027)	5	1	0.07	+	13.82	0.0826	1
vitamin A metabolic process (GO:0006776)	5	1	0.07	+	13.82	0.0826	1
adenylate cyclase-activating dopamine receptor signaling pathway (GO:0007191)	5	1	0.07	+	13.82	0.0826	1
mesonephric tubule formation (GO:0072172)	5	1	0.07	+	13.82	0.0826	1
neural plate morphogenesis (GO:0001839)	5	1	0.07	+	13.82	0.0826	1
positive regulation of glomerular mesangial cell proliferation (GO:0072126)	5	1	0.07	+	13.82	0.0826	1
negative regulation of transforming growth factor beta1 production (GO:0032911)	5	1	0.07	+	13.82	0.0826	1
virion attachment to host cell (GO:0019062)	5	1	0.07	+	13.82	0.0826	1
oviduct development (GO:0060066)	5	1	0.07	+	13.82	0.0826	1
tryptophan catabolic process (GO:0006569)	5	1	0.07	+	13.82	0.0826	1
lacrimal gland development (GO:0032808)	5	1	0.07	+	13.82	0.0826	1
asparagine metabolic process (GO:0006528)	5	1	0.07	+	13.82	0.0826	1
response to heparin (GO:0071503)	5	1	0.07	+	13.82	0.0826	1
regulation of hepatic stellate cell activation (GO:2000489)	5	1	0.07	+	13.82	0.0826	1
positive regulation of glutamate secretion (GO:0014049)	5	1	0.07	+	13.82	0.0826	1
positive regulation of ceramide biosynthetic process (GO:2000304)	5	1	0.07	+	13.82	0.0826	1
relaxation of smooth muscle (GO:0044557)	5	1	0.07	+	13.82	0.0826	1
glucose import in response to insulin stimulus (GO:0044381)	5	1	0.07	+	13.82	0.0826	1
clearance of foreign intracellular DNA (GO:0044355)	5	1	0.07	+	13.82	0.0826	1
lipid transport across blood-brain barrier (GO:1990379)	5	1	0.07	+	13.82	0.0826	1
positive regulation of transforming growth factor beta activation (GO:1901390)	5	1	0.07	+	13.82	0.0826	1
response to cortisol (GO:0051414)	5	1	0.07	+	13.82	0.0826	1
regulation of glomerulus development (GO:0090192)	5	1	0.07	+	13.82	0.0826	1
positive regulation of sphingolipid biosynthetic process (GO:0090154)	5	1	0.07	+	13.82	0.0826	1
positive regulation of blood-brain barrier permeability (GO:1905605)	5	1	0.07	+	13.82	0.0826	1
serotonergic neuron axon guidance (GO:0036515)	5	1	0.07	+	13.82	0.0826	1
neural crest cell migration involved in autonomic nervous system development (GO:1901166)	5	1	0.07	+	13.82	0.0826	1
positive regulation of deoxyribonuclease activity (GO:0032077)	5	1	0.07	+	13.82	0.0826	1
response to nematode (GO:0009624)	5	1	0.07	+	13.82	0.0826	1
clearance of foreign intracellular nucleic acids (GO:0099046)	5	1	0.07	+	13.82	0.0826	1
D-amino acid transport (GO:0042940)	5	1	0.07	+	13.82	0.0826	1
purine nucleobase transmembrane transport (GO:1904823)	5	1	0.07	+	13.82	0.0826	1
regulation of myofibroblast differentiation (GO:1904760)	5	1	0.07	+	13.82	0.0826	1
regulation of voltage-gated sodium channel activity (GO:1905150)	5	1	0.07	+	13.82	0.0826	1
thiamine-containing compound biosynthetic process (GO:0042724)	5	1	0.07	+	13.82	0.0826	1
thiamine-containing compound metabolic process (GO:0042723)	5	1	0.07	+	13.82	0.0826	1
cellular response to erythropoietin (GO:0036018)	5	1	0.07	+	13.82	0.0826	1
response to erythropoietin (GO:0036017)	5	1	0.07	+	13.82	0.0826	1
thiamine diphosphate biosynthetic process (GO:0009229)	5	1	0.07	+	13.82	0.0826	1
calcitonin family receptor signaling pathway (GO:0097646)	5	1	0.07	+	13.82	0.0826	1
Roundabout signaling pathway (GO:0035385)	5	1	0.07	+	13.82	0.0826	1
indole-containing compound catabolic process (GO:0042436)	5	1	0.07	+	13.82	0.0826	1
peristalsis (GO:0030432)	5	1	0.07	+	13.82	0.0826	1
sympathetic neuron projection extension (GO:0097490)	5	1	0.07	+	13.82	0.0826	1
thiamine diphosphate metabolic process (GO:0042357)	5	1	0.07	+	13.82	0.0826	1
post-embryonic hemopoiesis (GO:0035166)	5	1	0.07	+	13.82	0.0826	1
negative regulation of phospholipid metabolic process (GO:1903726)	5	1	0.07	+	13.82	0.0826	1
embryonic heart tube left/right pattern formation (GO:0060971)	5	1	0.07	+	13.82	0.0826	1
cardiac vascular smooth muscle cell differentiation (GO:0060947)	5	1	0.07	+	13.82	0.0826	1
cornea development in camera-type eye (GO:0061303)	5	1	0.07	+	13.82	0.0826	1
insulin processing (GO:0030070)	5	1	0.07	+	13.82	0.0826	1
positive regulation of cell fate commitment (GO:0010455)	5	1	0.07	+	13.82	0.0826	1
phototransduction, visible light (GO:0007603)	5	1	0.07	+	13.82	0.0826	1
regulation of antimicrobial humoral response (GO:0002759)	5	1	0.07	+	13.82	0.0826	1
forebrain neuron fate commitment (GO:0021877)	5	1	0.07	+	13.82	0.0826	1
response to phenylpropanoid (GO:0080184)	5	1	0.07	+	13.82	0.0826	1
type II pneumocyte differentiation (GO:0060510)	5	1	0.07	+	13.82	0.0826	1
negative regulation of cellular extravasation (GO:0002692)	5	1	0.07	+	13.82	0.0826	1
branchiomotor neuron axon guidance (GO:0021785)	6	1	0.09	+	11.52	0.0957	1
negative regulation of heterotypic cell-cell adhesion (GO:0034115)	6	1	0.09	+	11.52	0.0957	1
cell-cell adhesion mediated by integrin (GO:0033631)	6	1	0.09	+	11.52	0.0957	1
positive regulation of integrin activation (GO:0033625)	6	1	0.09	+	11.52	0.0957	1
optic nerve morphogenesis (GO:0021631)	6	1	0.09	+	11.52	0.0957	1
plus-end-directed vesicle transport along microtubule (GO:0072383)	6	1	0.09	+	11.52	0.0957	1
rhombomere development (GO:0021546)	6	1	0.09	+	11.52	0.0957	1
G protein-coupled glutamate receptor signaling pathway (GO:0007216)	6	1	0.09	+	11.52	0.0957	1
positive regulation of epithelial cell differentiation involved in kidney development (GO:2000698)	6	1	0.09	+	11.52	0.0957	1
renal system pattern specification (GO:0072048)	6	1	0.09	+	11.52	0.0957	1
retinoic acid biosynthetic process (GO:0002138)	6	1	0.09	+	11.52	0.0957	1
gastric acid secretion (GO:0001696)	6	1	0.09	+	11.52	0.0957	1
negative regulation of delayed rectifier potassium channel activity (GO:1902260)	6	1	0.09	+	11.52	0.0957	1
cellular response to hydroperoxide (GO:0071447)	6	1	0.09	+	11.52	0.0957	1
luteolysis (GO:0001554)	6	1	0.09	+	11.52	0.0957	1
adhesion of symbiont to host cell (GO:0044650)	6	1	0.09	+	11.52	0.0957	1
positive regulation of T cell differentiation in thymus (GO:0033089)	6	1	0.09	+	11.52	0.0957	1
ventricular cardiac muscle cell membrane repolarization (GO:0099625)	6	1	0.09	+	11.52	0.0957	1
negative regulation of fatty acid beta-oxidation (GO:0031999)	6	1	0.09	+	11.52	0.0957	1
negative regulation of filopodium assembly (GO:0051490)	6	1	0.09	+	11.52	0.0957	1
negative regulation of cytosolic calcium ion concentration (GO:0051481)	6	1	0.09	+	11.52	0.0957	1
membrane repolarization during ventricular cardiac muscle cell action potential (GO:0098915)	6	1	0.09	+	11.52	0.0957	1
regulation of cell-cell adhesion involved in gastrulation (GO:0070587)	6	1	0.09	+	11.52	0.0957	1
positive regulation of pigment cell differentiation (GO:0050942)	6	1	0.09	+	11.52	0.0957	1
positive regulation of heat generation (GO:0031652)	6	1	0.09	+	11.52	0.0957	1
negative regulation of membrane protein ectodomain proteolysis (GO:0051045)	6	1	0.09	+	11.52	0.0957	1
positive regulation of urine volume (GO:0035810)	6	1	0.09	+	11.52	0.0957	1
negative regulation of chemokine-mediated signaling pathway (GO:0070100)	6	1	0.09	+	11.52	0.0957	1
positive regulation of protein localization to nucleolus (GO:1904751)	6	1	0.09	+	11.52	0.0957	1
establishment of left/right asymmetry (GO:0061966)	6	1	0.09	+	11.52	0.0957	1
sodium-independent organic anion transport (GO:0043252)	6	1	0.09	+	11.52	0.0957	1
citrulline metabolic process (GO:0000052)	6	1	0.09	+	11.52	0.0957	1
post-embryonic camera-type eye development (GO:0031077)	6	1	0.09	+	11.52	0.0957	1
adenine transport (GO:0015853)	6	1	0.09	+	11.52	0.0957	1
positive regulation of hemoglobin biosynthetic process (GO:0046985)	6	1	0.09	+	11.52	0.0957	1
response to sodium arsenite (GO:1903935)	6	1	0.09	+	11.52	0.0957	1
prostaglandin transport (GO:0015732)	6	1	0.09	+	11.52	0.0957	1
response to cycloheximide (GO:0046898)	6	1	0.09	+	11.52	0.0957	1
ethanolamine-containing compound metabolic process (GO:0042439)	6	1	0.09	+	11.52	0.0957	1
catecholamine catabolic process (GO:0042424)	6	1	0.09	+	11.52	0.0957	1
dopamine catabolic process (GO:0042420)	6	1	0.09	+	11.52	0.0957	1
sialylation (GO:0097503)	6	1	0.09	+	11.52	0.0957	1
neural plate pattern specification (GO:0060896)	6	1	0.09	+	11.52	0.0957	1
regulation of collagen fibril organization (GO:1904026)	6	1	0.09	+	11.52	0.0957	1
release of sequestered calcium ion into cytosol by endoplasmic reticulum (GO:1903514)	6	1	0.09	+	11.52	0.0957	1
mammary gland branching involved in pregnancy (GO:0060745)	6	1	0.09	+	11.52	0.0957	1
urinary tract smooth muscle contraction (GO:0014848)	6	1	0.09	+	11.52	0.0957	1
release of sequestered calcium ion into cytosol by sarcoplasmic reticulum (GO:0014808)	6	1	0.09	+	11.52	0.0957	1
catechol-containing compound catabolic process (GO:0019614)	6	1	0.09	+	11.52	0.0957	1
regulation of phospholipid catabolic process (GO:0060696)	6	1	0.09	+	11.52	0.0957	1
cardiac neural crest cell migration involved in outflow tract morphogenesis (GO:0003253)	6	1	0.09	+	11.52	0.0957	1
adherens junction maintenance (GO:0034334)	6	1	0.09	+	11.52	0.0957	1
regulation of skeletal muscle contraction by calcium ion signaling (GO:0014722)	6	1	0.09	+	11.52	0.0957	1
regulation of phospholipid translocation (GO:0061091)	6	1	0.09	+	11.52	0.0957	1
pattern specification involved in kidney development (GO:0061004)	6	1	0.09	+	11.52	0.0957	1
morphogenesis of an epithelial bud (GO:0060572)	6	1	0.09	+	11.52	0.0957	1
forebrain dorsal/ventral pattern formation (GO:0021798)	7	1	0.1	+	9.87	0.109	1
regulation of cell-cell adhesion mediated by integrin (GO:0033632)	7	1	0.1	+	9.87	0.109	1
phenol-containing compound catabolic process (GO:0019336)	7	1	0.1	+	9.87	0.109	1
plus-end-directed organelle transport along microtubule (GO:0072386)	7	1	0.1	+	9.87	0.109	1
facial nerve structural organization (GO:0021612)	7	1	0.1	+	9.87	0.109	1
regulation of atrial cardiac muscle cell membrane depolarization (GO:0060371)	7	1	0.1	+	9.87	0.109	1
positive regulation of ryanodine-sensitive calcium-release channel activity (GO:0060316)	7	1	0.1	+	9.87	0.109	1
glomerular mesangium development (GO:0072109)	7	1	0.1	+	9.87	0.109	1
immunological synapse formation (GO:0001771)	7	1	0.1	+	9.87	0.109	1
tryptophan metabolic process (GO:0006568)	7	1	0.1	+	9.87	0.109	1
adiponectin-activated signaling pathway (GO:0033211)	7	1	0.1	+	9.87	0.109	1
ketone body metabolic process (GO:1902224)	7	1	0.1	+	9.87	0.109	1
positive regulation of cell proliferation involved in kidney development (GO:1901724)	7	1	0.1	+	9.87	0.109	1
purine ribonucleotide salvage (GO:0106380)	7	1	0.1	+	9.87	0.109	1
regulation of mitochondrial mRNA stability (GO:0044528)	7	1	0.1	+	9.87	0.109	1
'de novo' pyrimidine nucleobase biosynthetic process (GO:0006207)	7	1	0.1	+	9.87	0.109	1
regulation of hair follicle maturation (GO:0048819)	7	1	0.1	+	9.87	0.109	1
adhesion of symbiont to host (GO:0044406)	7	1	0.1	+	9.87	0.109	1
regulation of presynaptic cytosolic calcium ion concentration (GO:0099509)	7	1	0.1	+	9.87	0.109	1
sebaceous gland development (GO:0048733)	7	1	0.1	+	9.87	0.109	1
regulation of membrane repolarization during action potential (GO:0098903)	7	1	0.1	+	9.87	0.109	1
positive regulation of kidney development (GO:0090184)	7	1	0.1	+	9.87	0.109	1
neuron fate determination (GO:0048664)	7	1	0.1	+	9.87	0.109	1
regulation of pigment cell differentiation (GO:0050932)	7	1	0.1	+	9.87	0.109	1
DNA cytosine deamination (GO:0070383)	7	1	0.1	+	9.87	0.109	1
positive regulation of nuclease activity (GO:0032075)	7	1	0.1	+	9.87	0.109	1
regulation of endodeoxyribonuclease activity (GO:0032071)	7	1	0.1	+	9.87	0.109	1
hepoxilin biosynthetic process (GO:0051122)	7	1	0.1	+	9.87	0.109	1
hepoxilin metabolic process (GO:0051121)	7	1	0.1	+	9.87	0.109	1
positive regulation of isotype switching to IgG isotypes (GO:0048304)	7	1	0.1	+	9.87	0.109	1
learned vocalization behavior or vocal learning (GO:0098598)	7	1	0.1	+	9.87	0.109	1
kynurenine metabolic process (GO:0070189)	7	1	0.1	+	9.87	0.109	1
positive regulation of vesicle fusion (GO:0031340)	7	1	0.1	+	9.87	0.109	1
regulation of chemokine-mediated signaling pathway (GO:0070099)	7	1	0.1	+	9.87	0.109	1
purine ribonucleoside monophosphate catabolic process (GO:0009169)	7	1	0.1	+	9.87	0.109	1
purine nucleoside monophosphate catabolic process (GO:0009128)	7	1	0.1	+	9.87	0.109	1
cellular ketone body metabolic process (GO:0046950)	7	1	0.1	+	9.87	0.109	1
pharyngeal arch artery morphogenesis (GO:0061626)	7	1	0.1	+	9.87	0.109	1
positive regulation of hormone biosynthetic process (GO:0046886)	7	1	0.1	+	9.87	0.109	1
iodide transport (GO:0015705)	7	1	0.1	+	9.87	0.109	1
regulation of triglyceride catabolic process (GO:0010896)	7	1	0.1	+	9.87	0.109	1
positive regulation of sequestering of triglyceride (GO:0010890)	7	1	0.1	+	9.87	0.109	1
diterpenoid biosynthetic process (GO:0016102)	7	1	0.1	+	9.87	0.109	1
sympathetic ganglion development (GO:0061549)	7	1	0.1	+	9.87	0.109	1
negative regulation of voltage-gated potassium channel activity (GO:1903817)	7	1	0.1	+	9.87	0.109	1
regulation of potassium ion export across plasma membrane (GO:1903764)	7	1	0.1	+	9.87	0.109	1
neutrophil differentiation (GO:0030223)	7	1	0.1	+	9.87	0.109	1
phasic smooth muscle contraction (GO:0014821)	7	1	0.1	+	9.87	0.109	1
lung secretory cell differentiation (GO:0061140)	7	1	0.1	+	9.87	0.109	1
corticospinal tract morphogenesis (GO:0021957)	7	1	0.1	+	9.87	0.109	1
lateral sprouting from an epithelium (GO:0060601)	7	1	0.1	+	9.87	0.109	1
Toll signaling pathway (GO:0008063)	7	1	0.1	+	9.87	0.109	1
negative regulation of systemic arterial blood pressure (GO:0003085)	15	2	0.22	+	9.21	0.0239	1
calcium-mediated signaling using intracellular calcium source (GO:0035584)	15	2	0.22	+	9.21	0.0239	1
chloride ion homeostasis (GO:0055064)	15	2	0.22	+	9.21	0.0239	1
membrane depolarization during cardiac muscle cell action potential (GO:0086012)	15	2	0.22	+	9.21	0.0239	1
positive regulation of sprouting angiogenesis (GO:1903672)	15	2	0.22	+	9.21	0.0239	1
response to glucagon (GO:0033762)	16	2	0.23	+	8.64	0.0267	1
polyol catabolic process (GO:0046174)	8	1	0.12	+	8.64	0.121	1
axonogenesis involved in innervation (GO:0060385)	8	1	0.12	+	8.64	0.121	1
negative regulation of ryanodine-sensitive calcium-release channel activity (GO:0060315)	8	1	0.12	+	8.64	0.121	1
regulation of ventricular cardiac muscle cell membrane repolarization (GO:0060307)	16	2	0.23	+	8.64	0.0267	1
trigeminal nerve development (GO:0021559)	8	1	0.12	+	8.64	0.121	1
contact inhibition (GO:0060242)	8	1	0.12	+	8.64	0.121	1
defense response to tumor cell (GO:0002357)	8	1	0.12	+	8.64	0.121	1
negative regulation of lipase activity (GO:0060192)	8	1	0.12	+	8.64	0.121	1
regulation of glomerular mesangial cell proliferation (GO:0072124)	8	1	0.12	+	8.64	0.121	1
receptor-mediated endocytosis of virus by host cell (GO:0019065)	8	1	0.12	+	8.64	0.121	1
loop of Henle development (GO:0072070)	8	1	0.12	+	8.64	0.121	1
indolalkylamine metabolic process (GO:0006586)	8	1	0.12	+	8.64	0.121	1
cellular response to laminar fluid shear stress (GO:0071499)	8	1	0.12	+	8.64	0.121	1
regulation of glutamate secretion (GO:0014048)	8	1	0.12	+	8.64	0.121	1
T-helper 2 cell differentiation (GO:0045064)	8	1	0.12	+	8.64	0.121	1
regulation of cell projection size (GO:0032536)	8	1	0.12	+	8.64	0.121	1
negative regulation of platelet aggregation (GO:0090331)	8	1	0.12	+	8.64	0.121	1
dendrite arborization (GO:0140059)	8	1	0.12	+	8.64	0.121	1
positive regulation of triglyceride metabolic process (GO:0090208)	16	2	0.23	+	8.64	0.0267	1
negative regulation of astrocyte differentiation (GO:0048712)	8	1	0.12	+	8.64	0.121	1
positive regulation of icosanoid secretion (GO:0032305)	8	1	0.12	+	8.64	0.121	1
detection of temperature stimulus involved in sensory perception (GO:0050961)	16	2	0.23	+	8.64	0.0267	1
regulation of protein kinase C signaling (GO:0090036)	16	2	0.23	+	8.64	0.0267	1
regulation of heat generation (GO:0031650)	8	1	0.12	+	8.64	0.121	1
thyroid hormone transport (GO:0070327)	8	1	0.12	+	8.64	0.121	1
negative regulation of retinoic acid receptor signaling pathway (GO:0048387)	8	1	0.12	+	8.64	0.121	1
protein homotrimerization (GO:0070207)	8	1	0.12	+	8.64	0.121	1
axial mesoderm development (GO:0048318)	8	1	0.12	+	8.64	0.121	1
cytidine to uridine editing (GO:0016554)	8	1	0.12	+	8.64	0.121	1
positive regulation of developmental pigmentation (GO:0048087)	8	1	0.12	+	8.64	0.121	1
intracellular chloride ion homeostasis (GO:0030644)	8	1	0.12	+	8.64	0.121	1
negative regulation of receptor binding (GO:1900121)	8	1	0.12	+	8.64	0.121	1
regulation of hemoglobin biosynthetic process (GO:0046984)	8	1	0.12	+	8.64	0.121	1
benzene-containing compound metabolic process (GO:0042537)	16	2	0.23	+	8.64	0.0267	1
potassium ion export across plasma membrane (GO:0097623)	8	1	0.12	+	8.64	0.121	1
acid secretion (GO:0046717)	16	2	0.23	+	8.64	0.0267	1
regulation of wound healing, spreading of epidermal cells (GO:1903689)	8	1	0.12	+	8.64	0.121	1
cardiac neural crest cell development involved in outflow tract morphogenesis (GO:0061309)	8	1	0.12	+	8.64	0.121	1
CD40 signaling pathway (GO:0023035)	8	1	0.12	+	8.64	0.121	1
skeletal muscle cell proliferation (GO:0014856)	8	1	0.12	+	8.64	0.121	1
intracellular monoatomic anion homeostasis (GO:0030002)	8	1	0.12	+	8.64	0.121	1
adenohypophysis development (GO:0021984)	8	1	0.12	+	8.64	0.121	1
ventricular compact myocardium morphogenesis (GO:0003223)	8	1	0.12	+	8.64	0.121	1
fat pad development (GO:0060613)	8	1	0.12	+	8.64	0.121	1
positive regulation of alcohol biosynthetic process (GO:1902932)	16	2	0.23	+	8.64	0.0267	1
atrioventricular node development (GO:0003162)	8	1	0.12	+	8.64	0.121	1
membranous septum morphogenesis (GO:0003149)	8	1	0.12	+	8.64	0.121	1
regulation of T cell tolerance induction (GO:0002664)	9	1	0.13	+	7.68	0.134	1
glial cell fate commitment (GO:0021781)	9	1	0.13	+	7.68	0.134	1
nitrogen cycle metabolic process (GO:0071941)	9	1	0.13	+	7.68	0.134	1
facial nerve morphogenesis (GO:0021610)	9	1	0.13	+	7.68	0.134	1
cytidine metabolic process (GO:0046087)	9	1	0.13	+	7.68	0.134	1
purine nucleobase transport (GO:0006863)	9	1	0.13	+	7.68	0.134	1
cellular response to epinephrine stimulus (GO:0071872)	9	1	0.13	+	7.68	0.134	1
positive regulation of extrinsic apoptotic signaling pathway in absence of ligand (GO:2001241)	9	1	0.13	+	7.68	0.134	1
facial nerve development (GO:0021561)	9	1	0.13	+	7.68	0.134	1
nervous system process involved in regulation of systemic arterial blood pressure (GO:0001976)	9	1	0.13	+	7.68	0.134	1
detection of cell density (GO:0060245)	9	1	0.13	+	7.68	0.134	1
neural plate development (GO:0001840)	9	1	0.13	+	7.68	0.134	1
collagen biosynthetic process (GO:0032964)	9	1	0.13	+	7.68	0.134	1
cell proliferation involved in kidney development (GO:0072111)	9	1	0.13	+	7.68	0.134	1
regulation of transforming growth factor beta2 production (GO:0032909)	9	1	0.13	+	7.68	0.134	1
phosphatidylethanolamine biosynthetic process (GO:0006646)	9	1	0.13	+	7.68	0.134	1
tubulin complex assembly (GO:0007021)	9	1	0.13	+	7.68	0.134	1
neurofilament cytoskeleton organization (GO:0060052)	9	1	0.13	+	7.68	0.134	1
negative regulation of cardiac muscle cell proliferation (GO:0060044)	9	1	0.13	+	7.68	0.134	1
netrin-activated signaling pathway (GO:0038007)	9	1	0.13	+	7.68	0.134	1
cellular response to X-ray (GO:0071481)	9	1	0.13	+	7.68	0.134	1
DNA dealkylation involved in DNA repair (GO:0006307)	9	1	0.13	+	7.68	0.134	1
regulation of synaptic vesicle membrane organization (GO:1901632)	9	1	0.13	+	7.68	0.134	1
positive regulation of myoblast proliferation (GO:2000288)	9	1	0.13	+	7.68	0.134	1
cytidine catabolic process (GO:0006216)	9	1	0.13	+	7.68	0.134	1
response to peptidoglycan (GO:0032494)	9	1	0.13	+	7.68	0.134	1
regulation of development, heterochronic (GO:0040034)	9	1	0.13	+	7.68	0.134	1
positive regulation of cell-cell adhesion mediated by cadherin (GO:2000049)	9	1	0.13	+	7.68	0.134	1
cytidine deamination (GO:0009972)	9	1	0.13	+	7.68	0.134	1
response to corticosterone (GO:0051412)	9	1	0.13	+	7.68	0.134	1
sensory perception of temperature stimulus (GO:0050951)	18	2	0.26	+	7.68	0.0325	1
protein kinase C signaling (GO:0070528)	9	1	0.13	+	7.68	0.134	1
regulation of blood-brain barrier permeability (GO:1905603)	9	1	0.13	+	7.68	0.134	1
Peyer's patch development (GO:0048541)	9	1	0.13	+	7.68	0.134	1
mucosa-associated lymphoid tissue development (GO:0048537)	9	1	0.13	+	7.68	0.134	1
regulation of timing of cell differentiation (GO:0048505)	9	1	0.13	+	7.68	0.134	1
L-glutamate import across plasma membrane (GO:0098712)	9	1	0.13	+	7.68	0.134	1
regulation of synaptic vesicle fusion to presynaptic active zone membrane (GO:0031630)	9	1	0.13	+	7.68	0.134	1
regulation of deoxyribonuclease activity (GO:0032070)	9	1	0.13	+	7.68	0.134	1
cardiolipin biosynthetic process (GO:0032049)	9	1	0.13	+	7.68	0.134	1
positive regulation of fatty acid beta-oxidation (GO:0032000)	9	1	0.13	+	7.68	0.134	1
mucus secretion (GO:0070254)	9	1	0.13	+	7.68	0.134	1
TRIF-dependent toll-like receptor signaling pathway (GO:0035666)	9	1	0.13	+	7.68	0.134	1
urea cycle (GO:0000050)	9	1	0.13	+	7.68	0.134	1
ribonucleoside monophosphate catabolic process (GO:0009158)	9	1	0.13	+	7.68	0.134	1
gamma-aminobutyric acid transport (GO:0015812)	9	1	0.13	+	7.68	0.134	1
detection of stimulus involved in sensory perception of pain (GO:0062149)	18	2	0.26	+	7.68	0.0325	1
zinc ion import into organelle (GO:0062111)	9	1	0.13	+	7.68	0.134	1
positive regulation of mitochondrial membrane potential (GO:0010918)	9	1	0.13	+	7.68	0.134	1
aromatic amino acid family catabolic process (GO:0009074)	9	1	0.13	+	7.68	0.134	1
membrane depolarization during action potential (GO:0086010)	18	2	0.26	+	7.68	0.0325	1
retina layer formation (GO:0010842)	18	2	0.26	+	7.68	0.0325	1
positive regulation of protein kinase A signaling (GO:0010739)	9	1	0.13	+	7.68	0.134	1
positive regulation of phospholipid metabolic process (GO:1903727)	9	1	0.13	+	7.68	0.134	1
cardiac muscle cell apoptotic process (GO:0010659)	9	1	0.13	+	7.68	0.134	1
sperm DNA condensation (GO:0035092)	9	1	0.13	+	7.68	0.134	1
pyrimidine nucleobase biosynthetic process (GO:0019856)	9	1	0.13	+	7.68	0.134	1
type 2 immune response (GO:0042092)	9	1	0.13	+	7.68	0.134	1
urea metabolic process (GO:0019627)	9	1	0.13	+	7.68	0.134	1
rostrocaudal neural tube patterning (GO:0021903)	9	1	0.13	+	7.68	0.134	1
negative regulation of glial cell apoptotic process (GO:0034351)	9	1	0.13	+	7.68	0.134	1
oxalate transport (GO:0019532)	9	1	0.13	+	7.68	0.134	1
negative regulation of response to oxidative stress (GO:1902883)	9	1	0.13	+	7.68	0.134	1
regulation of cardiac muscle cell membrane repolarization (GO:0099623)	19	2	0.27	+	7.27	0.0356	1
sensory perception of taste (GO:0050909)	19	2	0.27	+	7.27	0.0356	1
interleukin-1-mediated signaling pathway (GO:0070498)	19	2	0.27	+	7.27	0.0356	1
enteroendocrine cell differentiation (GO:0035883)	19	2	0.27	+	7.27	0.0356	1
positive regulation of dendrite extension (GO:1903861)	19	2	0.27	+	7.27	0.0356	1
response to gonadotropin (GO:0034698)	19	2	0.27	+	7.27	0.0356	1
DNA demethylation (GO:0080111)	19	2	0.27	+	7.27	0.0356	1
triglyceride catabolic process (GO:0019433)	10	1	0.14	+	6.91	0.146	1
heparan sulfate proteoglycan biosynthetic process, enzymatic modification (GO:0015015)	10	1	0.14	+	6.91	0.146	1
pyrimidine nucleoside catabolic process (GO:0046135)	10	1	0.14	+	6.91	0.146	1
pyrimidine ribonucleoside catabolic process (GO:0046133)	10	1	0.14	+	6.91	0.146	1
pyrimidine ribonucleoside metabolic process (GO:0046131)	10	1	0.14	+	6.91	0.146	1
negative regulation of homotypic cell-cell adhesion (GO:0034111)	10	1	0.14	+	6.91	0.146	1
segment specification (GO:0007379)	10	1	0.14	+	6.91	0.146	1
cranial nerve structural organization (GO:0021604)	10	1	0.14	+	6.91	0.146	1
response to epinephrine (GO:0071871)	10	1	0.14	+	6.91	0.146	1
positive regulation of neuron migration (GO:2001224)	20	2	0.29	+	6.91	0.0388	1
negative regulation of extracellular matrix organization (GO:1903054)	10	1	0.14	+	6.91	0.146	1
lymphangiogenesis (GO:0001946)	10	1	0.14	+	6.91	0.146	1
locomotor rhythm (GO:0045475)	10	1	0.14	+	6.91	0.146	1
negative regulation of transforming growth factor beta production (GO:0071635)	10	1	0.14	+	6.91	0.146	1
endodermal cell fate commitment (GO:0001711)	10	1	0.14	+	6.91	0.146	1
mesodermal cell fate commitment (GO:0001710)	10	1	0.14	+	6.91	0.146	1
translational readthrough (GO:0006451)	10	1	0.14	+	6.91	0.146	1
C-terminal protein amino acid modification (GO:0018410)	10	1	0.14	+	6.91	0.146	1
azole transmembrane transport (GO:0045117)	10	1	0.14	+	6.91	0.146	1
negative regulation of interleukin-12 production (GO:0032695)	10	1	0.14	+	6.91	0.146	1
selenocysteine incorporation (GO:0001514)	10	1	0.14	+	6.91	0.146	1
regulation of myoblast proliferation (GO:2000291)	10	1	0.14	+	6.91	0.146	1
DNA ligation (GO:0006266)	10	1	0.14	+	6.91	0.146	1
IMP biosynthetic process (GO:0006188)	10	1	0.14	+	6.91	0.146	1
endocytosis involved in viral entry into host cell (GO:0075509)	10	1	0.14	+	6.91	0.146	1
pigment granule maturation (GO:0048757)	10	1	0.14	+	6.91	0.146	1
negative regulation of triglyceride metabolic process (GO:0090209)	10	1	0.14	+	6.91	0.146	1
regulation of icosanoid secretion (GO:0032303)	10	1	0.14	+	6.91	0.146	1
regulation of transforming growth factor beta activation (GO:1901388)	10	1	0.14	+	6.91	0.146	1
regulation of ventricular cardiac muscle cell action potential (GO:0098911)	10	1	0.14	+	6.91	0.146	1
purine nucleotide salvage (GO:0032261)	10	1	0.14	+	6.91	0.146	1
notochord morphogenesis (GO:0048570)	10	1	0.14	+	6.91	0.146	1
regulation of response to reactive oxygen species (GO:1901031)	10	1	0.14	+	6.91	0.146	1
sarcoplasmic reticulum calcium ion transport (GO:0070296)	10	1	0.14	+	6.91	0.146	1
renal sodium ion absorption (GO:0070294)	10	1	0.14	+	6.91	0.146	1
negative regulation of thymocyte apoptotic process (GO:0070244)	10	1	0.14	+	6.91	0.146	1
homocysteine metabolic process (GO:0050667)	10	1	0.14	+	6.91	0.146	1
positive regulation of T cell apoptotic process (GO:0070234)	10	1	0.14	+	6.91	0.146	1
endosome to pigment granule transport (GO:0043485)	10	1	0.14	+	6.91	0.146	1
regulation of protein localization to nucleolus (GO:1904749)	10	1	0.14	+	6.91	0.146	1
endosome to melanosome transport (GO:0035646)	10	1	0.14	+	6.91	0.146	1
nucleobase transport (GO:0015851)	10	1	0.14	+	6.91	0.146	1
negative regulation of macrophage activation (GO:0043031)	10	1	0.14	+	6.91	0.146	1
negative regulation of macrophage cytokine production (GO:0010936)	10	1	0.14	+	6.91	0.146	1
cell-cell signaling involved in cardiac conduction (GO:0086019)	20	2	0.29	+	6.91	0.0388	1
regulation of cardiac epithelial to mesenchymal transition (GO:0062042)	10	1	0.14	+	6.91	0.146	1
positive regulation of cardiac muscle cell apoptotic process (GO:0010666)	10	1	0.14	+	6.91	0.146	1
positive regulation of striated muscle cell apoptotic process (GO:0010663)	10	1	0.14	+	6.91	0.146	1
striated muscle cell apoptotic process (GO:0010658)	10	1	0.14	+	6.91	0.146	1
keratinocyte development (GO:0003334)	10	1	0.14	+	6.91	0.146	1
regulation of skeletal muscle satellite cell proliferation (GO:0014842)	10	1	0.14	+	6.91	0.146	1
vascular associated smooth muscle contraction (GO:0014829)	10	1	0.14	+	6.91	0.146	1
regulation of skeletal muscle contraction (GO:0014819)	10	1	0.14	+	6.91	0.146	1
microvillus assembly (GO:0030033)	10	1	0.14	+	6.91	0.146	1
positive regulation of type 2 immune response (GO:0002830)	10	1	0.14	+	6.91	0.146	1
telencephalon regionalization (GO:0021978)	10	1	0.14	+	6.91	0.146	1
regulation of glial cell apoptotic process (GO:0034350)	10	1	0.14	+	6.91	0.146	1
dendritic cell differentiation (GO:0097028)	20	2	0.29	+	6.91	0.0388	1
pyrimidine-containing compound transmembrane transport (GO:0072531)	10	1	0.14	+	6.91	0.146	1
phenol-containing compound biosynthetic process (GO:0046189)	21	2	0.3	+	6.58	0.0421	1
activin receptor signaling pathway (GO:0032924)	21	2	0.3	+	6.58	0.0421	1
temperature homeostasis (GO:0001659)	21	2	0.3	+	6.58	0.0421	1
regulation of dendrite extension (GO:1903859)	21	2	0.3	+	6.58	0.0421	1
cell fate commitment involved in formation of primary germ layer (GO:0060795)	21	2	0.3	+	6.58	0.0421	1
regulation of heterotypic cell-cell adhesion (GO:0034114)	11	1	0.16	+	6.28	0.158	1
endosomal vesicle fusion (GO:0034058)	11	1	0.16	+	6.28	0.158	1
negative regulation of cation channel activity (GO:2001258)	22	2	0.32	+	6.28	0.0455	1
embryonic skeletal joint morphogenesis (GO:0060272)	11	1	0.16	+	6.28	0.158	1
negative regulation of motor neuron apoptotic process (GO:2000672)	11	1	0.16	+	6.28	0.158	1
positive regulation of superoxide anion generation (GO:0032930)	11	1	0.16	+	6.28	0.158	1
regulation of transforming growth factor beta1 production (GO:0032908)	11	1	0.16	+	6.28	0.158	1
phosphatidylglycerol biosynthetic process (GO:0006655)	11	1	0.16	+	6.28	0.158	1
estrous cycle (GO:0044849)	11	1	0.16	+	6.28	0.158	1
reflex (GO:0060004)	11	1	0.16	+	6.28	0.158	1
regulation of dopamine secretion (GO:0014059)	22	2	0.32	+	6.28	0.0455	1
establishment of endothelial intestinal barrier (GO:0090557)	11	1	0.16	+	6.28	0.158	1
negative regulation of interleukin-10 production (GO:0032693)	11	1	0.16	+	6.28	0.158	1
regulation of ceramide biosynthetic process (GO:2000303)	11	1	0.16	+	6.28	0.158	1
DNA deamination (GO:0045006)	11	1	0.16	+	6.28	0.158	1
cardiac muscle cell membrane repolarization (GO:0099622)	11	1	0.16	+	6.28	0.158	1
microvillus organization (GO:0032528)	11	1	0.16	+	6.28	0.158	1
glutamatergic neuron differentiation (GO:1905962)	11	1	0.16	+	6.28	0.158	1
positive regulation of fatty acid transport (GO:2000193)	11	1	0.16	+	6.28	0.158	1
negative regulation of neural precursor cell proliferation (GO:2000178)	22	2	0.32	+	6.28	0.0455	1
synaptic membrane adhesion (GO:0099560)	22	2	0.32	+	6.28	0.0455	1
IRES-dependent viral translational initiation (GO:0075522)	11	1	0.16	+	6.28	0.158	1
negative regulation by host of viral transcription (GO:0043922)	11	1	0.16	+	6.28	0.158	1
positive regulation of hormone metabolic process (GO:0032352)	11	1	0.16	+	6.28	0.158	1
regulation of sphingolipid biosynthetic process (GO:0090153)	11	1	0.16	+	6.28	0.158	1
regulation of nucleotide-binding oligomerization domain containing signaling pathway (GO:0070424)	11	1	0.16	+	6.28	0.158	1
cellular response to interleukin-7 (GO:0098761)	11	1	0.16	+	6.28	0.158	1
hepatocyte differentiation (GO:0070365)	11	1	0.16	+	6.28	0.158	1
meiotic sister chromatid cohesion (GO:0051177)	11	1	0.16	+	6.28	0.158	1
thymocyte apoptotic process (GO:0070242)	11	1	0.16	+	6.28	0.158	1
protein trimerization (GO:0070206)	11	1	0.16	+	6.28	0.158	1
regulation of isotype switching to IgG isotypes (GO:0048302)	11	1	0.16	+	6.28	0.158	1
protein deneddylation (GO:0000338)	11	1	0.16	+	6.28	0.158	1
regulation of urine volume (GO:0035809)	11	1	0.16	+	6.28	0.158	1
regulation of membrane lipid metabolic process (GO:1905038)	11	1	0.16	+	6.28	0.158	1
myeloid dendritic cell differentiation (GO:0043011)	11	1	0.16	+	6.28	0.158	1
mitochondrial ribosome assembly (GO:0061668)	11	1	0.16	+	6.28	0.158	1
membrane repolarization during cardiac muscle cell action potential (GO:0086013)	11	1	0.16	+	6.28	0.158	1
terpenoid biosynthetic process (GO:0016114)	11	1	0.16	+	6.28	0.158	1
water-soluble vitamin biosynthetic process (GO:0042364)	11	1	0.16	+	6.28	0.158	1
protein kinase A signaling (GO:0010737)	11	1	0.16	+	6.28	0.158	1
regulation of cell communication by electrical coupling (GO:0010649)	11	1	0.16	+	6.28	0.158	1
negative regulation of sprouting angiogenesis (GO:1903671)	11	1	0.16	+	6.28	0.158	1
cardiac neural crest cell development involved in heart development (GO:0061308)	11	1	0.16	+	6.28	0.158	1
cardiac neural crest cell differentiation involved in heart development (GO:0061307)	11	1	0.16	+	6.28	0.158	1
positive regulation of calcium ion-dependent exocytosis (GO:0045956)	11	1	0.16	+	6.28	0.158	1
negative regulation of fatty acid oxidation (GO:0046322)	11	1	0.16	+	6.28	0.158	1
MyD88-independent toll-like receptor signaling pathway (GO:0002756)	11	1	0.16	+	6.28	0.158	1
negative regulation of leukocyte chemotaxis (GO:0002689)	11	1	0.16	+	6.28	0.158	1
response to dietary excess (GO:0002021)	23	2	0.33	+	6.01	0.049	1
detection of visible light (GO:0009584)	23	2	0.33	+	6.01	0.049	1
sodium ion homeostasis (GO:0055078)	23	2	0.33	+	6.01	0.049	1
positive regulation of smooth muscle contraction (GO:0045987)	23	2	0.33	+	6.01	0.049	1
renal sodium ion transport (GO:0003096)	12	1	0.17	+	5.76	0.17	1
regulation of toll-like receptor signaling pathway (GO:0034121)	24	2	0.35	+	5.76	0.0526	1
regulation of store-operated calcium entry (GO:2001256)	12	1	0.17	+	5.76	0.17	1
T cell mediated cytotoxicity (GO:0001913)	12	1	0.17	+	5.76	0.17	1
negative regulation of leukocyte mediated cytotoxicity (GO:0001911)	12	1	0.17	+	5.76	0.17	1
positive regulation of sodium ion transmembrane transporter activity (GO:2000651)	12	1	0.17	+	5.76	0.17	1
regulation of superoxide anion generation (GO:0032928)	12	1	0.17	+	5.76	0.17	1
sulfate transmembrane transport (GO:1902358)	12	1	0.17	+	5.76	0.17	1
cellular response to gamma radiation (GO:0071480)	24	2	0.35	+	5.76	0.0526	1
regulation of cell proliferation involved in kidney development (GO:1901722)	12	1	0.17	+	5.76	0.17	1
ganglioside biosynthetic process (GO:0001574)	12	1	0.17	+	5.76	0.17	1
regulation of cAMP-mediated signaling (GO:0043949)	24	2	0.35	+	5.76	0.0526	1
regulation of phospholipid biosynthetic process (GO:0071071)	12	1	0.17	+	5.76	0.17	1
dorsal/ventral axis specification (GO:0009950)	12	1	0.17	+	5.76	0.17	1
detection of mechanical stimulus involved in sensory perception of sound (GO:0050910)	12	1	0.17	+	5.76	0.17	1
response to mineralocorticoid (GO:0051385)	24	2	0.35	+	5.76	0.0526	1
positive regulation of nervous system process (GO:0031646)	24	2	0.35	+	5.76	0.0526	1
negative regulation of potassium ion transmembrane transporter activity (GO:1901017)	12	1	0.17	+	5.76	0.17	1
positive regulation of lymphocyte apoptotic process (GO:0070230)	12	1	0.17	+	5.76	0.17	1
atrioventricular canal development (GO:0036302)	12	1	0.17	+	5.76	0.17	1
cellular pigment accumulation (GO:0043482)	12	1	0.17	+	5.76	0.17	1
pigment accumulation (GO:0043476)	12	1	0.17	+	5.76	0.17	1
negative regulation of cell killing (GO:0031342)	12	1	0.17	+	5.76	0.17	1
base conversion or substitution editing (GO:0016553)	12	1	0.17	+	5.76	0.17	1
exploration behavior (GO:0035640)	24	2	0.35	+	5.76	0.0526	1
regulation of developmental pigmentation (GO:0048070)	12	1	0.17	+	5.76	0.17	1
peptide hormone processing (GO:0016486)	24	2	0.35	+	5.76	0.0526	1
nucleoside monophosphate catabolic process (GO:0009125)	12	1	0.17	+	5.76	0.17	1
regulation of peroxisome proliferator activated receptor signaling pathway (GO:0035358)	12	1	0.17	+	5.76	0.17	1
membrane repolarization during action potential (GO:0086011)	12	1	0.17	+	5.76	0.17	1
regulation of sequestering of triglyceride (GO:0010889)	12	1	0.17	+	5.76	0.17	1
phosphatidylglycerol metabolic process (GO:0046471)	24	2	0.35	+	5.76	0.0526	1
cardiac muscle hypertrophy (GO:0003300)	24	2	0.35	+	5.76	0.0526	1
cardiac muscle hypertrophy in response to stress (GO:0014898)	12	1	0.17	+	5.76	0.17	1
striated muscle hypertrophy (GO:0014897)	24	2	0.35	+	5.76	0.0526	1
cardiac muscle adaptation (GO:0014887)	12	1	0.17	+	5.76	0.17	1
regulation of skeletal muscle cell proliferation (GO:0014857)	12	1	0.17	+	5.76	0.17	1
muscle hypertrophy in response to stress (GO:0003299)	12	1	0.17	+	5.76	0.17	1
MyD88-dependent toll-like receptor signaling pathway (GO:0002755)	12	1	0.17	+	5.76	0.17	1
negative regulation of T cell mediated immunity (GO:0002710)	12	1	0.17	+	5.76	0.17	1
positive regulation of membrane potential (GO:0045838)	12	1	0.17	+	5.76	0.17	1
cranial nerve morphogenesis (GO:0021602)	25	2	0.36	+	5.53	0.0563	1
regulation of membrane repolarization (GO:0060306)	25	2	0.36	+	5.53	0.0563	1
basement membrane organization (GO:0071711)	25	2	0.36	+	5.53	0.0563	1
phagosome maturation (GO:0090382)	25	2	0.36	+	5.53	0.0563	1
negative regulation of stress fiber assembly (GO:0051497)	25	2	0.36	+	5.53	0.0563	1
muscle hypertrophy (GO:0014896)	25	2	0.36	+	5.53	0.0563	1
central nervous system projection neuron axonogenesis (GO:0021952)	25	2	0.36	+	5.53	0.0563	1
motor neuron axon guidance (GO:0008045)	25	2	0.36	+	5.53	0.0563	1
extracellular matrix assembly (GO:0085029)	25	2	0.36	+	5.53	0.0563	1
preganglionic parasympathetic fiber development (GO:0021783)	13	1	0.19	+	5.32	0.182	1
embryonic skeletal joint development (GO:0072498)	13	1	0.19	+	5.32	0.182	1
positive regulation of cell adhesion mediated by integrin (GO:0033630)	13	1	0.19	+	5.32	0.182	1
acrosome reaction (GO:0007340)	13	1	0.19	+	5.32	0.182	1
cell migration in hindbrain (GO:0021535)	13	1	0.19	+	5.32	0.182	1
positive regulation of neurotransmitter secretion (GO:0001956)	13	1	0.19	+	5.32	0.182	1
G protein-coupled acetylcholine receptor signaling pathway (GO:0007213)	13	1	0.19	+	5.32	0.182	1
regulation of phospholipid transport (GO:2001138)	13	1	0.19	+	5.32	0.182	1
ureter development (GO:0072189)	13	1	0.19	+	5.32	0.182	1
regulation of nephron tubule epithelial cell differentiation (GO:0072182)	13	1	0.19	+	5.32	0.182	1
neutrophil homeostasis (GO:0001780)	13	1	0.19	+	5.32	0.182	1
signaling receptor ligand precursor processing (GO:0140448)	26	2	0.38	+	5.32	0.0601	1
regulation of delayed rectifier potassium channel activity (GO:1902259)	13	1	0.19	+	5.32	0.182	1
negative regulation of interleukin-8 production (GO:0032717)	13	1	0.19	+	5.32	0.182	1
left/right axis specification (GO:0070986)	13	1	0.19	+	5.32	0.182	1
cellular response to gonadotropin stimulus (GO:0071371)	13	1	0.19	+	5.32	0.182	1
regulation of hair follicle development (GO:0051797)	13	1	0.19	+	5.32	0.182	1
response to redox state (GO:0051775)	13	1	0.19	+	5.32	0.182	1
negative regulation of calcineurin-NFAT signaling cascade (GO:0070885)	13	1	0.19	+	5.32	0.182	1
negative regulation of amyloid fibril formation (GO:1905907)	13	1	0.19	+	5.32	0.182	1
detection of light stimulus involved in sensory perception (GO:0050962)	13	1	0.19	+	5.32	0.182	1
pigment cell differentiation (GO:0050931)	26	2	0.38	+	5.32	0.0601	1
detection of light stimulus involved in visual perception (GO:0050908)	13	1	0.19	+	5.32	0.182	1
negative regulation of calcineurin-mediated signaling (GO:0106057)	13	1	0.19	+	5.32	0.182	1
regulation of pigmentation (GO:0120305)	13	1	0.19	+	5.32	0.182	1
regulation of trophoblast cell migration (GO:1901163)	13	1	0.19	+	5.32	0.182	1
parasympathetic nervous system development (GO:0048486)	13	1	0.19	+	5.32	0.182	1
sympathetic nervous system development (GO:0048485)	13	1	0.19	+	5.32	0.182	1
postsynaptic cytoskeleton organization (GO:0099188)	13	1	0.19	+	5.32	0.182	1
G1 to G0 transition (GO:0070314)	13	1	0.19	+	5.32	0.182	1
smooth muscle cell differentiation (GO:0051145)	26	2	0.38	+	5.32	0.0601	1
sodium ion export across plasma membrane (GO:0036376)	13	1	0.19	+	5.32	0.182	1
actin filament severing (GO:0051014)	13	1	0.19	+	5.32	0.182	1
positive regulation of nitric-oxide synthase activity (GO:0051000)	13	1	0.19	+	5.32	0.182	1
locomotory exploration behavior (GO:0035641)	13	1	0.19	+	5.32	0.182	1
purinergic nucleotide receptor signaling pathway (GO:0035590)	13	1	0.19	+	5.32	0.182	1
regulation of SNARE complex assembly (GO:0035542)	13	1	0.19	+	5.32	0.182	1
bile acid and bile salt transport (GO:0015721)	13	1	0.19	+	5.32	0.182	1
indole-containing compound metabolic process (GO:0042430)	13	1	0.19	+	5.32	0.182	1
ganglion development (GO:0061548)	13	1	0.19	+	5.32	0.182	1
regulation of extracellular matrix disassembly (GO:0010715)	13	1	0.19	+	5.32	0.182	1
muscle cell apoptotic process (GO:0010657)	13	1	0.19	+	5.32	0.182	1
heparan sulfate proteoglycan metabolic process (GO:0030201)	13	1	0.19	+	5.32	0.182	1
response to aldosterone (GO:1904044)	13	1	0.19	+	5.32	0.182	1
sulfate transport (GO:0008272)	13	1	0.19	+	5.32	0.182	1
positive regulation of fatty acid oxidation (GO:0046321)	13	1	0.19	+	5.32	0.182	1
sulfur compound transport (GO:0072348)	40	3	0.58	+	5.18	0.0232	1
apoptotic process involved in development (GO:1902742)	27	2	0.39	+	5.12	0.0639	1
positive regulation of neuroblast proliferation (GO:0002052)	27	2	0.39	+	5.12	0.0639	1
intracellular sterol transport (GO:0032366)	27	2	0.39	+	5.12	0.0639	1
positive regulation of release of sequestered calcium ion into cytosol (GO:0051281)	27	2	0.39	+	5.12	0.0639	1
endocrine pancreas development (GO:0031018)	27	2	0.39	+	5.12	0.0639	1
biogenic amine biosynthetic process (GO:0042401)	27	2	0.39	+	5.12	0.0639	1
negative regulation of leukocyte apoptotic process (GO:2000107)	41	3	0.59	+	5.06	0.0247	1
neuromuscular junction development (GO:0007528)	41	3	0.59	+	5.06	0.0247	1
positive regulation of cyclin-dependent protein serine/threonine kinase activity (GO:0045737)	14	1	0.2	+	4.94	0.194	1
negative regulation of toll-like receptor signaling pathway (GO:0034122)	14	1	0.2	+	4.94	0.194	1
negative regulation of calcium ion transmembrane transport (GO:1903170)	28	2	0.41	+	4.94	0.0679	1
intracellular sodium ion homeostasis (GO:0006883)	14	1	0.2	+	4.94	0.194	1
neuropeptide signaling pathway (GO:0007218)	42	3	0.61	+	4.94	0.0262	1
gamma-aminobutyric acid signaling pathway (GO:0007214)	14	1	0.2	+	4.94	0.194	1
regulation of motor neuron apoptotic process (GO:2000671)	14	1	0.2	+	4.94	0.194	1
myeloid dendritic cell activation (GO:0001773)	14	1	0.2	+	4.94	0.194	1
microtubule depolymerization (GO:0007019)	14	1	0.2	+	4.94	0.194	1
positive regulation of sodium ion transmembrane transport (GO:1902307)	14	1	0.2	+	4.94	0.194	1
positive regulation of amino acid transport (GO:0051957)	14	1	0.2	+	4.94	0.194	1
cell-cell junction maintenance (GO:0045217)	14	1	0.2	+	4.94	0.194	1
response to hydroperoxide (GO:0033194)	14	1	0.2	+	4.94	0.194	1
response to vitamin A (GO:0033189)	14	1	0.2	+	4.94	0.194	1
intermediate filament organization (GO:0045109)	14	1	0.2	+	4.94	0.194	1
positive regulation of endothelial cell apoptotic process (GO:2000353)	14	1	0.2	+	4.94	0.194	1
regulation of chemokine (C-X-C motif) ligand 2 production (GO:2000341)	14	1	0.2	+	4.94	0.194	1
cellular response to cholesterol (GO:0071397)	14	1	0.2	+	4.94	0.194	1
negative regulation of hematopoietic progenitor cell differentiation (GO:1901533)	14	1	0.2	+	4.94	0.194	1
regulation of fibroblast growth factor receptor signaling pathway (GO:0040036)	28	2	0.41	+	4.94	0.0679	1
resolution of meiotic recombination intermediates (GO:0000712)	14	1	0.2	+	4.94	0.194	1
negative regulation of potassium ion transmembrane transport (GO:1901380)	14	1	0.2	+	4.94	0.194	1
proximal/distal pattern formation (GO:0009954)	28	2	0.41	+	4.94	0.0679	1
positive regulation of branching involved in ureteric bud morphogenesis (GO:0090190)	14	1	0.2	+	4.94	0.194	1
negative regulation of actin filament bundle assembly (GO:0032232)	28	2	0.41	+	4.94	0.0679	1
regulation of presynapse assembly (GO:1905606)	28	2	0.41	+	4.94	0.0679	1
negative regulation of cell migration involved in sprouting angiogenesis (GO:0090051)	14	1	0.2	+	4.94	0.194	1
negative regulation of calcium-mediated signaling (GO:0050849)	14	1	0.2	+	4.94	0.194	1
lymph node development (GO:0048535)	14	1	0.2	+	4.94	0.194	1
keratinocyte proliferation (GO:0043616)	14	1	0.2	+	4.94	0.194	1
regulation of presynapse organization (GO:0099174)	28	2	0.41	+	4.94	0.0679	1
chondrocyte proliferation (GO:0035988)	14	1	0.2	+	4.94	0.194	1
negative regulation of smooth muscle cell differentiation (GO:0051151)	14	1	0.2	+	4.94	0.194	1
positive regulation of calcium ion transmembrane transporter activity (GO:1901021)	28	2	0.41	+	4.94	0.0679	1
lymph vessel morphogenesis (GO:0036303)	14	1	0.2	+	4.94	0.194	1
behavioral response to pain (GO:0048266)	14	1	0.2	+	4.94	0.194	1
amine biosynthetic process (GO:0009309)	28	2	0.41	+	4.94	0.0679	1
hydrogen peroxide catabolic process (GO:0042744)	14	1	0.2	+	4.94	0.194	1
purine-containing compound salvage (GO:0043101)	14	1	0.2	+	4.94	0.194	1
regulation of receptor binding (GO:1900120)	14	1	0.2	+	4.94	0.194	1
retinal metabolic process (GO:0042574)	14	1	0.2	+	4.94	0.194	1
positive regulation of transforming growth factor beta receptor signaling pathway (GO:0030511)	28	2	0.41	+	4.94	0.0679	1
ribonucleoside catabolic process (GO:0042454)	14	1	0.2	+	4.94	0.194	1
positive regulation of cellular response to transforming growth factor beta stimulus (GO:1903846)	28	2	0.41	+	4.94	0.0679	1
negative regulation of protein import into nucleus (GO:0042308)	14	1	0.2	+	4.94	0.194	1
regulation of phospholipid metabolic process (GO:1903725)	28	2	0.41	+	4.94	0.0679	1
embryonic forelimb morphogenesis (GO:0035115)	28	2	0.41	+	4.94	0.0679	1
cell migration involved in heart development (GO:0060973)	14	1	0.2	+	4.94	0.194	1
regulation of cardiac muscle cell apoptotic process (GO:0010665)	28	2	0.41	+	4.94	0.0679	1
neutrophil activation (GO:0042119)	14	1	0.2	+	4.94	0.194	1
negative regulation of platelet activation (GO:0010544)	14	1	0.2	+	4.94	0.194	1
C21-steroid hormone metabolic process (GO:0008207)	14	1	0.2	+	4.94	0.194	1
motor neuron apoptotic process (GO:0097049)	14	1	0.2	+	4.94	0.194	1
negative regulation of single stranded viral RNA replication via double stranded DNA intermediate (GO:0045869)	14	1	0.2	+	4.94	0.194	1
peptide hormone secretion (GO:0030072)	43	3	0.62	+	4.82	0.0277	1
positive regulation of signal transduction by p53 class mediator (GO:1901798)	29	2	0.42	+	4.77	0.0719	1
striated muscle cell proliferation (GO:0014855)	29	2	0.42	+	4.77	0.0719	1
negative regulation of blood pressure (GO:0045776)	30	2	0.43	+	4.61	0.076	1
lung epithelium development (GO:0060428)	30	2	0.43	+	4.61	0.076	1
negative regulation of anoikis (GO:2000811)	15	1	0.22	+	4.61	0.205	1
positive regulation of glial cell proliferation (GO:0060252)	15	1	0.22	+	4.61	0.205	1
regulation of epithelial cell differentiation involved in kidney development (GO:2000696)	15	1	0.22	+	4.61	0.205	1
glomerulus vasculature development (GO:0072012)	15	1	0.22	+	4.61	0.205	1
membrane depolarization (GO:0051899)	30	2	0.43	+	4.61	0.076	1
positive regulation of calcineurin-NFAT signaling cascade (GO:0070886)	15	1	0.22	+	4.61	0.205	1
pyrimidine nucleobase metabolic process (GO:0006206)	15	1	0.22	+	4.61	0.205	1
negative regulation of fibroblast growth factor receptor signaling pathway (GO:0040037)	15	1	0.22	+	4.61	0.205	1
neuron projection arborization (GO:0140058)	15	1	0.22	+	4.61	0.205	1
regulation of triglyceride metabolic process (GO:0090207)	30	2	0.43	+	4.61	0.076	1
calcium ion import (GO:0070509)	15	1	0.22	+	4.61	0.205	1
positive regulation of calcineurin-mediated signaling (GO:0106058)	15	1	0.22	+	4.61	0.205	1
anatomical structure arrangement (GO:0048532)	15	1	0.22	+	4.61	0.205	1
sodium ion import across plasma membrane (GO:0098719)	15	1	0.22	+	4.61	0.205	1
regulation of retinoic acid receptor signaling pathway (GO:0048385)	15	1	0.22	+	4.61	0.205	1
regulation of thymocyte apoptotic process (GO:0070243)	15	1	0.22	+	4.61	0.205	1
vascular associated smooth muscle cell differentiation (GO:0035886)	15	1	0.22	+	4.61	0.205	1
positive regulation of vascular permeability (GO:0043117)	15	1	0.22	+	4.61	0.205	1
aspartate transmembrane transport (GO:0015810)	15	1	0.22	+	4.61	0.205	1
regulation of heart rate by cardiac conduction (GO:0086091)	30	2	0.43	+	4.61	0.076	1
glutamine family amino acid biosynthetic process (GO:0009084)	15	1	0.22	+	4.61	0.205	1
melanocyte differentiation (GO:0030318)	15	1	0.22	+	4.61	0.205	1
negative regulation of epithelial to mesenchymal transition (GO:0010719)	30	2	0.43	+	4.61	0.076	1
dendritic spine morphogenesis (GO:0060997)	15	1	0.22	+	4.61	0.205	1
response to laminar fluid shear stress (GO:0034616)	15	1	0.22	+	4.61	0.205	1
axonal transport of mitochondrion (GO:0019896)	15	1	0.22	+	4.61	0.205	1
xenobiotic catabolic process (GO:0042178)	15	1	0.22	+	4.61	0.205	1
positive regulation of heart rate (GO:0010460)	15	1	0.22	+	4.61	0.205	1
glucose import (GO:0046323)	15	1	0.22	+	4.61	0.205	1
morphogenesis of an epithelial fold (GO:0060571)	15	1	0.22	+	4.61	0.205	1
negative regulation of leukocyte migration (GO:0002686)	30	2	0.43	+	4.61	0.076	1
mesonephric tubule morphogenesis (GO:0072171)	46	3	0.67	+	4.51	0.0326	1
positive regulation of synapse assembly (GO:0051965)	46	3	0.67	+	4.51	0.0326	1
ventricular cardiac muscle tissue development (GO:0003229)	46	3	0.67	+	4.51	0.0326	1
olfactory bulb development (GO:0021772)	31	2	0.45	+	4.46	0.0801	1
toll-like receptor signaling pathway (GO:0002224)	31	2	0.45	+	4.46	0.0801	1
regulation of cardiac muscle cell proliferation (GO:0060043)	31	2	0.45	+	4.46	0.0801	1
DNA methylation (GO:0006306)	31	2	0.45	+	4.46	0.0801	1
DNA alkylation (GO:0006305)	31	2	0.45	+	4.46	0.0801	1
regulation of calcineurin-NFAT signaling cascade (GO:0070884)	31	2	0.45	+	4.46	0.0801	1
regulation of calcineurin-mediated signaling (GO:0106056)	31	2	0.45	+	4.46	0.0801	1
detection of light stimulus (GO:0009583)	31	2	0.45	+	4.46	0.0801	1
embryonic camera-type eye development (GO:0031076)	31	2	0.45	+	4.46	0.0801	1
O-glycan processing (GO:0016266)	31	2	0.45	+	4.46	0.0801	1
synaptic transmission, glutamatergic (GO:0035249)	31	2	0.45	+	4.46	0.0801	1
regulation of striated muscle cell apoptotic process (GO:0010662)	31	2	0.45	+	4.46	0.0801	1
long-term memory (GO:0007616)	31	2	0.45	+	4.46	0.0801	1
mitochondrion localization (GO:0051646)	47	3	0.68	+	4.41	0.0343	1
actin-mediated cell contraction (GO:0070252)	47	3	0.68	+	4.41	0.0343	1
glomerular epithelial cell differentiation (GO:0072311)	16	1	0.23	+	4.32	0.217	1
cAMP metabolic process (GO:0046058)	16	1	0.23	+	4.32	0.217	1
regulation of bicellular tight junction assembly (GO:2000810)	16	1	0.23	+	4.32	0.217	1
IMP metabolic process (GO:0046040)	16	1	0.23	+	4.32	0.217	1
immune response-regulating cell surface receptor signaling pathway involved in phagocytosis (GO:0002433)	16	1	0.23	+	4.32	0.217	1
optic nerve development (GO:0021554)	16	1	0.23	+	4.32	0.217	1
glutamate receptor signaling pathway (GO:0007215)	32	2	0.46	+	4.32	0.0844	1
response to tumor cell (GO:0002347)	16	1	0.23	+	4.32	0.217	1
phagolysosome assembly (GO:0001845)	16	1	0.23	+	4.32	0.217	1
positive regulation of transcription regulatory region DNA binding (GO:2000679)	16	1	0.23	+	4.32	0.217	1
podocyte differentiation (GO:0072112)	16	1	0.23	+	4.32	0.217	1
regulation of skeletal muscle cell differentiation (GO:2001014)	16	1	0.23	+	4.32	0.217	1
neural crest cell migration (GO:0001755)	48	3	0.69	+	4.32	0.0361	1
eye photoreceptor cell differentiation (GO:0001754)	32	2	0.46	+	4.32	0.0844	1
auditory receptor cell stereocilium organization (GO:0060088)	16	1	0.23	+	4.32	0.217	1
catecholamine metabolic process (GO:0006584)	32	2	0.46	+	4.32	0.0844	1
response to dexamethasone (GO:0071548)	32	2	0.46	+	4.32	0.0844	1
Fc-gamma receptor signaling pathway involved in phagocytosis (GO:0038096)	16	1	0.23	+	4.32	0.217	1
response to angiotensin (GO:1990776)	32	2	0.46	+	4.32	0.0844	1
glandular epithelial cell differentiation (GO:0002067)	48	3	0.69	+	4.32	0.0361	1
regulation of single stranded viral RNA replication via double stranded DNA intermediate (GO:0045091)	16	1	0.23	+	4.32	0.217	1
organic hydroxy compound catabolic process (GO:1901616)	32	2	0.46	+	4.32	0.0844	1
lactate metabolic process (GO:0006089)	16	1	0.23	+	4.32	0.217	1
spleen development (GO:0048536)	32	2	0.46	+	4.32	0.0844	1
linoleic acid metabolic process (GO:0043651)	16	1	0.23	+	4.32	0.217	1
catechol-containing compound metabolic process (GO:0009712)	32	2	0.46	+	4.32	0.0844	1
positive regulation of DNA damage response, signal transduction by p53 class mediator (GO:0043517)	16	1	0.23	+	4.32	0.217	1
negative regulation of calcium ion transmembrane transporter activity (GO:1901020)	16	1	0.23	+	4.32	0.217	1
retinoic acid receptor signaling pathway (GO:0048384)	16	1	0.23	+	4.32	0.217	1
granulocyte activation (GO:0036230)	16	1	0.23	+	4.32	0.217	1
NAD biosynthetic process (GO:0009435)	16	1	0.23	+	4.32	0.217	1
regulation of catecholamine secretion (GO:0050433)	32	2	0.46	+	4.32	0.0844	1
amine catabolic process (GO:0009310)	16	1	0.23	+	4.32	0.217	1
nucleotide salvage (GO:0043173)	16	1	0.23	+	4.32	0.217	1
negative regulation of vascular permeability (GO:0043116)	16	1	0.23	+	4.32	0.217	1
nucleoside catabolic process (GO:0009164)	16	1	0.23	+	4.32	0.217	1
vitamin biosynthetic process (GO:0009110)	16	1	0.23	+	4.32	0.217	1
retinoic acid metabolic process (GO:0042573)	16	1	0.23	+	4.32	0.217	1
membrane repolarization (GO:0086009)	16	1	0.23	+	4.32	0.217	1
cellular biogenic amine catabolic process (GO:0042402)	16	1	0.23	+	4.32	0.217	1
transport of virus (GO:0046794)	16	1	0.23	+	4.32	0.217	1
protein maturation by iron-sulfur cluster transfer (GO:0097428)	16	1	0.23	+	4.32	0.217	1
regulation of protein kinase A signaling (GO:0010738)	16	1	0.23	+	4.32	0.217	1
regulation of plasma membrane organization (GO:1903729)	16	1	0.23	+	4.32	0.217	1
forelimb morphogenesis (GO:0035136)	32	2	0.46	+	4.32	0.0844	1
renal filtration cell differentiation (GO:0061318)	16	1	0.23	+	4.32	0.217	1
growth plate cartilage development (GO:0003417)	16	1	0.23	+	4.32	0.217	1
central nervous system neuron axonogenesis (GO:0021955)	32	2	0.46	+	4.32	0.0844	1
cardiac conduction system development (GO:0003161)	32	2	0.46	+	4.32	0.0844	1
negative regulation of necroptotic process (GO:0060546)	16	1	0.23	+	4.32	0.217	1
CD4-positive, alpha-beta T cell differentiation involved in immune response (GO:0002294)	33	2	0.48	+	4.19	0.0887	1
developmental pigmentation (GO:0048066)	33	2	0.48	+	4.19	0.0887	1
T-helper cell differentiation (GO:0042093)	33	2	0.48	+	4.19	0.0887	1
insulin secretion (GO:0030073)	33	2	0.48	+	4.19	0.0887	1
olfactory lobe development (GO:0021988)	33	2	0.48	+	4.19	0.0887	1
regulation of alcohol biosynthetic process (GO:1902930)	33	2	0.48	+	4.19	0.0887	1
mesenchymal cell migration (GO:0090497)	50	3	0.72	+	4.15	0.0398	1
pancreas development (GO:0031016)	50	3	0.72	+	4.15	0.0398	1
synaptic vesicle exocytosis (GO:0016079)	51	3	0.74	+	4.07	0.0417	1
negative regulation of glial cell differentiation (GO:0045686)	17	1	0.25	+	4.07	0.228	1
negative regulation of SMAD protein signal transduction (GO:0060392)	17	1	0.25	+	4.07	0.228	1
startle response (GO:0001964)	17	1	0.25	+	4.07	0.228	1
secretion by tissue (GO:0032941)	17	1	0.25	+	4.07	0.228	1
sphingosine metabolic process (GO:0006670)	17	1	0.25	+	4.07	0.228	1
alpha-beta T cell differentiation involved in immune response (GO:0002293)	34	2	0.49	+	4.07	0.093	1
alpha-beta T cell activation involved in immune response (GO:0002287)	34	2	0.49	+	4.07	0.093	1
viral translation (GO:0019081)	17	1	0.25	+	4.07	0.228	1
Fc-gamma receptor signaling pathway (GO:0038094)	17	1	0.25	+	4.07	0.228	1
N-glycan processing (GO:0006491)	17	1	0.25	+	4.07	0.228	1
negative regulation of interleukin-2 production (GO:0032703)	17	1	0.25	+	4.07	0.228	1
tRNA wobble uridine modification (GO:0002098)	17	1	0.25	+	4.07	0.228	1
auditory receptor cell morphogenesis (GO:0002093)	17	1	0.25	+	4.07	0.228	1
negative regulation of chemokine production (GO:0032682)	17	1	0.25	+	4.07	0.228	1
regulation of amyloid fibril formation (GO:1905906)	17	1	0.25	+	4.07	0.228	1
positive regulation of neurotransmitter transport (GO:0051590)	17	1	0.25	+	4.07	0.228	1
regulation of fatty acid beta-oxidation (GO:0031998)	17	1	0.25	+	4.07	0.228	1
positive regulation by host of viral transcription (GO:0043923)	17	1	0.25	+	4.07	0.228	1
regulation of branching involved in ureteric bud morphogenesis (GO:0090189)	17	1	0.25	+	4.07	0.228	1
circadian behavior (GO:0048512)	17	1	0.25	+	4.07	0.228	1
response to food (GO:0032094)	17	1	0.25	+	4.07	0.228	1
positive regulation of mitochondrial translation (GO:0070131)	17	1	0.25	+	4.07	0.228	1
maintenance of blood-brain barrier (GO:0035633)	34	2	0.49	+	4.07	0.093	1
long-chain fatty acid transport (GO:0015909)	34	2	0.49	+	4.07	0.093	1
negative regulation of cardiac muscle tissue growth (GO:0055022)	17	1	0.25	+	4.07	0.228	1
ventricular cardiac muscle tissue morphogenesis (GO:0055010)	34	2	0.49	+	4.07	0.093	1
aromatic amino acid metabolic process (GO:0009072)	17	1	0.25	+	4.07	0.228	1
positive regulation of protein dephosphorylation (GO:0035307)	34	2	0.49	+	4.07	0.093	1
negative regulation of programmed necrotic cell death (GO:0062099)	17	1	0.25	+	4.07	0.228	1
protein localization to cell-cell junction (GO:0150105)	17	1	0.25	+	4.07	0.228	1
kidney vasculature development (GO:0061440)	17	1	0.25	+	4.07	0.228	1
renal system vasculature development (GO:0061437)	17	1	0.25	+	4.07	0.228	1
apoptotic nuclear changes (GO:0030262)	17	1	0.25	+	4.07	0.228	1
positive regulation of cyclin-dependent protein kinase activity (GO:1904031)	17	1	0.25	+	4.07	0.228	1
regulation of ketone biosynthetic process (GO:0010566)	17	1	0.25	+	4.07	0.228	1
regulation of humoral immune response (GO:0002920)	17	1	0.25	+	4.07	0.228	1
prostate gland epithelium morphogenesis (GO:0060740)	17	1	0.25	+	4.07	0.228	1
negative regulation of heart growth (GO:0061117)	17	1	0.25	+	4.07	0.228	1
phototransduction (GO:0007602)	17	1	0.25	+	4.07	0.228	1
retrograde axonal transport (GO:0008090)	17	1	0.25	+	4.07	0.228	1
muscle tissue morphogenesis (GO:0060415)	52	3	0.75	+	3.99	0.0437	1
demethylation (GO:0070988)	35	2	0.51	+	3.95	0.0975	1
negative regulation of reactive oxygen species metabolic process (GO:2000378)	35	2	0.51	+	3.95	0.0975	1
regulation of cytosolic calcium ion concentration (GO:0051480)	35	2	0.51	+	3.95	0.0975	1
animal organ formation (GO:0048645)	35	2	0.51	+	3.95	0.0975	1
cardiac ventricle morphogenesis (GO:0003208)	53	3	0.77	+	3.91	0.0457	1
ventricular septum morphogenesis (GO:0060412)	36	2	0.52	+	3.84	0.102	1
pyridine nucleotide biosynthetic process (GO:0019363)	18	1	0.26	+	3.84	0.239	1
nicotinamide nucleotide biosynthetic process (GO:0019359)	18	1	0.26	+	3.84	0.239	1
regulation of cell adhesion mediated by integrin (GO:0033628)	36	2	0.52	+	3.84	0.102	1
inflammatory response to antigenic stimulus (GO:0002437)	18	1	0.26	+	3.84	0.239	1
Fc receptor mediated stimulatory signaling pathway (GO:0002431)	18	1	0.26	+	3.84	0.239	1
spermatid nucleus differentiation (GO:0007289)	18	1	0.26	+	3.84	0.239	1
neuronal action potential (GO:0019228)	18	1	0.26	+	3.84	0.239	1
response to fibroblast growth factor (GO:0071774)	72	4	1.04	+	3.84	0.0232	1
mature B cell differentiation involved in immune response (GO:0002313)	18	1	0.26	+	3.84	0.239	1
negative regulation of stem cell proliferation (GO:2000647)	18	1	0.26	+	3.84	0.239	1
T cell differentiation involved in immune response (GO:0002292)	36	2	0.52	+	3.84	0.102	1
glomerular epithelium development (GO:0072010)	18	1	0.26	+	3.84	0.239	1
regulation of synaptic vesicle exocytosis (GO:2000300)	36	2	0.52	+	3.84	0.102	1
cellular response to retinoic acid (GO:0071300)	54	3	0.78	+	3.84	0.0477	1
muscle cell proliferation (GO:0033002)	36	2	0.52	+	3.84	0.102	1
pyrimidine nucleoside metabolic process (GO:0006213)	18	1	0.26	+	3.84	0.239	1
positive regulation of lipid localization (GO:1905954)	72	4	1.04	+	3.84	0.0232	1
stem cell development (GO:0048864)	72	4	1.04	+	3.84	0.0232	1
regulation of neurotransmitter transport (GO:0051588)	72	4	1.04	+	3.84	0.0232	1
regulation of cell-cell adhesion mediated by cadherin (GO:2000047)	18	1	0.26	+	3.84	0.239	1
regulation of nitric-oxide synthase activity (GO:0050999)	18	1	0.26	+	3.84	0.239	1
negative regulation of lipid catabolic process (GO:0050995)	18	1	0.26	+	3.84	0.239	1
regulation of synapse maturation (GO:0090128)	18	1	0.26	+	3.84	0.239	1
regulation of nuclease activity (GO:0032069)	18	1	0.26	+	3.84	0.239	1
regulation of respiratory gaseous exchange (GO:0043576)	18	1	0.26	+	3.84	0.239	1
cellular response to sterol (GO:0036315)	18	1	0.26	+	3.84	0.239	1
negative regulation of potassium ion transport (GO:0043267)	18	1	0.26	+	3.84	0.239	1
retinal ganglion cell axon guidance (GO:0031290)	18	1	0.26	+	3.84	0.239	1
axon regeneration (GO:0031103)	18	1	0.26	+	3.84	0.239	1
purine ribonucleoside monophosphate biosynthetic process (GO:0009168)	18	1	0.26	+	3.84	0.239	1
L-glutamate transmembrane transport (GO:0015813)	18	1	0.26	+	3.84	0.239	1
aspartate family amino acid biosynthetic process (GO:0009067)	18	1	0.26	+	3.84	0.239	1
positive regulation of lipid storage (GO:0010884)	18	1	0.26	+	3.84	0.239	1
visual learning (GO:0008542)	36	2	0.52	+	3.84	0.102	1
regulation of RIG-I signaling pathway (GO:0039535)	18	1	0.26	+	3.84	0.239	1
negative regulation of cardiac muscle cell apoptotic process (GO:0010667)	18	1	0.26	+	3.84	0.239	1
signal transduction involved in regulation of gene expression (GO:0023019)	18	1	0.26	+	3.84	0.239	1
striated muscle adaptation (GO:0014888)	18	1	0.26	+	3.84	0.239	1
positive regulation of muscle contraction (GO:0045933)	36	2	0.52	+	3.84	0.102	1
cerebral cortex neuron differentiation (GO:0021895)	18	1	0.26	+	3.84	0.239	1
apoptotic process involved in morphogenesis (GO:0060561)	18	1	0.26	+	3.84	0.239	1
adenylate cyclase-activating G protein-coupled receptor signaling pathway (GO:0007189)	73	4	1.06	+	3.79	0.0242	1
positive regulation of transporter activity (GO:0032411)	73	4	1.06	+	3.79	0.0242	1
positive regulation of lipid transport (GO:0032370)	55	3	0.8	+	3.77	0.0498	1
regulation of calcium ion transmembrane transporter activity (GO:1901019)	55	3	0.8	+	3.77	0.0498	1
negative regulation of calcium ion transport (GO:0051926)	37	2	0.54	+	3.74	0.107	1
branching involved in ureteric bud morphogenesis (GO:0001658)	37	2	0.54	+	3.74	0.107	1
axon extension (GO:0048675)	37	2	0.54	+	3.74	0.107	1
vitamin transport (GO:0051180)	37	2	0.54	+	3.74	0.107	1
positive regulation of bone mineralization (GO:0030501)	37	2	0.54	+	3.74	0.107	1
regulation of amine transport (GO:0051952)	56	3	0.81	+	3.7	0.0519	1
regulation of cardiac muscle contraction (GO:0055117)	56	3	0.81	+	3.7	0.0519	1
peptide transport (GO:0015833)	56	3	0.81	+	3.7	0.0519	1
negative regulation of cation transmembrane transport (GO:1904063)	56	3	0.81	+	3.7	0.0519	1
striated muscle contraction (GO:0006941)	75	4	1.09	+	3.69	0.0263	1
melanosome assembly (GO:1903232)	19	1	0.27	+	3.64	0.25	1
branching involved in mammary gland duct morphogenesis (GO:0060444)	19	1	0.27	+	3.64	0.25	1
nucleobase biosynthetic process (GO:0046112)	19	1	0.27	+	3.64	0.25	1
cellular component disassembly involved in execution phase of apoptosis (GO:0006921)	19	1	0.27	+	3.64	0.25	1
positive regulation of cation channel activity (GO:2001259)	38	2	0.55	+	3.64	0.111	1
regulation of neuron migration (GO:2001222)	38	2	0.55	+	3.64	0.111	1
neuromuscular synaptic transmission (GO:0007274)	19	1	0.27	+	3.64	0.25	1
cell differentiation in hindbrain (GO:0021533)	19	1	0.27	+	3.64	0.25	1
camera-type eye photoreceptor cell differentiation (GO:0060219)	19	1	0.27	+	3.64	0.25	1
icosanoid transport (GO:0071715)	19	1	0.27	+	3.64	0.25	1
bile acid biosynthetic process (GO:0006699)	19	1	0.27	+	3.64	0.25	1
phosphatidylserine metabolic process (GO:0006658)	19	1	0.27	+	3.64	0.25	1
acetylcholine receptor signaling pathway (GO:0095500)	19	1	0.27	+	3.64	0.25	1
positive regulation of monooxygenase activity (GO:0032770)	19	1	0.27	+	3.64	0.25	1
cellular response to fluid shear stress (GO:0071498)	19	1	0.27	+	3.64	0.25	1
regulation of T cell differentiation in thymus (GO:0033081)	19	1	0.27	+	3.64	0.25	1
negative regulation of signaling receptor activity (GO:2000272)	19	1	0.27	+	3.64	0.25	1
cellular response to mechanical stimulus (GO:0071260)	57	3	0.82	+	3.64	0.0541	1
smooth muscle tissue development (GO:0048745)	19	1	0.27	+	3.64	0.25	1
postsynaptic modulation of chemical synaptic transmission (GO:0099170)	19	1	0.27	+	3.64	0.25	1
cellular response to hydrogen peroxide (GO:0070301)	57	3	0.82	+	3.64	0.0541	1
negative regulation of MAP kinase activity (GO:0043407)	38	2	0.55	+	3.64	0.111	1
regulation of vesicle fusion (GO:0031338)	19	1	0.27	+	3.64	0.25	1
middle ear morphogenesis (GO:0042474)	19	1	0.27	+	3.64	0.25	1
dopamine metabolic process (GO:0042417)	19	1	0.27	+	3.64	0.25	1
ionotropic glutamate receptor signaling pathway (GO:0035235)	19	1	0.27	+	3.64	0.25	1
nucleobase-containing small molecule catabolic process (GO:0034656)	19	1	0.27	+	3.64	0.25	1
positive regulation of muscle cell apoptotic process (GO:0010661)	19	1	0.27	+	3.64	0.25	1
sphingoid metabolic process (GO:0046519)	19	1	0.27	+	3.64	0.25	1
rhythmic behavior (GO:0007622)	19	1	0.27	+	3.64	0.25	1
forebrain regionalization (GO:0021871)	19	1	0.27	+	3.64	0.25	1
prostate gland morphogenesis (GO:0060512)	19	1	0.27	+	3.64	0.25	1
negative regulation of cytokine-mediated signaling pathway (GO:0001960)	58	3	0.84	+	3.57	0.0564	1
alpha-amino acid biosynthetic process (GO:1901607)	58	3	0.84	+	3.57	0.0564	1
muscle organ morphogenesis (GO:0048644)	58	3	0.84	+	3.57	0.0564	1
alpha-beta T cell differentiation (GO:0046632)	58	3	0.84	+	3.57	0.0564	1
smooth muscle contraction (GO:0006939)	39	2	0.56	+	3.54	0.116	1
ventral spinal cord development (GO:0021517)	39	2	0.56	+	3.54	0.116	1
negative regulation of neuron differentiation (GO:0045665)	59	3	0.85	+	3.51	0.0586	1
hormone secretion (GO:0046879)	59	3	0.85	+	3.51	0.0586	1
positive regulation of adenylate cyclase activity (GO:0045762)	20	1	0.29	+	3.46	0.261	1
lung epithelial cell differentiation (GO:0060487)	20	1	0.29	+	3.46	0.261	1
lung cell differentiation (GO:0060479)	20	1	0.29	+	3.46	0.261	1
regulation of ryanodine-sensitive calcium-release channel activity (GO:0060314)	20	1	0.29	+	3.46	0.261	1
negative regulation of protein localization to plasma membrane (GO:1903077)	20	1	0.29	+	3.46	0.261	1
blastocyst growth (GO:0001832)	20	1	0.29	+	3.46	0.261	1
positive regulation of collagen biosynthetic process (GO:0032967)	20	1	0.29	+	3.46	0.261	1
regulation of protein neddylation (GO:2000434)	20	1	0.29	+	3.46	0.261	1
tRNA wobble base modification (GO:0002097)	20	1	0.29	+	3.46	0.261	1
regulation of anoikis (GO:2000209)	20	1	0.29	+	3.46	0.261	1
regulation of superoxide metabolic process (GO:0090322)	20	1	0.29	+	3.46	0.261	1
regulation of fatty acid transport (GO:2000191)	20	1	0.29	+	3.46	0.261	1
regulation of astrocyte differentiation (GO:0048710)	20	1	0.29	+	3.46	0.261	1
regulation of neutrophil chemotaxis (GO:0090022)	20	1	0.29	+	3.46	0.261	1
calcium ion import across plasma membrane (GO:0098703)	20	1	0.29	+	3.46	0.261	1
skeletal muscle cell differentiation (GO:0035914)	40	2	0.58	+	3.46	0.12	1
regulation of leukocyte adhesion to vascular endothelial cell (GO:1904994)	20	1	0.29	+	3.46	0.261	1
notochord development (GO:0030903)	20	1	0.29	+	3.46	0.261	1
motor behavior (GO:0061744)	20	1	0.29	+	3.46	0.261	1
purine nucleoside monophosphate biosynthetic process (GO:0009127)	20	1	0.29	+	3.46	0.261	1
C4-dicarboxylate transport (GO:0015740)	20	1	0.29	+	3.46	0.261	1
regulation of hormone biosynthetic process (GO:0046885)	20	1	0.29	+	3.46	0.261	1
eye photoreceptor cell development (GO:0042462)	20	1	0.29	+	3.46	0.261	1
vasoconstriction (GO:0042310)	20	1	0.29	+	3.46	0.261	1
positive regulation of collagen metabolic process (GO:0010714)	20	1	0.29	+	3.46	0.261	1
cAMP-mediated signaling (GO:0019933)	20	1	0.29	+	3.46	0.261	1
acylglycerol catabolic process (GO:0046464)	20	1	0.29	+	3.46	0.261	1
neutral lipid catabolic process (GO:0046461)	20	1	0.29	+	3.46	0.261	1
regulation of type 2 immune response (GO:0002828)	20	1	0.29	+	3.46	0.261	1
endocardial cushion formation (GO:0003272)	20	1	0.29	+	3.46	0.261	1
phosphatidylethanolamine metabolic process (GO:0046337)	20	1	0.29	+	3.46	0.261	1
mitochondrial fusion (GO:0008053)	20	1	0.29	+	3.46	0.261	1
negative regulation of cytokine production involved in immune response (GO:0002719)	20	1	0.29	+	3.46	0.261	1
myoblast fusion (GO:0007520)	20	1	0.29	+	3.46	0.261	1
intestinal epithelial cell differentiation (GO:0060575)	20	1	0.29	+	3.46	0.261	1
body morphogenesis (GO:0010171)	41	2	0.59	+	3.37	0.125	1
endoderm formation (GO:0001706)	41	2	0.59	+	3.37	0.125	1
long-chain fatty acid metabolic process (GO:0001676)	82	4	1.19	+	3.37	0.0345	1
intracellular lipid transport (GO:0032365)	41	2	0.59	+	3.37	0.125	1
CD4-positive, alpha-beta T cell differentiation (GO:0043367)	41	2	0.59	+	3.37	0.125	1
positive regulation of fibroblast proliferation (GO:0048146)	41	2	0.59	+	3.37	0.125	1
hair cell differentiation (GO:0035315)	41	2	0.59	+	3.37	0.125	1
positive regulation of dephosphorylation (GO:0035306)	41	2	0.59	+	3.37	0.125	1
negative regulation of endothelial cell migration (GO:0010596)	41	2	0.59	+	3.37	0.125	1
visual behavior (GO:0007632)	41	2	0.59	+	3.37	0.125	1
pyrimidine-containing compound biosynthetic process (GO:0072528)	41	2	0.59	+	3.37	0.125	1
cardiac septum morphogenesis (GO:0060411)	62	3	0.9	+	3.34	0.0657	1
cellular response to glucose stimulus (GO:0071333)	62	3	0.9	+	3.34	0.0657	1
amino acid biosynthetic process (GO:0008652)	62	3	0.9	+	3.34	0.0657	1
respiratory system process (GO:0003016)	21	1	0.3	+	3.29	0.271	1
regulation of smooth muscle contraction (GO:0006940)	42	2	0.61	+	3.29	0.13	1
regulation of megakaryocyte differentiation (GO:0045652)	21	1	0.3	+	3.29	0.271	1
regulation of osteoblast proliferation (GO:0033688)	21	1	0.3	+	3.29	0.271	1
AMP metabolic process (GO:0046033)	21	1	0.3	+	3.29	0.271	1
lymph vessel development (GO:0001945)	21	1	0.3	+	3.29	0.271	1
metanephric nephron development (GO:0072210)	21	1	0.3	+	3.29	0.271	1
phosphatidylcholine biosynthetic process (GO:0006656)	21	1	0.3	+	3.29	0.271	1
positive regulation of cardiac muscle cell proliferation (GO:0060045)	21	1	0.3	+	3.29	0.271	1
retina morphogenesis in camera-type eye (GO:0060042)	42	2	0.61	+	3.29	0.13	1
cardiac muscle cell proliferation (GO:0060038)	21	1	0.3	+	3.29	0.271	1
response to vitamin D (GO:0033280)	21	1	0.3	+	3.29	0.271	1
positive regulation of type II interferon production (GO:0032729)	42	2	0.61	+	3.29	0.13	1
hematopoietic stem cell proliferation (GO:0071425)	21	1	0.3	+	3.29	0.271	1
ganglioside metabolic process (GO:0001573)	21	1	0.3	+	3.29	0.271	1
peptidyl-S-diacylglycerol-L-cysteine biosynthetic process from peptidyl-cysteine (GO:0018231)	21	1	0.3	+	3.29	0.271	1
peptidyl-L-cysteine S-palmitoylation (GO:0018230)	21	1	0.3	+	3.29	0.271	1
mitochondrial RNA processing (GO:0000963)	21	1	0.3	+	3.29	0.271	1
response to cholesterol (GO:0070723)	21	1	0.3	+	3.29	0.271	1
positive regulation of leukocyte apoptotic process (GO:2000108)	21	1	0.3	+	3.29	0.271	1
animal organ maturation (GO:0048799)	21	1	0.3	+	3.29	0.271	1
regulation of action potential (GO:0098900)	42	2	0.61	+	3.29	0.13	1
regulation of lipid catabolic process (GO:0050994)	42	2	0.61	+	3.29	0.13	1
detection of mechanical stimulus involved in sensory perception (GO:0050974)	21	1	0.3	+	3.29	0.271	1
mesodermal cell differentiation (GO:0048333)	21	1	0.3	+	3.29	0.271	1
positive regulation of biomineral tissue development (GO:0070169)	42	2	0.61	+	3.29	0.13	1
response to pain (GO:0048265)	21	1	0.3	+	3.29	0.271	1
granulocyte differentiation (GO:0030851)	21	1	0.3	+	3.29	0.271	1
cellular response to acetylcholine (GO:1905145)	21	1	0.3	+	3.29	0.271	1
long-chain fatty acid biosynthetic process (GO:0042759)	21	1	0.3	+	3.29	0.271	1
regulation of hair cycle (GO:0042634)	21	1	0.3	+	3.29	0.271	1
regulation of cardiac muscle tissue growth (GO:0055021)	42	2	0.61	+	3.29	0.13	1
intrinsic apoptotic signaling pathway in response to oxidative stress (GO:0008631)	21	1	0.3	+	3.29	0.271	1
negative regulation of monoatomic ion transmembrane transport (GO:0034766)	63	3	0.91	+	3.29	0.0681	1
lipid storage (GO:0019915)	42	2	0.61	+	3.29	0.13	1
decidualization (GO:0046697)	21	1	0.3	+	3.29	0.271	1
negative regulation of striated muscle cell apoptotic process (GO:0010664)	21	1	0.3	+	3.29	0.271	1
response to muscle activity (GO:0014850)	21	1	0.3	+	3.29	0.271	1
protein refolding (GO:0042026)	21	1	0.3	+	3.29	0.271	1
negative regulation of cartilage development (GO:0061037)	21	1	0.3	+	3.29	0.271	1
outflow tract septum morphogenesis (GO:0003148)	21	1	0.3	+	3.29	0.271	1
pyridine-containing compound biosynthetic process (GO:0072525)	21	1	0.3	+	3.29	0.271	1
response to vitamin (GO:0033273)	64	3	0.93	+	3.24	0.0706	1
cellular response to ionizing radiation (GO:0071479)	64	3	0.93	+	3.24	0.0706	1
cellular response to hexose stimulus (GO:0071331)	64	3	0.93	+	3.24	0.0706	1
positive regulation of lipid biosynthetic process (GO:0046889)	64	3	0.93	+	3.24	0.0706	1
outflow tract morphogenesis (GO:0003151)	64	3	0.93	+	3.24	0.0706	1
response to glucose (GO:0009749)	107	5	1.55	+	3.23	0.0221	1
negative regulation of ion transmembrane transporter activity (GO:0032413)	43	2	0.62	+	3.21	0.135	1
skin epidermis development (GO:0098773)	86	4	1.24	+	3.21	0.0398	1
response to hydrogen peroxide (GO:0042542)	86	4	1.24	+	3.21	0.0398	1
regulation of systemic arterial blood pressure (GO:0003073)	65	3	0.94	+	3.19	0.0731	1
cellular response to monosaccharide stimulus (GO:0071326)	65	3	0.94	+	3.19	0.0731	1
neuron projection extension (GO:1990138)	65	3	0.94	+	3.19	0.0731	1
glutamine family amino acid metabolic process (GO:0009064)	65	3	0.94	+	3.19	0.0731	1
positive regulation of ossification (GO:0045778)	44	2	0.64	+	3.14	0.14	1
heparan sulfate proteoglycan biosynthetic process (GO:0015012)	22	1	0.32	+	3.14	0.282	1
alcohol catabolic process (GO:0046164)	22	1	0.32	+	3.14	0.282	1
regulation of striated muscle contraction (GO:0006942)	66	3	0.96	+	3.14	0.0756	1
dopamine receptor signaling pathway (GO:0007212)	22	1	0.32	+	3.14	0.282	1
endothelial cell development (GO:0001885)	44	2	0.64	+	3.14	0.14	1
G protein-coupled receptor signaling pathway, coupled to cyclic nucleotide second messenger (GO:0007187)	22	1	0.32	+	3.14	0.282	1
maternal process involved in female pregnancy (GO:0060135)	44	2	0.64	+	3.14	0.14	1
glomerulus development (GO:0032835)	44	2	0.64	+	3.14	0.14	1
biogenic amine metabolic process (GO:0006576)	66	3	0.96	+	3.14	0.0756	1
cellular response to dexamethasone stimulus (GO:0071549)	22	1	0.32	+	3.14	0.282	1
regulation of protein sumoylation (GO:0033233)	22	1	0.32	+	3.14	0.282	1
glial cell proliferation (GO:0014009)	22	1	0.32	+	3.14	0.282	1
protein neddylation (GO:0045116)	22	1	0.32	+	3.14	0.282	1
peptidyl-glutamic acid modification (GO:0018200)	22	1	0.32	+	3.14	0.282	1
regulation of leukocyte apoptotic process (GO:2000106)	66	3	0.96	+	3.14	0.0756	1
regulation of voltage-gated calcium channel activity (GO:1901385)	22	1	0.32	+	3.14	0.282	1
embryonic camera-type eye morphogenesis (GO:0048596)	22	1	0.32	+	3.14	0.282	1
regulation of vascular endothelial cell proliferation (GO:1905562)	22	1	0.32	+	3.14	0.282	1
response to hexose (GO:0009746)	110	5	1.59	+	3.14	0.0244	1
detection of biotic stimulus (GO:0009595)	22	1	0.32	+	3.14	0.282	1
entrainment of circadian clock by photoperiod (GO:0043153)	22	1	0.32	+	3.14	0.282	1
negative regulation of protein localization to cell periphery (GO:1904376)	22	1	0.32	+	3.14	0.282	1
negative regulation of nucleocytoplasmic transport (GO:0046823)	22	1	0.32	+	3.14	0.282	1
fibroblast growth factor receptor signaling pathway (GO:0008543)	44	2	0.64	+	3.14	0.14	1
embryonic hindlimb morphogenesis (GO:0035116)	22	1	0.32	+	3.14	0.282	1
coronary vasculature development (GO:0060976)	44	2	0.64	+	3.14	0.14	1
associative learning (GO:0008306)	66	3	0.96	+	3.14	0.0756	1
positive regulation of Rho protein signal transduction (GO:0035025)	22	1	0.32	+	3.14	0.282	1
photoreceptor cell differentiation (GO:0046530)	44	2	0.64	+	3.14	0.14	1
response to gamma radiation (GO:0010332)	44	2	0.64	+	3.14	0.14	1
nitric oxide metabolic process (GO:0046209)	22	1	0.32	+	3.14	0.282	1
kidney epithelium development (GO:0072073)	111	5	1.61	+	3.11	0.0253	1
cell-cell junction assembly (GO:0007043)	89	4	1.29	+	3.11	0.044	1
regulation of synapse assembly (GO:0051963)	89	4	1.29	+	3.11	0.044	1
chloride transmembrane transport (GO:1902476)	67	3	0.97	+	3.09	0.0782	1
positive regulation of ion transmembrane transporter activity (GO:0032414)	67	3	0.97	+	3.09	0.0782	1
regulation of muscle contraction (GO:0006937)	112	5	1.62	+	3.09	0.0261	1
amide transport (GO:0042886)	112	5	1.62	+	3.09	0.0261	1
neuroblast proliferation (GO:0007405)	45	2	0.65	+	3.07	0.145	1
phospholipase C-activating G protein-coupled receptor signaling pathway (GO:0007200)	45	2	0.65	+	3.07	0.145	1
osteoclast differentiation (GO:0030316)	45	2	0.65	+	3.07	0.145	1
ceramide biosynthetic process (GO:0046513)	45	2	0.65	+	3.07	0.145	1
response to monosaccharide (GO:0034284)	114	5	1.65	+	3.03	0.0278	1
GTP metabolic process (GO:0046039)	23	1	0.33	+	3	0.292	1
potassium ion transmembrane transport (GO:0071805)	92	4	1.33	+	3	0.0485	1
cranial nerve development (GO:0021545)	46	2	0.67	+	3	0.15	1
mature B cell differentiation (GO:0002335)	23	1	0.33	+	3	0.292	1
auditory receptor cell development (GO:0060117)	23	1	0.33	+	3	0.292	1
plasma membrane repair (GO:0001778)	23	1	0.33	+	3	0.292	1
positive regulation of amine transport (GO:0051954)	23	1	0.33	+	3	0.292	1
L-glutamate import (GO:0051938)	23	1	0.33	+	3	0.292	1
response to leukemia inhibitory factor (GO:1990823)	92	4	1.33	+	3	0.0485	1
vascular endothelial growth factor signaling pathway (GO:0038084)	23	1	0.33	+	3	0.292	1
response to ATP (GO:0033198)	23	1	0.33	+	3	0.292	1
regulation of platelet aggregation (GO:0090330)	23	1	0.33	+	3	0.292	1
epidermis morphogenesis (GO:0048730)	23	1	0.33	+	3	0.292	1
negative regulation of double-strand break repair via homologous recombination (GO:2000042)	23	1	0.33	+	3	0.292	1
intracellular cholesterol transport (GO:0032367)	23	1	0.33	+	3	0.292	1
response to estradiol (GO:0032355)	92	4	1.33	+	3	0.0485	1
regulation of cardiac muscle cell action potential (GO:0098901)	23	1	0.33	+	3	0.292	1
negative regulation of chemotaxis (GO:0050922)	46	2	0.67	+	3	0.15	1
embryonic digestive tract development (GO:0048566)	23	1	0.33	+	3	0.292	1
muscle adaptation (GO:0043500)	23	1	0.33	+	3	0.292	1
regulation of membrane protein ectodomain proteolysis (GO:0051043)	23	1	0.33	+	3	0.292	1
response to acetylcholine (GO:1905144)	23	1	0.33	+	3	0.292	1
negative regulation of mRNA splicing, via spliceosome (GO:0048025)	23	1	0.33	+	3	0.292	1
neuron projection regeneration (GO:0031102)	23	1	0.33	+	3	0.292	1
mitochondrion transport along microtubule (GO:0047497)	23	1	0.33	+	3	0.292	1
positive regulation of cardiac muscle tissue growth (GO:0055023)	23	1	0.33	+	3	0.292	1
establishment of skin barrier (GO:0061436)	23	1	0.33	+	3	0.292	1
establishment of mitochondrion localization, microtubule-mediated (GO:0034643)	23	1	0.33	+	3	0.292	1
retrotransposon silencing (GO:0010526)	23	1	0.33	+	3	0.292	1
cellular response to BMP stimulus (GO:0071773)	70	3	1.01	+	2.96	0.0863	1
response to BMP (GO:0071772)	70	3	1.01	+	2.96	0.0863	1
DNA modification (GO:0006304)	70	3	1.01	+	2.96	0.0863	1
actin filament-based movement (GO:0030048)	70	3	1.01	+	2.96	0.0863	1
regulation of heart growth (GO:0060420)	47	2	0.68	+	2.94	0.154	1
regulation of sequestering of calcium ion (GO:0051282)	94	4	1.36	+	2.94	0.0516	1
alpha-beta T cell activation (GO:0046631)	71	3	1.03	+	2.92	0.089	1
regulation of ossification (GO:0030278)	95	4	1.37	+	2.91	0.0532	1
salivary gland morphogenesis (GO:0007435)	24	1	0.35	+	2.88	0.302	1
innervation (GO:0060384)	24	1	0.35	+	2.88	0.302	1
zinc ion transport (GO:0006829)	24	1	0.35	+	2.88	0.302	1
myelination in peripheral nervous system (GO:0022011)	24	1	0.35	+	2.88	0.302	1
folic acid-containing compound metabolic process (GO:0006760)	24	1	0.35	+	2.88	0.302	1
establishment of tissue polarity (GO:0007164)	24	1	0.35	+	2.88	0.302	1
T cell activation involved in immune response (GO:0002286)	48	2	0.69	+	2.88	0.159	1
reactive nitrogen species metabolic process (GO:2001057)	24	1	0.35	+	2.88	0.302	1
nuclear migration (GO:0007097)	24	1	0.35	+	2.88	0.302	1
B cell homeostasis (GO:0001782)	24	1	0.35	+	2.88	0.302	1
establishment of planar polarity (GO:0001736)	24	1	0.35	+	2.88	0.302	1
positive regulation of organic acid transport (GO:0032892)	24	1	0.35	+	2.88	0.302	1
pharyngeal system development (GO:0060037)	24	1	0.35	+	2.88	0.302	1
zinc ion transmembrane transport (GO:0071577)	24	1	0.35	+	2.88	0.302	1
regulation of amino acid transport (GO:0051955)	24	1	0.35	+	2.88	0.302	1
behavioral fear response (GO:0001662)	24	1	0.35	+	2.88	0.302	1
glandular epithelial cell development (GO:0002068)	24	1	0.35	+	2.88	0.302	1
cellular response to fatty acid (GO:0071398)	24	1	0.35	+	2.88	0.302	1
glycosyl compound catabolic process (GO:1901658)	24	1	0.35	+	2.88	0.302	1
skeletal muscle fiber development (GO:0048741)	24	1	0.35	+	2.88	0.302	1
postsynaptic signal transduction (GO:0098926)	24	1	0.35	+	2.88	0.302	1
peripheral nervous system axon ensheathment (GO:0032292)	24	1	0.35	+	2.88	0.302	1
positive regulation of neuron apoptotic process (GO:0043525)	48	2	0.69	+	2.88	0.159	1
photoperiodism (GO:0009648)	24	1	0.35	+	2.88	0.302	1
renal absorption (GO:0070293)	24	1	0.35	+	2.88	0.302	1
hydrogen peroxide metabolic process (GO:0042743)	24	1	0.35	+	2.88	0.302	1
ovulation cycle (GO:0042698)	48	2	0.69	+	2.88	0.159	1
regulation of cell fate specification (GO:0042659)	24	1	0.35	+	2.88	0.302	1
potassium ion homeostasis (GO:0055075)	24	1	0.35	+	2.88	0.302	1
cellular modified amino acid biosynthetic process (GO:0042398)	24	1	0.35	+	2.88	0.302	1
liver regeneration (GO:0097421)	24	1	0.35	+	2.88	0.302	1
dendritic spine development (GO:0060996)	24	1	0.35	+	2.88	0.302	1
somatic stem cell population maintenance (GO:0035019)	48	2	0.69	+	2.88	0.159	1
endochondral bone growth (GO:0003416)	24	1	0.35	+	2.88	0.302	1
collagen fibril organization (GO:0030199)	48	2	0.69	+	2.88	0.159	1
negative regulation of blood coagulation (GO:0030195)	24	1	0.35	+	2.88	0.302	1
isoprenoid biosynthetic process (GO:0008299)	24	1	0.35	+	2.88	0.302	1
negative regulation of epidermal growth factor receptor signaling pathway (GO:0042059)	24	1	0.35	+	2.88	0.302	1
adult walking behavior (GO:0007628)	24	1	0.35	+	2.88	0.302	1
cardiac atrium morphogenesis (GO:0003209)	24	1	0.35	+	2.88	0.302	1
negative regulation of production of molecular mediator of immune response (GO:0002701)	24	1	0.35	+	2.88	0.302	1
positive regulation of isotype switching (GO:0045830)	24	1	0.35	+	2.88	0.302	1
positive regulation of heart contraction (GO:0045823)	24	1	0.35	+	2.88	0.302	1
cell proliferation in forebrain (GO:0021846)	24	1	0.35	+	2.88	0.302	1
atrioventricular valve morphogenesis (GO:0003181)	24	1	0.35	+	2.88	0.302	1
chloride transport (GO:0006821)	72	3	1.04	+	2.88	0.0918	1
ureteric bud development (GO:0001657)	72	3	1.04	+	2.88	0.0918	1
cardiac septum development (GO:0003279)	97	4	1.4	+	2.85	0.0564	1
neurotransmitter secretion (GO:0007269)	73	3	1.06	+	2.84	0.0946	1
mesonephric tubule development (GO:0072164)	73	3	1.06	+	2.84	0.0946	1
mesonephric epithelium development (GO:0072163)	73	3	1.06	+	2.84	0.0946	1
cellular response to carbohydrate stimulus (GO:0071322)	73	3	1.06	+	2.84	0.0946	1
signal release from synapse (GO:0099643)	73	3	1.06	+	2.84	0.0946	1
amine metabolic process (GO:0009308)	73	3	1.06	+	2.84	0.0946	1
embryonic heart tube development (GO:0035050)	73	3	1.06	+	2.84	0.0946	1
cellular response to lipopolysaccharide (GO:0071222)	122	5	1.77	+	2.83	0.0354	1
face development (GO:0060324)	49	2	0.71	+	2.82	0.165	1
cellular response to catecholamine stimulus (GO:0071870)	49	2	0.71	+	2.82	0.165	1
cellular response to monoamine stimulus (GO:0071868)	49	2	0.71	+	2.82	0.165	1
triglyceride metabolic process (GO:0006641)	49	2	0.71	+	2.82	0.165	1
positive regulation of neural precursor cell proliferation (GO:2000179)	49	2	0.71	+	2.82	0.165	1
negative regulation of transporter activity (GO:0032410)	49	2	0.71	+	2.82	0.165	1
negative regulation of muscle cell differentiation (GO:0051148)	49	2	0.71	+	2.82	0.165	1
positive regulation of epithelial cell differentiation (GO:0030858)	49	2	0.71	+	2.82	0.165	1
response to activity (GO:0014823)	49	2	0.71	+	2.82	0.165	1
negative regulation of nervous system development (GO:0051961)	123	5	1.78	+	2.81	0.0364	1
axis specification (GO:0009798)	74	3	1.07	+	2.8	0.0974	1
development of primary female sexual characteristics (GO:0046545)	74	3	1.07	+	2.8	0.0974	1
regulation of signaling receptor activity (GO:0010469)	74	3	1.07	+	2.8	0.0974	1
pyrimidine-containing compound metabolic process (GO:0072527)	74	3	1.07	+	2.8	0.0974	1
calcium-mediated signaling (GO:0019722)	99	4	1.43	+	2.79	0.0598	1
regulation of adenylate cyclase activity (GO:0045761)	25	1	0.36	+	2.76	0.312	1
response to catecholamine (GO:0071869)	50	2	0.72	+	2.76	0.17	1
response to monoamine (GO:0071867)	50	2	0.72	+	2.76	0.17	1
regulation of extracellular matrix organization (GO:1903053)	50	2	0.72	+	2.76	0.17	1
blastocyst hatching (GO:0001835)	25	1	0.36	+	2.76	0.312	1
mesonephros development (GO:0001823)	75	3	1.09	+	2.76	0.1	1
organism emergence from protective structure (GO:0071684)	25	1	0.36	+	2.76	0.312	1
behavioral defense response (GO:0002209)	25	1	0.36	+	2.76	0.312	1
ligand-gated ion channel signaling pathway (GO:1990806)	25	1	0.36	+	2.76	0.312	1
positive regulation of excitatory postsynaptic potential (GO:2000463)	25	1	0.36	+	2.76	0.312	1
cell-cell fusion (GO:0140253)	25	1	0.36	+	2.76	0.312	1
negative regulation of intracellular transport (GO:0032387)	50	2	0.72	+	2.76	0.17	1
syncytium formation by plasma membrane fusion (GO:0000768)	25	1	0.36	+	2.76	0.312	1
regulation of axon regeneration (GO:0048679)	25	1	0.36	+	2.76	0.312	1
positive regulation of lyase activity (GO:0051349)	25	1	0.36	+	2.76	0.312	1
axonemal dynein complex assembly (GO:0070286)	25	1	0.36	+	2.76	0.312	1
negative regulation of mRNA processing (GO:0050686)	25	1	0.36	+	2.76	0.312	1
response to sterol (GO:0036314)	25	1	0.36	+	2.76	0.312	1
CD4-positive, alpha-beta T cell activation (GO:0035710)	50	2	0.72	+	2.76	0.17	1
T cell costimulation (GO:0031295)	25	1	0.36	+	2.76	0.312	1
positive regulation of cyclase activity (GO:0031281)	25	1	0.36	+	2.76	0.312	1
ribonucleoside metabolic process (GO:0009119)	25	1	0.36	+	2.76	0.312	1
negative regulation of hemostasis (GO:1900047)	25	1	0.36	+	2.76	0.312	1
cellular response to angiotensin (GO:1904385)	25	1	0.36	+	2.76	0.312	1
hormone biosynthetic process (GO:0042446)	25	1	0.36	+	2.76	0.312	1
hatching (GO:0035188)	25	1	0.36	+	2.76	0.312	1
negative regulation of organ growth (GO:0046621)	25	1	0.36	+	2.76	0.312	1
negative regulation of ossification (GO:0030279)	25	1	0.36	+	2.76	0.312	1
neural retina development (GO:0003407)	50	2	0.72	+	2.76	0.17	1
positive regulation of vascular endothelial growth factor production (GO:0010575)	25	1	0.36	+	2.76	0.312	1
positive regulation of blood circulation (GO:1903524)	25	1	0.36	+	2.76	0.312	1
regulation of cilium movement (GO:0003352)	25	1	0.36	+	2.76	0.312	1
negative regulation of fatty acid metabolic process (GO:0045922)	25	1	0.36	+	2.76	0.312	1
sensory perception of chemical stimulus (GO:0007606)	50	2	0.72	+	2.76	0.17	1
atrioventricular valve development (GO:0003171)	25	1	0.36	+	2.76	0.312	1
cellular response to molecule of bacterial origin (GO:0071219)	127	5	1.84	+	2.72	0.0407	1
positive regulation of small GTPase mediated signal transduction (GO:0051057)	51	2	0.74	+	2.71	0.175	1
positive regulation of transmembrane transport (GO:0034764)	153	6	2.21	+	2.71	0.0265	1
ceramide metabolic process (GO:0006672)	77	3	1.11	+	2.69	0.106	1
stem cell differentiation (GO:0048863)	154	6	2.23	+	2.69	0.0272	1
response to mechanical stimulus (GO:0009612)	154	6	2.23	+	2.69	0.0272	1
digestive tract development (GO:0048565)	103	4	1.49	+	2.68	0.0669	1
T cell differentiation (GO:0030217)	129	5	1.87	+	2.68	0.043	1
salivary gland development (GO:0007431)	26	1	0.38	+	2.66	0.322	1
response to X-ray (GO:0010165)	26	1	0.38	+	2.66	0.322	1
T cell mediated immunity (GO:0002456)	26	1	0.38	+	2.66	0.322	1
positive regulation of nitric oxide biosynthetic process (GO:0045429)	26	1	0.38	+	2.66	0.322	1
regulation of collagen biosynthetic process (GO:0032965)	26	1	0.38	+	2.66	0.322	1
bone growth (GO:0098868)	26	1	0.38	+	2.66	0.322	1
presynaptic modulation of chemical synaptic transmission (GO:0099171)	26	1	0.38	+	2.66	0.322	1
entrainment of circadian clock (GO:0009649)	26	1	0.38	+	2.66	0.322	1
regulation of mitochondrial translation (GO:0070129)	26	1	0.38	+	2.66	0.322	1
lymphocyte costimulation (GO:0031294)	26	1	0.38	+	2.66	0.322	1
sulfur amino acid metabolic process (GO:0000096)	26	1	0.38	+	2.66	0.322	1
ribosomal large subunit assembly (GO:0000027)	26	1	0.38	+	2.66	0.322	1
regulation of cardiac muscle cell contraction (GO:0086004)	26	1	0.38	+	2.66	0.322	1
positive regulation of sodium ion transport (GO:0010765)	26	1	0.38	+	2.66	0.322	1
regulation of muscle cell apoptotic process (GO:0010660)	52	2	0.75	+	2.66	0.18	1
heart trabecula morphogenesis (GO:0061384)	26	1	0.38	+	2.66	0.322	1
positive regulation of epithelial cell apoptotic process (GO:1904037)	26	1	0.38	+	2.66	0.322	1
bile acid metabolic process (GO:0008206)	26	1	0.38	+	2.66	0.322	1
positive regulation of receptor signaling pathway via JAK-STAT (GO:0046427)	26	1	0.38	+	2.66	0.322	1
negative regulation of adaptive immune response based on somatic recombination of immune receptors built from immunoglobulin superfamily domains (GO:0002823)	26	1	0.38	+	2.66	0.322	1
cardiac ventricle development (GO:0003231)	104	4	1.5	+	2.66	0.0687	1
diol metabolic process (GO:0034311)	26	1	0.38	+	2.66	0.322	1
heart valve morphogenesis (GO:0003179)	52	2	0.75	+	2.66	0.18	1
skeletal muscle tissue development (GO:0007519)	104	4	1.5	+	2.66	0.0687	1
negative regulation of miRNA transcription (GO:1902894)	26	1	0.38	+	2.66	0.322	1
regulation of necroptotic process (GO:0060544)	26	1	0.38	+	2.66	0.322	1
negative regulation of protein serine/threonine kinase activity (GO:0071901)	79	3	1.14	+	2.62	0.112	1
positive regulation of cell junction assembly (GO:1901890)	79	3	1.14	+	2.62	0.112	1
hematopoietic or lymphoid organ development (GO:0048534)	79	3	1.14	+	2.62	0.112	1
endochondral bone morphogenesis (GO:0060350)	53	2	0.77	+	2.61	0.185	1
aorta development (GO:0035904)	53	2	0.77	+	2.61	0.185	1
regulation of protein import into nucleus (GO:0042306)	53	2	0.77	+	2.61	0.185	1
T cell proliferation (GO:0042098)	53	2	0.77	+	2.61	0.185	1
negative regulation of monoatomic ion transport (GO:0043271)	80	3	1.16	+	2.59	0.115	1
liver development (GO:0001889)	107	4	1.55	+	2.58	0.0744	1
regulated exocytosis (GO:0045055)	107	4	1.55	+	2.58	0.0744	1
B cell activation (GO:0042113)	134	5	1.94	+	2.58	0.049	1
response to ethanol (GO:0045471)	81	3	1.17	+	2.56	0.118	1
intracellular glucose homeostasis (GO:0001678)	81	3	1.17	+	2.56	0.118	1
positive regulation of cilium assembly (GO:0045724)	27	1	0.39	+	2.56	0.331	1
positive regulation of heart growth (GO:0060421)	27	1	0.39	+	2.56	0.331	1
response to growth hormone (GO:0060416)	27	1	0.39	+	2.56	0.331	1
syncytium formation (GO:0006949)	27	1	0.39	+	2.56	0.331	1
positive regulation of extracellular matrix organization (GO:1903055)	27	1	0.39	+	2.56	0.331	1
endochondral ossification (GO:0001958)	27	1	0.39	+	2.56	0.331	1
spinal cord motor neuron differentiation (GO:0021522)	27	1	0.39	+	2.56	0.331	1
endothelial cell proliferation (GO:0001935)	27	1	0.39	+	2.56	0.331	1
regulation of T cell mediated cytotoxicity (GO:0001914)	27	1	0.39	+	2.56	0.331	1
fat-soluble vitamin metabolic process (GO:0006775)	27	1	0.39	+	2.56	0.331	1
regulation of transcription regulatory region DNA binding (GO:2000677)	27	1	0.39	+	2.56	0.331	1
sarcomere organization (GO:0045214)	27	1	0.39	+	2.56	0.331	1
regulation of monooxygenase activity (GO:0032768)	27	1	0.39	+	2.56	0.331	1
homeostasis of number of cells within a tissue (GO:0048873)	27	1	0.39	+	2.56	0.331	1
negative regulation of axon extension involved in axon guidance (GO:0048843)	27	1	0.39	+	2.56	0.331	1
response to calcium ion (GO:0051592)	108	4	1.56	+	2.56	0.0763	1
regulation of kidney development (GO:0090183)	27	1	0.39	+	2.56	0.331	1
regulation of neuron projection regeneration (GO:0070570)	27	1	0.39	+	2.56	0.331	1
neuron fate commitment (GO:0048663)	54	2	0.78	+	2.56	0.19	1
negative regulation of protein localization to membrane (GO:1905476)	27	1	0.39	+	2.56	0.331	1
negative regulation of blood vessel endothelial cell migration (GO:0043537)	27	1	0.39	+	2.56	0.331	1
T cell apoptotic process (GO:0070231)	27	1	0.39	+	2.56	0.331	1
epithelial cell differentiation involved in kidney development (GO:0035850)	27	1	0.39	+	2.56	0.331	1
glucose transmembrane transport (GO:1904659)	27	1	0.39	+	2.56	0.331	1
replacement ossification (GO:0036075)	27	1	0.39	+	2.56	0.331	1
very long-chain fatty acid metabolic process (GO:0000038)	27	1	0.39	+	2.56	0.331	1
fear response (GO:0042596)	27	1	0.39	+	2.56	0.331	1
positive regulation of nitric oxide metabolic process (GO:1904407)	27	1	0.39	+	2.56	0.331	1
bicarbonate transport (GO:0015701)	27	1	0.39	+	2.56	0.331	1
hindlimb morphogenesis (GO:0035137)	27	1	0.39	+	2.56	0.331	1
negative regulation of epithelial cell migration (GO:0010633)	54	2	0.78	+	2.56	0.19	1
regulation of vascular endothelial growth factor production (GO:0010574)	27	1	0.39	+	2.56	0.331	1
mammary gland duct morphogenesis (GO:0060603)	27	1	0.39	+	2.56	0.331	1
dendritic spine organization (GO:0097061)	27	1	0.39	+	2.56	0.331	1
signal release (GO:0023061)	136	5	1.97	+	2.54	0.0515	1
carboxylic acid transmembrane transport (GO:1905039)	109	4	1.58	+	2.54	0.0783	1
hepaticobiliary system development (GO:0061008)	109	4	1.58	+	2.54	0.0783	1
columnar/cuboidal epithelial cell differentiation (GO:0002065)	82	3	1.19	+	2.53	0.121	1
embryonic skeletal system morphogenesis (GO:0048704)	82	3	1.19	+	2.53	0.121	1
skin development (GO:0043588)	164	6	2.37	+	2.53	0.0351	1
determination of left/right symmetry (GO:0007368)	110	4	1.59	+	2.51	0.0803	1
fatty acid beta-oxidation (GO:0006635)	55	2	0.8	+	2.51	0.195	1
dendrite morphogenesis (GO:0048813)	55	2	0.8	+	2.51	0.195	1
embryonic digit morphogenesis (GO:0042733)	55	2	0.8	+	2.51	0.195	1
digestive system development (GO:0055123)	110	4	1.59	+	2.51	0.0803	1
organic acid transmembrane transport (GO:1903825)	110	4	1.59	+	2.51	0.0803	1
keratinocyte differentiation (GO:0030216)	55	2	0.8	+	2.51	0.195	1
second-messenger-mediated signaling (GO:0019932)	138	5	2	+	2.5	0.0541	1
central nervous system neuron differentiation (GO:0021953)	138	5	2	+	2.5	0.0541	1
regulation of neural precursor cell proliferation (GO:2000177)	83	3	1.2	+	2.5	0.125	1
regulation of stress fiber assembly (GO:0051492)	83	3	1.2	+	2.5	0.125	1
positive regulation of transmembrane receptor protein serine/threonine kinase signaling pathway (GO:0090100)	83	3	1.2	+	2.5	0.125	1
artery development (GO:0060840)	83	3	1.2	+	2.5	0.125	1
regulation of homotypic cell-cell adhesion (GO:0034110)	28	1	0.41	+	2.47	0.341	1
cell adhesion mediated by integrin (GO:0033627)	28	1	0.41	+	2.47	0.341	1
cell volume homeostasis (GO:0006884)	28	1	0.41	+	2.47	0.341	1
dicarboxylic acid transport (GO:0006835)	56	2	0.81	+	2.47	0.2	1
regulation of glial cell proliferation (GO:0060251)	28	1	0.41	+	2.47	0.341	1
negative regulation of miRNA metabolic process (GO:2000629)	28	1	0.41	+	2.47	0.341	1
glycosphingolipid biosynthetic process (GO:0006688)	28	1	0.41	+	2.47	0.341	1
phosphatidic acid biosynthetic process (GO:0006654)	28	1	0.41	+	2.47	0.341	1
walking behavior (GO:0090659)	28	1	0.41	+	2.47	0.341	1
negative regulation of interleukin-6 production (GO:0032715)	28	1	0.41	+	2.47	0.341	1
negative regulation of RNA splicing (GO:0033119)	28	1	0.41	+	2.47	0.341	1
negative regulation of coagulation (GO:0050819)	28	1	0.41	+	2.47	0.341	1
inositol phosphate metabolic process (GO:0043647)	28	1	0.41	+	2.47	0.341	1
negative regulation of ERBB signaling pathway (GO:1901185)	28	1	0.41	+	2.47	0.341	1
response to toxic substance (GO:0009636)	168	6	2.43	+	2.47	0.0387	1
positive regulation of B cell proliferation (GO:0030890)	28	1	0.41	+	2.47	0.341	1
myotube cell development (GO:0014904)	28	1	0.41	+	2.47	0.341	1
myotube differentiation (GO:0014902)	56	2	0.81	+	2.47	0.2	1
negative regulation of adaptive immune response (GO:0002820)	28	1	0.41	+	2.47	0.341	1
positive regulation of fatty acid metabolic process (GO:0045923)	28	1	0.41	+	2.47	0.341	1
regulation of fatty acid oxidation (GO:0046320)	28	1	0.41	+	2.47	0.341	1
negative regulation of lymphocyte mediated immunity (GO:0002707)	28	1	0.41	+	2.47	0.341	1
establishment of endothelial barrier (GO:0061028)	28	1	0.41	+	2.47	0.341	1
purine-containing compound transmembrane transport (GO:0072530)	28	1	0.41	+	2.47	0.341	1
regulation of cellular extravasation (GO:0002691)	28	1	0.41	+	2.47	0.341	1
regulation of synapse organization (GO:0050807)	197	7	2.85	+	2.46	0.0272	1
regulation of heart contraction (GO:0008016)	141	5	2.04	+	2.45	0.0581	1
negative regulation of inflammatory response (GO:0050728)	113	4	1.64	+	2.45	0.0864	1
cellular response to reactive oxygen species (GO:0034614)	113	4	1.64	+	2.45	0.0864	1
skeletal muscle organ development (GO:0060538)	113	4	1.64	+	2.45	0.0864	1
inorganic anion transmembrane transport (GO:0098661)	85	3	1.23	+	2.44	0.131	1
female sex differentiation (GO:0046660)	85	3	1.23	+	2.44	0.131	1
gland morphogenesis (GO:0022612)	85	3	1.23	+	2.44	0.131	1
regulation of chemokine production (GO:0032642)	57	2	0.82	+	2.42	0.206	1
regulation of lipid localization (GO:1905952)	114	4	1.65	+	2.42	0.0885	1
artery morphogenesis (GO:0048844)	57	2	0.82	+	2.42	0.206	1
microtubule polymerization or depolymerization (GO:0031109)	57	2	0.82	+	2.42	0.206	1
positive regulation of carbohydrate metabolic process (GO:0045913)	57	2	0.82	+	2.42	0.206	1
negative regulation of Wnt signaling pathway (GO:0030178)	143	5	2.07	+	2.42	0.0609	1
regulation of neutrophil migration (GO:1902622)	29	1	0.42	+	2.38	0.35	1
neural tube patterning (GO:0021532)	29	1	0.42	+	2.38	0.35	1
cyclic purine nucleotide metabolic process (GO:0052652)	29	1	0.42	+	2.38	0.35	1
maternal placenta development (GO:0001893)	29	1	0.42	+	2.38	0.35	1
protein palmitoylation (GO:0018345)	29	1	0.42	+	2.38	0.35	1
establishment of mitochondrion localization (GO:0051654)	29	1	0.42	+	2.38	0.35	1
peptidyl-cysteine modification (GO:0018198)	29	1	0.42	+	2.38	0.35	1
aorta morphogenesis (GO:0035909)	29	1	0.42	+	2.38	0.35	1
positive regulation of morphogenesis of an epithelium (GO:1905332)	29	1	0.42	+	2.38	0.35	1
positive regulation of receptor signaling pathway via STAT (GO:1904894)	29	1	0.42	+	2.38	0.35	1
sodium ion transmembrane transport (GO:0035725)	87	3	1.26	+	2.38	0.137	1
embryonic eye morphogenesis (GO:0048048)	29	1	0.42	+	2.38	0.35	1
cellular metabolic compound salvage (GO:0043094)	29	1	0.42	+	2.38	0.35	1
cardiac muscle tissue growth (GO:0055017)	29	1	0.42	+	2.38	0.35	1
retinol metabolic process (GO:0042572)	29	1	0.42	+	2.38	0.35	1
pteridine-containing compound metabolic process (GO:0042558)	29	1	0.42	+	2.38	0.35	1
hexose transmembrane transport (GO:0008645)	29	1	0.42	+	2.38	0.35	1
negative regulation of transmembrane transport (GO:0034763)	87	3	1.26	+	2.38	0.137	1
regulation of collagen metabolic process (GO:0010712)	29	1	0.42	+	2.38	0.35	1
left/right pattern formation (GO:0060972)	116	4	1.68	+	2.38	0.0927	1
positive regulation of immunoglobulin mediated immune response (GO:0002891)	29	1	0.42	+	2.38	0.35	1
regulation of JNK cascade (GO:0046328)	116	4	1.68	+	2.38	0.0927	1
positive regulation of B cell mediated immunity (GO:0002714)	29	1	0.42	+	2.38	0.35	1
morphogenesis of a branching structure (GO:0001763)	146	5	2.11	+	2.37	0.0652	1
mesenchymal cell differentiation (GO:0048762)	146	5	2.11	+	2.37	0.0652	1
memory (GO:0007613)	88	3	1.27	+	2.36	0.141	1
positive regulation of lipid metabolic process (GO:0045834)	88	3	1.27	+	2.36	0.141	1
mesoderm formation (GO:0001707)	59	2	0.85	+	2.34	0.216	1
lymphocyte activation involved in immune response (GO:0002285)	89	3	1.29	+	2.33	0.144	1
carboxylic acid biosynthetic process (GO:0046394)	209	7	3.02	+	2.31	0.0354	1
regulation of actomyosin structure organization (GO:0110020)	90	3	1.3	+	2.3	0.147	1
cellular response to leukemia inhibitory factor (GO:1990830)	90	3	1.3	+	2.3	0.147	1
monoatomic anion transmembrane transport (GO:0098656)	90	3	1.3	+	2.3	0.147	1
neural precursor cell proliferation (GO:0061351)	90	3	1.3	+	2.3	0.147	1
regulation of actin filament-based movement (GO:1903115)	30	1	0.43	+	2.3	0.36	1
cartilage development involved in endochondral bone morphogenesis (GO:0060351)	30	1	0.43	+	2.3	0.36	1
face morphogenesis (GO:0060325)	30	1	0.43	+	2.3	0.36	1
hair follicle development (GO:0001942)	60	2	0.87	+	2.3	0.221	1
regulation of granulocyte chemotaxis (GO:0071622)	30	1	0.43	+	2.3	0.36	1
glycoprotein catabolic process (GO:0006516)	30	1	0.43	+	2.3	0.36	1
non-canonical NF-kappaB signal transduction (GO:0038061)	30	1	0.43	+	2.3	0.36	1
potassium ion import across plasma membrane (GO:1990573)	30	1	0.43	+	2.3	0.36	1
regulation of hormone metabolic process (GO:0032350)	30	1	0.43	+	2.3	0.36	1
response to reactive oxygen species (GO:0000302)	150	5	2.17	+	2.3	0.0712	1
vascular endothelial growth factor receptor signaling pathway (GO:0048010)	30	1	0.43	+	2.3	0.36	1
response to temperature stimulus (GO:0009266)	120	4	1.74	+	2.3	0.101	1
muscle cell differentiation (GO:0042692)	210	7	3.04	+	2.3	0.0362	1
cyclic nucleotide metabolic process (GO:0009187)	30	1	0.43	+	2.3	0.36	1
nucleobase metabolic process (GO:0009112)	30	1	0.43	+	2.3	0.36	1
positive regulation of BMP signaling pathway (GO:0030513)	30	1	0.43	+	2.3	0.36	1
regulation of macrophage cytokine production (GO:0010935)	30	1	0.43	+	2.3	0.36	1
BMP signaling pathway (GO:0030509)	60	2	0.87	+	2.3	0.221	1
regulation of programmed necrotic cell death (GO:0062098)	30	1	0.43	+	2.3	0.36	1
organic acid biosynthetic process (GO:0016053)	210	7	3.04	+	2.3	0.0362	1
response to arsenic-containing substance (GO:0046685)	30	1	0.43	+	2.3	0.36	1
amino acid import across plasma membrane (GO:0089718)	30	1	0.43	+	2.3	0.36	1
phosphatidic acid metabolic process (GO:0046473)	30	1	0.43	+	2.3	0.36	1
NAD metabolic process (GO:0019674)	30	1	0.43	+	2.3	0.36	1
forebrain neuron differentiation (GO:0021879)	30	1	0.43	+	2.3	0.36	1
response to steroid hormone (GO:0048545)	211	7	3.05	+	2.29	0.037	1
cellular response to biotic stimulus (GO:0071216)	151	5	2.19	+	2.29	0.0728	1
response to hypoxia (GO:0001666)	242	8	3.5	+	2.28	0.0272	1
learning (GO:0007612)	121	4	1.75	+	2.28	0.104	1
developmental cell growth (GO:0048588)	91	3	1.32	+	2.28	0.151	1
olefinic compound metabolic process (GO:0120254)	91	3	1.32	+	2.28	0.151	1
sphingolipid biosynthetic process (GO:0030148)	91	3	1.32	+	2.28	0.151	1
regulation of exocytosis (GO:0017157)	152	5	2.2	+	2.27	0.0743	1
cellular oxidant detoxification (GO:0098869)	61	2	0.88	+	2.27	0.227	1
mesoderm morphogenesis (GO:0048332)	61	2	0.88	+	2.27	0.227	1
morphogenesis of embryonic epithelium (GO:0016331)	122	4	1.77	+	2.27	0.106	1
regulation of bone mineralization (GO:0030500)	61	2	0.88	+	2.27	0.227	1
energy homeostasis (GO:0097009)	61	2	0.88	+	2.27	0.227	1
heart valve development (GO:0003170)	61	2	0.88	+	2.27	0.227	1
calcium ion homeostasis (GO:0055074)	153	5	2.21	+	2.26	0.0759	1
glucose homeostasis (GO:0042593)	153	5	2.21	+	2.26	0.0759	1
carbohydrate homeostasis (GO:0033500)	154	5	2.23	+	2.24	0.0775	1
lung development (GO:0030324)	154	5	2.23	+	2.24	0.0775	1
regulation of lipid transport (GO:0032368)	93	3	1.35	+	2.23	0.158	1
regulation of actin filament bundle assembly (GO:0032231)	93	3	1.35	+	2.23	0.158	1
positive regulation of cell-substrate adhesion (GO:0010811)	93	3	1.35	+	2.23	0.158	1
cell growth (GO:0016049)	93	3	1.35	+	2.23	0.158	1
heart growth (GO:0060419)	31	1	0.45	+	2.23	0.369	1
photoreceptor cell maintenance (GO:0045494)	31	1	0.45	+	2.23	0.369	1
inner ear receptor cell stereocilium organization (GO:0060122)	31	1	0.45	+	2.23	0.369	1
positive regulation of telomerase activity (GO:0051973)	31	1	0.45	+	2.23	0.369	1
negative regulation of gliogenesis (GO:0014014)	31	1	0.45	+	2.23	0.369	1
transcription by RNA polymerase I (GO:0006360)	31	1	0.45	+	2.23	0.369	1
regulation of axon extension involved in axon guidance (GO:0048841)	31	1	0.45	+	2.23	0.369	1
establishment of epithelial cell polarity (GO:0090162)	31	1	0.45	+	2.23	0.369	1
positive regulation of oxidoreductase activity (GO:0051353)	31	1	0.45	+	2.23	0.369	1
response to cold (GO:0009409)	31	1	0.45	+	2.23	0.369	1
regulation of cyclase activity (GO:0031279)	31	1	0.45	+	2.23	0.369	1
organic hydroxy compound transport (GO:0015850)	124	4	1.79	+	2.23	0.111	1
acidic amino acid transport (GO:0015800)	31	1	0.45	+	2.23	0.369	1
regulation of mitochondrial gene expression (GO:0062125)	31	1	0.45	+	2.23	0.369	1
cyclic-nucleotide-mediated signaling (GO:0019935)	31	1	0.45	+	2.23	0.369	1
determination of adult lifespan (GO:0008340)	31	1	0.45	+	2.23	0.369	1
regulation of blood pressure (GO:0008217)	124	4	1.79	+	2.23	0.111	1
B cell mediated immunity (GO:0019724)	62	2	0.9	+	2.23	0.232	1
response to fluid shear stress (GO:0034405)	31	1	0.45	+	2.23	0.369	1
negative regulation of cell-cell adhesion (GO:0022408)	124	4	1.79	+	2.23	0.111	1
cardiac atrium development (GO:0003230)	31	1	0.45	+	2.23	0.369	1
aortic valve morphogenesis (GO:0003180)	31	1	0.45	+	2.23	0.369	1
embryonic heart tube morphogenesis (GO:0003143)	62	2	0.9	+	2.23	0.232	1
pyrimidine-containing compound catabolic process (GO:0072529)	31	1	0.45	+	2.23	0.369	1
regulation of response to oxidative stress (GO:1902882)	31	1	0.45	+	2.23	0.369	1
microtubule bundle formation (GO:0001578)	94	3	1.36	+	2.21	0.161	1
lens development in camera-type eye (GO:0002088)	63	2	0.91	+	2.19	0.237	1
cellular response to tumor necrosis factor (GO:0071356)	126	4	1.82	+	2.19	0.115	1
regulation of protein dephosphorylation (GO:0035304)	63	2	0.91	+	2.19	0.237	1
hair cycle process (GO:0022405)	63	2	0.91	+	2.19	0.237	1
molting cycle process (GO:0022404)	63	2	0.91	+	2.19	0.237	1
negative regulation of immune effector process (GO:0002698)	63	2	0.91	+	2.19	0.237	1
respiratory tube development (GO:0030323)	158	5	2.29	+	2.19	0.0841	1
response to decreased oxygen levels (GO:0036293)	253	8	3.66	+	2.19	0.0338	1
response to organophosphorus (GO:0046683)	95	3	1.37	+	2.18	0.164	1
negative regulation of cell migration (GO:0030336)	222	7	3.21	+	2.18	0.0461	1
[truncated: 12,482 more rows]

## Sheet: DEGs-OGG1
Analysis Type:	PANTHER Overrepresentation Test (Released 20231017)
Annotation Version and Release Date:	GO Ontology database DOI: 10.5281/zenodo.8436609 Released 2023-10-09
Analyzed List:	Client Text Box Input (Homo sapiens)
Reference List:	rna_background.txt (Homo sapiens)	There are duplicate IDs in the file. The unique set of IDs will be used.
Test Type:	FISHER
Correction:	FDR
GO biological process complete	rna_background.txt - REFLIST (14236)	Client Text Box Input (344)	Client Text Box Input (expected)	Client Text Box Input (over/under)	Client Text Box Input (fold Enrichment)	Client Text Box Input (raw P-value)	Client Text Box Input (FDR)
system process (GO:0003008)	1097	54	26.51	+	2.04	1.26e-06	0.0182
digestive system development (GO:0055123)	110	11	2.66	+	4.14	0.000136	0.14
pyrimidine ribonucleoside metabolic process (GO:0046131)	10	4	0.24	+	16.55	0.000253	0.141
cytidine to uridine editing (GO:0016554)	8	4	0.19	+	20.69	0.00013	0.144
regulation of apoptotic process (GO:0042981)	1170	49	28.27	+	1.73	0.00023	0.145
pyrimidine ribonucleoside catabolic process (GO:0046133)	10	4	0.24	+	16.55	0.000253	0.146
positive regulation of multicellular organismal process (GO:0051240)	1203	50	29.07	+	1.72	0.000274	0.147
positive regulation of cytokine production (GO:0001819)	326	20	7.88	+	2.54	0.000216	0.149
regulation of programmed cell death (GO:0043067)	1201	51	29.02	+	1.76	0.000123	0.149
sensory organ development (GO:0007423)	436	25	10.54	+	2.37	0.000114	0.15
cell adhesion (GO:0007155)	650	32	15.71	+	2.04	0.000227	0.15
protein modification by small protein removal (GO:0070646)	116	11	2.8	+	3.92	0.000209	0.151
pyrimidine nucleoside catabolic process (GO:0046135)	10	4	0.24	+	16.55	0.000253	0.152
multicellular organismal process (GO:0032501)	4482	144	108.3	+	1.33	6.4e-05	0.154
cell development (GO:0048468)	1692	66	40.89	+	1.61	0.000107	0.155
cytidine deamination (GO:0009972)	9	4	0.22	+	18.39	0.000184	0.157
positive regulation of transmembrane receptor protein serine/threonine kinase signaling pathway (GO:0090100)	83	9	2.01	+	4.49	0.000317	0.158
digestive tract development (GO:0048565)	103	10	2.49	+	4.02	0.000338	0.158
DNA cytosine deamination (GO:0070383)	7	4	0.17	+	23.65	8.81e-05	0.159
DNA demethylation (GO:0080111)	19	5	0.46	+	10.89	0.000209	0.159
cell-cell signaling (GO:0007267)	733	36	17.71	+	2.03	7.8e-05	0.161
response to ketone (GO:1901654)	165	13	3.99	+	3.26	0.000313	0.162
muscle system process (GO:0003012)	191	14	4.62	+	3.03	0.00037	0.162
DNA deamination (GO:0045006)	11	4	0.27	+	15.05	0.000338	0.163
cytidine catabolic process (GO:0006216)	9	4	0.22	+	18.39	0.000184	0.166
synaptic signaling (GO:0099536)	316	19	7.64	+	2.49	0.000393	0.167
regulation of multicellular organismal process (GO:0051239)	2178	78	52.63	+	1.48	0.000368	0.167
nucleobase-containing small molecule catabolic process (GO:0034656)	19	5	0.46	+	10.89	0.000209	0.168
nucleoside catabolic process (GO:0009164)	16	5	0.39	+	12.93	0.000106	0.17
cytidine metabolic process (GO:0046087)	9	4	0.22	+	18.39	0.000184	0.178
embryonic digestive tract development (GO:0048566)	23	5	0.56	+	9	0.000446	0.179
ribonucleoside catabolic process (GO:0042454)	14	5	0.34	+	14.78	6.29e-05	0.182
ganglioside biosynthetic process (GO:0001574)	12	4	0.29	+	13.79	0.000443	0.183
anatomical structure morphogenesis (GO:0009653)	1745	65	42.17	+	1.54	0.000477	0.187
blood circulation (GO:0008015)	271	17	6.55	+	2.6	0.000502	0.191
glycosyl compound catabolic process (GO:1901658)	24	5	0.58	+	8.62	0.000529	0.196
circulatory system process (GO:0003013)	342	20	8.26	+	2.42	0.000547	0.198
clearance of foreign intracellular nucleic acids (GO:0099046)	5	3	0.12	+	24.83	0.000668	0.22
DNA dealkylation (GO:0035510)	24	6	0.58	+	10.35	6.07e-05	0.22
ribonucleoside metabolic process (GO:0009119)	25	5	0.6	+	8.28	0.000623	0.22
response to oxygen-containing compound (GO:1901700)	1224	49	29.58	+	1.66	0.000647	0.223
clearance of foreign intracellular DNA (GO:0044355)	5	3	0.12	+	24.83	0.000668	0.225
negative regulation of single stranded viral RNA replication via double stranded DNA intermediate (GO:0045869)	14	4	0.34	+	11.82	0.000717	0.231
cellular developmental process (GO:0048869)	2668	90	64.47	+	1.4	0.0008	0.246
cell differentiation (GO:0030154)	2666	90	64.42	+	1.4	0.000794	0.25
base conversion or substitution editing (GO:0016553)	12	5	0.29	+	17.24	3.48e-05	0.252
protein deubiquitination (GO:0016579)	98	11	2.37	+	4.65	5.24e-05	0.253
circulatory system development (GO:0072359)	742	33	17.93	+	1.84	0.000933	0.281
regulation of cell population proliferation (GO:0042127)	1690	62	40.84	+	1.52	0.00101	0.297
cellular metabolic process (GO:0044237)	5333	99	128.87	-	0.77	0.00103	0.3
atrial cardiac muscle tissue development (GO:0003228)	16	4	0.39	+	10.35	0.00109	0.304
regulation of single stranded viral RNA replication via double stranded DNA intermediate (GO:0045091)	16	4	0.39	+	10.35	0.00109	0.31
ceramide biosynthetic process (GO:0046513)	45	6	1.09	+	5.52	0.00122	0.332
response to wounding (GO:0009611)	313	18	7.56	+	2.38	0.00124	0.333
spontaneous synaptic transmission (GO:0098814)	7	3	0.17	+	17.74	0.00138	0.364
neuron differentiation (GO:0030182)	874	37	21.12	+	1.75	0.00141	0.365
gene expression (GO:0010467)	2092	30	50.55	-	0.59	0.00144	0.365
actin filament-based process (GO:0030029)	492	24	11.89	+	2.02	0.00159	0.391
pyrimidine nucleoside metabolic process (GO:0006213)	18	4	0.43	+	9.2	0.00159	0.397
macromolecule catabolic process (GO:0009057)	863	8	20.85	-	0.38	0.00179	0.404
positive regulation of transforming growth factor beta production (GO:0071636)	19	4	0.46	+	8.71	0.00189	0.408
locomotory behavior (GO:0007626)	152	11	3.67	+	2.99	0.0017	0.409
endomembrane system organization (GO:0010256)	477	2	11.53	-	0.17	0.00178	0.409
nucleic acid metabolic process (GO:0090304)	1967	28	47.53	-	0.59	0.00187	0.41
response to chemical (GO:0042221)	2439	82	58.94	+	1.39	0.00185	0.412
signaling (GO:0023052)	3330	106	80.47	+	1.32	0.00197	0.414
chloride transmembrane transport (GO:1902476)	67	7	1.62	+	4.32	0.00178	0.415
neurogenesis (GO:0022008)	1086	43	26.24	+	1.64	0.00201	0.416
striated muscle tissue development (GO:0014706)	155	11	3.75	+	2.94	0.00196	0.417
trans-synaptic signaling (GO:0099537)	295	17	7.13	+	2.38	0.00176	0.417
response to alcohol (GO:0097305)	181	12	4.37	+	2.74	0.00213	0.434
generation of neurons (GO:0048699)	941	38	22.74	+	1.67	0.00218	0.439
DNA modification (GO:0006304)	70	7	1.69	+	4.14	0.00224	0.444
demethylation (GO:0070988)	35	5	0.85	+	5.91	0.00237	0.452
wound healing (GO:0042060)	235	14	5.68	+	2.47	0.00242	0.455
regulation of transforming growth factor beta production (GO:0071634)	35	5	0.85	+	5.91	0.00237	0.458
cellular response to organic substance (GO:0071310)	1293	49	31.24	+	1.57	0.00236	0.461
cell fate commitment involved in formation of primary germ layer (GO:0060795)	21	4	0.51	+	7.88	0.0026	0.471
ganglioside metabolic process (GO:0001573)	21	4	0.51	+	7.88	0.0026	0.477
positive regulation of angiogenesis (GO:0045766)	115	9	2.78	+	3.24	0.00269	0.48
chloride transport (GO:0006821)	72	7	1.74	+	4.02	0.00259	0.481
cell communication (GO:0007154)	3449	108	83.34	+	1.3	0.00279	0.493
positive regulation of vasculature development (GO:1904018)	117	9	2.83	+	3.18	0.00299	0.516
cardiac chamber development (GO:0003205)	140	10	3.38	+	2.96	0.00297	0.518
response to lipid (GO:0033993)	610	27	14.74	+	1.83	0.00305	0.519
mesodermal cell fate commitment (GO:0001710)	10	3	0.24	+	12.42	0.00312	0.52
negative regulation of hair follicle maturation (GO:0048817)	2	2	0.05	+	41.38	0.00323	0.525
protein-containing complex organization (GO:0043933)	1722	24	41.61	-	0.58	0.00312	0.525
regulation of sodium ion transmembrane transporter activity (GO:2000649)	38	5	0.92	+	5.45	0.00328	0.527
negative regulation of transforming growth factor beta2 production (GO:0032912)	2	2	0.05	+	41.38	0.00323	0.531
positive regulation of organelle organization (GO:0010638)	442	2	10.68	-	0.19	0.00357	0.532
cellular response to chemical stimulus (GO:0070887)	1738	61	42	+	1.45	0.00353	0.533
retrotransposon silencing (GO:0010526)	23	4	0.56	+	7.2	0.00348	0.536
response to toxic substance (GO:0009636)	168	11	4.06	+	2.71	0.00352	0.536
nucleobase-containing compound metabolic process (GO:0006139)	2406	38	58.14	-	0.65	0.00339	0.539
mitochondrion organization (GO:0007005)	433	2	10.46	-	0.19	0.00343	0.54
response to dietary excess (GO:0002021)	23	4	0.56	+	7.2	0.00348	0.542
neuron development (GO:0048666)	706	30	17.06	+	1.76	0.00374	0.552
innervation (GO:0060384)	24	4	0.58	+	6.9	0.00398	0.583
ncRNA metabolic process (GO:0034660)	506	3	12.23	-	0.25	0.00411	0.595
multicellular organism development (GO:0007275)	3072	97	74.23	+	1.31	0.00436	0.613
regulation of organelle organization (GO:0033043)	1054	12	25.47	-	0.47	0.00436	0.618
RNA processing (GO:0006396)	821	8	19.84	-	0.4	0.00432	0.619
renal system process (GO:0003014)	80	7	1.93	+	3.62	0.00445	0.62
nucleoside metabolic process (GO:0009116)	42	5	1.01	+	4.93	0.00484	0.625
system development (GO:0048731)	2739	88	66.19	+	1.33	0.00456	0.628
cardiac muscle tissue development (GO:0048738)	151	10	3.65	+	2.74	0.00491	0.629
regulation of smooth muscle contraction (GO:0006940)	42	5	1.01	+	4.93	0.00484	0.631
regulation of epithelial cell proliferation (GO:0050678)	274	15	6.62	+	2.27	0.00462	0.631
secretion (GO:0046903)	392	19	9.47	+	2.01	0.00471	0.631
habenula development (GO:0021986)	3	2	0.07	+	27.59	0.0053	0.633
muscle contraction (GO:0006936)	153	10	3.7	+	2.7	0.00535	0.635
rRNA metabolic process (GO:0016072)	245	0	5.92	-	< 0.01	0.00482	0.635
behavior (GO:0007610)	447	21	10.8	+	1.94	0.0047	0.636
atrioventricular canal development (GO:0036302)	12	3	0.29	+	10.35	0.0048	0.637
sphinganine metabolic process (GO:0006667)	3	2	0.07	+	27.59	0.0053	0.639
epithalamus development (GO:0021538)	3	2	0.07	+	27.59	0.0053	0.644
negative regulation of response to cytokine stimulus (GO:0060761)	62	6	1.5	+	4	0.00529	0.649
response to organic substance (GO:0010033)	1913	65	46.23	+	1.41	0.00514	0.652
response to organonitrogen compound (GO:0010243)	760	31	18.36	+	1.69	0.00528	0.653
anatomical structure development (GO:0048856)	3868	117	93.47	+	1.25	0.00582	0.653
indole-containing compound metabolic process (GO:0042430)	13	3	0.31	+	9.55	0.0058	0.656
anterograde trans-synaptic signaling (GO:0098916)	280	15	6.77	+	2.22	0.00526	0.656
G protein-coupled acetylcholine receptor signaling pathway (GO:0007213)	13	3	0.31	+	9.55	0.0058	0.661
embryonic organ development (GO:0048568)	370	18	8.94	+	2.01	0.00594	0.661
chemical synaptic transmission (GO:0007268)	280	15	6.77	+	2.22	0.00526	0.662
cardiac muscle cell action potential involved in contraction (GO:0086002)	27	4	0.65	+	6.13	0.00579	0.666
inorganic anion transmembrane transport (GO:0098661)	85	7	2.05	+	3.41	0.00604	0.668
response to organic cyclic compound (GO:0014070)	639	27	15.44	+	1.75	0.00572	0.668
negative regulation of viral genome replication (GO:0045071)	44	5	1.06	+	4.7	0.00579	0.67
cellular response to ketone (GO:1901655)	84	7	2.03	+	3.45	0.00569	0.67
glycosphingolipid biosynthetic process (GO:0006688)	28	4	0.68	+	5.91	0.0065	0.687
sensory organ morphogenesis (GO:0090596)	210	12	5.07	+	2.36	0.00655	0.687
cellular nitrogen compound metabolic process (GO:0034641)	2876	49	69.5	-	0.71	0.00629	0.689
sensory system development (GO:0048880)	289	15	6.98	+	2.15	0.00649	0.691
nervous system process (GO:0050877)	666	28	16.09	+	1.74	0.00647	0.694
positive regulation of gene expression (GO:0010628)	869	34	21	+	1.62	0.00638	0.695
heterocycle metabolic process (GO:0046483)	2540	42	61.38	-	0.68	0.00646	0.698
vasculature development (GO:0001944)	432	20	10.44	+	1.92	0.00671	0.699
regulation of sodium ion transmembrane transport (GO:1902305)	46	5	1.11	+	4.5	0.00686	0.709
ventricular cardiac muscle cell action potential (GO:0086005)	14	3	0.34	+	8.87	0.00692	0.711
regulation of sodium ion transport (GO:0002028)	66	6	1.59	+	3.76	0.00698	0.712
Purkinje myocyte to ventricular cardiac muscle cell signaling (GO:0086029)	4	2	0.1	+	20.69	0.00782	0.73
developmental process (GO:0032502)	4239	126	102.43	+	1.23	0.00727	0.731
epithelial cell-cell adhesion (GO:0090136)	15	3	0.36	+	8.28	0.00817	0.734
Purkinje myocyte to ventricular cardiac muscle cell communication (GO:0086068)	4	2	0.1	+	20.69	0.00782	0.735
embryonic eye morphogenesis (GO:0048048)	29	4	0.7	+	5.71	0.00726	0.735
positive regulation of BMP signaling pathway (GO:0030513)	30	4	0.72	+	5.52	0.00808	0.736
signal release (GO:0023061)	136	9	3.29	+	2.74	0.00748	0.737
actin-mediated cell contraction (GO:0070252)	47	5	1.14	+	4.4	0.00745	0.738
protein catabolic process (GO:0030163)	653	6	15.78	-	0.38	0.00816	0.738
glandular epithelial cell differentiation (GO:0002067)	48	5	1.16	+	4.31	0.00807	0.739
atrioventricular canal morphogenesis (GO:1905222)	4	2	0.1	+	20.69	0.00782	0.74
monoatomic anion transmembrane transport (GO:0098656)	90	7	2.17	+	3.22	0.00802	0.74
glycosphingolipid metabolic process (GO:0006687)	47	5	1.14	+	4.4	0.00745	0.743
monocarboxylic acid transport (GO:0015718)	89	7	2.15	+	3.25	0.00759	0.743
regulation of autophagy (GO:0010506)	322	1	7.78	-	0.13	0.00801	0.743
negative regulation of hair follicle development (GO:0051799)	4	2	0.1	+	20.69	0.00782	0.745
positive regulation of mast cell cytokine production (GO:0032765)	4	2	0.1	+	20.69	0.00782	0.75
response to inorganic substance (GO:0010035)	401	19	9.69	+	1.96	0.00776	0.754
endothelial cell-cell adhesion (GO:0071603)	4	2	0.1	+	20.69	0.00782	0.755
adult locomotory behavior (GO:0008344)	69	6	1.67	+	3.6	0.00849	0.758
cellular response to monoamine stimulus (GO:0071868)	49	5	1.18	+	4.22	0.00872	0.77
pyrimidine-containing compound catabolic process (GO:0072529)	31	4	0.75	+	5.34	0.00896	0.772
actin filament-based movement (GO:0030048)	70	6	1.69	+	3.55	0.00904	0.774
cellular response to catecholamine stimulus (GO:0071870)	49	5	1.18	+	4.22	0.00872	0.775
long-term memory (GO:0007616)	31	4	0.75	+	5.34	0.00896	0.776
O-glycan processing (GO:0016266)	31	4	0.75	+	5.34	0.00896	0.781
regulation of cysteine-type endopeptidase activity involved in apoptotic process (GO:0043281)	141	9	3.41	+	2.64	0.00925	0.783
response to stimulus (GO:0050896)	5423	155	131.04	+	1.18	0.00974	0.783
benzene-containing compound metabolic process (GO:0042537)	16	3	0.39	+	7.76	0.00953	0.784
extracellular matrix organization (GO:0030198)	193	11	4.66	+	2.36	0.00921	0.784
RNA metabolic process (GO:0016070)	1367	19	33.03	-	0.58	0.00894	0.784
regulation of viral genome replication (GO:0045069)	71	6	1.72	+	3.5	0.00961	0.786
tube development (GO:0035295)	731	29	17.66	+	1.64	0.00972	0.786
translation (GO:0006412)	382	2	9.23	-	0.22	0.00968	0.787
response to monoamine (GO:0071867)	50	5	1.21	+	4.14	0.00941	0.788
extracellular structure organization (GO:0043062)	194	11	4.69	+	2.35	0.00953	0.788
cardiac muscle cell contraction (GO:0086003)	32	4	0.77	+	5.17	0.00989	0.791
response to catecholamine (GO:0071869)	50	5	1.21	+	4.14	0.00941	0.792
external encapsulating structure organization (GO:0045229)	194	11	4.69	+	2.35	0.00953	0.793
signal transduction (GO:0007165)	3113	96	75.22	+	1.28	0.0101	0.8
regulation of cytokine production (GO:0001817)	542	23	13.1	+	1.76	0.0103	0.817
embryonic organ morphogenesis (GO:0048562)	245	13	5.92	+	2.2	0.0104	0.819
amine metabolic process (GO:0009308)	73	6	1.76	+	3.4	0.0108	0.821
mesodermal cell fate specification (GO:0007501)	5	2	0.12	+	16.55	0.0108	0.825
rRNA processing (GO:0006364)	216	0	5.22	-	< 0.01	0.0108	0.825
N-glycan processing (GO:0006491)	17	3	0.41	+	7.3	0.011	0.826
positive regulation of cysteine-type endopeptidase activity involved in apoptotic process (GO:0043280)	96	7	2.32	+	3.02	0.011	0.828
positive regulation of long-term neuronal synaptic plasticity (GO:0048170)	5	2	0.12	+	16.55	0.0108	0.83
anterior/posterior pattern specification (GO:0009952)	172	10	4.16	+	2.41	0.0113	0.831
cell cycle (GO:0007049)	1131	15	27.33	-	0.55	0.0112	0.833
glial cell-derived neurotrophic factor receptor signaling pathway (GO:0035860)	5	2	0.12	+	16.55	0.0108	0.834
biological regulation (GO:0065007)	8854	237	213.95	+	1.11	0.0112	0.834
hormone metabolic process (GO:0042445)	121	8	2.92	+	2.74	0.0114	0.836
response to cortisol (GO:0051414)	5	2	0.12	+	16.55	0.0108	0.839
mRNA metabolic process (GO:0016071)	581	5	14.04	-	0.36	0.0114	0.839
positive regulation of transforming growth factor beta activation (GO:1901390)	5	2	0.12	+	16.55	0.0108	0.843
neuron maturation (GO:0042551)	34	4	0.82	+	4.87	0.0119	0.861
regulation of biological process (GO:0050789)	8559	230	206.82	+	1.11	0.012	0.862
response to amine (GO:0014075)	34	4	0.82	+	4.87	0.0119	0.865
cellular response to alcohol (GO:0097306)	75	6	1.81	+	3.31	0.0122	0.868
myeloid cell activation involved in immune response (GO:0002275)	34	4	0.82	+	4.87	0.0119	0.869
diencephalon development (GO:0021536)	54	5	1.3	+	3.83	0.0126	0.891
response to prostaglandin E (GO:0034695)	18	3	0.43	+	6.9	0.0126	0.892
cellular component morphogenesis (GO:0032989)	519	22	12.54	+	1.75	0.0131	0.915
cochlea development (GO:0090102)	35	4	0.85	+	4.73	0.0131	0.919
response to nitrogen compound (GO:1901698)	808	31	19.52	+	1.59	0.0132	0.922
monoatomic anion transport (GO:0006820)	100	7	2.42	+	2.9	0.0134	0.925
ceramide metabolic process (GO:0006672)	77	6	1.86	+	3.22	0.0136	0.939
positive regulation of dendrite extension (GO:1903861)	19	3	0.46	+	6.53	0.0144	0.942
acetylcholine receptor signaling pathway (GO:0095500)	19	3	0.46	+	6.53	0.0144	0.946
stabilization of membrane potential (GO:0030322)	6	2	0.14	+	13.79	0.0141	0.948
negative regulation of type I interferon-mediated signaling pathway (GO:0060339)	19	3	0.46	+	6.53	0.0144	0.95
response to zinc ion (GO:0010043)	36	4	0.87	+	4.6	0.0143	0.951
sialylation (GO:0097503)	6	2	0.14	+	13.79	0.0141	0.952
peptide transport (GO:0015833)	56	5	1.35	+	3.69	0.0144	0.954
spontaneous neurotransmitter secretion (GO:0061669)	6	2	0.14	+	13.79	0.0141	0.957
positive regulation of vascular associated smooth muscle cell differentiation (GO:1905065)	6	2	0.14	+	13.79	0.0141	0.961
organic substance biosynthetic process (GO:1901576)	3320	61	80.22	-	0.76	0.014	0.962
regulation of mast cell cytokine production (GO:0032763)	6	2	0.14	+	13.79	0.0141	0.966
export from cell (GO:0140352)	367	17	8.87	+	1.92	0.015	0.966
cellular response to stress (GO:0033554)	1452	22	35.09	-	0.63	0.0184	0.966
response to purine-containing compound (GO:0014074)	107	7	2.59	+	2.71	0.0184	0.967
regulation of cysteine-type endopeptidase activity (GO:2000116)	159	9	3.84	+	2.34	0.0183	0.967
response to muscle activity (GO:0014850)	21	3	0.51	+	5.91	0.0183	0.968
appendage morphogenesis (GO:0035107)	132	8	3.19	+	2.51	0.018	0.968
cellular response to oxygen-containing compound (GO:1901701)	842	32	20.35	+	1.57	0.015	0.968
organic cyclic compound metabolic process (GO:1901360)	2731	48	65.99	-	0.73	0.0148	0.968
positive regulation of developmental process (GO:0051094)	1021	37	24.67	+	1.5	0.0152	0.97
process utilizing autophagic mechanism (GO:0061919)	287	1	6.94	-	0.14	0.0164	0.97
negative regulation of cell fate commitment (GO:0010454)	7	2	0.17	+	11.82	0.0179	0.971
regulation of dendrite extension (GO:1903859)	21	3	0.51	+	5.91	0.0183	0.971
inorganic anion transport (GO:0015698)	103	7	2.49	+	2.81	0.0154	0.971
limb morphogenesis (GO:0035108)	132	8	3.19	+	2.51	0.018	0.971
cellular aromatic compound metabolic process (GO:0006725)	2562	45	61.91	-	0.73	0.0186	0.971
response to prostaglandin (GO:0034694)	20	3	0.48	+	6.21	0.0163	0.972
cellular response to dopamine (GO:1903351)	37	4	0.89	+	4.47	0.0155	0.972
heart development (GO:0007507)	469	20	11.33	+	1.76	0.015	0.972
proteolysis involved in protein catabolic process (GO:0051603)	560	5	13.53	-	0.37	0.0152	0.973
pancreatic A cell differentiation (GO:0003310)	7	2	0.17	+	11.82	0.0179	0.974
negative regulation of cytokine-mediated signaling pathway (GO:0001960)	58	5	1.4	+	3.57	0.0163	0.974
autophagy (GO:0006914)	287	1	6.94	-	0.14	0.0164	0.974
cellular response to acetylcholine (GO:1905145)	21	3	0.51	+	5.91	0.0183	0.975
ubiquitin-dependent protein catabolic process (GO:0006511)	497	4	12.01	-	0.33	0.0154	0.975
positive regulation of collagen metabolic process (GO:0010714)	20	3	0.48	+	6.21	0.0163	0.976
protein folding (GO:0006457)	194	0	4.69	-	< 0.01	0.0158	0.976
cardiac muscle cell action potential (GO:0086001)	37	4	0.89	+	4.47	0.0155	0.977
positive regulation of odontogenesis (GO:0042482)	7	2	0.17	+	11.82	0.0179	0.978
mesodermal cell differentiation (GO:0048333)	21	3	0.51	+	5.91	0.0183	0.979
eye photoreceptor cell development (GO:0042462)	20	3	0.48	+	6.21	0.0163	0.98
protein stabilization (GO:0050821)	192	0	4.64	-	< 0.01	0.0158	0.98
cellular response to organic cyclic compound (GO:0071407)	374	17	9.04	+	1.88	0.0161	0.981
learned vocalization behavior or vocal learning (GO:0098598)	7	2	0.17	+	11.82	0.0179	0.982
secretion by cell (GO:0032940)	319	15	7.71	+	1.95	0.0161	0.983
positive regulation of collagen biosynthetic process (GO:0032967)	20	3	0.48	+	6.21	0.0163	0.984
muscle tissue development (GO:0060537)	264	13	6.38	+	2.04	0.0158	0.985
central nervous system myelin formation (GO:0032289)	7	2	0.17	+	11.82	0.0179	0.986
cardiac ventricle development (GO:0003231)	104	7	2.51	+	2.79	0.0161	0.986
actin cytoskeleton organization (GO:0030036)	448	19	10.83	+	1.76	0.0193	0.986
cognition (GO:0050890)	235	12	5.68	+	2.11	0.0171	0.987
cell population proliferation (GO:0008283)	1453	49	35.11	+	1.4	0.0192	0.987
regulation of BMP signaling pathway (GO:0030510)	81	6	1.96	+	3.07	0.0169	0.988
positive regulation of cell population proliferation (GO:0008284)	946	35	22.86	+	1.53	0.0158	0.988
trans-synaptic signaling, modulating synaptic transmission (GO:0099550)	7	2	0.17	+	11.82	0.0179	0.989
DNA damage response (GO:0006974)	728	8	17.59	-	0.45	0.0171	0.989
regulation of response to cytokine stimulus (GO:0060759)	134	8	3.24	+	2.47	0.0194	0.99
response to dopamine (GO:1903350)	38	4	0.92	+	4.36	0.0168	0.991
adult behavior (GO:0030534)	108	7	2.61	+	2.68	0.0192	0.991
learning or memory (GO:0007611)	205	11	4.95	+	2.22	0.0192	0.991
regulation of secretion (GO:0051046)	438	19	10.58	+	1.8	0.0173	0.991
regulation of monoatomic ion transmembrane transporter activity (GO:0032412)	161	9	3.89	+	2.31	0.0196	0.992
positive regulation of nervous system development (GO:0051962)	236	12	5.7	+	2.1	0.0175	0.992
regulation of multicellular organismal development (GO:2000026)	1065	38	25.73	+	1.48	0.0173	0.992
biosynthetic process (GO:0009058)	3355	62	81.07	-	0.76	0.017	0.992
regulation of hair follicle maturation (GO:0048819)	7	2	0.17	+	11.82	0.0179	0.993
regulation of angiogenesis (GO:0045765)	206	11	4.98	+	2.21	0.0195	0.993
cellular response to organonitrogen compound (GO:0071417)	439	19	10.61	+	1.79	0.0174	0.993
macromolecule biosynthetic process (GO:0009059)	2479	43	59.9	-	0.72	0.0171	0.993
response to corticosteroid (GO:0031960)	108	7	2.61	+	2.68	0.0192	0.995
negative regulation of cardiac muscle cell differentiation (GO:2000726)	7	2	0.17	+	11.82	0.0179	0.997
positive regulation of cysteine-type endopeptidase activity (GO:2001056)	108	7	2.61	+	2.68	0.0192	0.998
quinolinate catabolic process (GO:0034213)	1	1	0.02	+	41.38	0.0466	1
endodermal cell fate determination (GO:0007493)	1	1	0.02	+	41.38	0.0466	1
extracellular exosome assembly (GO:0071971)	1	1	0.02	+	41.38	0.0466	1
serotonin secretion by platelet (GO:0002554)	1	1	0.02	+	41.38	0.0466	1
activation of plasma proteins involved in acute inflammatory response (GO:0002541)	1	1	0.02	+	41.38	0.0466	1
neurofilament bundle assembly (GO:0033693)	1	1	0.02	+	41.38	0.0466	1
intermediate-density lipoprotein particle clearance (GO:0071831)	1	1	0.02	+	41.38	0.0466	1
basophil activation (GO:0045575)	1	1	0.02	+	41.38	0.0466	1
renal response to blood flow involved in circulatory renin-angiotensin regulation of systemic arterial blood pressure (GO:0001999)	1	1	0.02	+	41.38	0.0466	1
positive regulation of lipid transport across blood-brain barrier (GO:1903002)	1	1	0.02	+	41.38	0.0466	1
negative regulation of lipid transport across blood-brain barrier (GO:1903001)	1	1	0.02	+	41.38	0.0466	1
regulation of lipid transport across blood-brain barrier (GO:1903000)	1	1	0.02	+	41.38	0.0466	1
regulation of DNA strand resection involved in replication fork processing (GO:0110026)	1	1	0.02	+	41.38	0.0466	1
negative regulation of phospholipid transport (GO:2001139)	1	1	0.02	+	41.38	0.0466	1
basophil activation involved in immune response (GO:0002276)	1	1	0.02	+	41.38	0.0466	1
protein localization to secretory granule (GO:0033366)	1	1	0.02	+	41.38	0.0466	1
mesenchymal stem cell maintenance involved in nephron morphogenesis (GO:0072038)	1	1	0.02	+	41.38	0.0466	1
protein targeting to Golgi apparatus (GO:0140450)	1	1	0.02	+	41.38	0.0466	1
positive regulation of interleukin-3 production (GO:0032752)	1	1	0.02	+	41.38	0.0466	1
negative regulation of timing of anagen (GO:0051886)	1	1	0.02	+	41.38	0.0466	1
lysyl-tRNA aminoacylation (GO:0006430)	1	1	0.02	+	41.38	0.0466	1
renin secretion into blood stream (GO:0002001)	1	1	0.02	+	41.38	0.0466	1
intermediate filament polymerization or depolymerization (GO:0045105)	1	1	0.02	+	41.38	0.0466	1
regulation of interleukin-3 production (GO:0032672)	1	1	0.02	+	41.38	0.0466	1
negative regulation of timing of catagen (GO:0051796)	1	1	0.02	+	41.38	0.0466	1
negative regulation of postsynaptic membrane organization (GO:1901627)	1	1	0.02	+	41.38	0.0466	1
postsynaptic neurotransmitter receptor cycle (GO:0099630)	1	1	0.02	+	41.38	0.0466	1
neurotransmitter receptor cycle (GO:0099627)	1	1	0.02	+	41.38	0.0466	1
positive regulation of cell fate determination (GO:1905935)	1	1	0.02	+	41.38	0.0466	1
response to fenofibrate (GO:1901557)	1	1	0.02	+	41.38	0.0466	1
peptidyl-alanine modification (GO:0018194)	1	1	0.02	+	41.38	0.0466	1
regulation of cellular response to very-low-density lipoprotein particle stimulus (GO:1905890)	1	1	0.02	+	41.38	0.0466	1
positive regulation of heparan sulfate proteoglycan binding (GO:1905860)	1	1	0.02	+	41.38	0.0466	1
regulation of heparan sulfate proteoglycan binding (GO:1905858)	1	1	0.02	+	41.38	0.0466	1
retinoic acid receptor signaling pathway involved in somitogenesis (GO:0090242)	1	1	0.02	+	41.38	0.0466	1
N-terminal peptidyl-proline dimethylation (GO:0018016)	1	1	0.02	+	41.38	0.0466	1
N-terminal peptidyl-glycine methylation (GO:0018013)	1	1	0.02	+	41.38	0.0466	1
N-terminal peptidyl-alanine methylation (GO:0018011)	1	1	0.02	+	41.38	0.0466	1
negative regulation of chorionic trophoblast cell proliferation (GO:1901383)	1	1	0.02	+	41.38	0.0466	1
retrograde trans-synaptic signaling by nitric oxide, modulating synaptic transmission (GO:0098925)	1	1	0.02	+	41.38	0.0466	1
retrograde trans-synaptic signaling by nitric oxide (GO:0098924)	1	1	0.02	+	41.38	0.0466	1
retrograde trans-synaptic signaling by soluble gas (GO:0098923)	1	1	0.02	+	41.38	0.0466	1
carbamoyl phosphate biosynthetic process (GO:0070409)	1	1	0.02	+	41.38	0.0466	1
carbamoyl phosphate metabolic process (GO:0070408)	1	1	0.02	+	41.38	0.0466	1
trans-synaptic signaling by BDNF, modulating synaptic transmission (GO:0099183)	1	1	0.02	+	41.38	0.0466	1
negative regulation of brain-derived neurotrophic factor receptor signaling pathway (GO:0031549)	1	1	0.02	+	41.38	0.0466	1
negative regulation of leukocyte adhesion to arterial endothelial cell (GO:1904998)	1	1	0.02	+	41.38	0.0466	1
positive regulation of pyloric antrum smooth muscle contraction (GO:0120072)	1	1	0.02	+	41.38	0.0466	1
regulation of pyloric antrum smooth muscle contraction (GO:0120071)	1	1	0.02	+	41.38	0.0466	1
sensory neuron migration (GO:1904937)	1	1	0.02	+	41.38	0.0466	1
positive regulation of glutamatergic neuron differentiation (GO:0120008)	1	1	0.02	+	41.38	0.0466	1
negative regulation of calcium-independent cell-cell adhesion (GO:0051042)	1	1	0.02	+	41.38	0.0466	1
swimming behavior (GO:0036269)	1	1	0.02	+	41.38	0.0466	1
mesangial cell-matrix adhesion (GO:0035759)	1	1	0.02	+	41.38	0.0466	1
aldonate transmembrane transport (GO:0042873)	1	1	0.02	+	41.38	0.0466	1
regulation of fat cell apoptotic process (GO:1904649)	1	1	0.02	+	41.38	0.0466	1
N-terminal peptidyl-serine trimethylation (GO:0035573)	1	1	0.02	+	41.38	0.0466	1
N-terminal peptidyl-serine dimethylation (GO:0035572)	1	1	0.02	+	41.38	0.0466	1
N-terminal peptidyl-serine methylation (GO:0035570)	1	1	0.02	+	41.38	0.0466	1
N-terminal peptidyl-proline methylation (GO:0035568)	1	1	0.02	+	41.38	0.0466	1
ingression involved in gastrulation with mouth forming second (GO:0055111)	1	1	0.02	+	41.38	0.0466	1
negative regulation of ectodermal cell fate specification (GO:0042666)	1	1	0.02	+	41.38	0.0466	1
regulation of ectodermal cell fate specification (GO:0042665)	1	1	0.02	+	41.38	0.0466	1
renal urate salt excretion (GO:0097744)	1	1	0.02	+	41.38	0.0466	1
gluconate transmembrane transport (GO:0035429)	1	1	0.02	+	41.38	0.0466	1
negative regulation of transport across blood-brain barrier (GO:0150202)	1	1	0.02	+	41.38	0.0466	1
positive regulation of transport across blood-brain barrier (GO:0150201)	1	1	0.02	+	41.38	0.0466	1
regulation of transport across blood-brain barrier (GO:0150200)	1	1	0.02	+	41.38	0.0466	1
monounsaturated fatty acid catabolic process (GO:1903965)	1	1	0.02	+	41.38	0.0466	1
response to acrylamide (GO:1903937)	1	1	0.02	+	41.38	0.0466	1
positive regulation of colon smooth muscle contraction (GO:1904343)	1	1	0.02	+	41.38	0.0466	1
regulation of colon smooth muscle contraction (GO:1904341)	1	1	0.02	+	41.38	0.0466	1
response to methamphetamine hydrochloride (GO:1904313)	1	1	0.02	+	41.38	0.0466	1
response to pyrethroid (GO:0046684)	1	1	0.02	+	41.38	0.0466	1
cardiac neuron differentiation (GO:0060945)	1	1	0.02	+	41.38	0.0466	1
regulation of hair cycle by canonical Wnt signaling pathway (GO:0060901)	1	1	0.02	+	41.38	0.0466	1
melanocyte adhesion (GO:0097326)	1	1	0.02	+	41.38	0.0466	1
negative regulation of calcium-dependent cell-cell adhesion (GO:0046588)	1	1	0.02	+	41.38	0.0466	1
melatonin biosynthetic process (GO:0030187)	1	1	0.02	+	41.38	0.0466	1
melatonin metabolic process (GO:0030186)	1	1	0.02	+	41.38	0.0466	1
negative regulation of sebum secreting cell proliferation (GO:1904003)	1	1	0.02	+	41.38	0.0466	1
trabecular meshwork development (GO:0002930)	1	1	0.02	+	41.38	0.0466	1
pancreatic A cell development (GO:0003322)	1	1	0.02	+	41.38	0.0466	1
mesenchymal stem cell proliferation (GO:0097168)	1	1	0.02	+	41.38	0.0466	1
forebrain-midbrain boundary formation (GO:0021905)	1	1	0.02	+	41.38	0.0466	1
negative regulation of phospholipid efflux (GO:1902999)	1	1	0.02	+	41.38	0.0466	1
positive regulation of melanosome transport (GO:1902910)	1	1	0.02	+	41.38	0.0466	1
positive regulation of synaptic assembly at neuromuscular junction (GO:0045887)	1	1	0.02	+	41.38	0.0466	1
kynurenic acid biosynthetic process (GO:0034276)	1	1	0.02	+	41.38	0.0466	1
kynurenic acid metabolic process (GO:0034275)	1	1	0.02	+	41.38	0.0466	1
indolalkylamine biosynthetic process (GO:0046219)	1	1	0.02	+	41.38	0.0466	1
positive regulation of chronic inflammatory response (GO:0002678)	2	1	0.05	+	20.69	0.0691	1
negative regulation of integrin biosynthetic process (GO:0045720)	2	1	0.05	+	20.69	0.0691	1
regulation of systemic arterial blood pressure by atrial natriuretic peptide (GO:0003050)	2	1	0.05	+	20.69	0.0691	1
prevention of polyspermy (GO:0060468)	2	1	0.05	+	20.69	0.0691	1
negative regulation of fertilization (GO:0060467)	2	1	0.05	+	20.69	0.0691	1
inosine biosynthetic process (GO:0046103)	2	1	0.05	+	20.69	0.0691	1
mast cell chemotaxis (GO:0002551)	2	1	0.05	+	20.69	0.0691	1
activation of blood coagulation via clotting cascade (GO:0002543)	2	1	0.05	+	20.69	0.0691	1
cerebellar molecular layer morphogenesis (GO:0021687)	2	1	0.05	+	20.69	0.0691	1
cerebellar molecular layer development (GO:0021679)	2	1	0.05	+	20.69	0.0691	1
serotonin secretion involved in inflammatory response (GO:0002442)	2	1	0.05	+	20.69	0.0691	1
positive regulation of caveolin-mediated endocytosis (GO:2001288)	2	1	0.05	+	20.69	0.0691	1
sebaceous gland cell differentiation (GO:0001949)	2	1	0.05	+	20.69	0.0691	1
metanephric glomerular mesangial cell differentiation (GO:0072254)	2	1	0.05	+	20.69	0.0691	1
metanephric mesangial cell differentiation (GO:0072209)	2	1	0.05	+	20.69	0.0691	1
serotonin production involved in inflammatory response (GO:0002351)	2	1	0.05	+	20.69	0.0691	1
adenylate cyclase-inhibiting G protein-coupled acetylcholine receptor signaling pathway (GO:0007197)	2	1	0.05	+	20.69	0.0691	1
serotonin secretion (GO:0001820)	2	1	0.05	+	20.69	0.0691	1
mesenchymal cell proliferation involved in ureteric bud development (GO:0072138)	2	1	0.05	+	20.69	0.0691	1
myeloid dendritic cell activation involved in immune response (GO:0002277)	2	1	0.05	+	20.69	0.0691	1
erythropoietin-mediated signaling pathway (GO:0038162)	2	1	0.05	+	20.69	0.0691	1
toll-like receptor TLR6:TLR2 signaling pathway (GO:0038124)	2	1	0.05	+	20.69	0.0691	1
glutamine biosynthetic process (GO:0006542)	2	1	0.05	+	20.69	0.0691	1
positive regulation of tyrosinase activity (GO:0032773)	2	1	0.05	+	20.69	0.0691	1
regulation of tyrosinase activity (GO:0032771)	2	1	0.05	+	20.69	0.0691	1
negative regulation of primary amine oxidase activity (GO:1902283)	2	1	0.05	+	20.69	0.0691	1
nitric oxide-cGMP-mediated signaling pathway (GO:0038060)	2	1	0.05	+	20.69	0.0691	1
N-terminal protein amino acid methylation (GO:0006480)	2	1	0.05	+	20.69	0.0691	1
cellular response to glial cell derived neurotrophic factor (GO:1990792)	2	1	0.05	+	20.69	0.0691	1
response to glial cell derived neurotrophic factor (GO:1990790)	2	1	0.05	+	20.69	0.0691	1
negative regulation of CD40 signaling pathway (GO:2000349)	2	1	0.05	+	20.69	0.0691	1
cellular response to cortisol stimulus (GO:0071387)	2	1	0.05	+	20.69	0.0691	1
cellular response to vitamin K (GO:0071307)	2	1	0.05	+	20.69	0.0691	1
positive regulation of presynaptic membrane organization (GO:1901631)	2	1	0.05	+	20.69	0.0691	1
regulation of presynaptic membrane organization (GO:1901629)	2	1	0.05	+	20.69	0.0691	1
tripeptide import across plasma membrane (GO:0140207)	2	1	0.05	+	20.69	0.0691	1
nitrate import (GO:1902025)	2	1	0.05	+	20.69	0.0691	1
cellular response to molecule of fungal origin (GO:0071226)	2	1	0.05	+	20.69	0.0691	1
regulation of cell fate determination (GO:1905933)	2	1	0.05	+	20.69	0.0691	1
trans-synaptic signaling by nitric oxide, modulating synaptic transmission (GO:0099555)	2	1	0.05	+	20.69	0.0691	1
trans-synaptic signaling by soluble gas, modulating synaptic transmission (GO:0099554)	2	1	0.05	+	20.69	0.0691	1
trans-synaptic signaling by nitric oxide (GO:0099548)	2	1	0.05	+	20.69	0.0691	1
trans-synaptic signaling by soluble gas (GO:0099543)	2	1	0.05	+	20.69	0.0691	1
adenosine catabolic process (GO:0006154)	2	1	0.05	+	20.69	0.0691	1
superior temporal gyrus development (GO:0071109)	2	1	0.05	+	20.69	0.0691	1
cell-cell adhesion in response to extracellular stimulus (GO:0140039)	2	1	0.05	+	20.69	0.0691	1
negative regulation of determination of dorsal identity (GO:2000016)	2	1	0.05	+	20.69	0.0691	1
meiotic DNA double-strand break processing (GO:0000706)	2	1	0.05	+	20.69	0.0691	1
negative regulation of cell fate specification (GO:0009996)	2	1	0.05	+	20.69	0.0691	1
response to magnetism (GO:0071000)	2	1	0.05	+	20.69	0.0691	1
regulation of SA node cell action potential (GO:0098907)	2	1	0.05	+	20.69	0.0691	1
regulation of AV node cell action potential (GO:0098904)	2	1	0.05	+	20.69	0.0691	1
monocyte aggregation (GO:0070487)	2	1	0.05	+	20.69	0.0691	1
detection of hypoxia (GO:0070483)	2	1	0.05	+	20.69	0.0691	1
negative regulation of phospholipase C-activating G protein-coupled receptor signaling pathway (GO:1900737)	2	1	0.05	+	20.69	0.0691	1
detection of bacterial lipopeptide (GO:0070340)	2	1	0.05	+	20.69	0.0691	1
trans-synaptic signaling by BDNF (GO:0099191)	2	1	0.05	+	20.69	0.0691	1
postsynaptic intermediate filament cytoskeleton organization (GO:0099185)	2	1	0.05	+	20.69	0.0691	1
synaptic signaling by nitric oxide (GO:0099163)	2	1	0.05	+	20.69	0.0691	1
positive regulation of monocyte aggregation (GO:1900625)	2	1	0.05	+	20.69	0.0691	1
regulation of monocyte aggregation (GO:1900623)	2	1	0.05	+	20.69	0.0691	1
membrane raft distribution (GO:0031580)	2	1	0.05	+	20.69	0.0691	1
negative regulation of leukocyte adhesion to vascular endothelial cell (GO:1904995)	2	1	0.05	+	20.69	0.0691	1
cellular response to bleomycin (GO:1904976)	2	1	0.05	+	20.69	0.0691	1
positive regulation of cell proliferation in midbrain (GO:1904935)	2	1	0.05	+	20.69	0.0691	1
regulation of glutamatergic neuron differentiation (GO:0120006)	2	1	0.05	+	20.69	0.0691	1
regulation of calcium-independent cell-cell adhesion (GO:0051040)	2	1	0.05	+	20.69	0.0691	1
positive regulation of hepatic stellate cell proliferation (GO:1904899)	2	1	0.05	+	20.69	0.0691	1
regulation of hepatic stellate cell proliferation (GO:1904897)	2	1	0.05	+	20.69	0.0691	1
tripeptide transport (GO:0042939)	2	1	0.05	+	20.69	0.0691	1
9-cis-retinoic acid metabolic process (GO:0042905)	2	1	0.05	+	20.69	0.0691	1
9-cis-retinoic acid biosynthetic process (GO:0042904)	2	1	0.05	+	20.69	0.0691	1
positive regulation of voltage-gated sodium channel activity (GO:1905152)	2	1	0.05	+	20.69	0.0691	1
germ-line stem cell population maintenance (GO:0030718)	2	1	0.05	+	20.69	0.0691	1
determination of left/right asymmetry in nervous system (GO:0035545)	2	1	0.05	+	20.69	0.0691	1
diadenosine tetraphosphate biosynthetic process (GO:0015966)	2	1	0.05	+	20.69	0.0691	1
diadenosine tetraphosphate metabolic process (GO:0015965)	2	1	0.05	+	20.69	0.0691	1
diadenosine polyphosphate biosynthetic process (GO:0015960)	2	1	0.05	+	20.69	0.0691	1
regulation of axon diameter (GO:0031133)	2	1	0.05	+	20.69	0.0691	1
positive regulation of bone mineralization involved in bone maturation (GO:1900159)	2	1	0.05	+	20.69	0.0691	1
tripeptide transmembrane transport (GO:0035443)	2	1	0.05	+	20.69	0.0691	1
histone H3-K36 dimethylation (GO:0097676)	2	1	0.05	+	20.69	0.0691	1
positive regulation of cellular response to hypoxia (GO:1900039)	2	1	0.05	+	20.69	0.0691	1
monounsaturated fatty acid metabolic process (GO:1903964)	2	1	0.05	+	20.69	0.0691	1
nitrate transmembrane transport (GO:0015706)	2	1	0.05	+	20.69	0.0691	1
quinolinate metabolic process (GO:0046874)	2	1	0.05	+	20.69	0.0691	1
detection of diacyl bacterial lipopeptide (GO:0042496)	2	1	0.05	+	20.69	0.0691	1
positive regulation of neuromuscular junction development (GO:1904398)	2	1	0.05	+	20.69	0.0691	1
positive regulation of small intestine smooth muscle contraction (GO:1904349)	2	1	0.05	+	20.69	0.0691	1
regulation of small intestine smooth muscle contraction (GO:1904347)	2	1	0.05	+	20.69	0.0691	1
indole-containing compound biosynthetic process (GO:0042435)	2	1	0.05	+	20.69	0.0691	1
lipid transport involved in lipid storage (GO:0010877)	2	1	0.05	+	20.69	0.0691	1
positive regulation of protein-glutamine gamma-glutamyltransferase activity (GO:0150074)	2	1	0.05	+	20.69	0.0691	1
regulation of protein-glutamine gamma-glutamyltransferase activity (GO:0150073)	2	1	0.05	+	20.69	0.0691	1
meiotic DNA double-strand break processing involved in reciprocal meiotic recombination (GO:0010705)	2	1	0.05	+	20.69	0.0691	1
cytolysis (GO:0019835)	2	1	0.05	+	20.69	0.0691	1
regulation of calcium-dependent cell-cell adhesion (GO:0046586)	2	1	0.05	+	20.69	0.0691	1
saliva secretion (GO:0046541)	2	1	0.05	+	20.69	0.0691	1
sphinganine biosynthetic process (GO:0046511)	2	1	0.05	+	20.69	0.0691	1
regulation of sebum secreting cell proliferation (GO:1904002)	2	1	0.05	+	20.69	0.0691	1
cell proliferation involved in mesonephros development (GO:0061209)	2	1	0.05	+	20.69	0.0691	1
esophagus smooth muscle contraction (GO:0014846)	2	1	0.05	+	20.69	0.0691	1
corticospinal neuron axon guidance (GO:0021966)	2	1	0.05	+	20.69	0.0691	1
cellular response to bile acid (GO:1903413)	2	1	0.05	+	20.69	0.0691	1
neutrophil extravasation (GO:0072672)	2	1	0.05	+	20.69	0.0691	1
positive regulation of neurofibrillary tangle assembly (GO:1902998)	2	1	0.05	+	20.69	0.0691	1
mammary gland bud morphogenesis (GO:0060648)	2	1	0.05	+	20.69	0.0691	1
cardiac atrium formation (GO:0003210)	2	1	0.05	+	20.69	0.0691	1
regulation of melanosome transport (GO:1902908)	2	1	0.05	+	20.69	0.0691	1
type B pancreatic cell apoptotic process (GO:0097050)	2	1	0.05	+	20.69	0.0691	1
mature conventional dendritic cell differentiation (GO:0097029)	2	1	0.05	+	20.69	0.0691	1
positive regulation of natural killer cell cytokine production (GO:0002729)	2	1	0.05	+	20.69	0.0691	1
regulation of natural killer cell cytokine production (GO:0002727)	2	1	0.05	+	20.69	0.0691	1
mesodermal cell fate determination (GO:0007500)	2	1	0.05	+	20.69	0.0691	1
endodermal-mesodermal cell signaling (GO:0003133)	2	1	0.05	+	20.69	0.0691	1
oligodendrocyte cell fate commitment (GO:0021779)	3	1	0.07	+	13.79	0.0911	1
oligodendrocyte cell fate specification (GO:0021778)	3	1	0.07	+	13.79	0.0911	1
tryptophan catabolic process to kynurenine (GO:0019441)	3	1	0.07	+	13.79	0.0911	1
negative regulation of growth hormone receptor signaling pathway (GO:0060400)	3	1	0.07	+	13.79	0.0911	1
inosine metabolic process (GO:0046102)	3	1	0.07	+	13.79	0.0911	1
nitrobenzene metabolic process (GO:0018916)	3	1	0.07	+	13.79	0.0911	1
cysteine biosynthetic process (GO:0019344)	3	1	0.07	+	13.79	0.0911	1
mast cell differentiation (GO:0060374)	3	1	0.07	+	13.79	0.0911	1
positive regulation of testosterone secretion (GO:2000845)	3	1	0.07	+	13.79	0.0911	1
regulation of testosterone secretion (GO:2000843)	3	1	0.07	+	13.79	0.0911	1
gamma-tubulin complex localization (GO:0033566)	3	1	0.07	+	13.79	0.0911	1
rhombomere morphogenesis (GO:0021593)	3	1	0.07	+	13.79	0.0911	1
spermatogonial cell division (GO:0007284)	3	1	0.07	+	13.79	0.0911	1
citrulline biosynthetic process (GO:0019240)	3	1	0.07	+	13.79	0.0911	1
metanephric glomerular mesangium development (GO:0072223)	3	1	0.07	+	13.79	0.0911	1
positive regulation of cardiac muscle myoblast proliferation (GO:0110024)	3	1	0.07	+	13.79	0.0911	1
regulation of cardiac muscle myoblast proliferation (GO:0110022)	3	1	0.07	+	13.79	0.0911	1
trophectodermal cell proliferation (GO:0001834)	3	1	0.07	+	13.79	0.0911	1
corticotropin hormone secreting cell differentiation (GO:0060128)	3	1	0.07	+	13.79	0.0911	1
assembly of actomyosin apparatus involved in mitotic cytokinesis (GO:1902407)	3	1	0.07	+	13.79	0.0911	1
triglyceride mobilization (GO:0006642)	3	1	0.07	+	13.79	0.0911	1
positive regulation of granulocyte colony-stimulating factor production (GO:0071657)	3	1	0.07	+	13.79	0.0911	1
regulation of granulocyte colony-stimulating factor production (GO:0071655)	3	1	0.07	+	13.79	0.0911	1
response to molecule of fungal origin (GO:0002238)	3	1	0.07	+	13.79	0.0911	1
positive regulation of MHC class I biosynthetic process (GO:0045345)	3	1	0.07	+	13.79	0.0911	1
positive regulation of T-helper 1 cell cytokine production (GO:2000556)	3	1	0.07	+	13.79	0.0911	1
regulation of T-helper 1 cell cytokine production (GO:2000554)	3	1	0.07	+	13.79	0.0911	1
glomerular endothelium development (GO:0072011)	3	1	0.07	+	13.79	0.0911	1
positive regulation of low-density lipoprotein particle receptor catabolic process (GO:0032805)	3	1	0.07	+	13.79	0.0911	1
Kit signaling pathway (GO:0038109)	3	1	0.07	+	13.79	0.0911	1
positive regulation of ATPase-coupled calcium transmembrane transporter activity (GO:1901896)	3	1	0.07	+	13.79	0.0911	1
regulation of ATPase-coupled calcium transmembrane transporter activity (GO:1901894)	3	1	0.07	+	13.79	0.0911	1
cytokine precursor processing (GO:0140447)	3	1	0.07	+	13.79	0.0911	1
bile acid secretion (GO:0032782)	3	1	0.07	+	13.79	0.0911	1
notochord formation (GO:0014028)	3	1	0.07	+	13.79	0.0911	1
general adaptation syndrome (GO:0051866)	3	1	0.07	+	13.79	0.0911	1
cellular response to histamine (GO:0071420)	3	1	0.07	+	13.79	0.0911	1
reduction of food intake in response to dietary excess (GO:0002023)	3	1	0.07	+	13.79	0.0911	1
cellular response to cycloheximide (GO:0071409)	3	1	0.07	+	13.79	0.0911	1
cellular response to oleic acid (GO:0071400)	3	1	0.07	+	13.79	0.0911	1
conditioned place preference (GO:1990708)	3	1	0.07	+	13.79	0.0911	1
negative regulation of chemokine (C-X-C motif) ligand 2 production (GO:2000342)	3	1	0.07	+	13.79	0.0911	1
cellular response to luteinizing hormone stimulus (GO:0071373)	3	1	0.07	+	13.79	0.0911	1
regulation of timing of catagen (GO:0051794)	3	1	0.07	+	13.79	0.0911	1
positive regulation of killing of cells of another organism (GO:0051712)	3	1	0.07	+	13.79	0.0911	1
regulation of killing of cells of another organism (GO:0051709)	3	1	0.07	+	13.79	0.0911	1
positive regulation of synaptic vesicle membrane organization (GO:1901634)	3	1	0.07	+	13.79	0.0911	1
regulation of postsynaptic membrane organization (GO:1901626)	3	1	0.07	+	13.79	0.0911	1
regulation protein catabolic process at postsynapse (GO:0140252)	3	1	0.07	+	13.79	0.0911	1
peptidyl-glycine modification (GO:0018201)	3	1	0.07	+	13.79	0.0911	1
cellular response to ammonium ion (GO:0071242)	3	1	0.07	+	13.79	0.0911	1
membrane raft localization (GO:0051665)	3	1	0.07	+	13.79	0.0911	1
bone regeneration (GO:1990523)	3	1	0.07	+	13.79	0.0911	1
calcium-dependent activation of synaptic vesicle fusion (GO:0099502)	3	1	0.07	+	13.79	0.0911	1
keratinocyte migration (GO:0051546)	3	1	0.07	+	13.79	0.0911	1
regulation of arachidonic acid secretion (GO:0090237)	3	1	0.07	+	13.79	0.0911	1
negative regulation of cortisol biosynthetic process (GO:2000065)	3	1	0.07	+	13.79	0.0911	1
negative regulation of aldosterone biosynthetic process (GO:0032348)	3	1	0.07	+	13.79	0.0911	1
negative regulation of aldosterone metabolic process (GO:0032345)	3	1	0.07	+	13.79	0.0911	1
chitin catabolic process (GO:0006032)	3	1	0.07	+	13.79	0.0911	1
chitin metabolic process (GO:0006030)	3	1	0.07	+	13.79	0.0911	1
regulation of chorionic trophoblast cell proliferation (GO:1901382)	3	1	0.07	+	13.79	0.0911	1
regulation of atrial cardiac muscle cell action potential (GO:0098910)	3	1	0.07	+	13.79	0.0911	1
detoxification of nitrogen compound (GO:0051410)	3	1	0.07	+	13.79	0.0911	1
positive regulation of macrophage colony-stimulating factor production (GO:1901258)	3	1	0.07	+	13.79	0.0911	1
cellular detoxification of nitrogen compound (GO:0070458)	3	1	0.07	+	13.79	0.0911	1
regulation of blastocyst development (GO:0120222)	3	1	0.07	+	13.79	0.0911	1
regulation of asymmetric cell division (GO:0009786)	3	1	0.07	+	13.79	0.0911	1
positive regulation of the force of heart contraction (GO:0098735)	3	1	0.07	+	13.79	0.0911	1
positive regulation of synaptic vesicle fusion to presynaptic active zone membrane (GO:0031632)	3	1	0.07	+	13.79	0.0911	1
cellular response to glycine (GO:1905430)	3	1	0.07	+	13.79	0.0911	1
response to glycine (GO:1905429)	3	1	0.07	+	13.79	0.0911	1
regulation of brain-derived neurotrophic factor receptor signaling pathway (GO:0031548)	3	1	0.07	+	13.79	0.0911	1
regulation of leukocyte adhesion to arterial endothelial cell (GO:1904997)	3	1	0.07	+	13.79	0.0911	1
response to bleomycin (GO:1904975)	3	1	0.07	+	13.79	0.0911	1
regulation of cell proliferation in midbrain (GO:1904933)	3	1	0.07	+	13.79	0.0911	1
ameloblast differentiation (GO:0036305)	3	1	0.07	+	13.79	0.0911	1
cellular response to stem cell factor stimulus (GO:0036216)	3	1	0.07	+	13.79	0.0911	1
response to stem cell factor (GO:0036215)	3	1	0.07	+	13.79	0.0911	1
positive regulation of CD8-positive, alpha-beta T cell differentiation (GO:0043378)	3	1	0.07	+	13.79	0.0911	1
positive regulation of proton-transporting ATP synthase activity, rotational mechanism (GO:1905273)	3	1	0.07	+	13.79	0.0911	1
regulation of proton-transporting ATP synthase activity, rotational mechanism (GO:1905271)	3	1	0.07	+	13.79	0.0911	1
beta selection (GO:0043366)	3	1	0.07	+	13.79	0.0911	1
positive regulation of core promoter binding (GO:1904798)	3	1	0.07	+	13.79	0.0911	1
C-terminal protein deglutamylation (GO:0035609)	3	1	0.07	+	13.79	0.0911	1
cardiac jelly development (GO:1905072)	3	1	0.07	+	13.79	0.0911	1
positive regulation of cell fate specification (GO:0042660)	3	1	0.07	+	13.79	0.0911	1
response to caloric restriction (GO:0061771)	3	1	0.07	+	13.79	0.0911	1
biotin transport (GO:0015878)	3	1	0.07	+	13.79	0.0911	1
atrial cardiac muscle tissue morphogenesis (GO:0055009)	3	1	0.07	+	13.79	0.0911	1
peptidoglycan transport (GO:0015835)	3	1	0.07	+	13.79	0.0911	1
negative regulation of peroxisome proliferator activated receptor signaling pathway (GO:0035359)	3	1	0.07	+	13.79	0.0911	1
membrane depolarization during Purkinje myocyte cell action potential (GO:0086047)	3	1	0.07	+	13.79	0.0911	1
Purkinje myocyte action potential (GO:0086017)	3	1	0.07	+	13.79	0.0911	1
detection of bacterial lipoprotein (GO:0042494)	3	1	0.07	+	13.79	0.0911	1
Golgi apparatus mannose trimming (GO:1904381)	3	1	0.07	+	13.79	0.0911	1
negative regulation of triglyceride catabolic process (GO:0010897)	3	1	0.07	+	13.79	0.0911	1
central nervous system segmentation (GO:0035283)	3	1	0.07	+	13.79	0.0911	1
basal dendrite arborization (GO:0150020)	3	1	0.07	+	13.79	0.0911	1
basal dendrite morphogenesis (GO:0150019)	3	1	0.07	+	13.79	0.0911	1
basal dendrite development (GO:0150018)	3	1	0.07	+	13.79	0.0911	1
negative regulation of macrophage chemotaxis (GO:0010760)	3	1	0.07	+	13.79	0.0911	1
establishment of planar polarity of embryonic epithelium (GO:0042249)	3	1	0.07	+	13.79	0.0911	1
melanocyte migration (GO:0097324)	3	1	0.07	+	13.79	0.0911	1
apoptotic process involved in luteolysis (GO:0061364)	3	1	0.07	+	13.79	0.0911	1
retinal blood vessel morphogenesis (GO:0061304)	3	1	0.07	+	13.79	0.0911	1
embryonic heart tube anterior/posterior pattern specification (GO:0035054)	3	1	0.07	+	13.79	0.0911	1
omega-hydroxylase P450 pathway (GO:0097267)	3	1	0.07	+	13.79	0.0911	1
positive regulation of extracellular matrix constituent secretion (GO:0003331)	3	1	0.07	+	13.79	0.0911	1
cellular response to cisplatin (GO:0072719)	3	1	0.07	+	13.79	0.0911	1
very-low-density lipoprotein particle clearance (GO:0034447)	3	1	0.07	+	13.79	0.0911	1
skeletal muscle satellite cell maintenance involved in skeletal muscle regeneration (GO:0014834)	3	1	0.07	+	13.79	0.0911	1
histone H3-K36 methylation (GO:0010452)	3	1	0.07	+	13.79	0.0911	1
mitotic actomyosin contractile ring assembly actin filament organization (GO:1903479)	3	1	0.07	+	13.79	0.0911	1
mitotic actomyosin contractile ring assembly (GO:1903475)	3	1	0.07	+	13.79	0.0911	1
cell migration involved in endocardial cushion formation (GO:0003273)	3	1	0.07	+	13.79	0.0911	1
regulation of neurofibrillary tangle assembly (GO:1902996)	3	1	0.07	+	13.79	0.0911	1
positive regulation of phospholipid efflux (GO:1902995)	3	1	0.07	+	13.79	0.0911	1
regulation of phospholipid efflux (GO:1902994)	3	1	0.07	+	13.79	0.0911	1
negative regulation of dendritic spine maintenance (GO:1902951)	3	1	0.07	+	13.79	0.0911	1
'de novo' NAD biosynthetic process from tryptophan (GO:0034354)	3	1	0.07	+	13.79	0.0911	1
olfactory bulb mitral cell layer development (GO:0061034)	3	1	0.07	+	13.79	0.0911	1
regulation of atrial cardiac muscle cell membrane depolarization (GO:0060371)	7	2	0.17	+	11.82	0.0179	1
regulation of chronic inflammatory response (GO:0002676)	4	1	0.1	+	10.35	0.113	1
response to oleic acid (GO:0034201)	4	1	0.1	+	10.35	0.113	1
club cell differentiation (GO:0060486)	4	1	0.1	+	10.35	0.113	1
purine ribonucleoside catabolic process (GO:0046130)	4	1	0.1	+	10.35	0.113	1
positive regulation of mammary gland epithelial cell proliferation (GO:0033601)	8	2	0.19	+	10.35	0.022	1
egg activation (GO:0007343)	4	1	0.1	+	10.35	0.113	1
adenosine metabolic process (GO:0046085)	4	1	0.1	+	10.35	0.113	1
response to ammonium ion (GO:0060359)	4	1	0.1	+	10.35	0.113	1
positive regulation of type II interferon-mediated signaling pathway (GO:0060335)	4	1	0.1	+	10.35	0.113	1
positive regulation of response to type II interferon (GO:0060332)	4	1	0.1	+	10.35	0.113	1
central nervous system vasculogenesis (GO:0022009)	4	1	0.1	+	10.35	0.113	1
transdifferentiation (GO:0060290)	4	1	0.1	+	10.35	0.113	1
serotonin receptor signaling pathway (GO:0007210)	8	2	0.19	+	10.35	0.022	1
cellular response to diacyl bacterial lipopeptide (GO:0071726)	4	1	0.1	+	10.35	0.113	1
response to diacyl bacterial lipopeptide (GO:0071724)	4	1	0.1	+	10.35	0.113	1
actomyosin contractile ring assembly actin filament organization (GO:2000689)	4	1	0.1	+	10.35	0.113	1
negative regulation of dendritic cell apoptotic process (GO:2000669)	4	1	0.1	+	10.35	0.113	1
condensed mesenchymal cell proliferation (GO:0072137)	4	1	0.1	+	10.35	0.113	1
xenobiotic transport across blood-brain barrier (GO:1990962)	4	1	0.1	+	10.35	0.113	1
leukocyte chemotaxis involved in inflammatory response (GO:0002232)	4	1	0.1	+	10.35	0.113	1
regulation of MHC class I biosynthetic process (GO:0045343)	4	1	0.1	+	10.35	0.113	1
natural killer cell proliferation (GO:0001787)	4	1	0.1	+	10.35	0.113	1
relaxation of vascular associated smooth muscle (GO:0060087)	4	1	0.1	+	10.35	0.113	1
protein localization to bicellular tight junction (GO:1902396)	4	1	0.1	+	10.35	0.113	1
positive regulation of epithelial cell proliferation involved in wound healing (GO:0060054)	4	1	0.1	+	10.35	0.113	1
indolalkylamine metabolic process (GO:0006586)	8	2	0.19	+	10.35	0.022	1
negative regulation of epinephrine secretion (GO:0032811)	4	1	0.1	+	10.35	0.113	1
positive regulation of hepatic stellate cell activation (GO:2000491)	4	1	0.1	+	10.35	0.113	1
regulation of epinephrine secretion (GO:0014060)	4	1	0.1	+	10.35	0.113	1
regulation of timing of anagen (GO:0051884)	4	1	0.1	+	10.35	0.113	1
peripheral nervous system axon regeneration (GO:0014012)	4	1	0.1	+	10.35	0.113	1
clustering of voltage-gated potassium channels (GO:0045163)	4	1	0.1	+	10.35	0.113	1
clustering of voltage-gated sodium channels (GO:0045162)	4	1	0.1	+	10.35	0.113	1
leukotriene D4 biosynthetic process (GO:1901750)	4	1	0.1	+	10.35	0.113	1
regulation of integrin biosynthetic process (GO:0045113)	4	1	0.1	+	10.35	0.113	1
intermediate filament bundle assembly (GO:0045110)	4	1	0.1	+	10.35	0.113	1
adenosine to inosine editing (GO:0006382)	4	1	0.1	+	10.35	0.113	1
cellular response to corticotropin-releasing hormone stimulus (GO:0071376)	4	1	0.1	+	10.35	0.113	1
basement membrane assembly (GO:0070831)	4	1	0.1	+	10.35	0.113	1
protein localization to juxtaparanode region of axon (GO:0071205)	4	1	0.1	+	10.35	0.113	1
positive regulation of CoA-transferase activity (GO:1905920)	4	1	0.1	+	10.35	0.113	1
regulation of CoA-transferase activity (GO:1905918)	4	1	0.1	+	10.35	0.113	1
negative regulation of cholesterol efflux (GO:0090370)	4	1	0.1	+	10.35	0.113	1
formation of anatomical boundary (GO:0048859)	4	1	0.1	+	10.35	0.113	1
negative regulation of glucocorticoid biosynthetic process (GO:0031947)	4	1	0.1	+	10.35	0.113	1
negative regulation of glucocorticoid metabolic process (GO:0031944)	4	1	0.1	+	10.35	0.113	1
positive regulation of mast cell proliferation (GO:0070668)	4	1	0.1	+	10.35	0.113	1
mast cell proliferation (GO:0070662)	4	1	0.1	+	10.35	0.113	1
dendrite arborization (GO:0140059)	8	2	0.19	+	10.35	0.022	1
regulation of determination of dorsal identity (GO:2000015)	4	1	0.1	+	10.35	0.113	1
gap junction-mediated intercellular transport (GO:1990349)	4	1	0.1	+	10.35	0.113	1
equilibrioception (GO:0050957)	4	1	0.1	+	10.35	0.113	1
riboflavin transport (GO:0032218)	4	1	0.1	+	10.35	0.113	1
regulation of macrophage colony-stimulating factor production (GO:1901256)	4	1	0.1	+	10.35	0.113	1
regulation of phospholipase C-activating G protein-coupled receptor signaling pathway (GO:1900736)	4	1	0.1	+	10.35	0.113	1
negative regulation of trophoblast cell migration (GO:1901164)	4	1	0.1	+	10.35	0.113	1
G1 to G0 transition involved in cell differentiation (GO:0070315)	4	1	0.1	+	10.35	0.113	1
positive regulation of endodeoxyribonuclease activity (GO:0032079)	4	1	0.1	+	10.35	0.113	1
cardiolipin acyl-chain remodeling (GO:0035965)	4	1	0.1	+	10.35	0.113	1
G protein-coupled serotonin receptor signaling pathway (GO:0098664)	8	2	0.19	+	10.35	0.022	1
extracellular matrix constituent secretion (GO:0070278)	4	1	0.1	+	10.35	0.113	1
vascular endothelial growth factor receptor-2 signaling pathway (GO:0036324)	4	1	0.1	+	10.35	0.113	1
plasma membrane lactate transport (GO:0035879)	4	1	0.1	+	10.35	0.113	1
oviduct epithelium development (GO:0035846)	4	1	0.1	+	10.35	0.113	1
response to corticotropin-releasing hormone (GO:0043435)	4	1	0.1	+	10.35	0.113	1
regulation of renal sodium excretion (GO:0035813)	4	1	0.1	+	10.35	0.113	1
negative regulation of nitric-oxide synthase activity (GO:0051001)	4	1	0.1	+	10.35	0.113	1
ureter maturation (GO:0035799)	4	1	0.1	+	10.35	0.113	1
regulation of neutrophil degranulation (GO:0043313)	4	1	0.1	+	10.35	0.113	1
regulation of core promoter binding (GO:1904796)	4	1	0.1	+	10.35	0.113	1
positive regulation of secondary metabolite biosynthetic process (GO:1900378)	8	2	0.19	+	10.35	0.022	1
receptor transactivation (GO:0035624)	4	1	0.1	+	10.35	0.113	1
protein deglutamylation (GO:0035608)	4	1	0.1	+	10.35	0.113	1
long-chain fatty acid catabolic process (GO:0042758)	4	1	0.1	+	10.35	0.113	1
positive regulation of melanin biosynthetic process (GO:0048023)	8	2	0.19	+	10.35	0.022	1
long-chain fatty acid import across plasma membrane (GO:0015911)	4	1	0.1	+	10.35	0.113	1
positive regulation of epithelial to mesenchymal transition involved in endocardial cushion formation (GO:1905007)	4	1	0.1	+	10.35	0.113	1
regulation of epithelial to mesenchymal transition involved in endocardial cushion formation (GO:1905005)	4	1	0.1	+	10.35	0.113	1
regulation of bone mineralization involved in bone maturation (GO:1900157)	4	1	0.1	+	10.35	0.113	1
positive regulation of lipophagy (GO:1904504)	4	1	0.1	+	10.35	0.113	1
regulation of lipophagy (GO:1904502)	4	1	0.1	+	10.35	0.113	1
purine ribonucleoside diphosphate catabolic process (GO:0009181)	4	1	0.1	+	10.35	0.113	1
purine nucleoside diphosphate catabolic process (GO:0009137)	4	1	0.1	+	10.35	0.113	1
ketone body biosynthetic process (GO:0046951)	4	1	0.1	+	10.35	0.113	1
positive regulation of gastro-intestinal system smooth muscle contraction (GO:1904306)	4	1	0.1	+	10.35	0.113	1
regulation of gastro-intestinal system smooth muscle contraction (GO:1904304)	4	1	0.1	+	10.35	0.113	1
sympathetic neuron projection guidance (GO:0097491)	4	1	0.1	+	10.35	0.113	1
positive regulation of nitric oxide mediated signal transduction (GO:0010750)	4	1	0.1	+	10.35	0.113	1
negative regulation of norepinephrine secretion (GO:0010700)	4	1	0.1	+	10.35	0.113	1
'de novo' NAD biosynthetic process (GO:0034627)	4	1	0.1	+	10.35	0.113	1
positive regulation of wound healing, spreading of epidermal cells (GO:1903691)	4	1	0.1	+	10.35	0.113	1
positive regulation of collagen fibril organization (GO:1904028)	4	1	0.1	+	10.35	0.113	1
apical constriction (GO:0003383)	4	1	0.1	+	10.35	0.113	1
response to cisplatin (GO:0072718)	4	1	0.1	+	10.35	0.113	1
gastro-intestinal system smooth muscle contraction (GO:0014831)	4	1	0.1	+	10.35	0.113	1
regulation of skeletal muscle contraction by regulation of release of sequestered calcium ion (GO:0014809)	4	1	0.1	+	10.35	0.113	1
response to bile acid (GO:1903412)	4	1	0.1	+	10.35	0.113	1
commitment of neuronal cell to specific neuron type in forebrain (GO:0021902)	4	1	0.1	+	10.35	0.113	1
left ventricular cardiac muscle tissue morphogenesis (GO:0003220)	4	1	0.1	+	10.35	0.113	1
chylomicron remnant clearance (GO:0034382)	4	1	0.1	+	10.35	0.113	1
positive regulation of dendritic spine maintenance (GO:1902952)	4	1	0.1	+	10.35	0.113	1
cardiac muscle tissue regeneration (GO:0061026)	4	1	0.1	+	10.35	0.113	1
positive regulation of secondary heart field cardioblast proliferation (GO:0072513)	4	1	0.1	+	10.35	0.113	1
midgut development (GO:0007494)	9	2	0.22	+	9.2	0.0265	1
regulation of transforming growth factor beta2 production (GO:0032909)	9	2	0.22	+	9.2	0.0265	1
response to corticosterone (GO:0051412)	9	2	0.22	+	9.2	0.0265	1
negative regulation of cardiocyte differentiation (GO:1905208)	9	2	0.22	+	9.2	0.0265	1
outer ear morphogenesis (GO:0042473)	9	2	0.22	+	9.2	0.0265	1
positive regulation of T cell tolerance induction (GO:0002666)	5	1	0.12	+	8.28	0.133	1
cerebral cortex regionalization (GO:0021796)	5	1	0.12	+	8.28	0.133	1
glial cell fate specification (GO:0021780)	5	1	0.12	+	8.28	0.133	1
detection of oxygen (GO:0003032)	5	1	0.12	+	8.28	0.133	1
mitochondrial large ribosomal subunit assembly (GO:1902775)	5	1	0.12	+	8.28	0.133	1
platelet degranulation (GO:0002576)	5	1	0.12	+	8.28	0.133	1
positive regulation of heterotypic cell-cell adhesion (GO:0034116)	5	1	0.12	+	8.28	0.133	1
chronic inflammatory response (GO:0002544)	5	1	0.12	+	8.28	0.133	1
negative regulation of megakaryocyte differentiation (GO:0045653)	5	1	0.12	+	8.28	0.133	1
trigeminal nerve structural organization (GO:0021637)	5	1	0.12	+	8.28	0.133	1
trigeminal nerve morphogenesis (GO:0021636)	5	1	0.12	+	8.28	0.133	1
protein localization to adherens junction (GO:0071896)	5	1	0.12	+	8.28	0.133	1
pyruvate transport (GO:0006848)	5	1	0.12	+	8.28	0.133	1
triglyceride-rich lipoprotein particle clearance (GO:0071830)	5	1	0.12	+	8.28	0.133	1
interkinetic nuclear migration (GO:0022027)	5	1	0.12	+	8.28	0.133	1
positive regulation of gamma-delta T cell differentiation (GO:0045588)	5	1	0.12	+	8.28	0.133	1
regulation of caveolin-mediated endocytosis (GO:2001286)	5	1	0.12	+	8.28	0.133	1
negative regulation of cholesterol biosynthetic process (GO:0045541)	5	1	0.12	+	8.28	0.133	1
metanephric glomerulus vasculature development (GO:0072239)	5	1	0.12	+	8.28	0.133	1
phospholipase C-activating G protein-coupled acetylcholine receptor signaling pathway (GO:0007207)	5	1	0.12	+	8.28	0.133	1
vitamin A metabolic process (GO:0006776)	5	1	0.12	+	8.28	0.133	1
positive regulation of protein monoubiquitination (GO:1902527)	5	1	0.12	+	8.28	0.133	1
positive regulation of CD8-positive, alpha-beta T cell activation (GO:2001187)	5	1	0.12	+	8.28	0.133	1
adenylate cyclase-activating dopamine receptor signaling pathway (GO:0007191)	5	1	0.12	+	8.28	0.133	1
mesenchymal cell differentiation involved in kidney development (GO:0072161)	5	1	0.12	+	8.28	0.133	1
thyroid-stimulating hormone-secreting cell differentiation (GO:0060129)	5	1	0.12	+	8.28	0.133	1
negative regulation of transforming growth factor beta1 production (GO:0032911)	5	1	0.12	+	8.28	0.133	1
response to indole-3-methanol (GO:0071680)	5	1	0.12	+	8.28	0.133	1
negative regulation of transforming growth factor beta production (GO:0071635)	10	2	0.24	+	8.28	0.0313	1
mesenchymal cell differentiation involved in renal system development (GO:2001012)	5	1	0.12	+	8.28	0.133	1
oviduct development (GO:0060066)	5	1	0.12	+	8.28	0.133	1
interleukin-3-mediated signaling pathway (GO:0038156)	5	1	0.12	+	8.28	0.133	1
glomerular mesangial cell differentiation (GO:0072008)	5	1	0.12	+	8.28	0.133	1
tryptophan catabolic process (GO:0006569)	5	1	0.12	+	8.28	0.133	1
lacrimal gland development (GO:0032808)	5	1	0.12	+	8.28	0.133	1
negative regulation of fibrinolysis (GO:0051918)	5	1	0.12	+	8.28	0.133	1
regulation of hepatic stellate cell activation (GO:2000489)	5	1	0.12	+	8.28	0.133	1
paracrine signaling (GO:0038001)	5	1	0.12	+	8.28	0.133	1
neuronal ion channel clustering (GO:0045161)	10	2	0.24	+	8.28	0.0313	1
leukotriene D4 metabolic process (GO:1901748)	5	1	0.12	+	8.28	0.133	1
regulation of CD40 signaling pathway (GO:2000348)	5	1	0.12	+	8.28	0.133	1
medium-chain fatty acid catabolic process (GO:0051793)	5	1	0.12	+	8.28	0.133	1
cellular response to caffeine (GO:0071313)	10	2	0.24	+	8.28	0.0313	1
regulation protein catabolic process at synapse (GO:0140250)	5	1	0.12	+	8.28	0.133	1
relaxation of smooth muscle (GO:0044557)	5	1	0.12	+	8.28	0.133	1
response to vitamin K (GO:0032571)	5	1	0.12	+	8.28	0.133	1
dipeptide import across plasma membrane (GO:0140206)	5	1	0.12	+	8.28	0.133	1
oligopeptide import across plasma membrane (GO:0140205)	5	1	0.12	+	8.28	0.133	1
pointed-end actin filament capping (GO:0051694)	5	1	0.12	+	8.28	0.133	1
cellular response to bacterial lipopeptide (GO:0071221)	5	1	0.12	+	8.28	0.133	1
cellular response to bacterial lipoprotein (GO:0071220)	5	1	0.12	+	8.28	0.133	1
positive regulation of amyloid fibril formation (GO:1905908)	5	1	0.12	+	8.28	0.133	1
regulation of Cdc42 protein signal transduction (GO:0032489)	5	1	0.12	+	8.28	0.133	1
positive regulation of protein oligomerization (GO:0032461)	5	1	0.12	+	8.28	0.133	1
purine nucleoside catabolic process (GO:0006152)	5	1	0.12	+	8.28	0.133	1
mitochondrial electron transport, succinate to ubiquinone (GO:0006121)	5	1	0.12	+	8.28	0.133	1
succinate metabolic process (GO:0006105)	5	1	0.12	+	8.28	0.133	1
pyruvate transmembrane transport (GO:1901475)	5	1	0.12	+	8.28	0.133	1
positive regulation of inclusion body assembly (GO:0090261)	5	1	0.12	+	8.28	0.133	1
negative regulation of triglyceride metabolic process (GO:0090209)	10	2	0.24	+	8.28	0.0313	1
negative regulation of cholesterol metabolic process (GO:0090206)	5	1	0.12	+	8.28	0.133	1
regulation of cortisol biosynthetic process (GO:2000064)	5	1	0.12	+	8.28	0.133	1
negative regulation of sterol biosynthetic process (GO:0106119)	5	1	0.12	+	8.28	0.133	1
regulation of icosanoid secretion (GO:0032303)	10	2	0.24	+	8.28	0.0313	1
regulation of transforming growth factor beta activation (GO:1901388)	10	2	0.24	+	8.28	0.0313	1
modulation of inhibitory postsynaptic potential (GO:0098828)	5	1	0.12	+	8.28	0.133	1
positive regulation of blood-brain barrier permeability (GO:1905605)	5	1	0.12	+	8.28	0.133	1
negative regulation of steroid hormone biosynthetic process (GO:0090032)	5	1	0.12	+	8.28	0.133	1
nuclear pore complex assembly (GO:0051292)	10	2	0.24	+	8.28	0.0313	1
neural crest cell migration involved in autonomic nervous system development (GO:1901166)	5	1	0.12	+	8.28	0.133	1
plasminogen activation (GO:0031639)	5	1	0.12	+	8.28	0.133	1
regulation of fever generation (GO:0031620)	5	1	0.12	+	8.28	0.133	1
response to bacterial lipopeptide (GO:0070339)	5	1	0.12	+	8.28	0.133	1
positive regulation of deoxyribonuclease activity (GO:0032077)	5	1	0.12	+	8.28	0.133	1
renal sodium ion absorption (GO:0070294)	10	2	0.24	+	8.28	0.0313	1
dipeptide transport (GO:0042938)	5	1	0.12	+	8.28	0.133	1
response to insecticide (GO:0017085)	5	1	0.12	+	8.28	0.133	1
regulation of connective tissue replacement (GO:1905203)	5	1	0.12	+	8.28	0.133	1
regulation of voltage-gated sodium channel activity (GO:1905150)	5	1	0.12	+	8.28	0.133	1
post-embryonic eye morphogenesis (GO:0048050)	5	1	0.12	+	8.28	0.133	1
cellular response to erythropoietin (GO:0036018)	5	1	0.12	+	8.28	0.133	1
response to erythropoietin (GO:0036017)	5	1	0.12	+	8.28	0.133	1
cellular response to macrophage colony-stimulating factor stimulus (GO:0036006)	5	1	0.12	+	8.28	0.133	1
determination of pancreatic left/right asymmetry (GO:0035469)	5	1	0.12	+	8.28	0.133	1
dipeptide transmembrane transport (GO:0035442)	5	1	0.12	+	8.28	0.133	1
glutamate receptor clustering (GO:0097688)	5	1	0.12	+	8.28	0.133	1
Roundabout signaling pathway (GO:0035385)	5	1	0.12	+	8.28	0.133	1
urate transport (GO:0015747)	5	1	0.12	+	8.28	0.133	1
gamma-delta T cell differentiation (GO:0042492)	5	1	0.12	+	8.28	0.133	1
indole-containing compound catabolic process (GO:0042436)	5	1	0.12	+	8.28	0.133	1
regulation of synaptic assembly at neuromuscular junction (GO:0008582)	5	1	0.12	+	8.28	0.133	1
serotonin metabolic process (GO:0042428)	5	1	0.12	+	8.28	0.133	1
mast cell migration (GO:0097531)	5	1	0.12	+	8.28	0.133	1
dopamine biosynthetic process (GO:0042416)	5	1	0.12	+	8.28	0.133	1
response to histamine (GO:0034776)	5	1	0.12	+	8.28	0.133	1
sympathetic neuron projection extension (GO:0097490)	5	1	0.12	+	8.28	0.133	1
negative regulation of plasminogen activation (GO:0010757)	5	1	0.12	+	8.28	0.133	1
post-embryonic hemopoiesis (GO:0035166)	5	1	0.12	+	8.28	0.133	1
cardiac vascular smooth muscle cell differentiation (GO:0060947)	5	1	0.12	+	8.28	0.133	1
response to luteinizing hormone (GO:0034699)	5	1	0.12	+	8.28	0.133	1
neutrophil clearance (GO:0097350)	5	1	0.12	+	8.28	0.133	1
membrane to membrane docking (GO:0022614)	5	1	0.12	+	8.28	0.133	1
positive regulation of platelet-derived growth factor receptor signaling pathway (GO:0010641)	5	1	0.12	+	8.28	0.133	1
cornea development in camera-type eye (GO:0061303)	5	1	0.12	+	8.28	0.133	1
retinal cone cell development (GO:0046549)	5	1	0.12	+	8.28	0.133	1
renal tubular secretion (GO:0097254)	5	1	0.12	+	8.28	0.133	1
mesenchymal to epithelial transition involved in metanephros morphogenesis (GO:0003337)	5	1	0.12	+	8.28	0.133	1
positive regulation of inhibitory postsynaptic potential (GO:0097151)	5	1	0.12	+	8.28	0.133	1
insulin processing (GO:0030070)	5	1	0.12	+	8.28	0.133	1
NMDA glutamate receptor clustering (GO:0097114)	5	1	0.12	+	8.28	0.133	1
AMPA glutamate receptor clustering (GO:0097113)	5	1	0.12	+	8.28	0.133	1
positive regulation of cell fate commitment (GO:0010455)	5	1	0.12	+	8.28	0.133	1
telencephalon regionalization (GO:0021978)	10	2	0.24	+	8.28	0.0313	1
high-density lipoprotein particle clearance (GO:0034384)	5	1	0.12	+	8.28	0.133	1
low-density lipoprotein particle remodeling (GO:0034374)	5	1	0.12	+	8.28	0.133	1
very-low-density lipoprotein particle remodeling (GO:0034372)	5	1	0.12	+	8.28	0.133	1
regulation of tau-protein kinase activity (GO:1902947)	5	1	0.12	+	8.28	0.133	1
triglyceride-rich lipoprotein particle remodeling (GO:0034370)	5	1	0.12	+	8.28	0.133	1
regulation of antimicrobial humoral response (GO:0002759)	5	1	0.12	+	8.28	0.133	1
positive regulation of phospholipid translocation (GO:0061092)	5	1	0.12	+	8.28	0.133	1
negative regulation of T cell cytokine production (GO:0002725)	5	1	0.12	+	8.28	0.133	1
forebrain neuron fate commitment (GO:0021877)	5	1	0.12	+	8.28	0.133	1
type II pneumocyte differentiation (GO:0060510)	5	1	0.12	+	8.28	0.133	1
glomerular filtration (GO:0003094)	11	2	0.27	+	7.52	0.0365	1
regulation of heterotypic cell-cell adhesion (GO:0034114)	11	2	0.27	+	7.52	0.0365	1
leukotriene biosynthetic process (GO:0019370)	11	2	0.27	+	7.52	0.0365	1
positive regulation of superoxide anion generation (GO:0032930)	11	2	0.27	+	7.52	0.0365	1
nodal signaling pathway (GO:0038092)	11	2	0.27	+	7.52	0.0365	1
neuron projection extension involved in neuron projection guidance (GO:1902284)	11	2	0.27	+	7.52	0.0365	1
cellular response to purine-containing compound (GO:0071415)	11	2	0.27	+	7.52	0.0365	1
axon extension involved in axon guidance (GO:0048846)	11	2	0.27	+	7.52	0.0365	1
insulin metabolic process (GO:1901142)	11	2	0.27	+	7.52	0.0365	1
cardiac left ventricle morphogenesis (GO:0003214)	11	2	0.27	+	7.52	0.0365	1
negative regulation of alcohol biosynthetic process (GO:1902931)	11	2	0.27	+	7.52	0.0365	1
sinoatrial node development (GO:0003163)	11	2	0.27	+	7.52	0.0365	1
branchiomotor neuron axon guidance (GO:0021785)	6	1	0.14	+	6.9	0.154	1
phospholipid efflux (GO:0033700)	6	1	0.14	+	6.9	0.154	1
renal sodium ion transport (GO:0003096)	12	2	0.29	+	6.9	0.0419	1
positive regulation of chondrocyte proliferation (GO:1902732)	6	1	0.14	+	6.9	0.154	1
negative regulation of toll-like receptor 2 signaling pathway (GO:0034136)	6	1	0.14	+	6.9	0.154	1
negative regulation of heterotypic cell-cell adhesion (GO:0034115)	6	1	0.14	+	6.9	0.154	1
determination of liver left/right asymmetry (GO:0071910)	6	1	0.14	+	6.9	0.154	1
determination of digestive tract left/right asymmetry (GO:0071907)	6	1	0.14	+	6.9	0.154	1
epoxygenase P450 pathway (GO:0019373)	6	1	0.14	+	6.9	0.154	1
positive regulation of integrin activation (GO:0033625)	6	1	0.14	+	6.9	0.154	1
regulation of growth hormone receptor signaling pathway (GO:0060398)	6	1	0.14	+	6.9	0.154	1
oligopeptide transport (GO:0006857)	6	1	0.14	+	6.9	0.154	1
rhombomere development (GO:0021546)	6	1	0.14	+	6.9	0.154	1
nitric oxide mediated signal transduction (GO:0007263)	12	2	0.29	+	6.9	0.0419	1
cell differentiation involved in metanephros development (GO:0072202)	12	2	0.29	+	6.9	0.0419	1
mesenchymal to epithelial transition (GO:0060231)	12	2	0.29	+	6.9	0.0419	1
regulation of protein monoubiquitination (GO:1902525)	6	1	0.14	+	6.9	0.154	1
glutathione catabolic process (GO:0006751)	6	1	0.14	+	6.9	0.154	1
cholesterol catabolic process (GO:0006707)	6	1	0.14	+	6.9	0.154	1
positive regulation of ATP biosynthetic process (GO:2001171)	6	1	0.14	+	6.9	0.154	1
myeloid progenitor cell differentiation (GO:0002318)	6	1	0.14	+	6.9	0.154	1
positive regulation of phospholipid transport (GO:2001140)	12	2	0.29	+	6.9	0.0419	1
regulation of superoxide anion generation (GO:0032928)	12	2	0.29	+	6.9	0.0419	1
regulation of resting membrane potential (GO:0060075)	6	1	0.14	+	6.9	0.154	1
mesangial cell differentiation (GO:0072007)	6	1	0.14	+	6.9	0.154	1
positive regulation of dendritic cell chemotaxis (GO:2000510)	6	1	0.14	+	6.9	0.154	1
regulation of dendritic cell chemotaxis (GO:2000508)	6	1	0.14	+	6.9	0.154	1
regulation of low-density lipoprotein particle receptor catabolic process (GO:0032803)	6	1	0.14	+	6.9	0.154	1
retinoic acid biosynthetic process (GO:0002138)	6	1	0.14	+	6.9	0.154	1
gastric acid secretion (GO:0001696)	6	1	0.14	+	6.9	0.154	1
luteolysis (GO:0001554)	6	1	0.14	+	6.9	0.154	1
cellular response to glucagon stimulus (GO:0071377)	6	1	0.14	+	6.9	0.154	1
peripheral nervous system neuron development (GO:0048935)	12	2	0.29	+	6.9	0.0419	1
peripheral nervous system neuron differentiation (GO:0048934)	12	2	0.29	+	6.9	0.0419	1
ventricular cardiac muscle cell membrane repolarization (GO:0099625)	6	1	0.14	+	6.9	0.154	1
negative regulation of hematopoietic stem cell differentiation (GO:1902037)	6	1	0.14	+	6.9	0.154	1
dense core granule exocytosis (GO:1990504)	6	1	0.14	+	6.9	0.154	1
response to bacterial lipoprotein (GO:0032493)	6	1	0.14	+	6.9	0.154	1
detection of molecule of bacterial origin (GO:0032490)	6	1	0.14	+	6.9	0.154	1
negative regulation of fatty acid beta-oxidation (GO:0031999)	6	1	0.14	+	6.9	0.154	1
regulation of mast cell proliferation (GO:0070666)	6	1	0.14	+	6.9	0.154	1
semicircular canal morphogenesis (GO:0048752)	6	1	0.14	+	6.9	0.154	1
negative regulation of protein kinase activity by regulation of protein phosphorylation (GO:0044387)	6	1	0.14	+	6.9	0.154	1
regulation of aldosterone biosynthetic process (GO:0032347)	6	1	0.14	+	6.9	0.154	1
regulation of aldosterone metabolic process (GO:0032344)	6	1	0.14	+	6.9	0.154	1
positive regulation of prostaglandin secretion (GO:0032308)	6	1	0.14	+	6.9	0.154	1
retrograde trans-synaptic signaling (GO:0098917)	6	1	0.14	+	6.9	0.154	1
membrane repolarization during ventricular cardiac muscle cell action potential (GO:0098915)	6	1	0.14	+	6.9	0.154	1
positive regulation of odontoblast differentiation (GO:1901331)	6	1	0.14	+	6.9	0.154	1
regulation of cell-cell adhesion involved in gastrulation (GO:0070587)	6	1	0.14	+	6.9	0.154	1
positive regulation of sequestering of calcium ion (GO:0051284)	12	2	0.29	+	6.9	0.0419	1
regulation of excretion (GO:0044062)	6	1	0.14	+	6.9	0.154	1
ion channel modulating, G protein-coupled receptor signaling pathway (GO:0099105)	6	1	0.14	+	6.9	0.154	1
ISG15-protein conjugation (GO:0032020)	6	1	0.14	+	6.9	0.154	1
negative regulation of insulin-like growth factor receptor signaling pathway (GO:0043569)	6	1	0.14	+	6.9	0.154	1
positive regulation of insulin-like growth factor receptor signaling pathway (GO:0043568)	6	1	0.14	+	6.9	0.154	1
glucosamine-containing compound catabolic process (GO:1901072)	6	1	0.14	+	6.9	0.154	1
dorsal aorta morphogenesis (GO:0035912)	6	1	0.14	+	6.9	0.154	1
imitative learning (GO:0098596)	6	1	0.14	+	6.9	0.154	1
lactate transmembrane transport (GO:0035873)	6	1	0.14	+	6.9	0.154	1
modulation of process of another organism (GO:0035821)	6	1	0.14	+	6.9	0.154	1
negative regulation of chemokine-mediated signaling pathway (GO:0070100)	6	1	0.14	+	6.9	0.154	1
regulation of CD8-positive, alpha-beta T cell differentiation (GO:0043376)	6	1	0.14	+	6.9	0.154	1
positive regulation of granulocyte differentiation (GO:0030854)	6	1	0.14	+	6.9	0.154	1
negative regulation of granulocyte differentiation (GO:0030853)	6	1	0.14	+	6.9	0.154	1
establishment of left/right asymmetry (GO:0061966)	6	1	0.14	+	6.9	0.154	1
oligopeptide transmembrane transport (GO:0035672)	6	1	0.14	+	6.9	0.154	1
sodium-independent organic anion transport (GO:0043252)	6	1	0.14	+	6.9	0.154	1
positive regulation of amyloid-beta clearance (GO:1900223)	6	1	0.14	+	6.9	0.154	1
citrulline metabolic process (GO:0000052)	6	1	0.14	+	6.9	0.154	1
peptide modification (GO:0031179)	6	1	0.14	+	6.9	0.154	1
retinal cone cell differentiation (GO:0042670)	6	1	0.14	+	6.9	0.154	1
post-embryonic camera-type eye development (GO:0031077)	6	1	0.14	+	6.9	0.154	1
positive regulation of hemoglobin biosynthetic process (GO:0046985)	6	1	0.14	+	6.9	0.154	1
gap junction assembly (GO:0016264)	6	1	0.14	+	6.9	0.154	1
response to sodium arsenite (GO:1903935)	6	1	0.14	+	6.9	0.154	1
regulation of peroxisome proliferator activated receptor signaling pathway (GO:0035358)	12	2	0.29	+	6.9	0.0419	1
lactate transport (GO:0015727)	6	1	0.14	+	6.9	0.154	1
response to cycloheximide (GO:0046898)	6	1	0.14	+	6.9	0.154	1
regulation of neuromuscular junction development (GO:1904396)	6	1	0.14	+	6.9	0.154	1
catecholamine catabolic process (GO:0042424)	6	1	0.14	+	6.9	0.154	1
dopamine catabolic process (GO:0042420)	6	1	0.14	+	6.9	0.154	1
positive regulation of keratinocyte proliferation (GO:0010838)	6	1	0.14	+	6.9	0.154	1
sterol catabolic process (GO:0016127)	6	1	0.14	+	6.9	0.154	1
regulation of iron ion transport (GO:0034756)	6	1	0.14	+	6.9	0.154	1
cGMP-mediated signaling (GO:0019934)	12	2	0.29	+	6.9	0.0419	1
vocal learning (GO:0042297)	6	1	0.14	+	6.9	0.154	1
positive regulation of gamma-delta T cell activation (GO:0046645)	6	1	0.14	+	6.9	0.154	1
germ cell migration (GO:0008354)	6	1	0.14	+	6.9	0.154	1
regulation of collagen fibril organization (GO:1904026)	6	1	0.14	+	6.9	0.154	1
retina vasculature morphogenesis in camera-type eye (GO:0061299)	6	1	0.14	+	6.9	0.154	1
positive regulation of gap junction assembly (GO:1903598)	6	1	0.14	+	6.9	0.154	1
release of sequestered calcium ion into cytosol by endoplasmic reticulum (GO:1903514)	6	1	0.14	+	6.9	0.154	1
mammary gland branching involved in pregnancy (GO:0060745)	6	1	0.14	+	6.9	0.154	1
physiological cardiac muscle hypertrophy (GO:0003301)	6	1	0.14	+	6.9	0.154	1
release of sequestered calcium ion into cytosol by sarcoplasmic reticulum (GO:0014808)	6	1	0.14	+	6.9	0.154	1
physiological muscle hypertrophy (GO:0003298)	6	1	0.14	+	6.9	0.154	1
catechol-containing compound catabolic process (GO:0019614)	6	1	0.14	+	6.9	0.154	1
adherens junction maintenance (GO:0034334)	6	1	0.14	+	6.9	0.154	1
regulation of skeletal muscle contraction by calcium ion signaling (GO:0014722)	6	1	0.14	+	6.9	0.154	1
regulation of phospholipid translocation (GO:0061091)	6	1	0.14	+	6.9	0.154	1
cell growth involved in cardiac muscle cell development (GO:0061049)	6	1	0.14	+	6.9	0.154	1
T-helper 17 cell lineage commitment (GO:0072540)	6	1	0.14	+	6.9	0.154	1
morphogenesis of an epithelial bud (GO:0060572)	6	1	0.14	+	6.9	0.154	1
positive regulation of bone resorption (GO:0045780)	13	2	0.31	+	6.37	0.0476	1
positive regulation of cell adhesion mediated by integrin (GO:0033630)	13	2	0.31	+	6.37	0.0476	1
mammary gland epithelial cell proliferation (GO:0033598)	13	2	0.31	+	6.37	0.0476	1
steroid catabolic process (GO:0006706)	13	2	0.31	+	6.37	0.0476	1
regulation of phospholipid transport (GO:2001138)	13	2	0.31	+	6.37	0.0476	1
stimulatory C-type lectin receptor signaling pathway (GO:0002223)	13	2	0.31	+	6.37	0.0476	1
cellular response to lectin (GO:1990858)	13	2	0.31	+	6.37	0.0476	1
response to lectin (GO:1990840)	13	2	0.31	+	6.37	0.0476	1
negative regulation of interleukin-8 production (GO:0032717)	13	2	0.31	+	6.37	0.0476	1
cellular response to gonadotropin stimulus (GO:0071371)	13	2	0.31	+	6.37	0.0476	1
regulation of hair follicle development (GO:0051797)	13	2	0.31	+	6.37	0.0476	1
regulation of secondary metabolic process (GO:0043455)	13	2	0.31	+	6.37	0.0476	1
regulation of secondary metabolite biosynthetic process (GO:1900376)	13	2	0.31	+	6.37	0.0476	1
regulation of melanin biosynthetic process (GO:0048021)	13	2	0.31	+	6.37	0.0476	1
regulation of vascular associated smooth muscle cell differentiation (GO:1905063)	13	2	0.31	+	6.37	0.0476	1
ganglion development (GO:0061548)	13	2	0.31	+	6.37	0.0476	1
regulation of plasminogen activation (GO:0010755)	13	2	0.31	+	6.37	0.0476	1
hepatocyte apoptotic process (GO:0097284)	13	2	0.31	+	6.37	0.0476	1
renal filtration (GO:0097205)	13	2	0.31	+	6.37	0.0476	1
positive regulation of tolerance induction (GO:0002645)	7	1	0.17	+	5.91	0.174	1
forebrain dorsal/ventral pattern formation (GO:0021798)	7	1	0.17	+	5.91	0.174	1
lung vasculature development (GO:0060426)	7	1	0.17	+	5.91	0.174	1
phenol-containing compound catabolic process (GO:0019336)	7	1	0.17	+	5.91	0.174	1
facial nerve structural organization (GO:0021612)	7	1	0.17	+	5.91	0.174	1
regulation of behavioral fear response (GO:2000822)	7	1	0.17	+	5.91	0.174	1
positive regulation of ryanodine-sensitive calcium-release channel activity (GO:0060316)	7	1	0.17	+	5.91	0.174	1
serotonin transport (GO:0006837)	7	1	0.17	+	5.91	0.174	1
regulation of gamma-delta T cell differentiation (GO:0045586)	7	1	0.17	+	5.91	0.174	1
positive regulation of cysteine-type endopeptidase activity involved in apoptotic signaling pathway (GO:2001269)	7	1	0.17	+	5.91	0.174	1
neuronal action potential propagation (GO:0019227)	7	1	0.17	+	5.91	0.174	1
metanephric renal vesicle morphogenesis (GO:0072283)	7	1	0.17	+	5.91	0.174	1
gamma-aminobutyric acid signaling pathway (GO:0007214)	14	2	0.34	+	5.91	0.0536	1
regulation of cardiac muscle cell differentiation (GO:2000725)	14	2	0.34	+	5.91	0.0536	1
regulation of dendritic cell apoptotic process (GO:2000668)	7	1	0.17	+	5.91	0.174	1
positive regulation of receptor catabolic process (GO:2000646)	7	1	0.17	+	5.91	0.174	1
glomerular mesangium development (GO:0072109)	7	1	0.17	+	5.91	0.174	1
otic vesicle morphogenesis (GO:0071600)	7	1	0.17	+	5.91	0.174	1
natural killer cell differentiation (GO:0001779)	14	2	0.34	+	5.91	0.0536	1
G-quadruplex DNA unwinding (GO:0044806)	7	1	0.17	+	5.91	0.174	1
positive regulation of natural killer cell differentiation (GO:0032825)	7	1	0.17	+	5.91	0.174	1
tryptophan metabolic process (GO:0006568)	7	1	0.17	+	5.91	0.174	1
cell-cell junction maintenance (GO:0045217)	14	2	0.34	+	5.91	0.0536	1
positive regulation of granulocyte macrophage colony-stimulating factor production (GO:0032725)	7	1	0.17	+	5.91	0.174	1
ketone body metabolic process (GO:1902224)	7	1	0.17	+	5.91	0.174	1
peptidyl-proline hydroxylation to 4-hydroxy-L-proline (GO:0018401)	7	1	0.17	+	5.91	0.174	1
regulation of chemokine (C-X-C motif) ligand 2 production (GO:2000341)	14	2	0.34	+	5.91	0.0536	1
regulation of granulocyte macrophage colony-stimulating factor production (GO:0032645)	7	1	0.17	+	5.91	0.174	1
cellular response to progesterone stimulus (GO:0071393)	7	1	0.17	+	5.91	0.174	1
cellular response to prostaglandin E stimulus (GO:0071380)	14	2	0.34	+	5.91	0.0536	1
regulation of mitochondrial mRNA stability (GO:0044528)	7	1	0.17	+	5.91	0.174	1
protein localization to axon (GO:0099612)	7	1	0.17	+	5.91	0.174	1
'de novo' pyrimidine nucleobase biosynthetic process (GO:0006207)	7	1	0.17	+	5.91	0.174	1
negative regulation of hematopoietic progenitor cell differentiation (GO:1901533)	14	2	0.34	+	5.91	0.0536	1
cAMP biosynthetic process (GO:0006171)	7	1	0.17	+	5.91	0.174	1
response to hydrostatic pressure (GO:0051599)	7	1	0.17	+	5.91	0.174	1
regulation of glucocorticoid biosynthetic process (GO:0031946)	7	1	0.17	+	5.91	0.174	1
calcium ion-regulated exocytosis of neurotransmitter (GO:0048791)	14	2	0.34	+	5.91	0.0536	1
sebaceous gland development (GO:0048733)	7	1	0.17	+	5.91	0.174	1
regulation of prostaglandin secretion (GO:0032306)	7	1	0.17	+	5.91	0.174	1
action potential propagation (GO:0098870)	7	1	0.17	+	5.91	0.174	1
positive regulation of pinocytosis (GO:0048549)	7	1	0.17	+	5.91	0.174	1
positive regulation of vascular endothelial growth factor signaling pathway (GO:1900748)	7	1	0.17	+	5.91	0.174	1
negative regulation of macrophage migration (GO:1905522)	7	1	0.17	+	5.91	0.174	1
positive regulation of nuclease activity (GO:0032075)	7	1	0.17	+	5.91	0.174	1
regulation of endodeoxyribonuclease activity (GO:0032071)	7	1	0.17	+	5.91	0.174	1
protein deglycosylation involved in glycoprotein catabolic process (GO:0035977)	7	1	0.17	+	5.91	0.174	1
regulation of insulin-like growth factor receptor signaling pathway (GO:0043567)	14	2	0.34	+	5.91	0.0536	1
positive regulation of smooth muscle cell differentiation (GO:0051152)	14	2	0.34	+	5.91	0.0536	1
hepoxilin biosynthetic process (GO:0051122)	7	1	0.17	+	5.91	0.174	1
hepoxilin metabolic process (GO:0051121)	7	1	0.17	+	5.91	0.174	1
N-acylphosphatidylethanolamine metabolic process (GO:0070292)	7	1	0.17	+	5.91	0.174	1
observational learning (GO:0098597)	7	1	0.17	+	5.91	0.174	1
kynurenine metabolic process (GO:0070189)	7	1	0.17	+	5.91	0.174	1
interleukin-12-mediated signaling pathway (GO:0035722)	7	1	0.17	+	5.91	0.174	1
hematopoietic stem cell migration (GO:0035701)	7	1	0.17	+	5.91	0.174	1
positive regulation of vesicle fusion (GO:0031340)	7	1	0.17	+	5.91	0.174	1
regulation of chemokine-mediated signaling pathway (GO:0070099)	7	1	0.17	+	5.91	0.174	1
protein import (GO:0017038)	7	1	0.17	+	5.91	0.174	1
toxin metabolic process (GO:0009404)	7	1	0.17	+	5.91	0.174	1
auditory behavior (GO:0031223)	7	1	0.17	+	5.91	0.174	1
response to macrophage colony-stimulating factor (GO:0036005)	7	1	0.17	+	5.91	0.174	1
extracellular exosome biogenesis (GO:0097734)	7	1	0.17	+	5.91	0.174	1
cellular response to interferon-alpha (GO:0035457)	7	1	0.17	+	5.91	0.174	1
ribonucleoside diphosphate catabolic process (GO:0009191)	7	1	0.17	+	5.91	0.174	1
positive regulation of macrophage activation (GO:0043032)	14	2	0.34	+	5.91	0.0536	1
response to caffeine (GO:0031000)	14	2	0.34	+	5.91	0.0536	1
cellular ketone body metabolic process (GO:0046950)	7	1	0.17	+	5.91	0.174	1
retinal metabolic process (GO:0042574)	14	2	0.34	+	5.91	0.0536	1
negative regulation of hepatocyte apoptotic process (GO:1903944)	7	1	0.17	+	5.91	0.174	1
iodide transport (GO:0015705)	7	1	0.17	+	5.91	0.174	1
regulation of odontogenesis (GO:0042481)	14	2	0.34	+	5.91	0.0536	1
mannose trimming involved in glycoprotein ERAD pathway (GO:1904382)	7	1	0.17	+	5.91	0.174	1
regulation of triglyceride catabolic process (GO:0010896)	7	1	0.17	+	5.91	0.174	1
positive regulation of sequestering of triglyceride (GO:0010890)	7	1	0.17	+	5.91	0.174	1
diterpenoid biosynthetic process (GO:0016102)	7	1	0.17	+	5.91	0.174	1
sympathetic ganglion development (GO:0061549)	7	1	0.17	+	5.91	0.174	1
ubiquitin-dependent glycoprotein ERAD pathway (GO:0097466)	7	1	0.17	+	5.91	0.174	1
transepithelial chloride transport (GO:0030321)	7	1	0.17	+	5.91	0.174	1
regulation of gap junction assembly (GO:1903596)	7	1	0.17	+	5.91	0.174	1
positive regulation of ATP metabolic process (GO:1903580)	7	1	0.17	+	5.91	0.174	1
regulation of extracellular matrix constituent secretion (GO:0003330)	7	1	0.17	+	5.91	0.174	1
urate metabolic process (GO:0046415)	7	1	0.17	+	5.91	0.174	1
intercellular transport (GO:0010496)	7	1	0.17	+	5.91	0.174	1
positive regulation of inflammatory response to antigenic stimulus (GO:0002863)	7	1	0.17	+	5.91	0.174	1
lung secretory cell differentiation (GO:0061140)	7	1	0.17	+	5.91	0.174	1
corticospinal tract morphogenesis (GO:0021957)	7	1	0.17	+	5.91	0.174	1
high-density lipoprotein particle assembly (GO:0034380)	7	1	0.17	+	5.91	0.174	1
positive regulation of neuroepithelial cell differentiation (GO:1902913)	7	1	0.17	+	5.91	0.174	1
iris morphogenesis (GO:0061072)	7	1	0.17	+	5.91	0.174	1
vascular wound healing (GO:0061042)	7	1	0.17	+	5.91	0.174	1
pyridine-containing compound catabolic process (GO:0072526)	7	1	0.17	+	5.91	0.174	1
heart induction (GO:0003129)	7	1	0.17	+	5.91	0.174	1
nitric oxide metabolic process (GO:0046209)	22	3	0.53	+	5.64	0.0204	1
nuclear pore organization (GO:0006999)	15	2	0.36	+	5.52	0.0598	1
cellular response to prostaglandin stimulus (GO:0071379)	15	2	0.36	+	5.52	0.0598	1
neuron projection arborization (GO:0140058)	15	2	0.36	+	5.52	0.0598	1
negative regulation of oxidoreductase activity (GO:0051354)	15	2	0.36	+	5.52	0.0598	1
vascular associated smooth muscle cell differentiation (GO:0035886)	15	2	0.36	+	5.52	0.0598	1
calcium-mediated signaling using intracellular calcium source (GO:0035584)	15	2	0.36	+	5.52	0.0598	1
positive regulation of vascular permeability (GO:0043117)	15	2	0.36	+	5.52	0.0598	1
cyclic nucleotide biosynthetic process (GO:0009190)	15	2	0.36	+	5.52	0.0598	1
membrane depolarization during cardiac muscle cell action potential (GO:0086012)	15	2	0.36	+	5.52	0.0598	1
dendritic spine morphogenesis (GO:0060997)	15	2	0.36	+	5.52	0.0598	1
positive regulation of sprouting angiogenesis (GO:1903672)	15	2	0.36	+	5.52	0.0598	1
negative regulation of dendritic spine development (GO:0061000)	15	2	0.36	+	5.52	0.0598	1
epidermis morphogenesis (GO:0048730)	23	3	0.56	+	5.4	0.0227	1
response to acetylcholine (GO:1905144)	23	3	0.56	+	5.4	0.0227	1
positive regulation of smooth muscle contraction (GO:0045987)	23	3	0.56	+	5.4	0.0227	1
regulation of vascular associated smooth muscle contraction (GO:0003056)	8	1	0.19	+	5.17	0.193	1
regulation of lens fiber cell differentiation (GO:1902746)	8	1	0.19	+	5.17	0.193	1
positive regulation of osteoblast proliferation (GO:0033690)	8	1	0.19	+	5.17	0.193	1
mitochondrial proton-transporting ATP synthase complex assembly (GO:0033615)	8	1	0.19	+	5.17	0.193	1
negative regulation of catecholamine secretion (GO:0033604)	8	1	0.19	+	5.17	0.193	1
axonogenesis involved in innervation (GO:0060385)	8	1	0.19	+	5.17	0.193	1
negative regulation of ryanodine-sensitive calcium-release channel activity (GO:0060315)	8	1	0.19	+	5.17	0.193	1
positive regulation of B cell differentiation (GO:0045579)	8	1	0.19	+	5.17	0.193	1
positive regulation of ER-associated ubiquitin-dependent protein catabolic process (GO:1903071)	8	1	0.19	+	5.17	0.193	1
positive regulation of vasculogenesis (GO:2001214)	8	1	0.19	+	5.17	0.193	1
regulation of systemic arterial blood pressure by circulatory renin-angiotensin (GO:0001991)	8	1	0.19	+	5.17	0.193	1
trigeminal nerve development (GO:0021559)	8	1	0.19	+	5.17	0.193	1
cell proliferation in hindbrain (GO:0021534)	8	1	0.19	+	5.17	0.193	1
metanephric glomerulus development (GO:0072224)	8	1	0.19	+	5.17	0.193	1
defense response to tumor cell (GO:0002357)	8	1	0.19	+	5.17	0.193	1
lymphoid progenitor cell differentiation (GO:0002320)	8	1	0.19	+	5.17	0.193	1
negative regulation of lipase activity (GO:0060192)	8	1	0.19	+	5.17	0.193	1
prepulse inhibition (GO:0060134)	8	1	0.19	+	5.17	0.193	1
neutrophil activation involved in immune response (GO:0002283)	8	1	0.19	+	5.17	0.193	1
macrophage activation involved in immune response (GO:0002281)	8	1	0.19	+	5.17	0.193	1
mast cell activation involved in immune response (GO:0002279)	16	2	0.39	+	5.17	0.0662	1
reactive nitrogen species metabolic process (GO:2001057)	24	3	0.58	+	5.17	0.0251	1
renal vesicle morphogenesis (GO:0072077)	8	1	0.19	+	5.17	0.193	1
regulation of natural killer cell differentiation (GO:0032823)	8	1	0.19	+	5.17	0.193	1
regulation of fibrinolysis (GO:0051917)	8	1	0.19	+	5.17	0.193	1
negative regulation of monooxygenase activity (GO:0032769)	8	1	0.19	+	5.17	0.193	1
collagen-activated tyrosine kinase receptor signaling pathway (GO:0038063)	8	1	0.19	+	5.17	0.193	1
cellular response to laminar fluid shear stress (GO:0071499)	8	1	0.19	+	5.17	0.193	1
regulation of norepinephrine secretion (GO:0014061)	8	1	0.19	+	5.17	0.193	1
nucleolar chromatin organization (GO:1990700)	8	1	0.19	+	5.17	0.193	1
positive regulation of chemokine (C-X-C motif) ligand 2 production (GO:2000343)	8	1	0.19	+	5.17	0.193	1
T-helper 2 cell differentiation (GO:0045064)	8	1	0.19	+	5.17	0.193	1
regulation of cell projection size (GO:0032536)	8	1	0.19	+	5.17	0.193	1
actomyosin contractile ring assembly (GO:0000915)	8	1	0.19	+	5.17	0.193	1
assembly of actomyosin apparatus involved in cytokinesis (GO:0000912)	8	1	0.19	+	5.17	0.193	1
venous blood vessel morphogenesis (GO:0048845)	8	1	0.19	+	5.17	0.193	1
regulation of protein oligomerization (GO:0032459)	8	1	0.19	+	5.17	0.193	1
cGMP biosynthetic process (GO:0006182)	8	1	0.19	+	5.17	0.193	1
regulation of glucocorticoid metabolic process (GO:0031943)	8	1	0.19	+	5.17	0.193	1
negative regulation of cholesterol transport (GO:0032375)	8	1	0.19	+	5.17	0.193	1
negative regulation of sterol transport (GO:0032372)	8	1	0.19	+	5.17	0.193	1
cell-cell adhesion mediated by cadherin (GO:0044331)	16	2	0.39	+	5.17	0.0662	1
negative regulation of hormone biosynthetic process (GO:0032353)	8	1	0.19	+	5.17	0.193	1
positive regulation of icosanoid secretion (GO:0032305)	8	1	0.19	+	5.17	0.193	1
postsynaptic signal transduction (GO:0098926)	24	3	0.58	+	5.17	0.0251	1
positive regulation of synapse maturation (GO:0090129)	8	1	0.19	+	5.17	0.193	1
response to mineralocorticoid (GO:0051385)	24	3	0.58	+	5.17	0.0251	1
positive regulation of ligase activity (GO:0051351)	8	1	0.19	+	5.17	0.193	1
leukocyte aggregation (GO:0070486)	8	1	0.19	+	5.17	0.193	1
primitive streak formation (GO:0090009)	8	1	0.19	+	5.17	0.193	1
regulation of heat generation (GO:0031650)	8	1	0.19	+	5.17	0.193	1
primary amino compound metabolic process (GO:1901160)	8	1	0.19	+	5.17	0.193	1
dorsal aorta development (GO:0035907)	8	1	0.19	+	5.17	0.193	1
renal absorption (GO:0070293)	24	3	0.58	+	5.17	0.0251	1
retinoic acid receptor signaling pathway (GO:0048384)	16	2	0.39	+	5.17	0.0662	1
protein homotrimerization (GO:0070207)	8	1	0.19	+	5.17	0.193	1
axial mesoderm development (GO:0048318)	8	1	0.19	+	5.17	0.193	1
proton-transporting ATP synthase complex assembly (GO:0043461)	8	1	0.19	+	5.17	0.193	1
7-methylguanosine cap hypermethylation (GO:0036261)	8	1	0.19	+	5.17	0.193	1
granulocyte activation (GO:0036230)	16	2	0.39	+	5.17	0.0662	1
mast cell degranulation (GO:0043303)	16	2	0.39	+	5.17	0.0662	1
NAD biosynthetic process (GO:0009435)	16	2	0.39	+	5.17	0.0662	1
positive regulation of purine nucleotide biosynthetic process (GO:1900373)	8	1	0.19	+	5.17	0.193	1
positive regulation of nucleotide biosynthetic process (GO:0030810)	8	1	0.19	+	5.17	0.193	1
peptide hormone processing (GO:0016486)	24	3	0.58	+	5.17	0.0251	1
negative regulation of long-term synaptic potentiation (GO:1900272)	8	1	0.19	+	5.17	0.193	1
diadenosine polyphosphate metabolic process (GO:0015959)	8	1	0.19	+	5.17	0.193	1
negative regulation of vascular permeability (GO:0043116)	16	2	0.39	+	5.17	0.0662	1
monoatomic anion homeostasis (GO:0055081)	16	2	0.39	+	5.17	0.0662	1
response to interferon-alpha (GO:0035455)	16	2	0.39	+	5.17	0.0662	1
regulation of hemoglobin biosynthetic process (GO:0046984)	8	1	0.19	+	5.17	0.193	1
retinoic acid metabolic process (GO:0042573)	16	2	0.39	+	5.17	0.0662	1
regulation of hepatocyte apoptotic process (GO:1903943)	8	1	0.19	+	5.17	0.193	1
positive regulation of peroxisome proliferator activated receptor signaling pathway (GO:0035360)	8	1	0.19	+	5.17	0.193	1
positive regulation of hippo signaling (GO:0035332)	8	1	0.19	+	5.17	0.193	1
melanin biosynthetic process (GO:0042438)	8	1	0.19	+	5.17	0.193	1
regulation of cardiac muscle contraction by regulation of the release of sequestered calcium ion (GO:0010881)	16	2	0.39	+	5.17	0.0662	1
acid secretion (GO:0046717)	16	2	0.39	+	5.17	0.0662	1
pericyte cell differentiation (GO:1904238)	8	1	0.19	+	5.17	0.193	1
regulation of gamma-delta T cell activation (GO:0046643)	8	1	0.19	+	5.17	0.193	1
regulation of wound healing, spreading of epidermal cells (GO:1903689)	8	1	0.19	+	5.17	0.193	1
semicircular canal development (GO:0060872)	8	1	0.19	+	5.17	0.193	1
cardiac muscle hypertrophy (GO:0003300)	24	3	0.58	+	5.17	0.0251	1
striated muscle hypertrophy (GO:0014897)	24	3	0.58	+	5.17	0.0251	1
skeletal muscle cell proliferation (GO:0014856)	8	1	0.19	+	5.17	0.193	1
muscle cell migration (GO:0014812)	24	3	0.58	+	5.17	0.0251	1
adenohypophysis development (GO:0021984)	8	1	0.19	+	5.17	0.193	1
cerebellar granule cell precursor proliferation (GO:0021930)	8	1	0.19	+	5.17	0.193	1
cell proliferation in external granule layer (GO:0021924)	8	1	0.19	+	5.17	0.193	1
regulation of fear response (GO:1903365)	8	1	0.19	+	5.17	0.193	1
atrioventricular node development (GO:0003162)	8	1	0.19	+	5.17	0.193	1
basement membrane organization (GO:0071711)	25	3	0.6	+	4.97	0.0276	1
muscle hypertrophy (GO:0014896)	25	3	0.6	+	4.97	0.0276	1
mast cell activation (GO:0045576)	17	2	0.41	+	4.87	0.0729	1
regulation of mammary gland epithelial cell proliferation (GO:0033599)	17	2	0.41	+	4.87	0.0729	1
startle response (GO:0001964)	17	2	0.41	+	4.87	0.0729	1
positive regulation of amyloid-beta formation (GO:1902004)	17	2	0.41	+	4.87	0.0729	1
relaxation of muscle (GO:0090075)	17	2	0.41	+	4.87	0.0729	1
tongue development (GO:0043586)	17	2	0.41	+	4.87	0.0729	1
regulation of cardiac conduction (GO:1903779)	17	2	0.41	+	4.87	0.0729	1
cell communication by electrical coupling (GO:0010644)	17	2	0.41	+	4.87	0.0729	1
type B pancreatic cell differentiation (GO:0003309)	17	2	0.41	+	4.87	0.0729	1
plasma lipoprotein particle remodeling (GO:0034369)	17	2	0.41	+	4.87	0.0729	1
protein-lipid complex remodeling (GO:0034368)	17	2	0.41	+	4.87	0.0729	1
regulation of collagen biosynthetic process (GO:0032965)	26	3	0.63	+	4.78	0.0302	1
signaling receptor ligand precursor processing (GO:0140448)	26	3	0.63	+	4.78	0.0302	1
positive regulation of receptor signaling pathway via JAK-STAT (GO:0046427)	26	3	0.63	+	4.78	0.0302	1
regulation of T cell tolerance induction (GO:0002664)	9	1	0.22	+	4.6	0.212	1
glial cell fate commitment (GO:0021781)	9	1	0.22	+	4.6	0.212	1
positive regulation of leukocyte tethering or rolling (GO:1903238)	9	1	0.22	+	4.6	0.212	1
negative regulation of neuroblast proliferation (GO:0007406)	9	1	0.22	+	4.6	0.212	1
lung saccule development (GO:0060430)	9	1	0.22	+	4.6	0.212	1
purine ribonucleoside biosynthetic process (GO:0046129)	9	1	0.22	+	4.6	0.212	1
nitrogen cycle metabolic process (GO:0071941)	9	1	0.22	+	4.6	0.212	1
leukocyte migration involved in inflammatory response (GO:0002523)	9	1	0.22	+	4.6	0.212	1
pyridine nucleotide biosynthetic process (GO:0019363)	18	2	0.43	+	4.6	0.0798	1
nicotinamide nucleotide biosynthetic process (GO:0019359)	18	2	0.43	+	4.6	0.0798	1
negative regulation of cell adhesion mediated by integrin (GO:0033629)	9	1	0.22	+	4.6	0.212	1
facial nerve morphogenesis (GO:0021610)	9	1	0.22	+	4.6	0.212	1
positive regulation of SMAD protein signal transduction (GO:0060391)	27	3	0.65	+	4.6	0.033	1
cellular response to epinephrine stimulus (GO:0071872)	9	1	0.22	+	4.6	0.212	1
positive regulation of extracellular matrix organization (GO:1903055)	27	3	0.65	+	4.6	0.033	1
facial nerve development (GO:0021561)	9	1	0.22	+	4.6	0.212	1
neural plate development (GO:0001840)	9	1	0.22	+	4.6	0.212	1
negative regulation of stem cell proliferation (GO:2000647)	18	2	0.43	+	4.6	0.0798	1
cell proliferation involved in kidney development (GO:0072111)	9	1	0.22	+	4.6	0.212	1
leukotriene metabolic process (GO:0006691)	18	2	0.43	+	4.6	0.0798	1
glycosylceramide metabolic process (GO:0006677)	9	1	0.22	+	4.6	0.212	1
positive regulation of monocyte chemotactic protein-1 production (GO:0071639)	9	1	0.22	+	4.6	0.212	1
positive regulation of endothelial cell chemotaxis (GO:2001028)	9	1	0.22	+	4.6	0.212	1
renal vesicle development (GO:0072087)	9	1	0.22	+	4.6	0.212	1
spindle assembly involved in female meiosis (GO:0007056)	9	1	0.22	+	4.6	0.212	1
vagina development (GO:0060068)	9	1	0.22	+	4.6	0.212	1
actomyosin contractile ring organization (GO:0044837)	9	1	0.22	+	4.6	0.212	1
neurofilament cytoskeleton organization (GO:0060052)	9	1	0.22	+	4.6	0.212	1
negative regulation of cardiac muscle cell proliferation (GO:0060044)	9	1	0.22	+	4.6	0.212	1
melanin metabolic process (GO:0006582)	9	1	0.22	+	4.6	0.212	1
regulation of monooxygenase activity (GO:0032768)	27	3	0.65	+	4.6	0.033	1
netrin-activated signaling pathway (GO:0038007)	9	1	0.22	+	4.6	0.212	1
cellular response to X-ray (GO:0071481)	9	1	0.22	+	4.6	0.212	1
cellular response to interleukin-12 (GO:0071349)	9	1	0.22	+	4.6	0.212	1
DNA dealkylation involved in DNA repair (GO:0006307)	9	1	0.22	+	4.6	0.212	1
regulation of synaptic vesicle membrane organization (GO:1901632)	9	1	0.22	+	4.6	0.212	1
positive regulation of myoblast proliferation (GO:2000288)	9	1	0.22	+	4.6	0.212	1
secondary metabolite biosynthetic process (GO:0044550)	9	1	0.22	+	4.6	0.212	1
cellular response to iron ion (GO:0071281)	9	1	0.22	+	4.6	0.212	1
extracellular vesicle biogenesis (GO:0140112)	9	1	0.22	+	4.6	0.212	1
regulation of development, heterochronic (GO:0040034)	9	1	0.22	+	4.6	0.212	1
cellular response to oxidised low-density lipoprotein particle stimulus (GO:0140052)	9	1	0.22	+	4.6	0.212	1
positive regulation of cholesterol metabolic process (GO:0090205)	9	1	0.22	+	4.6	0.212	1
positive regulation of cell-cell adhesion mediated by cadherin (GO:2000049)	9	1	0.22	+	4.6	0.212	1
response to follicle-stimulating hormone (GO:0032354)	9	1	0.22	+	4.6	0.212	1
peptidyl-lysine dimethylation (GO:0018027)	9	1	0.22	+	4.6	0.212	1
regulation of nitric-oxide synthase activity (GO:0050999)	18	2	0.43	+	4.6	0.0798	1
negative regulation of collateral sprouting (GO:0048671)	9	1	0.22	+	4.6	0.212	1
regulation of collateral sprouting (GO:0048670)	18	2	0.43	+	4.6	0.0798	1
regulation of synapse maturation (GO:0090128)	18	2	0.43	+	4.6	0.0798	1
protein kinase C signaling (GO:0070528)	9	1	0.22	+	4.6	0.212	1
regulation of ligase activity (GO:0051340)	9	1	0.22	+	4.6	0.212	1
regulation of blood-brain barrier permeability (GO:1905603)	9	1	0.22	+	4.6	0.212	1
regulation of timing of cell differentiation (GO:0048505)	9	1	0.22	+	4.6	0.212	1
regulation of synaptic vesicle fusion to presynaptic active zone membrane (GO:0031630)	9	1	0.22	+	4.6	0.212	1
regulation of deoxyribonuclease activity (GO:0032070)	9	1	0.22	+	4.6	0.212	1
positive regulation of fatty acid beta-oxidation (GO:0032000)	9	1	0.22	+	4.6	0.212	1
midbrain dopaminergic neuron differentiation (GO:1904948)	9	1	0.22	+	4.6	0.212	1
sequestering of actin monomers (GO:0042989)	9	1	0.22	+	4.6	0.212	1
response to water (GO:0009415)	9	1	0.22	+	4.6	0.212	1
somatic stem cell division (GO:0048103)	9	1	0.22	+	4.6	0.212	1
TRIF-dependent toll-like receptor signaling pathway (GO:0035666)	9	1	0.22	+	4.6	0.212	1
positive regulation of pseudopodium assembly (GO:0031274)	9	1	0.22	+	4.6	0.212	1
regulation of pseudopodium assembly (GO:0031272)	9	1	0.22	+	4.6	0.212	1
fibrinolysis (GO:0042730)	9	1	0.22	+	4.6	0.212	1
urea cycle (GO:0000050)	9	1	0.22	+	4.6	0.212	1
positive regulation of chromatin binding (GO:0035563)	9	1	0.22	+	4.6	0.212	1
purine ribonucleoside diphosphate metabolic process (GO:0009179)	18	2	0.43	+	4.6	0.0798	1
purine nucleoside diphosphate metabolic process (GO:0009135)	18	2	0.43	+	4.6	0.0798	1
nucleoside diphosphate catabolic process (GO:0009134)	9	1	0.22	+	4.6	0.212	1
pore complex assembly (GO:0046931)	18	2	0.43	+	4.6	0.0798	1
aromatic amino acid family catabolic process (GO:0009074)	9	1	0.22	+	4.6	0.212	1
membrane depolarization during action potential (GO:0086010)	18	2	0.43	+	4.6	0.0798	1
regulation of odontogenesis of dentin-containing tooth (GO:0042487)	9	1	0.22	+	4.6	0.212	1
positive regulation of cardiac epithelial to mesenchymal transition (GO:0062043)	9	1	0.22	+	4.6	0.212	1
ribonucleoside biosynthetic process (GO:0042455)	9	1	0.22	+	4.6	0.212	1
purine nucleoside biosynthetic process (GO:0042451)	9	1	0.22	+	4.6	0.212	1
regulation of macrophage chemotaxis (GO:0010758)	18	2	0.43	+	4.6	0.0798	1
regulation of nitric oxide mediated signal transduction (GO:0010749)	9	1	0.22	+	4.6	0.212	1
gamma-delta T cell activation (GO:0046629)	9	1	0.22	+	4.6	0.212	1
pyrimidine nucleobase biosynthetic process (GO:0019856)	9	1	0.22	+	4.6	0.212	1
cellular response to hydroxyurea (GO:0072711)	9	1	0.22	+	4.6	0.212	1
type 2 immune response (GO:0042092)	9	1	0.22	+	4.6	0.212	1
response to denervation involved in regulation of muscle adaptation (GO:0014894)	9	1	0.22	+	4.6	0.212	1
response to muscle inactivity involved in regulation of muscle adaptation (GO:0014877)	9	1	0.22	+	4.6	0.212	1
regulation of inflammatory response to antigenic stimulus (GO:0002861)	27	3	0.65	+	4.6	0.033	1
negative regulation of smooth muscle contraction (GO:0045986)	9	1	0.22	+	4.6	0.212	1
positive regulation of T-helper 1 type immune response (GO:0002827)	9	1	0.22	+	4.6	0.212	1
urea metabolic process (GO:0019627)	9	1	0.22	+	4.6	0.212	1
mechanosensory behavior (GO:0007638)	9	1	0.22	+	4.6	0.212	1
rostrocaudal neural tube patterning (GO:0021903)	9	1	0.22	+	4.6	0.212	1
cardiac chamber formation (GO:0003207)	9	1	0.22	+	4.6	0.212	1
response to granulocyte macrophage colony-stimulating factor (GO:0097012)	9	1	0.22	+	4.6	0.212	1
cellular response to granulocyte macrophage colony-stimulating factor stimulus (GO:0097011)	9	1	0.22	+	4.6	0.212	1
positive regulation of sister chromatid cohesion (GO:0045876)	9	1	0.22	+	4.6	0.212	1
oxalate transport (GO:0019532)	9	1	0.22	+	4.6	0.212	1
epithelial to mesenchymal transition involved in endocardial cushion formation (GO:0003198)	9	1	0.22	+	4.6	0.212	1
peptidyl-proline hydroxylation (GO:0019511)	9	1	0.22	+	4.6	0.212	1
regulation of fertilization (GO:0080154)	9	1	0.22	+	4.6	0.212	1
positive regulation of transforming growth factor beta receptor signaling pathway (GO:0030511)	28	3	0.68	+	4.43	0.0359	1
positive regulation of cellular response to transforming growth factor beta stimulus (GO:1903846)	28	3	0.68	+	4.43	0.0359	1
pituitary gland development (GO:0021983)	28	3	0.68	+	4.43	0.0359	1
striatum development (GO:0021756)	19	2	0.46	+	4.36	0.0869	1
mast cell mediated immunity (GO:0002448)	19	2	0.46	+	4.36	0.0869	1
central nervous system myelination (GO:0022010)	19	2	0.46	+	4.36	0.0869	1
synaptic transmission, cholinergic (GO:0007271)	19	2	0.46	+	4.36	0.0869	1
positive regulation of monooxygenase activity (GO:0032770)	19	2	0.46	+	4.36	0.0869	1
transepithelial transport (GO:0070633)	19	2	0.46	+	4.36	0.0869	1
axon ensheathment in central nervous system (GO:0032291)	19	2	0.46	+	4.36	0.0869	1
enteroendocrine cell differentiation (GO:0035883)	19	2	0.46	+	4.36	0.0869	1
regulation of vesicle fusion (GO:0031338)	19	2	0.46	+	4.36	0.0869	1
middle ear morphogenesis (GO:0042474)	19	2	0.46	+	4.36	0.0869	1
negative regulation of steroid biosynthetic process (GO:0010894)	19	2	0.46	+	4.36	0.0869	1
dopamine metabolic process (GO:0042417)	19	2	0.46	+	4.36	0.0869	1
response to gonadotropin (GO:0034698)	19	2	0.46	+	4.36	0.0869	1
sphingoid metabolic process (GO:0046519)	19	2	0.46	+	4.36	0.0869	1
negative regulation of inflammatory response to antigenic stimulus (GO:0002862)	19	2	0.46	+	4.36	0.0869	1
forebrain regionalization (GO:0021871)	19	2	0.46	+	4.36	0.0869	1
positive regulation of receptor signaling pathway via STAT (GO:1904894)	29	3	0.7	+	4.28	0.039	1
regulation of collagen metabolic process (GO:0010712)	29	3	0.7	+	4.28	0.039	1
thalamus development (GO:0021794)	10	1	0.24	+	4.14	0.231	1
regulation of leukocyte tethering or rolling (GO:1903236)	10	1	0.24	+	4.14	0.231	1
triglyceride catabolic process (GO:0019433)	10	1	0.24	+	4.14	0.231	1
positive regulation of systemic arterial blood pressure (GO:0003084)	10	1	0.24	+	4.14	0.231	1
regulation of toll-like receptor 2 signaling pathway (GO:0034135)	10	1	0.24	+	4.14	0.231	1
cranial nerve structural organization (GO:0021604)	10	1	0.24	+	4.14	0.231	1
regulation of heart morphogenesis (GO:2000826)	10	1	0.24	+	4.14	0.231	1
cardiac epithelial to mesenchymal transition (GO:0060317)	20	2	0.48	+	4.14	0.0941	1
response to epinephrine (GO:0071871)	10	1	0.24	+	4.14	0.231	1
positive regulation of neuron migration (GO:2001224)	20	2	0.48	+	4.14	0.0941	1
regulation of ER-associated ubiquitin-dependent protein catabolic process (GO:1903069)	10	1	0.24	+	4.14	0.231	1
blastocyst growth (GO:0001832)	20	2	0.48	+	4.14	0.0941	1
negative regulation of sodium ion transmembrane transporter activity (GO:2000650)	10	1	0.24	+	4.14	0.231	1
sphingomyelin biosynthetic process (GO:0006686)	10	1	0.24	+	4.14	0.231	1
T-helper cell lineage commitment (GO:0002295)	10	1	0.24	+	4.14	0.231	1
xenobiotic detoxification by transmembrane export across the plasma membrane (GO:1990961)	10	1	0.24	+	4.14	0.231	1
endodermal cell fate commitment (GO:0001711)	10	1	0.24	+	4.14	0.231	1
glomerular basement membrane development (GO:0032836)	10	1	0.24	+	4.14	0.231	1
cysteine metabolic process (GO:0006534)	10	1	0.24	+	4.14	0.231	1
positive regulation of transcription of nucleolar large rRNA by RNA polymerase I (GO:1901838)	10	1	0.24	+	4.14	0.231	1
C-terminal protein amino acid modification (GO:0018410)	10	1	0.24	+	4.14	0.231	1
positive regulation of myoblast fusion (GO:1901741)	10	1	0.24	+	4.14	0.231	1
positive regulation of platelet aggregation (GO:1901731)	10	1	0.24	+	4.14	0.231	1
regulation of lamellipodium morphogenesis (GO:2000392)	10	1	0.24	+	4.14	0.231	1
RISC complex assembly (GO:0070922)	10	1	0.24	+	4.14	0.231	1
negative regulation of interleukin-12 production (GO:0032695)	10	1	0.24	+	4.14	0.231	1
regulation of myoblast proliferation (GO:2000291)	10	1	0.24	+	4.14	0.231	1
long-chain fatty acid import into cell (GO:0044539)	10	1	0.24	+	4.14	0.231	1
neurotransmitter receptor transport, endosome to plasma membrane (GO:0099639)	10	1	0.24	+	4.14	0.231	1
DNA ligation (GO:0006266)	10	1	0.24	+	4.14	0.231	1
regulation of superoxide metabolic process (GO:0090322)	20	2	0.48	+	4.14	0.0941	1
regulation of fatty acid transport (GO:2000191)	20	2	0.48	+	4.14	0.0941	1
negative regulation of multicellular organism growth (GO:0040015)	10	1	0.24	+	4.14	0.231	1
positive regulation of keratinocyte migration (GO:0051549)	10	1	0.24	+	4.14	0.231	1
response to interleukin-12 (GO:0070671)	10	1	0.24	+	4.14	0.231	1
positive regulation of astrocyte differentiation (GO:0048711)	10	1	0.24	+	4.14	0.231	1
negative regulation of hormone metabolic process (GO:0032351)	10	1	0.24	+	4.14	0.231	1
regulation of ventricular cardiac muscle cell action potential (GO:0098911)	10	1	0.24	+	4.14	0.231	1
regulation of odontoblast differentiation (GO:1901329)	10	1	0.24	+	4.14	0.231	1
positive regulation of collateral sprouting (GO:0048672)	10	1	0.24	+	4.14	0.231	1
detection of calcium ion (GO:0005513)	10	1	0.24	+	4.14	0.231	1
myelin assembly (GO:0032288)	20	2	0.48	+	4.14	0.0941	1
neurotransmitter receptor transport, endosome to postsynaptic membrane (GO:0098887)	10	1	0.24	+	4.14	0.231	1
notochord morphogenesis (GO:0048570)	10	1	0.24	+	4.14	0.231	1
reverse cholesterol transport (GO:0043691)	10	1	0.24	+	4.14	0.231	1
negative regulation of release of sequestered calcium ion into cytosol (GO:0051280)	10	1	0.24	+	4.14	0.231	1
tongue morphogenesis (GO:0043587)	10	1	0.24	+	4.14	0.231	1
glucosamine-containing compound metabolic process (GO:1901071)	20	2	0.48	+	4.14	0.0941	1
sarcoplasmic reticulum calcium ion transport (GO:0070296)	10	1	0.24	+	4.14	0.231	1
regulation of leukocyte adhesion to vascular endothelial cell (GO:1904994)	20	2	0.48	+	4.14	0.0941	1
homocysteine metabolic process (GO:0050667)	10	1	0.24	+	4.14	0.231	1
positive regulation of T cell apoptotic process (GO:0070234)	10	1	0.24	+	4.14	0.231	1
detection of other organism (GO:0098543)	10	1	0.24	+	4.14	0.231	1
regulation of cardiocyte differentiation (GO:1905207)	20	2	0.48	+	4.14	0.0941	1
regulation of long-term neuronal synaptic plasticity (GO:0048169)	20	2	0.48	+	4.14	0.0941	1
phosphatidylethanolamine acyl-chain remodeling (GO:0036152)	10	1	0.24	+	4.14	0.231	1
ventricular cardiac muscle cell differentiation (GO:0055012)	10	1	0.24	+	4.14	0.231	1
hair follicle morphogenesis (GO:0031069)	20	2	0.48	+	4.14	0.0941	1
positive regulation of hemostasis (GO:1900048)	20	2	0.48	+	4.14	0.0941	1
negative regulation of macrophage cytokine production (GO:0010936)	10	1	0.24	+	4.14	0.231	1
cell-cell signaling involved in cardiac conduction (GO:0086019)	20	2	0.48	+	4.14	0.0941	1
regulation of cardiac epithelial to mesenchymal transition (GO:0062042)	10	1	0.24	+	4.14	0.231	1
regulation of release of sequestered calcium ion into cytosol by sarcoplasmic reticulum (GO:0010880)	20	2	0.48	+	4.14	0.0941	1
GDP metabolic process (GO:0046710)	10	1	0.24	+	4.14	0.231	1
regulation of bile acid metabolic process (GO:1904251)	10	1	0.24	+	4.14	0.231	1
detection of bacterium (GO:0016045)	10	1	0.24	+	4.14	0.231	1
positive regulation of cardiac muscle cell apoptotic process (GO:0010666)	10	1	0.24	+	4.14	0.231	1
positive regulation of striated muscle cell apoptotic process (GO:0010663)	10	1	0.24	+	4.14	0.231	1
piRNA processing (GO:0034587)	10	1	0.24	+	4.14	0.231	1
positive regulation of blood coagulation (GO:0030194)	20	2	0.48	+	4.14	0.0941	1
response to hydroxyurea (GO:0072710)	10	1	0.24	+	4.14	0.231	1
regulation of catecholamine metabolic process (GO:0042069)	10	1	0.24	+	4.14	0.231	1
response to muscle inactivity (GO:0014870)	10	1	0.24	+	4.14	0.231	1
regulation of dopamine metabolic process (GO:0042053)	10	1	0.24	+	4.14	0.231	1
regulation of skeletal muscle contraction (GO:0014819)	10	1	0.24	+	4.14	0.231	1
microvillus assembly (GO:0030033)	10	1	0.24	+	4.14	0.231	1
positive regulation of type 2 immune response (GO:0002830)	10	1	0.24	+	4.14	0.231	1
negative regulation of steroid metabolic process (GO:0045939)	20	2	0.48	+	4.14	0.0941	1
endocardial cushion formation (GO:0003272)	20	2	0.48	+	4.14	0.0941	1
regulation of secondary heart field cardioblast proliferation (GO:0003266)	10	1	0.24	+	4.14	0.231	1
regulation of dendritic spine maintenance (GO:1902950)	10	1	0.24	+	4.14	0.231	1
amino sugar catabolic process (GO:0046348)	10	1	0.24	+	4.14	0.231	1
high-density lipoprotein particle remodeling (GO:0034375)	10	1	0.24	+	4.14	0.231	1
protein-containing complex remodeling (GO:0034367)	20	2	0.48	+	4.14	0.0941	1
dendritic cell differentiation (GO:0097028)	20	2	0.48	+	4.14	0.0941	1
negative regulation of cytokine production involved in immune response (GO:0002719)	20	2	0.48	+	4.14	0.0941	1
T-helper 17 cell differentiation (GO:0072539)	10	1	0.24	+	4.14	0.231	1
regulation of long-term synaptic potentiation (GO:1900271)	30	3	0.72	+	4.14	0.0422	1
icosanoid biosynthetic process (GO:0046456)	30	3	0.72	+	4.14	0.0422	1
olfactory bulb development (GO:0021772)	31	3	0.75	+	4	0.0455	1
leukocyte cell-cell adhesion (GO:0007159)	31	3	0.75	+	4	0.0455	1
regulation of cardiac muscle cell proliferation (GO:0060043)	31	3	0.75	+	4	0.0455	1
establishment of epithelial cell polarity (GO:0090162)	31	3	0.75	+	4	0.0455	1
embryonic camera-type eye development (GO:0031076)	31	3	0.75	+	4	0.0455	1
cyclic-nucleotide-mediated signaling (GO:0019935)	31	3	0.75	+	4	0.0455	1
phenol-containing compound biosynthetic process (GO:0046189)	21	2	0.51	+	3.94	0.102	1
regulation of systemic arterial blood pressure by hormone (GO:0001990)	21	2	0.51	+	3.94	0.102	1
response to amphetamine (GO:0001975)	21	2	0.51	+	3.94	0.102	1
metanephric nephron development (GO:0072210)	21	2	0.51	+	3.94	0.102	1
activin receptor signaling pathway (GO:0032924)	21	2	0.51	+	3.94	0.102	1
positive regulation of type II interferon production (GO:0032729)	42	4	1.01	+	3.94	0.0228	1
hematopoietic stem cell proliferation (GO:0071425)	21	2	0.51	+	3.94	0.102	1
epiboly involved in wound healing (GO:0090505)	21	2	0.51	+	3.94	0.102	1
negative regulation of type II interferon production (GO:0032689)	21	2	0.51	+	3.94	0.102	1
wound healing, spreading of cells (GO:0044319)	21	2	0.51	+	3.94	0.102	1
regulation of hair cycle (GO:0042634)	21	2	0.51	+	3.94	0.102	1
regulation of cardiac muscle contraction by calcium ion signaling (GO:0010882)	21	2	0.51	+	3.94	0.102	1
outflow tract septum morphogenesis (GO:0003148)	21	2	0.51	+	3.94	0.102	1
pyridine-containing compound biosynthetic process (GO:0072525)	21	2	0.51	+	3.94	0.102	1
eye photoreceptor cell differentiation (GO:0001754)	32	3	0.77	+	3.88	0.0489	1
cell fate determination (GO:0001709)	32	3	0.77	+	3.88	0.0489	1
response to dexamethasone (GO:0071548)	32	3	0.77	+	3.88	0.0489	1
regulation of smooth muscle cell differentiation (GO:0051150)	32	3	0.77	+	3.88	0.0489	1
vasodilation (GO:0042311)	32	3	0.77	+	3.88	0.0489	1
forelimb morphogenesis (GO:0035136)	32	3	0.77	+	3.88	0.0489	1
peptide hormone secretion (GO:0030072)	43	4	1.04	+	3.85	0.0245	1
SMAD protein signal transduction (GO:0060395)	33	3	0.8	+	3.76	0.0524	1
regulation of interleukin-10 production (GO:0032653)	33	3	0.8	+	3.76	0.0524	1
negative regulation of smooth muscle cell proliferation (GO:0048662)	33	3	0.8	+	3.76	0.0524	1
photoreceptor cell development (GO:0042461)	33	3	0.8	+	3.76	0.0524	1
insulin secretion (GO:0030073)	33	3	0.8	+	3.76	0.0524	1
regulation of cell fate commitment (GO:0010453)	33	3	0.8	+	3.76	0.0524	1
olfactory lobe development (GO:0021988)	33	3	0.8	+	3.76	0.0524	1
DNA integration (GO:0015074)	11	1	0.27	+	3.76	0.249	1
calcium ion transport into cytosol (GO:0060402)	11	1	0.27	+	3.76	0.249	1
production of molecular mediator involved in inflammatory response (GO:0002532)	11	1	0.27	+	3.76	0.249	1
regulation of type II interferon-mediated signaling pathway (GO:0060334)	11	1	0.27	+	3.76	0.249	1
regulation of response to type II interferon (GO:0060330)	11	1	0.27	+	3.76	0.249	1
establishment of sister chromatid cohesion (GO:0034085)	11	1	0.27	+	3.76	0.249	1
endosomal vesicle fusion (GO:0034058)	11	1	0.27	+	3.76	0.249	1
adenylate cyclase-activating adrenergic receptor signaling pathway (GO:0071880)	11	1	0.27	+	3.76	0.249	1
regulation of vasculogenesis (GO:2001212)	11	1	0.27	+	3.76	0.249	1
spinal cord motor neuron cell fate specification (GO:0021520)	11	1	0.27	+	3.76	0.249	1
dopamine receptor signaling pathway (GO:0007212)	22	2	0.53	+	3.76	0.109	1
glutathione biosynthetic process (GO:0006750)	11	1	0.27	+	3.76	0.249	1
response to ether (GO:0045472)	11	1	0.27	+	3.76	0.249	1
G protein-coupled receptor signaling pathway, coupled to cyclic nucleotide second messenger (GO:0007187)	22	2	0.53	+	3.76	0.109	1
negative regulation of motor neuron apoptotic process (GO:2000672)	11	1	0.27	+	3.76	0.249	1
regulation of receptor catabolic process (GO:2000644)	11	1	0.27	+	3.76	0.249	1
negative regulation of post-transcriptional gene silencing (GO:0060149)	11	1	0.27	+	3.76	0.249	1
regulation of transforming growth factor beta1 production (GO:0032908)	11	1	0.27	+	3.76	0.249	1
vocalization behavior (GO:0071625)	11	1	0.27	+	3.76	0.249	1
estrous cycle (GO:0044849)	11	1	0.27	+	3.76	0.249	1
negative regulation of sodium ion transmembrane transport (GO:1902306)	11	1	0.27	+	3.76	0.249	1
collagen-activated signaling pathway (GO:0038065)	11	1	0.27	+	3.76	0.249	1
neural crest formation (GO:0014029)	11	1	0.27	+	3.76	0.249	1
maintenance of epithelial cell apical/basal polarity (GO:0045199)	11	1	0.27	+	3.76	0.249	1
cellular response to low-density lipoprotein particle stimulus (GO:0071404)	22	2	0.53	+	3.76	0.109	1
establishment of endothelial intestinal barrier (GO:0090557)	11	1	0.27	+	3.76	0.249	1
epiboly (GO:0090504)	22	2	0.53	+	3.76	0.109	1
negative regulation of interleukin-10 production (GO:0032693)	11	1	0.27	+	3.76	0.249	1
regulation of hepatocyte proliferation (GO:2000345)	11	1	0.27	+	3.76	0.249	1
cardiac muscle cell membrane repolarization (GO:0099622)	11	1	0.27	+	3.76	0.249	1
microvillus organization (GO:0032528)	11	1	0.27	+	3.76	0.249	1
fatty acid transmembrane transport (GO:1902001)	11	1	0.27	+	3.76	0.249	1
peptidyl-glutamic acid modification (GO:0018200)	22	2	0.53	+	3.76	0.109	1
positive regulation of fatty acid transport (GO:2000193)	11	1	0.27	+	3.76	0.249	1
IRES-dependent viral translational initiation (GO:0075522)	11	1	0.27	+	3.76	0.249	1
protein polyglutamylation (GO:0018095)	11	1	0.27	+	3.76	0.249	1
negative regulation of protein localization to cell surface (GO:2000009)	11	1	0.27	+	3.76	0.249	1
myoblast migration (GO:0051451)	11	1	0.27	+	3.76	0.249	1
embryonic camera-type eye morphogenesis (GO:0048596)	22	2	0.53	+	3.76	0.109	1
embryonic digestive tract morphogenesis (GO:0048557)	11	1	0.27	+	3.76	0.249	1
regulation of nucleotide-binding oligomerization domain containing signaling pathway (GO:0070424)	11	1	0.27	+	3.76	0.249	1
positive regulation of coagulation (GO:0050820)	22	2	0.53	+	3.76	0.109	1
hepatocyte differentiation (GO:0070365)	11	1	0.27	+	3.76	0.249	1
lens fiber cell development (GO:0070307)	11	1	0.27	+	3.76	0.249	1
response to muscle stretch (GO:0035994)	22	2	0.53	+	3.76	0.109	1
protein trimerization (GO:0070206)	11	1	0.27	+	3.76	0.249	1
keratinization (GO:0031424)	11	1	0.27	+	3.76	0.249	1
amyloid precursor protein metabolic process (GO:0042982)	22	2	0.53	+	3.76	0.109	1
elastic fiber assembly (GO:0048251)	11	1	0.27	+	3.76	0.249	1
negative regulation of vascular endothelial growth factor receptor signaling pathway (GO:0030948)	11	1	0.27	+	3.76	0.249	1
insulin secretion involved in cellular response to glucose stimulus (GO:0035773)	11	1	0.27	+	3.76	0.249	1
positive regulation of mast cell degranulation (GO:0043306)	11	1	0.27	+	3.76	0.249	1
regulation of granulocyte differentiation (GO:0030852)	11	1	0.27	+	3.76	0.249	1
negative regulation of post-transcriptional gene silencing by regulatory ncRNA (GO:1900369)	11	1	0.27	+	3.76	0.249	1
regulation of chromatin binding (GO:0035561)	11	1	0.27	+	3.76	0.249	1
response to glycoprotein (GO:1904587)	11	1	0.27	+	3.76	0.249	1
response to lipoprotein particle (GO:0055094)	22	2	0.53	+	3.76	0.109	1
cardiac muscle tissue morphogenesis (GO:0055008)	44	4	1.06	+	3.76	0.0262	1
negative regulation of mitochondrial membrane potential (GO:0010917)	11	1	0.27	+	3.76	0.249	1
mitochondrial ribosome assembly (GO:0061668)	11	1	0.27	+	3.76	0.249	1
positive regulation of dendrite development (GO:1900006)	11	1	0.27	+	3.76	0.249	1
membrane repolarization during cardiac muscle cell action potential (GO:0086013)	11	1	0.27	+	3.76	0.249	1
cellular response to forskolin (GO:1904322)	11	1	0.27	+	3.76	0.249	1
response to forskolin (GO:1904321)	11	1	0.27	+	3.76	0.249	1
terpenoid biosynthetic process (GO:0016114)	11	1	0.27	+	3.76	0.249	1
adrenal gland development (GO:0030325)	22	2	0.53	+	3.76	0.109	1
negative regulation of gene silencing by regulatory ncRNA (GO:0060967)	11	1	0.27	+	3.76	0.249	1
maintenance of apical/basal cell polarity (GO:0035090)	11	1	0.27	+	3.76	0.249	1
sphingoid biosynthetic process (GO:0046520)	11	1	0.27	+	3.76	0.249	1
sphingosine biosynthetic process (GO:0046512)	11	1	0.27	+	3.76	0.249	1
negative regulation of B cell apoptotic process (GO:0002903)	11	1	0.27	+	3.76	0.249	1
response to inactivity (GO:0014854)	11	1	0.27	+	3.76	0.249	1
positive regulation of calcium ion-dependent exocytosis (GO:0045956)	11	1	0.27	+	3.76	0.249	1
regulation of cardioblast proliferation (GO:0003264)	11	1	0.27	+	3.76	0.249	1
synaptic vesicle clustering (GO:0097091)	11	1	0.27	+	3.76	0.249	1
vascular associated smooth muscle cell development (GO:0097084)	11	1	0.27	+	3.76	0.249	1
negative regulation of fatty acid oxidation (GO:0046322)	11	1	0.27	+	3.76	0.249	1
MyD88-independent toll-like receptor signaling pathway (GO:0002756)	11	1	0.27	+	3.76	0.249	1
positive regulation of dendritic cell cytokine production (GO:0002732)	11	1	0.27	+	3.76	0.249	1
positive regulation of natural killer cell mediated immunity (GO:0002717)	11	1	0.27	+	3.76	0.249	1
negative regulation of membrane potential (GO:0045837)	11	1	0.27	+	3.76	0.249	1
neurotransmitter-gated ion channel clustering (GO:0072578)	11	1	0.27	+	3.76	0.249	1
negative regulation of leukocyte chemotaxis (GO:0002689)	11	1	0.27	+	3.76	0.249	1
oligosaccharide metabolic process (GO:0009311)	45	4	1.09	+	3.68	0.0281	1
peptide secretion (GO:0002790)	45	4	1.09	+	3.68	0.0281	1
positive regulation of interleukin-10 production (GO:0032733)	23	2	0.56	+	3.6	0.117	1
regulation of platelet aggregation (GO:0090330)	23	2	0.56	+	3.6	0.117	1
regulation of hippo signaling (GO:0035330)	23	2	0.56	+	3.6	0.117	1
mesenchymal cell proliferation (GO:0010463)	23	2	0.56	+	3.6	0.117	1
positive regulation of amyloid precursor protein catabolic process (GO:1902993)	23	2	0.56	+	3.6	0.117	1
heterophilic cell-cell adhesion via plasma membrane cell adhesion molecules (GO:0007157)	35	3	0.85	+	3.55	0.0599	1
natural killer cell activation (GO:0030101)	35	3	0.85	+	3.55	0.0599	1
epithelial cell apoptotic process (GO:1904019)	47	4	1.14	+	3.52	0.0319	1
renal system process involved in regulation of systemic arterial blood pressure (GO:0003071)	12	1	0.29	+	3.45	0.267	1
somatic diversification of immune receptors via somatic mutation (GO:0002566)	12	1	0.29	+	3.45	0.267	1
regulation of cell adhesion mediated by integrin (GO:0033628)	36	3	0.87	+	3.45	0.0638	1
regulation of integrin activation (GO:0033623)	12	1	0.29	+	3.45	0.267	1
antigen processing and presentation of endogenous peptide antigen via MHC class I via ER pathway, TAP-independent (GO:0002486)	12	1	0.29	+	3.45	0.267	1
regulation of cysteine-type endopeptidase activity involved in apoptotic signaling pathway (GO:2001267)	12	1	0.29	+	3.45	0.267	1
negative regulation of extrinsic apoptotic signaling pathway in absence of ligand (GO:2001240)	24	2	0.58	+	3.45	0.125	1
subpallium development (GO:0021544)	24	2	0.58	+	3.45	0.125	1
immature B cell differentiation (GO:0002327)	12	1	0.29	+	3.45	0.267	1
regulation of ATP biosynthetic process (GO:2001169)	12	1	0.29	+	3.45	0.267	1
establishment of tissue polarity (GO:0007164)	24	2	0.58	+	3.45	0.125	1
positive regulation of sodium ion transmembrane transporter activity (GO:2000651)	12	1	0.29	+	3.45	0.267	1
natural killer cell mediated immunity (GO:0002228)	24	2	0.58	+	3.45	0.125	1
regulation of endothelial cell chemotaxis (GO:2001026)	12	1	0.29	+	3.45	0.267	1
establishment of planar polarity (GO:0001736)	24	2	0.58	+	3.45	0.125	1
gastrulation with mouth forming second (GO:0001702)	24	2	0.58	+	3.45	0.125	1
sulfate transmembrane transport (GO:1902358)	12	1	0.29	+	3.45	0.267	1
otic vesicle development (GO:0071599)	12	1	0.29	+	3.45	0.267	1
glandular epithelial cell development (GO:0002068)	24	2	0.58	+	3.45	0.125	1
cellular response to lipoprotein particle stimulus (GO:0071402)	24	2	0.58	+	3.45	0.125	1
medium-chain fatty acid metabolic process (GO:0051791)	12	1	0.29	+	3.45	0.267	1
meiotic spindle assembly (GO:0090306)	12	1	0.29	+	3.45	0.267	1
regulation of keratinocyte migration (GO:0051547)	12	1	0.29	+	3.45	0.267	1
negative regulation of synapse organization (GO:1905809)	12	1	0.29	+	3.45	0.267	1
dorsal/ventral axis specification (GO:0009950)	12	1	0.29	+	3.45	0.267	1
detection of mechanical stimulus involved in sensory perception of sound (GO:0050910)	12	1	0.29	+	3.45	0.267	1
regulation of steroid hormone biosynthetic process (GO:0090030)	12	1	0.29	+	3.45	0.267	1
regulation of pinocytosis (GO:0048548)	12	1	0.29	+	3.45	0.267	1
catechol-containing compound biosynthetic process (GO:0009713)	12	1	0.29	+	3.45	0.267	1
negative regulation of signal transduction in absence of ligand (GO:1901099)	24	2	0.58	+	3.45	0.125	1
negative regulation of potassium ion transmembrane transporter activity (GO:1901017)	12	1	0.29	+	3.45	0.267	1
positive regulation of lymphocyte apoptotic process (GO:0070230)	12	1	0.29	+	3.45	0.267	1
detection of external biotic stimulus (GO:0098581)	12	1	0.29	+	3.45	0.267	1
inhibitory synapse assembly (GO:1904862)	12	1	0.29	+	3.45	0.267	1
interleukin-6-mediated signaling pathway (GO:0070102)	12	1	0.29	+	3.45	0.267	1
exploration behavior (GO:0035640)	24	2	0.58	+	3.45	0.125	1
relaxation of cardiac muscle (GO:0055119)	12	1	0.29	+	3.45	0.267	1
regulation of cell fate specification (GO:0042659)	24	2	0.58	+	3.45	0.125	1
membrane repolarization during action potential (GO:0086011)	12	1	0.29	+	3.45	0.267	1
regulation of sequestering of triglyceride (GO:0010889)	12	1	0.29	+	3.45	0.267	1
catecholamine biosynthetic process (GO:0042423)	12	1	0.29	+	3.45	0.267	1
positive regulation of triglyceride biosynthetic process (GO:0010867)	12	1	0.29	+	3.45	0.267	1
visual learning (GO:0008542)	36	3	0.87	+	3.45	0.0638	1
ectopic germ cell programmed cell death (GO:0035234)	12	1	0.29	+	3.45	0.267	1
liver regeneration (GO:0097421)	24	2	0.58	+	3.45	0.125	1
positive regulation of macrophage chemotaxis (GO:0010759)	12	1	0.29	+	3.45	0.267	1
dendritic spine development (GO:0060996)	24	2	0.58	+	3.45	0.125	1
natural killer cell mediated cytotoxicity (GO:0042267)	24	2	0.58	+	3.45	0.125	1
xenobiotic export from cell (GO:0046618)	12	1	0.29	+	3.45	0.267	1
somatic stem cell population maintenance (GO:0035019)	48	4	1.16	+	3.45	0.034	1
venous blood vessel development (GO:0060841)	12	1	0.29	+	3.45	0.267	1
negative regulation of blood coagulation (GO:0030195)	24	2	0.58	+	3.45	0.125	1
smooth muscle cell migration (GO:0014909)	12	1	0.29	+	3.45	0.267	1
cardiac muscle hypertrophy in response to stress (GO:0014898)	12	1	0.29	+	3.45	0.267	1
cell migration involved in gastrulation (GO:0042074)	12	1	0.29	+	3.45	0.267	1
cardiac muscle adaptation (GO:0014887)	12	1	0.29	+	3.45	0.267	1
ammonium ion metabolic process (GO:0097164)	12	1	0.29	+	3.45	0.267	1
positive regulation of muscle contraction (GO:0045933)	36	3	0.87	+	3.45	0.0638	1
positive regulation of reactive oxygen species biosynthetic process (GO:1903428)	12	1	0.29	+	3.45	0.267	1
muscle hypertrophy in response to stress (GO:0003299)	12	1	0.29	+	3.45	0.267	1
ventricular trabecula myocardium morphogenesis (GO:0003222)	12	1	0.29	+	3.45	0.267	1
cardiac atrium morphogenesis (GO:0003209)	24	2	0.58	+	3.45	0.125	1
MyD88-dependent toll-like receptor signaling pathway (GO:0002755)	12	1	0.29	+	3.45	0.267	1
negative regulation of T cell mediated immunity (GO:0002710)	12	1	0.29	+	3.45	0.267	1
negative regulation of production of molecular mediator of immune response (GO:0002701)	24	2	0.58	+	3.45	0.125	1
excretion (GO:0007588)	12	1	0.29	+	3.45	0.267	1
atrioventricular valve morphogenesis (GO:0003181)	24	2	0.58	+	3.45	0.125	1
triglyceride metabolic process (GO:0006641)	49	4	1.18	+	3.38	0.0361	1
negative regulation of muscle cell differentiation (GO:0051148)	49	4	1.18	+	3.38	0.0361	1
cellular response to cAMP (GO:0071320)	37	3	0.89	+	3.36	0.0678	1
calcium-ion regulated exocytosis (GO:0017156)	37	3	0.89	+	3.36	0.0678	1
regulation of membrane depolarization (GO:0003254)	37	3	0.89	+	3.36	0.0678	1
glycosyl compound metabolic process (GO:1901657)	62	5	1.5	+	3.34	0.0208	1
regulation of tissue remodeling (GO:0034103)	50	4	1.21	+	3.31	0.0383	1
regulation of membrane repolarization (GO:0060306)	25	2	0.6	+	3.31	0.133	1
ligand-gated ion channel signaling pathway (GO:1990806)	25	2	0.6	+	3.31	0.133	1
regulation of interleukin-8 production (GO:0032677)	50	4	1.21	+	3.31	0.0383	1
negative regulation of stress fiber assembly (GO:0051497)	25	2	0.6	+	3.31	0.133	1
regulation of oxidoreductase activity (GO:0051341)	50	4	1.21	+	3.31	0.0383	1
N-terminal protein amino acid modification (GO:0031365)	25	2	0.6	+	3.31	0.133	1
pancreas development (GO:0031016)	50	4	1.21	+	3.31	0.0383	1
negative regulation of hemostasis (GO:1900047)	25	2	0.6	+	3.31	0.133	1
positive regulation of epithelial to mesenchymal transition (GO:0010718)	50	4	1.21	+	3.31	0.0383	1
positive regulation of vascular endothelial growth factor production (GO:0010575)	25	2	0.6	+	3.31	0.133	1
central nervous system projection neuron axonogenesis (GO:0021952)	25	2	0.6	+	3.31	0.133	1
extracellular matrix assembly (GO:0085029)	25	2	0.6	+	3.31	0.133	1
atrioventricular valve development (GO:0003171)	25	2	0.6	+	3.31	0.133	1
positive regulation of miRNA transcription (GO:1902895)	50	4	1.21	+	3.31	0.0383	1
heart contraction (GO:0060047)	63	5	1.52	+	3.28	0.0221	1
glycolipid biosynthetic process (GO:0009247)	63	5	1.52	+	3.28	0.0221	1
positive regulation of cation channel activity (GO:2001259)	38	3	0.92	+	3.27	0.0719	1
ERK1 and ERK2 cascade (GO:0070371)	38	3	0.92	+	3.27	0.0719	1
regulation of platelet activation (GO:0010543)	38	3	0.92	+	3.27	0.0719	1
cardiac muscle contraction (GO:0060048)	51	4	1.23	+	3.25	0.0405	1
positive regulation of reactive oxygen species metabolic process (GO:2000379)	51	4	1.23	+	3.25	0.0405	1
regulation of type II interferon production (GO:0032649)	64	5	1.55	+	3.23	0.0233	1
response to cAMP (GO:0051591)	64	5	1.55	+	3.23	0.0233	1
regulation of tolerance induction (GO:0002643)	13	1	0.31	+	3.18	0.284	1
preganglionic parasympathetic fiber development (GO:0021783)	13	1	0.31	+	3.18	0.284	1
regulation of systemic arterial blood pressure mediated by a chemical signal (GO:0003044)	26	2	0.63	+	3.18	0.141	1
muscle tissue morphogenesis (GO:0060415)	52	4	1.26	+	3.18	0.0429	1
positive regulation of homotypic cell-cell adhesion (GO:0034112)	13	1	0.31	+	3.18	0.284	1
response to X-ray (GO:0010165)	26	2	0.63	+	3.18	0.141	1
cGMP metabolic process (GO:0046068)	13	1	0.31	+	3.18	0.284	1
antigen processing and presentation of endogenous peptide antigen via MHC class I via ER pathway (GO:0002484)	13	1	0.31	+	3.18	0.284	1
antigen processing and presentation of endogenous peptide antigen via MHC class Ib (GO:0002476)	13	1	0.31	+	3.18	0.284	1
activation of NF-kappaB-inducing kinase activity (GO:0007250)	13	1	0.31	+	3.18	0.284	1
metanephric nephron morphogenesis (GO:0072273)	13	1	0.31	+	3.18	0.284	1
positive regulation of receptor recycling (GO:0001921)	13	1	0.31	+	3.18	0.284	1
regulation of CD8-positive, alpha-beta T cell activation (GO:2001185)	13	1	0.31	+	3.18	0.284	1
positive regulation of nitric oxide biosynthetic process (GO:0045429)	26	2	0.63	+	3.18	0.141	1
nonribosomal peptide biosynthetic process (GO:0019184)	13	1	0.31	+	3.18	0.284	1
ureter development (GO:0072189)	13	1	0.31	+	3.18	0.284	1
epithelial cell fate commitment (GO:0072148)	13	1	0.31	+	3.18	0.284	1
positive regulation of syncytium formation by plasma membrane fusion (GO:0060143)	13	1	0.31	+	3.18	0.284	1
regulation of monocyte chemotactic protein-1 production (GO:0071637)	13	1	0.31	+	3.18	0.284	1
neutrophil homeostasis (GO:0001780)	13	1	0.31	+	3.18	0.284	1
kidney mesenchyme development (GO:0072074)	13	1	0.31	+	3.18	0.284	1
synapse maturation (GO:0060074)	13	1	0.31	+	3.18	0.284	1
thyroid hormone generation (GO:0006590)	13	1	0.31	+	3.18	0.284	1
dopaminergic neuron differentiation (GO:0071542)	26	2	0.63	+	3.18	0.141	1
positive regulation of CREB transcription factor activity (GO:0032793)	13	1	0.31	+	3.18	0.284	1
signal peptide processing (GO:0006465)	13	1	0.31	+	3.18	0.284	1
regulation of myoblast fusion (GO:1901739)	13	1	0.31	+	3.18	0.284	1
left/right axis specification (GO:0070986)	13	1	0.31	+	3.18	0.284	1
lipid import into cell (GO:0140354)	13	1	0.31	+	3.18	0.284	1
negative regulation of cell division (GO:0051782)	13	1	0.31	+	3.18	0.284	1
response to redox state (GO:0051775)	13	1	0.31	+	3.18	0.284	1
negative regulation of amyloid fibril formation (GO:1905907)	13	1	0.31	+	3.18	0.284	1
positive regulation of cholesterol transport (GO:0032376)	26	2	0.63	+	3.18	0.141	1
positive regulation of sterol transport (GO:0032373)	26	2	0.63	+	3.18	0.141	1
aminoglycan catabolic process (GO:0006026)	26	2	0.63	+	3.18	0.141	1
leukocyte tethering or rolling (GO:0050901)	13	1	0.31	+	3.18	0.284	1
white fat cell differentiation (GO:0050872)	13	1	0.31	+	3.18	0.284	1
regulation of trophoblast cell migration (GO:1901163)	13	1	0.31	+	3.18	0.284	1
parasympathetic nervous system development (GO:0048486)	13	1	0.31	+	3.18	0.284	1
sympathetic nervous system development (GO:0048485)	13	1	0.31	+	3.18	0.284	1
postsynaptic cytoskeleton organization (GO:0099188)	13	1	0.31	+	3.18	0.284	1
G1 to G0 transition (GO:0070314)	13	1	0.31	+	3.18	0.284	1
lens fiber cell differentiation (GO:0070306)	26	2	0.63	+	3.18	0.141	1
cardiolipin metabolic process (GO:0032048)	13	1	0.31	+	3.18	0.284	1
smooth muscle cell differentiation (GO:0051145)	26	2	0.63	+	3.18	0.141	1
negative regulation of DNA damage response, signal transduction by p53 class mediator (GO:0043518)	13	1	0.31	+	3.18	0.284	1
positive regulation of purine nucleotide metabolic process (GO:1900544)	13	1	0.31	+	3.18	0.284	1
positive regulation of nitric-oxide synthase activity (GO:0051000)	13	1	0.31	+	3.18	0.284	1
CD4-positive, alpha-beta T cell lineage commitment (GO:0043373)	13	1	0.31	+	3.18	0.284	1
locomotory exploration behavior (GO:0035641)	13	1	0.31	+	3.18	0.284	1
sulfur amino acid metabolic process (GO:0000096)	26	2	0.63	+	3.18	0.141	1
regulation of SNARE complex assembly (GO:0035542)	13	1	0.31	+	3.18	0.284	1
fatty acid homeostasis (GO:0055089)	13	1	0.31	+	3.18	0.284	1
positive regulation of ruffle assembly (GO:1900029)	13	1	0.31	+	3.18	0.284	1
negative regulation of substrate adhesion-dependent cell spreading (GO:1900025)	13	1	0.31	+	3.18	0.284	1
cell communication by electrical coupling involved in cardiac conduction (GO:0086064)	13	1	0.31	+	3.18	0.284	1
bile acid and bile salt transport (GO:0015721)	13	1	0.31	+	3.18	0.284	1
regulation of cholesterol efflux (GO:0010874)	26	2	0.63	+	3.18	0.141	1
positive regulation of sodium ion transport (GO:0010765)	26	2	0.63	+	3.18	0.141	1
positive regulation of alpha-beta T cell proliferation (GO:0046641)	13	1	0.31	+	3.18	0.284	1
heparan sulfate proteoglycan metabolic process (GO:0030201)	13	1	0.31	+	3.18	0.284	1
response to aldosterone (GO:1904044)	13	1	0.31	+	3.18	0.284	1
sulfate transport (GO:0008272)	13	1	0.31	+	3.18	0.284	1
secondary metabolic process (GO:0019748)	26	2	0.63	+	3.18	0.141	1
response to stimulus involved in regulation of muscle adaptation (GO:0014874)	13	1	0.31	+	3.18	0.284	1
positive regulation of nucleotide metabolic process (GO:0045981)	13	1	0.31	+	3.18	0.284	1
mammary gland epithelium development (GO:0061180)	52	4	1.26	+	3.18	0.0429	1
neuroendocrine cell differentiation (GO:0061101)	13	1	0.31	+	3.18	0.284	1
positive regulation of fatty acid oxidation (GO:0046321)	13	1	0.31	+	3.18	0.284	1
diol metabolic process (GO:0034311)	26	2	0.63	+	3.18	0.141	1
smooth muscle contraction (GO:0006939)	39	3	0.94	+	3.18	0.0762	1
regulation of type I interferon-mediated signaling pathway (GO:0060338)	39	3	0.94	+	3.18	0.0762	1
response to axon injury (GO:0048678)	39	3	0.94	+	3.18	0.0762	1
associative learning (GO:0008306)	66	5	1.59	+	3.14	0.026	1
regulation of interleukin-12 production (GO:0032655)	40	3	0.97	+	3.1	0.0805	1
adherens junction organization (GO:0034332)	40	3	0.97	+	3.1	0.0805	1
negative regulation of wound healing (GO:0061045)	40	3	0.97	+	3.1	0.0805	1
endothelial cell proliferation (GO:0001935)	27	2	0.65	+	3.07	0.149	1
glutamine metabolic process (GO:0006541)	27	2	0.65	+	3.07	0.149	1
sarcomere organization (GO:0045214)	27	2	0.65	+	3.07	0.149	1
positive regulation of interleukin-12 production (GO:0032735)	27	2	0.65	+	3.07	0.149	1
positive regulation of neuroblast proliferation (GO:0002052)	27	2	0.65	+	3.07	0.149	1
cellular extravasation (GO:0045123)	27	2	0.65	+	3.07	0.149	1
cellular response to retinoic acid (GO:0071300)	54	4	1.3	+	3.07	0.0478	1
positive regulation of filopodium assembly (GO:0051491)	27	2	0.65	+	3.07	0.149	1
neuron fate commitment (GO:0048663)	54	4	1.3	+	3.07	0.0478	1
negative regulation of blood vessel endothelial cell migration (GO:0043537)	27	2	0.65	+	3.07	0.149	1
epithelial cell differentiation involved in kidney development (GO:0035850)	27	2	0.65	+	3.07	0.149	1
leukocyte degranulation (GO:0043299)	27	2	0.65	+	3.07	0.149	1
cellular response to amyloid-beta (GO:1904646)	27	2	0.65	+	3.07	0.149	1
endocrine pancreas development (GO:0031018)	27	2	0.65	+	3.07	0.149	1
collagen catabolic process (GO:0030574)	27	2	0.65	+	3.07	0.149	1
positive regulation of nitric oxide metabolic process (GO:1904407)	27	2	0.65	+	3.07	0.149	1
biogenic amine biosynthetic process (GO:0042401)	27	2	0.65	+	3.07	0.149	1
hindlimb morphogenesis (GO:0035137)	27	2	0.65	+	3.07	0.149	1
regulation of vascular endothelial growth factor production (GO:0010574)	27	2	0.65	+	3.07	0.149	1
mammary gland duct morphogenesis (GO:0060603)	27	2	0.65	+	3.07	0.149	1
dendritic spine organization (GO:0097061)	27	2	0.65	+	3.07	0.149	1
negative regulation of leukocyte apoptotic process (GO:2000107)	41	3	0.99	+	3.03	0.085	1
regulation of neuronal synaptic plasticity (GO:0048168)	41	3	0.99	+	3.03	0.085	1
visual behavior (GO:0007632)	41	3	0.99	+	3.03	0.085	1
establishment of protein localization to endoplasmic reticulum (GO:0072599)	41	3	0.99	+	3.03	0.085	1
positive regulation of lipid transport (GO:0032370)	55	4	1.33	+	3.01	0.0503	1
negative regulation of protein secretion (GO:0050709)	55	4	1.33	+	3.01	0.0503	1
regulation of miRNA transcription (GO:1902893)	69	5	1.67	+	3	0.0304	1
positive regulation of cyclin-dependent protein serine/threonine kinase activity (GO:0045737)	14	1	0.34	+	2.96	0.301	1
regulation of systemic arterial blood pressure by renin-angiotensin (GO:0003081)	14	1	0.34	+	2.96	0.301	1
regulation of homotypic cell-cell adhesion (GO:0034110)	28	2	0.68	+	2.96	0.157	1
adrenergic receptor signaling pathway (GO:0071875)	14	1	0.34	+	2.96	0.301	1
antigen processing and presentation of peptide antigen via MHC class Ib (GO:0002428)	14	1	0.34	+	2.96	0.301	1
regulation of cholesterol biosynthetic process (GO:0045540)	14	1	0.34	+	2.96	0.301	1
spinal cord dorsal/ventral patterning (GO:0021513)	14	1	0.34	+	2.96	0.301	1
inner cell mass cell proliferation (GO:0001833)	14	1	0.34	+	2.96	0.301	1
regulation of motor neuron apoptotic process (GO:2000671)	14	1	0.34	+	2.96	0.301	1
positive regulation of miRNA metabolic process (GO:2000630)	56	4	1.35	+	2.96	0.053	1
positive regulation of granulocyte chemotaxis (GO:0071624)	14	1	0.34	+	2.96	0.301	1
positive regulation of defense response to virus by host (GO:0002230)	28	2	0.68	+	2.96	0.157	1
myeloid dendritic cell activation (GO:0001773)	14	1	0.34	+	2.96	0.301	1
angiogenesis involved in wound healing (GO:0060055)	14	1	0.34	+	2.96	0.301	1
positive regulation of sodium ion transmembrane transport (GO:1902307)	14	1	0.34	+	2.96	0.301	1
negative regulation of amine transport (GO:0051953)	14	1	0.34	+	2.96	0.301	1
N-terminal protein amino acid acetylation (GO:0006474)	14	1	0.34	+	2.96	0.301	1
response to vitamin A (GO:0033189)	14	1	0.34	+	2.96	0.301	1
regulation of bone resorption (GO:0045124)	28	2	0.68	+	2.96	0.157	1
intermediate filament organization (GO:0045109)	14	1	0.34	+	2.96	0.301	1
cellular response to cholesterol (GO:0071397)	14	1	0.34	+	2.96	0.301	1
endosome to plasma membrane protein transport (GO:0099638)	14	1	0.34	+	2.96	0.301	1
cellular response to zinc ion (GO:0071294)	14	1	0.34	+	2.96	0.301	1
keratan sulfate biosynthetic process (GO:0018146)	14	1	0.34	+	2.96	0.301	1
regulation of sterol biosynthetic process (GO:0106118)	14	1	0.34	+	2.96	0.301	1
negative regulation of potassium ion transmembrane transport (GO:1901380)	14	1	0.34	+	2.96	0.301	1
proximal/distal pattern formation (GO:0009954)	28	2	0.68	+	2.96	0.157	1
neuron fate specification (GO:0048665)	28	2	0.68	+	2.96	0.157	1
negative regulation of actin filament bundle assembly (GO:0032232)	28	2	0.68	+	2.96	0.157	1
regulation of renal system process (GO:0098801)	14	1	0.34	+	2.96	0.301	1
negative regulation of cell migration involved in sprouting angiogenesis (GO:0090051)	14	1	0.34	+	2.96	0.301	1
positive regulation of neutrophil chemotaxis (GO:0090023)	14	1	0.34	+	2.96	0.301	1
negative regulation of coagulation (GO:0050819)	28	2	0.68	+	2.96	0.157	1
dicarboxylic acid catabolic process (GO:0043649)	14	1	0.34	+	2.96	0.301	1
regulation of macrophage migration (GO:1905521)	28	2	0.68	+	2.96	0.157	1
keratinocyte proliferation (GO:0043616)	14	1	0.34	+	2.96	0.301	1
negative regulation of striated muscle cell differentiation (GO:0051154)	28	2	0.68	+	2.96	0.157	1
negative regulation of smooth muscle cell differentiation (GO:0051151)	14	1	0.34	+	2.96	0.301	1
positive regulation of calcium ion transmembrane transporter activity (GO:1901021)	28	2	0.68	+	2.96	0.157	1
positive regulation of membrane protein ectodomain proteolysis (GO:0051044)	14	1	0.34	+	2.96	0.301	1
behavioral response to pain (GO:0048266)	14	1	0.34	+	2.96	0.301	1
amine biosynthetic process (GO:0009309)	28	2	0.68	+	2.96	0.157	1
hydrogen peroxide catabolic process (GO:0042744)	14	1	0.34	+	2.96	0.301	1
regulation of amyloid-beta clearance (GO:1900221)	14	1	0.34	+	2.96	0.301	1
sulfur amino acid biosynthetic process (GO:0000097)	14	1	0.34	+	2.96	0.301	1
protein localization to postsynapse (GO:0062237)	28	2	0.68	+	2.96	0.157	1
leukocyte adhesion to vascular endothelial cell (GO:0061756)	14	1	0.34	+	2.96	0.301	1
ribonucleoside diphosphate metabolic process (GO:0009185)	28	2	0.68	+	2.96	0.157	1
pre-miRNA processing (GO:0031054)	14	1	0.34	+	2.96	0.301	1
female genitalia development (GO:0030540)	14	1	0.34	+	2.96	0.301	1
negative regulation of protein import into nucleus (GO:0042308)	14	1	0.34	+	2.96	0.301	1
embryonic forelimb morphogenesis (GO:0035115)	28	2	0.68	+	2.96	0.157	1
cell migration involved in heart development (GO:0060973)	14	1	0.34	+	2.96	0.301	1
hyaluronan catabolic process (GO:0030214)	14	1	0.34	+	2.96	0.301	1
programmed cell death involved in cell development (GO:0010623)	14	1	0.34	+	2.96	0.301	1
lipoprotein catabolic process (GO:0042159)	14	1	0.34	+	2.96	0.301	1
neutrophil activation (GO:0042119)	14	1	0.34	+	2.96	0.301	1
negative regulation of platelet activation (GO:0010544)	14	1	0.34	+	2.96	0.301	1
regulation of B cell apoptotic process (GO:0002902)	14	1	0.34	+	2.96	0.301	1
regulation of gastrulation (GO:0010470)	14	1	0.34	+	2.96	0.301	1
regulation of T-helper 1 type immune response (GO:0002825)	14	1	0.34	+	2.96	0.301	1
motor neuron apoptotic process (GO:0097049)	14	1	0.34	+	2.96	0.301	1
regulation of dendritic cell cytokine production (GO:0002730)	14	1	0.34	+	2.96	0.301	1
positive regulation of cytokine production involved in immune response (GO:0002720)	56	4	1.35	+	2.96	0.053	1
T-helper 17 type immune response (GO:0072538)	14	1	0.34	+	2.96	0.301	1
regulation of cardiac muscle tissue growth (GO:0055021)	42	3	1.01	+	2.96	0.0895	1
lipid storage (GO:0019915)	42	3	1.01	+	2.96	0.0895	1
heart process (GO:0003015)	71	5	1.72	+	2.91	0.0336	1
cellular response to hydrogen peroxide (GO:0070301)	57	4	1.38	+	2.9	0.0557	1
glycolipid metabolic process (GO:0006664)	86	6	2.08	+	2.89	0.0216	1
regulation of cholesterol transport (GO:0032374)	43	3	1.04	+	2.89	0.0942	1
regulation of sterol transport (GO:0032371)	43	3	1.04	+	2.89	0.0942	1
liposaccharide metabolic process (GO:1903509)	86	6	2.08	+	2.89	0.0216	1
positive regulation of lipid localization (GO:1905954)	72	5	1.74	+	2.87	0.0353	1
cyclic purine nucleotide metabolic process (GO:0052652)	29	2	0.7	+	2.85	0.166	1
cellular response to alkaloid (GO:0071312)	29	2	0.7	+	2.85	0.166	1
T cell selection (GO:0045058)	29	2	0.7	+	2.85	0.166	1
muscle organ morphogenesis (GO:0048644)	58	4	1.4	+	2.85	0.0584	1
zymogen activation (GO:0031638)	29	2	0.7	+	2.85	0.166	1
aorta morphogenesis (GO:0035909)	29	2	0.7	+	2.85	0.166	1
cardiac muscle tissue growth (GO:0055017)	29	2	0.7	+	2.85	0.166	1
retinol metabolic process (GO:0042572)	29	2	0.7	+	2.85	0.166	1
striated muscle cell proliferation (GO:0014855)	29	2	0.7	+	2.85	0.166	1
positive regulation of myeloid leukocyte cytokine production involved in immune response (GO:0061081)	29	2	0.7	+	2.85	0.166	1
neurotransmitter secretion (GO:0007269)	73	5	1.76	+	2.83	0.037	1
signal release from synapse (GO:0099643)	73	5	1.76	+	2.83	0.037	1
negative regulation of viral process (GO:0048525)	73	5	1.76	+	2.83	0.037	1
detection of chemical stimulus (GO:0009593)	44	3	1.06	+	2.82	0.0989	1
photoreceptor cell differentiation (GO:0046530)	44	3	1.06	+	2.82	0.0989	1
memory (GO:0007613)	88	6	2.13	+	2.82	0.0237	1
mesoderm formation (GO:0001707)	59	4	1.43	+	2.81	0.0613	1
hormone secretion (GO:0046879)	59	4	1.43	+	2.81	0.0613	1
positive regulation of JNK cascade (GO:0046330)	74	5	1.79	+	2.8	0.0388	1
pyrimidine-containing compound metabolic process (GO:0072527)	74	5	1.79	+	2.8	0.0388	1
regulation of SMAD protein signal transduction (GO:0060390)	45	3	1.09	+	2.76	0.104	1
regulation of ncRNA transcription (GO:0140747)	90	6	2.17	+	2.76	0.026	1
collagen metabolic process (GO:0032963)	45	3	1.09	+	2.76	0.104	1
cellular detoxification (GO:1990748)	75	5	1.81	+	2.76	0.0406	1
myofibril assembly (GO:0030239)	45	3	1.09	+	2.76	0.104	1
regulation of blood coagulation (GO:0030193)	45	3	1.09	+	2.76	0.104	1
purine ribonucleoside metabolic process (GO:0046128)	15	1	0.36	+	2.76	0.318	1
regulation of proton transport (GO:0010155)	15	1	0.36	+	2.76	0.318	1
positive regulation of animal organ morphogenesis (GO:0110110)	30	2	0.72	+	2.76	0.174	1
plasma lipoprotein particle organization (GO:0071827)	30	2	0.72	+	2.76	0.174	1
positive regulation of glial cell proliferation (GO:0060252)	15	1	0.36	+	2.76	0.318	1
alpha-beta T cell lineage commitment (GO:0002363)	15	1	0.36	+	2.76	0.318	1
synaptonemal complex assembly (GO:0007130)	15	1	0.36	+	2.76	0.318	1
regulation of granulocyte chemotaxis (GO:0071622)	30	2	0.72	+	2.76	0.174	1
nucleolus organization (GO:0007000)	15	1	0.36	+	2.76	0.318	1
glomerulus vasculature development (GO:0072012)	15	1	0.36	+	2.76	0.318	1
regulation of transcription of nucleolar large rRNA by RNA polymerase I (GO:1901836)	15	1	0.36	+	2.76	0.318	1
positive regulation of interleukin-17 production (GO:0032740)	15	1	0.36	+	2.76	0.318	1
membrane depolarization (GO:0051899)	30	2	0.72	+	2.76	0.174	1
prostaglandin biosynthetic process (GO:0001516)	15	1	0.36	+	2.76	0.318	1
negative regulation of intrinsic apoptotic signaling pathway in response to DNA damage by p53 class mediator (GO:1902166)	15	1	0.36	+	2.76	0.318	1
positive regulation of calcineurin-NFAT signaling cascade (GO:0070886)	15	1	0.36	+	2.76	0.318	1
cellular response to vitamin (GO:0071295)	15	1	0.36	+	2.76	0.318	1
pyrimidine nucleobase metabolic process (GO:0006206)	15	1	0.36	+	2.76	0.318	1
negative regulation of fibroblast growth factor receptor signaling pathway (GO:0040037)	15	1	0.36	+	2.76	0.318	1
regulation of triglyceride metabolic process (GO:0090207)	30	2	0.72	+	2.76	0.174	1
positive regulation of protein localization to cell surface (GO:2000010)	15	1	0.36	+	2.76	0.318	1
neurotransmitter receptor transport to postsynaptic membrane (GO:0098969)	15	1	0.36	+	2.76	0.318	1
positive regulation of calcineurin-mediated signaling (GO:0106058)	15	1	0.36	+	2.76	0.318	1
regulation of inclusion body assembly (GO:0090083)	15	1	0.36	+	2.76	0.318	1
anatomical structure arrangement (GO:0048532)	15	1	0.36	+	2.76	0.318	1
activation of protein kinase B activity (GO:0032148)	15	1	0.36	+	2.76	0.318	1
negative regulation of lymphocyte apoptotic process (GO:0070229)	30	2	0.72	+	2.76	0.174	1
positive regulation of long-term synaptic potentiation (GO:1900273)	15	1	0.36	+	2.76	0.318	1
vascular endothelial growth factor receptor signaling pathway (GO:0048010)	30	2	0.72	+	2.76	0.174	1
calcium-dependent cell-cell adhesion via plasma membrane cell adhesion molecules (GO:0016339)	30	2	0.72	+	2.76	0.174	1
chloride ion homeostasis (GO:0055064)	15	1	0.36	+	2.76	0.318	1
cyclic nucleotide metabolic process (GO:0009187)	30	2	0.72	+	2.76	0.174	1
regulation of heart rate by cardiac conduction (GO:0086091)	30	2	0.72	+	2.76	0.174	1
glutamine family amino acid biosynthetic process (GO:0009084)	15	1	0.36	+	2.76	0.318	1
thyroid hormone metabolic process (GO:0042403)	15	1	0.36	+	2.76	0.318	1
negative regulation of sodium ion transport (GO:0010766)	15	1	0.36	+	2.76	0.318	1
melanocyte differentiation (GO:0030318)	15	1	0.36	+	2.76	0.318	1
response to arsenic-containing substance (GO:0046685)	30	2	0.72	+	2.76	0.174	1
response to laminar fluid shear stress (GO:0034616)	15	1	0.36	+	2.76	0.318	1
monocyte differentiation (GO:0030224)	15	1	0.36	+	2.76	0.318	1
chondroitin sulfate biosynthetic process (GO:0030206)	15	1	0.36	+	2.76	0.318	1
axonal transport of mitochondrion (GO:0019896)	15	1	0.36	+	2.76	0.318	1
regulation of sprouting angiogenesis (GO:1903670)	30	2	0.72	+	2.76	0.174	1
xenobiotic catabolic process (GO:0042178)	15	1	0.36	+	2.76	0.318	1
positive regulation of smooth muscle cell migration (GO:0014911)	30	2	0.72	+	2.76	0.174	1
retina vasculature development in camera-type eye (GO:0061298)	15	1	0.36	+	2.76	0.318	1
establishment of protein localization to postsynaptic membrane (GO:1903540)	15	1	0.36	+	2.76	0.318	1
prostanoid biosynthetic process (GO:0046457)	15	1	0.36	+	2.76	0.318	1
vesicle transport along actin filament (GO:0030050)	15	1	0.36	+	2.76	0.318	1
positive regulation of heart rate (GO:0010460)	15	1	0.36	+	2.76	0.318	1
NAD metabolic process (GO:0019674)	30	2	0.72	+	2.76	0.174	1
morphogenesis of an epithelial fold (GO:0060571)	15	1	0.36	+	2.76	0.318	1
sphingolipid biosynthetic process (GO:0030148)	91	6	2.2	+	2.73	0.0272	1
phenol-containing compound metabolic process (GO:0018958)	61	4	1.47	+	2.71	0.0672	1
stem cell proliferation (GO:0072089)	61	4	1.47	+	2.71	0.0672	1
cellular oxidant detoxification (GO:0098869)	61	4	1.47	+	2.71	0.0672	1
mesoderm morphogenesis (GO:0048332)	61	4	1.47	+	2.71	0.0672	1
odontogenesis of dentin-containing tooth (GO:0042475)	61	4	1.47	+	2.71	0.0672	1
energy homeostasis (GO:0097009)	61	4	1.47	+	2.71	0.0672	1
positive regulation of synapse assembly (GO:0051965)	46	3	1.11	+	2.7	0.109	1
negative regulation of reproductive process (GO:2000242)	46	3	1.11	+	2.7	0.109	1
positive regulation of wound healing (GO:0090303)	46	3	1.11	+	2.7	0.109	1
protein secretion (GO:0009306)	92	6	2.22	+	2.7	0.0284	1
establishment of protein localization to extracellular region (GO:0035592)	92	6	2.22	+	2.7	0.0284	1
regulation of lipid transport (GO:0032368)	93	6	2.25	+	2.67	0.0297	1
heart growth (GO:0060419)	31	2	0.75	+	2.67	0.182	1
cellular response to glucose stimulus (GO:0071333)	62	4	1.5	+	2.67	0.0703	1
DNA methylation (GO:0006306)	31	2	0.75	+	2.67	0.182	1
DNA alkylation (GO:0006305)	31	2	0.75	+	2.67	0.182	1
regulation of amyloid-beta formation (GO:1902003)	31	2	0.75	+	2.67	0.182	1
sperm flagellum assembly (GO:0120316)	31	2	0.75	+	2.67	0.182	1
neutrophil migration (GO:1990266)	31	2	0.75	+	2.67	0.182	1
positive regulation of oxidoreductase activity (GO:0051353)	31	2	0.75	+	2.67	0.182	1
regulation of keratinocyte proliferation (GO:0010837)	31	2	0.75	+	2.67	0.182	1
cardiac atrium development (GO:0003230)	31	2	0.75	+	2.67	0.182	1
regulation of heart growth (GO:0060420)	47	3	1.14	+	2.64	0.114	1
retinoid metabolic process (GO:0001523)	47	3	1.14	+	2.64	0.114	1
response to glucocorticoid (GO:0051384)	94	6	2.27	+	2.64	0.031	1
detoxification (GO:0098754)	94	6	2.27	+	2.64	0.031	1
actomyosin structure organization (GO:0031032)	94	6	2.27	+	2.64	0.031	1
regulation of hemostasis (GO:1900046)	47	3	1.14	+	2.64	0.114	1
regulation of neurotransmitter secretion (GO:0046928)	63	4	1.52	+	2.63	0.0734	1
spinal cord development (GO:0021510)	79	5	1.91	+	2.62	0.0484	1
regulation of cytokine production involved in immune response (GO:0002718)	79	5	1.91	+	2.62	0.0484	1
regulation of viral life cycle (GO:1903900)	111	7	2.68	+	2.61	0.0218	1
regulation of muscle contraction (GO:0006937)	112	7	2.71	+	2.59	0.0227	1
response to glucagon (GO:0033762)	16	1	0.39	+	2.59	0.334	1
positive regulation of keratinocyte differentiation (GO:0045618)	16	1	0.39	+	2.59	0.334	1
cAMP metabolic process (GO:0046058)	16	1	0.39	+	2.59	0.334	1
regulation of bicellular tight junction assembly (GO:2000810)	16	1	0.39	+	2.59	0.334	1
regulation of ventricular cardiac muscle cell membrane repolarization (GO:0060307)	16	1	0.39	+	2.59	0.334	1
antigen processing and presentation via MHC class Ib (GO:0002475)	16	1	0.39	+	2.59	0.334	1
nitric oxide biosynthetic process (GO:0006809)	16	1	0.39	+	2.59	0.334	1
immune response-regulating cell surface receptor signaling pathway involved in phagocytosis (GO:0002433)	16	1	0.39	+	2.59	0.334	1
spinal cord patterning (GO:0021511)	16	1	0.39	+	2.59	0.334	1
response to tumor cell (GO:0002347)	16	1	0.39	+	2.59	0.334	1
phagolysosome assembly (GO:0001845)	16	1	0.39	+	2.59	0.334	1
positive regulation of transcription regulatory region DNA binding (GO:2000679)	16	1	0.39	+	2.59	0.334	1
regulation of syncytium formation by plasma membrane fusion (GO:0060142)	16	1	0.39	+	2.59	0.334	1
sphingomyelin metabolic process (GO:0006684)	16	1	0.39	+	2.59	0.334	1
negative regulation of amyloid-beta formation (GO:1902430)	16	1	0.39	+	2.59	0.334	1
positive regulation of inflammasome-mediated signaling pathway (GO:0141087)	16	1	0.39	+	2.59	0.334	1
auditory receptor cell stereocilium organization (GO:0060088)	16	1	0.39	+	2.59	0.334	1
cell fate specification (GO:0001708)	64	4	1.55	+	2.59	0.0766	1
pericardium development (GO:0060039)	16	1	0.39	+	2.59	0.334	1
catecholamine metabolic process (GO:0006584)	32	2	0.77	+	2.59	0.191	1
positive regulation of natural killer cell activation (GO:0032816)	16	1	0.39	+	2.59	0.334	1
tumor necrosis factor-mediated signaling pathway (GO:0033209)	48	3	1.16	+	2.59	0.119	1
Fc-gamma receptor signaling pathway involved in phagocytosis (GO:0038096)	16	1	0.39	+	2.59	0.334	1
positive regulation of interleukin-4 production (GO:0032753)	16	1	0.39	+	2.59	0.334	1
protein O-linked glycosylation (GO:0006493)	80	5	1.93	+	2.59	0.0505	1
cellular response to pH (GO:0071467)	16	1	0.39	+	2.59	0.334	1
cellular response to hexose stimulus (GO:0071331)	64	4	1.55	+	2.59	0.0766	1
organic hydroxy compound catabolic process (GO:1901616)	32	2	0.77	+	2.59	0.191	1
regulation of cell proliferation involved in heart morphogenesis (GO:2000136)	16	1	0.39	+	2.59	0.334	1
positive regulation of triglyceride metabolic process (GO:0090208)	16	1	0.39	+	2.59	0.334	1
N-acetylglucosamine metabolic process (GO:0006044)	16	1	0.39	+	2.59	0.334	1
cochlea morphogenesis (GO:0090103)	16	1	0.39	+	2.59	0.334	1
neurotransmitter receptor transport to plasma membrane (GO:0098877)	16	1	0.39	+	2.59	0.334	1
endocrine process (GO:0050886)	32	2	0.77	+	2.59	0.191	1
positive regulation of calcium-mediated signaling (GO:0050850)	32	2	0.77	+	2.59	0.191	1
linoleic acid metabolic process (GO:0043651)	16	1	0.39	+	2.59	0.334	1
positive regulation of macrophage migration (GO:1905523)	16	1	0.39	+	2.59	0.334	1
catechol-containing compound metabolic process (GO:0009712)	32	2	0.77	+	2.59	0.191	1
autonomic nervous system development (GO:0048483)	32	2	0.77	+	2.59	0.191	1
negative regulation of phagocytosis (GO:0050765)	16	1	0.39	+	2.59	0.334	1
positive regulation of neuron apoptotic process (GO:0043525)	48	3	1.16	+	2.59	0.119	1
positive regulation of DNA damage response, signal transduction by p53 class mediator (GO:0043517)	16	1	0.39	+	2.59	0.334	1
negative regulation of calcium ion transmembrane transporter activity (GO:1901020)	16	1	0.39	+	2.59	0.334	1
CD4-positive or CD8-positive, alpha-beta T cell lineage commitment (GO:0043369)	16	1	0.39	+	2.59	0.334	1
positive regulation of leukocyte degranulation (GO:0043302)	16	1	0.39	+	2.59	0.334	1
proton-transporting two-sector ATPase complex assembly (GO:0070071)	16	1	0.39	+	2.59	0.334	1
regulation of catecholamine secretion (GO:0050433)	32	2	0.77	+	2.59	0.191	1
amine catabolic process (GO:0009310)	16	1	0.39	+	2.59	0.334	1
positive regulation of NLRP3 inflammasome complex assembly (GO:1900227)	16	1	0.39	+	2.59	0.334	1
ovulation cycle (GO:0042698)	48	3	1.16	+	2.59	0.119	1
blood vessel diameter maintenance (GO:0097746)	96	6	2.32	+	2.59	0.0337	1
striated muscle cell development (GO:0055002)	48	3	1.16	+	2.59	0.119	1
membrane repolarization (GO:0086009)	16	1	0.39	+	2.59	0.334	1
cellular biogenic amine catabolic process (GO:0042402)	16	1	0.39	+	2.59	0.334	1
regulation of tube diameter (GO:0035296)	96	6	2.32	+	2.59	0.0337	1
endocrine system development (GO:0035270)	96	6	2.32	+	2.59	0.0337	1
neuroinflammatory response (GO:0150076)	32	2	0.77	+	2.59	0.191	1
keratan sulfate metabolic process (GO:0042339)	16	1	0.39	+	2.59	0.334	1
protein maturation by iron-sulfur cluster transfer (GO:0097428)	16	1	0.39	+	2.59	0.334	1
regulation of tube size (GO:0035150)	96	6	2.32	+	2.59	0.0337	1
response to cocaine (GO:0042220)	32	2	0.77	+	2.59	0.191	1
growth plate cartilage development (GO:0003417)	16	1	0.39	+	2.59	0.334	1
collagen fibril organization (GO:0030199)	48	3	1.16	+	2.59	0.119	1
positive regulation of activated T cell proliferation (GO:0042104)	16	1	0.39	+	2.59	0.334	1
metanephros morphogenesis (GO:0003338)	16	1	0.39	+	2.59	0.334	1
cell differentiation involved in embryonic placenta development (GO:0060706)	16	1	0.39	+	2.59	0.334	1
positive regulation of steroid metabolic process (GO:0045940)	16	1	0.39	+	2.59	0.334	1
central nervous system neuron axonogenesis (GO:0021955)	32	2	0.77	+	2.59	0.191	1
endocardial cushion morphogenesis (GO:0003203)	32	2	0.77	+	2.59	0.191	1
positive regulation of T cell cytokine production (GO:0002726)	16	1	0.39	+	2.59	0.334	1
cardiac conduction system development (GO:0003161)	32	2	0.77	+	2.59	0.191	1
cardiac septum development (GO:0003279)	97	6	2.34	+	2.56	0.0351	1
regulation of miRNA metabolic process (GO:2000628)	81	5	1.96	+	2.55	0.0526	1
regulation of systemic arterial blood pressure (GO:0003073)	65	4	1.57	+	2.55	0.0799	1
cellular response to monosaccharide stimulus (GO:0071326)	65	4	1.57	+	2.55	0.0799	1
hormone transport (GO:0009914)	65	4	1.57	+	2.55	0.0799	1
[truncated: 12,482 more rows]

## Sheet: DEGs-DKO
Analysis Type:	PANTHER Overrepresentation Test (Released 20231017)
Annotation Version and Release Date:	GO Ontology database DOI: 10.5281/zenodo.8436609 Released 2023-10-09
Analyzed List:	Client Text Box Input (Homo sapiens)
Reference List:	rna_background.txt (Homo sapiens)	There are duplicate IDs in the file. The unique set of IDs will be used.
Test Type:	FISHER
Correction:	FDR
GO biological process complete	rna_background.txt - REFLIST (14236)	Client Text Box Input (323)	Client Text Box Input (expected)	Client Text Box Input (over/under)	Client Text Box Input (fold Enrichment)	Client Text Box Input (raw P-value)	Client Text Box Input (FDR)
nitrogen compound metabolic process (GO:0006807)	5431	79	123.22	-	0.64	2.82e-07	0.00102
primary metabolic process (GO:0044238)	5836	87	132.41	-	0.66	2.17e-07	0.00105
nucleobase-containing compound metabolic process (GO:0006139)	2406	22	54.59	-	0.4	1.47e-07	0.00106
response to bacterium (GO:0009617)	364	26	8.26	+	3.15	6.16e-07	0.00178
cellular metabolic process (GO:0044237)	5333	76	121	-	0.63	1.37e-07	0.00198
macromolecule metabolic process (GO:0043170)	4775	68	108.34	-	0.63	1.17e-06	0.00242
cellular nitrogen compound metabolic process (GO:0034641)	2876	32	65.25	-	0.49	1.01e-06	0.00245
heterocycle metabolic process (GO:0046483)	2540	27	57.63	-	0.47	1.97e-06	0.00318
metabolic process (GO:0008152)	6567	106	149	-	0.71	1.86e-06	0.00337
negative regulation of signal transduction (GO:0009968)	1059	49	24.03	+	2.04	3.34e-06	0.00483
organic substance metabolic process (GO:0071704)	6149	99	139.51	-	0.71	5.03e-06	0.0052
negative regulation of response to stimulus (GO:0048585)	1321	57	29.97	+	1.9	4.51e-06	0.00544
organic substance biosynthetic process (GO:1901576)	3320	42	75.33	-	0.56	4.97e-06	0.00553
cellular aromatic compound metabolic process (GO:0006725)	2562	28	58.13	-	0.48	4.23e-06	0.00557
sensory system development (GO:0048880)	289	21	6.56	+	3.2	5.96e-06	0.00575
biosynthetic process (GO:0009058)	3355	43	76.12	-	0.56	7.27e-06	0.00619
negative regulation of cell communication (GO:0010648)	1126	50	25.55	+	1.96	6.97e-06	0.0063
nucleic acid metabolic process (GO:0090304)	1967	19	44.63	-	0.43	8.22e-06	0.00661
negative regulation of signaling (GO:0023057)	1129	50	25.62	+	1.95	1.07e-05	0.00776
cell communication (GO:0007154)	3449	114	78.25	+	1.46	1.05e-05	0.00802
macromolecule biosynthetic process (GO:0009059)	2479	28	56.25	-	0.5	1.33e-05	0.00918
cellular biosynthetic process (GO:0044249)	3243	42	73.58	-	0.57	1.47e-05	0.00967
multicellular organismal process (GO:0032501)	4482	139	101.69	+	1.37	1.65e-05	0.00996
visual system development (GO:0150063)	285	20	6.47	+	3.09	1.6e-05	0.0101
muscle tissue development (GO:0060537)	264	19	5.99	+	3.17	1.88e-05	0.0109
organic cyclic compound metabolic process (GO:1901360)	2731	33	61.96	-	0.53	2.03e-05	0.0113
response to stimulus (GO:0050896)	5423	160	123.04	+	1.3	3.76e-05	0.0195
sensory organ development (GO:0007423)	436	25	9.89	+	2.53	3.69e-05	0.0198
signal transduction (GO:0007165)	3113	103	70.63	+	1.46	4.27e-05	0.0213
regulation of multicellular organismal process (GO:0051239)	2178	78	49.42	+	1.58	4.62e-05	0.0223
eye development (GO:0001654)	284	19	6.44	+	2.95	4.81e-05	0.0225
response to biotic stimulus (GO:0009607)	864	39	19.6	+	1.99	5.89e-05	0.0258
gene expression (GO:0010467)	2092	23	47.47	-	0.48	5.73e-05	0.0259
negative regulation of fibroblast growth factor receptor signaling pathway (GO:0040037)	15	5	0.34	+	14.69	6.14e-05	0.0261
RNA processing (GO:0006396)	821	4	18.63	-	0.21	7.7e-05	0.0318
signaling (GO:0023052)	3330	107	75.55	+	1.42	8.65e-05	0.0348
regulation of fibroblast growth factor receptor signaling pathway (GO:0040036)	28	6	0.64	+	9.44	9.06e-05	0.0354
negative regulation of multicellular organismal process (GO:0051241)	787	36	17.86	+	2.02	0.000119	0.0432
response to external biotic stimulus (GO:0043207)	830	37	18.83	+	1.96	0.000119	0.0441
response to other organism (GO:0051707)	829	37	18.81	+	1.97	0.000117	0.0445
negative regulation of cardiocyte differentiation (GO:1905208)	9	4	0.2	+	19.59	0.000145	0.0512
negative regulation of response to cytokine stimulus (GO:0060761)	62	8	1.41	+	5.69	0.000154	0.0517
regulation of MAPK cascade (GO:0043408)	476	25	10.8	+	2.31	0.00015	0.0518
defense response to Gram-positive bacterium (GO:0050830)	47	7	1.07	+	6.56	0.000179	0.059
defense response to bacterium (GO:0042742)	122	11	2.77	+	3.97	0.000184	0.0591
regulation of cardiocyte differentiation (GO:1905207)	20	5	0.45	+	11.02	0.000192	0.0605
regulation of MAP kinase activity (GO:0043405)	104	10	2.36	+	4.24	0.000223	0.0685
response to external stimulus (GO:0009605)	1495	56	33.92	+	1.65	0.000236	0.0712
ncRNA metabolic process (GO:0034660)	506	1	11.48	-	0.09	0.000289	0.0853
kidney epithelium development (GO:0072073)	111	10	2.52	+	3.97	0.000361	0.105
cellular developmental process (GO:0048869)	2668	87	60.53	+	1.44	0.000405	0.107
negative regulation of MAP kinase activity (GO:0043407)	38	6	0.86	+	6.96	0.000395	0.108
regulation of response to cytokine stimulus (GO:0060759)	134	11	3.04	+	3.62	0.00039	0.108
cell differentiation (GO:0030154)	2666	87	60.49	+	1.44	0.000403	0.108
positive regulation of multicellular organismal process (GO:0051240)	1203	47	27.29	+	1.72	0.000382	0.109
regulation of cellular response to growth factor stimulus (GO:0090287)	260	16	5.9	+	2.71	0.000456	0.118
animal organ development (GO:0048513)	2126	72	48.24	+	1.49	0.000512	0.13
cellular response to stimulus (GO:0051716)	4442	131	100.78	+	1.3	0.000528	0.132
cardiocyte differentiation (GO:0035051)	96	9	2.18	+	4.13	0.000541	0.133
negative regulation of cytokine-mediated signaling pathway (GO:0001960)	58	7	1.32	+	5.32	0.000573	0.138
regulation of multicellular organismal development (GO:2000026)	1065	42	24.16	+	1.74	0.000605	0.144
epithelium development (GO:0060429)	810	34	18.38	+	1.85	0.000679	0.158
extracellular structure organization (GO:0043062)	194	13	4.4	+	2.95	0.000736	0.159
cell adhesion (GO:0007155)	650	29	14.75	+	1.97	0.000715	0.159
regulation of canonical Wnt signaling pathway (GO:0060828)	220	14	4.99	+	2.8	0.000752	0.16
RNA metabolic process (GO:0016070)	1367	14	31.02	-	0.45	0.00071	0.16
external encapsulating structure organization (GO:0045229)	194	13	4.4	+	2.95	0.000736	0.161
cell surface receptor signaling pathway (GO:0007166)	1430	52	32.45	+	1.6	0.000767	0.161
extracellular matrix organization (GO:0030198)	193	13	4.38	+	2.97	0.000704	0.162
camera-type eye development (GO:0043010)	248	15	5.63	+	2.67	0.000806	0.162
immune system process (GO:0002376)	1275	48	28.93	+	1.66	0.000785	0.162
cell killing (GO:0001906)	62	7	1.41	+	4.98	0.000823	0.163
kidney development (GO:0001822)	248	15	5.63	+	2.67	0.000806	0.164
regulation of cytokine-mediated signaling pathway (GO:0001959)	125	10	2.84	+	3.53	0.000856	0.165
biological process involved in interspecies interaction between organisms (GO:0044419)	982	39	22.28	+	1.75	0.000847	0.166
response to oxygen-containing compound (GO:1901700)	1224	46	27.77	+	1.66	0.000911	0.171
regulation of signal transduction (GO:0009966)	2392	78	54.27	+	1.44	0.000921	0.171
renal system development (GO:0072001)	252	15	5.72	+	2.62	0.000939	0.172
tissue development (GO:0009888)	1298	48	29.45	+	1.63	0.000901	0.172
cell development (GO:0048468)	1692	59	38.39	+	1.54	0.000954	0.173
system process (GO:0003008)	1097	42	24.89	+	1.69	0.00106	0.19
regulation of hair follicle maturation (GO:0048819)	7	3	0.16	+	18.89	0.00116	0.199
nephron development (GO:0072006)	108	9	2.45	+	3.67	0.00118	0.199
striated muscle tissue development (GO:0014706)	155	11	3.52	+	3.13	0.0012	0.2
regulation of protein serine/threonine kinase activity (GO:0071900)	231	14	5.24	+	2.67	0.00117	0.2
mRNA processing (GO:0006397)	425	1	9.64	-	0.1	0.00123	0.2
innate immune response in mucosa (GO:0002227)	7	3	0.16	+	18.89	0.00116	0.202
humoral immune response (GO:0006959)	87	8	1.97	+	4.05	0.00123	0.202
negative regulation of cardiac muscle cell differentiation (GO:2000726)	7	3	0.16	+	18.89	0.00116	0.204
regulation of response to stimulus (GO:0048583)	3051	94	69.22	+	1.36	0.00129	0.207
epithelial cell differentiation (GO:0030855)	423	21	9.6	+	2.19	0.00141	0.224
organonitrogen compound metabolic process (GO:1901564)	3891	63	88.28	-	0.71	0.00152	0.237
protein metabolic process (GO:0019538)	3051	46	69.22	-	0.66	0.00151	0.237
regulation of complement activation (GO:0030449)	8	3	0.18	+	16.53	0.00156	0.241
regulation of nervous system development (GO:0051960)	380	19	8.62	+	2.2	0.00163	0.248
animal organ morphogenesis (GO:0009887)	756	31	17.15	+	1.81	0.00173	0.262
calcium ion import across plasma membrane (GO:0098703)	20	4	0.45	+	8.81	0.00178	0.263
regulation of superoxide metabolic process (GO:0090322)	20	4	0.45	+	8.81	0.00178	0.265
regulation of G protein-coupled receptor signaling pathway (GO:0008277)	93	8	2.11	+	3.79	0.00182	0.266
regulation of transmembrane receptor protein serine/threonine kinase signaling pathway (GO:0090092)	217	13	4.92	+	2.64	0.00192	0.277
nerve development (GO:0021675)	73	7	1.66	+	4.23	0.00197	0.282
mucosal immune response (GO:0002385)	9	3	0.2	+	14.69	0.00205	0.285
regulation of signaling (GO:0023051)	2697	84	61.19	+	1.37	0.00203	0.286
antibacterial humoral response (GO:0019731)	21	4	0.48	+	8.4	0.00208	0.287
regulation of cell communication (GO:0010646)	2696	84	61.17	+	1.37	0.00203	0.287
epidermis development (GO:0008544)	194	12	4.4	+	2.73	0.0022	0.301
negative regulation of developmental process (GO:0051093)	693	29	15.72	+	1.84	0.00251	0.339
organ or tissue specific immune response (GO:0002251)	10	3	0.23	+	13.22	0.00262	0.352
positive regulation of phospholipid catabolic process (GO:0060697)	2	2	0.05	+	44.07	0.00286	0.354
defense response (GO:0006952)	836	33	18.97	+	1.74	0.00268	0.356
9-cis-retinoic acid biosynthetic process (GO:0042904)	2	2	0.05	+	44.07	0.00286	0.357
9-cis-retinoic acid metabolic process (GO:0042905)	2	2	0.05	+	44.07	0.00286	0.36
negative regulation of protein serine/threonine kinase activity (GO:0071901)	79	7	1.79	+	3.91	0.00298	0.362
immune response (GO:0006955)	779	31	17.67	+	1.75	0.00295	0.362
negative regulation of hair follicle maturation (GO:0048817)	2	2	0.05	+	44.07	0.00286	0.363
ncRNA processing (GO:0034470)	401	1	9.1	-	0.11	0.00276	0.363
negative regulation of cytokine production (GO:0001818)	200	12	4.54	+	2.64	0.00279	0.364
regulation of complement activation, lectin pathway (GO:0001868)	2	2	0.05	+	44.07	0.00286	0.366
regulation of cytokine production (GO:0001817)	542	24	12.3	+	1.95	0.00305	0.367
negative regulation of complement activation, lectin pathway (GO:0001869)	2	2	0.05	+	44.07	0.00286	0.369
isoprenoid biosynthetic process (GO:0008299)	24	4	0.54	+	7.35	0.0032	0.37
response to endogenous stimulus (GO:0009719)	1092	40	24.78	+	1.61	0.00311	0.372
regulation of cell differentiation (GO:0045595)	1189	43	26.98	+	1.59	0.00314	0.372
pharyngeal system development (GO:0060037)	24	4	0.54	+	7.35	0.0032	0.373
cardiac muscle tissue development (GO:0048738)	151	10	3.43	+	2.92	0.00319	0.375
terpenoid biosynthetic process (GO:0016114)	11	3	0.25	+	12.02	0.00328	0.377
system development (GO:0048731)	2739	84	62.15	+	1.35	0.00343	0.378
skeletal muscle tissue development (GO:0007519)	104	8	2.36	+	3.39	0.00347	0.381
process utilizing autophagic mechanism (GO:0061919)	287	0	6.51	-	< 0.01	0.00342	0.381
anatomical structure formation involved in morphogenesis (GO:0048646)	745	30	16.9	+	1.77	0.00351	0.382
negative regulation of cellular response to growth factor stimulus (GO:0090288)	81	7	1.84	+	3.81	0.00339	0.383
autophagy (GO:0006914)	287	0	6.51	-	< 0.01	0.00342	0.384
heart morphogenesis (GO:0003007)	205	12	4.65	+	2.58	0.00338	0.385
basement membrane organization (GO:0071711)	25	4	0.57	+	7.05	0.00364	0.388
columnar/cuboidal epithelial cell differentiation (GO:0002065)	82	7	1.86	+	3.76	0.00361	0.39
cranial nerve morphogenesis (GO:0021602)	25	4	0.57	+	7.05	0.00364	0.391
negative regulation of cell differentiation (GO:0045596)	501	22	11.37	+	1.94	0.00373	0.391
positive regulation of type II interferon production (GO:0032729)	42	5	0.95	+	5.25	0.00373	0.394
regulation of cell adhesion (GO:0030155)	563	24	12.77	+	1.88	0.0038	0.395
response to organonitrogen compound (GO:0010243)	760	30	17.24	+	1.74	0.00394	0.407
regulation of Wnt signaling pathway (GO:0030111)	284	15	6.44	+	2.33	0.00398	0.409
relaxation of cardiac muscle (GO:0055119)	12	3	0.27	+	11.02	0.00404	0.412
negative regulation of immune effector process (GO:0002698)	63	6	1.43	+	4.2	0.00422	0.427
positive regulation of gene expression (GO:0010628)	869	33	19.72	+	1.67	0.00472	0.443
central nervous system segmentation (GO:0035283)	3	2	0.07	+	29.38	0.00469	0.444
protein localization to CENP-A containing chromatin (GO:0061644)	3	2	0.07	+	29.38	0.00469	0.447
ameloblast differentiation (GO:0036305)	3	2	0.07	+	29.38	0.00469	0.45
negative regulation of innate immune response (GO:0045824)	64	6	1.45	+	4.13	0.00453	0.45
positive regulation of cytokine production (GO:0001819)	326	16	7.4	+	2.16	0.00457	0.45
negative regulation of MAPK cascade (GO:0043409)	134	9	3.04	+	2.96	0.00463	0.452
mesenchyme migration (GO:0090131)	3	2	0.07	+	29.38	0.00469	0.453
response to vitamin (GO:0033273)	64	6	1.45	+	4.13	0.00453	0.453
regulation of hair follicle development (GO:0051797)	13	3	0.29	+	10.17	0.00489	0.454
cell-cell signaling (GO:0007267)	733	29	16.63	+	1.74	0.00493	0.454
response to abiotic stimulus (GO:0009628)	862	33	19.56	+	1.69	0.00451	0.454
mesenchyme morphogenesis (GO:0072132)	45	5	1.02	+	4.9	0.00488	0.455
regulation of timing of catagen (GO:0051794)	3	2	0.07	+	29.38	0.00469	0.456
regulation of fatty acid metabolic process (GO:0019217)	67	6	1.52	+	3.95	0.00557	0.466
developmental process (GO:0032502)	4239	120	96.18	+	1.25	0.0056	0.466
skeletal muscle organ development (GO:0060538)	113	8	2.56	+	3.12	0.00554	0.467
anatomical structure development (GO:0048856)	3868	111	87.76	+	1.26	0.00537	0.468
response to lipid (GO:0033993)	610	25	13.84	+	1.81	0.00535	0.469
cellular response to endogenous stimulus (GO:0071495)	906	34	20.56	+	1.65	0.00554	0.469
response to nitrogen compound (GO:1901698)	808	31	18.33	+	1.69	0.00513	0.47
intracellular transport (GO:0046907)	1277	15	28.97	-	0.52	0.00532	0.47
negative regulation of striated muscle cell differentiation (GO:0051154)	28	4	0.64	+	6.3	0.00524	0.471
antimicrobial humoral response (GO:0019730)	46	5	1.04	+	4.79	0.00531	0.472
skin development (GO:0043588)	164	10	3.72	+	2.69	0.00551	0.472
RNA splicing (GO:0008380)	360	1	8.17	-	0.12	0.00554	0.472
circulatory system development (GO:0072359)	742	29	16.84	+	1.72	0.0053	0.473
proximal/distal pattern formation (GO:0009954)	28	4	0.64	+	6.3	0.00524	0.474
antimicrobial humoral immune response mediated by antimicrobial peptide (GO:0061844)	29	4	0.66	+	6.08	0.00586	0.474
response to ketone (GO:1901654)	165	10	3.74	+	2.67	0.00573	0.474
regulation of protein kinase activity (GO:0045859)	393	18	8.92	+	2.02	0.00576	0.474
myeloid dendritic cell activation (GO:0001773)	14	3	0.32	+	9.44	0.00584	0.475
muscle system process (GO:0003012)	191	11	4.33	+	2.54	0.00551	0.475
cellular response to organonitrogen compound (GO:0071417)	439	20	9.96	+	2.01	0.00521	0.475
cell activation (GO:0001775)	487	21	11.05	+	1.9	0.0055	0.477
regulation of cardiac muscle cell differentiation (GO:2000725)	14	3	0.32	+	9.44	0.00584	0.478
mRNA metabolic process (GO:0016071)	581	4	13.18	-	0.3	0.00595	0.479
anatomical structure morphogenesis (GO:0009653)	1745	57	39.59	+	1.44	0.00602	0.481
negative regulation of canonical Wnt signaling pathway (GO:0090090)	115	8	2.61	+	3.07	0.00611	0.486
glandular epithelial cell differentiation (GO:0002067)	48	5	1.09	+	4.59	0.00626	0.492
multicellular organism development (GO:0007275)	3072	91	69.7	+	1.31	0.00621	0.492
cell-cell adhesion (GO:0098609)	362	17	8.21	+	2.07	0.00661	0.517
negative regulation of hair follicle development (GO:0051799)	4	2	0.09	+	22.04	0.00694	0.518
clustering of voltage-gated sodium channels (GO:0045162)	4	2	0.09	+	22.04	0.00694	0.52
eye morphogenesis (GO:0048592)	118	8	2.68	+	2.99	0.00704	0.52
mitochondrion organization (GO:0007005)	433	2	9.82	-	0.2	0.00708	0.52
leukocyte cell-cell adhesion (GO:0007159)	31	4	0.7	+	5.69	0.00724	0.521
regulation of cell population proliferation (GO:0042127)	1690	55	38.34	+	1.43	0.00702	0.521
RNA splicing, via transesterification reactions with bulged adenosine as nucleophile (GO:0000377)	241	0	5.47	-	< 0.01	0.00716	0.521
morphogenesis of an epithelial fold (GO:0060571)	15	3	0.34	+	8.81	0.00689	0.522
extraocular skeletal muscle development (GO:0002074)	4	2	0.09	+	22.04	0.00694	0.523
RNA splicing, via transesterification reactions (GO:0000375)	245	0	5.56	-	< 0.01	0.00723	0.523
negative regulation of muscle cell differentiation (GO:0051148)	49	5	1.11	+	4.5	0.00678	0.524
defense response to other organism (GO:0098542)	584	24	13.25	+	1.81	0.00674	0.524
mRNA splicing, via spliceosome (GO:0000398)	241	0	5.47	-	< 0.01	0.00716	0.524
anatomical structure arrangement (GO:0048532)	15	3	0.34	+	8.81	0.00689	0.525
negative regulation of anoikis (GO:2000811)	15	3	0.34	+	8.81	0.00689	0.528
negative regulation of Wnt signaling pathway (GO:0030178)	143	9	3.24	+	2.77	0.00685	0.528
embryonic organ development (GO:0048568)	370	17	8.39	+	2.03	0.00744	0.533
ureteric bud development (GO:0001657)	72	6	1.63	+	3.67	0.00767	0.547
calcium ion transmembrane transport (GO:0070588)	146	9	3.31	+	2.72	0.00775	0.547
organophosphate biosynthetic process (GO:0090407)	495	3	11.23	-	0.27	0.00775	0.55
nervous system process (GO:0050877)	666	26	15.11	+	1.72	0.00788	0.551
negative regulation of biological process (GO:0048519)	4166	117	94.52	+	1.24	0.00785	0.552
regulation of plasma membrane organization (GO:1903729)	16	3	0.36	+	8.26	0.00805	0.553
mesonephric epithelium development (GO:0072163)	73	6	1.66	+	3.62	0.00815	0.554
retinoic acid metabolic process (GO:0042573)	16	3	0.36	+	8.26	0.00805	0.555
autonomic nervous system development (GO:0048483)	32	4	0.73	+	5.51	0.00801	0.557
mesonephric tubule development (GO:0072164)	73	6	1.66	+	3.62	0.00815	0.557
response to tumor cell (GO:0002347)	16	3	0.36	+	8.26	0.00805	0.558
negative regulation of cellular process (GO:0048523)	3932	111	89.21	+	1.24	0.00832	0.562
response to nutrient (GO:0007584)	122	8	2.77	+	2.89	0.00844	0.568
calcium ion transport (GO:0006816)	176	10	3.99	+	2.5	0.00867	0.581
negative regulation of complement activation (GO:0045916)	5	2	0.11	+	17.63	0.00957	0.602
membrane to membrane docking (GO:0022614)	5	2	0.11	+	17.63	0.00957	0.605
negative regulation of G protein-coupled receptor signaling pathway (GO:0045744)	34	4	0.77	+	5.19	0.00969	0.605
response to organic cyclic compound (GO:0014070)	639	25	14.5	+	1.72	0.00969	0.607
glial cell-derived neurotrophic factor receptor signaling pathway (GO:0035860)	5	2	0.11	+	17.63	0.00957	0.608
positive regulation of cell population proliferation (GO:0008284)	946	34	21.46	+	1.58	0.00935	0.609
positive regulation of cellular biosynthetic process (GO:0031328)	2126	66	48.24	+	1.37	0.00918	0.609
NLRP3 inflammasome complex assembly (GO:0044546)	5	2	0.11	+	17.63	0.00957	0.61
regulation of humoral immune response (GO:0002920)	17	3	0.39	+	7.78	0.00932	0.611
mesonephros development (GO:0001823)	75	6	1.7	+	3.53	0.00917	0.612
ERBB2-EGFR signaling pathway (GO:0038134)	5	2	0.11	+	17.63	0.00957	0.613
relaxation of muscle (GO:0090075)	17	3	0.39	+	7.78	0.00932	0.613
glomerular mesangial cell differentiation (GO:0072008)	5	2	0.11	+	17.63	0.00957	0.616
positive regulation of lipid catabolic process (GO:0050996)	17	3	0.39	+	7.78	0.00932	0.616
regulation of kinase activity (GO:0043549)	445	19	10.1	+	1.88	0.00957	0.618
positive regulation of biosynthetic process (GO:0009891)	2142	66	48.6	+	1.36	0.00953	0.619
cell morphogenesis (GO:0000902)	576	23	13.07	+	1.76	0.0101	0.626
nervous system development (GO:0007399)	1752	56	39.75	+	1.41	0.0102	0.629
regulation of transforming growth factor beta production (GO:0071634)	35	4	0.79	+	5.04	0.0106	0.646
sensory organ morphogenesis (GO:0090596)	210	11	4.76	+	2.31	0.0105	0.647
retinal ganglion cell axon guidance (GO:0031290)	18	3	0.41	+	7.35	0.0107	0.648
transmission of nerve impulse (GO:0019226)	35	4	0.79	+	5.04	0.0106	0.648
response to organic substance (GO:0010033)	1913	60	43.4	+	1.38	0.0106	0.648
regulation of cellular ketone metabolic process (GO:0010565)	102	7	2.31	+	3.02	0.0108	0.649
regulation of stress-activated MAPK cascade (GO:0032872)	155	9	3.52	+	2.56	0.011	0.661
cellular response to nitrogen compound (GO:1901699)	471	20	10.69	+	1.87	0.0113	0.67
regulation of cardiac muscle contraction (GO:0055117)	56	5	1.27	+	3.94	0.0112	0.673
response to salt (GO:1902074)	266	13	6.04	+	2.15	0.0114	0.677
defense response to Gram-negative bacterium (GO:0050829)	36	4	0.82	+	4.9	0.0116	0.685
response to peptide (GO:1901652)	359	16	8.15	+	1.96	0.0117	0.687
epidermal cell differentiation (GO:0009913)	104	7	2.36	+	2.97	0.0118	0.689
cell chemotaxis (GO:0060326)	104	7	2.36	+	2.97	0.0118	0.692
positive regulation of bone mineralization (GO:0030501)	37	4	0.84	+	4.76	0.0126	0.695
regulation of phospholipid catabolic process (GO:0060696)	6	2	0.14	+	14.69	0.0126	0.698
negative regulation of Notch signaling pathway (GO:0045746)	37	4	0.84	+	4.76	0.0126	0.698
regulation of stress-activated protein kinase signaling cascade (GO:0070302)	159	9	3.61	+	2.49	0.0127	0.698
negative regulation of humoral immune response (GO:0002921)	6	2	0.14	+	14.69	0.0126	0.7
appendage morphogenesis (GO:0035107)	132	8	2.99	+	2.67	0.0129	0.7
lymphocyte mediated immunity (GO:0002449)	106	7	2.41	+	2.91	0.0129	0.701
limb morphogenesis (GO:0035108)	132	8	2.99	+	2.67	0.0129	0.702
immune effector process (GO:0002252)	231	12	5.24	+	2.29	0.0123	0.702
regulation of protein kinase C activity (GO:1900019)	6	2	0.14	+	14.69	0.0126	0.703
stem cell division (GO:0017145)	19	3	0.43	+	6.96	0.0122	0.703
macromolecule catabolic process (GO:0009057)	863	9	19.58	-	0.46	0.0121	0.703
positive regulation of MAPK cascade (GO:0043410)	319	15	7.24	+	2.07	0.0123	0.704
positive regulation of protein kinase C activity (GO:1900020)	6	2	0.14	+	14.69	0.0126	0.706
negative regulation of myoblast differentiation (GO:0045662)	19	3	0.43	+	6.96	0.0122	0.706
epithelial tube morphogenesis (GO:0060562)	270	13	6.13	+	2.12	0.0124	0.706
retinoic acid biosynthetic process (GO:0002138)	6	2	0.14	+	14.69	0.0126	0.708
mesangial cell differentiation (GO:0072007)	6	2	0.14	+	14.69	0.0126	0.711
G protein-coupled glutamate receptor signaling pathway (GO:0007216)	6	2	0.14	+	14.69	0.0126	0.714
regulation of anoikis (GO:2000209)	20	3	0.45	+	6.61	0.0138	0.734
response to chemical (GO:0042221)	2439	73	55.34	+	1.32	0.0137	0.736
organelle organization (GO:0006996)	2656	43	60.26	-	0.71	0.0137	0.736
cardiac epithelial to mesenchymal transition (GO:0060317)	20	3	0.45	+	6.61	0.0138	0.737
terpenoid metabolic process (GO:0006721)	59	5	1.34	+	3.74	0.0137	0.738
positive regulation of transmembrane receptor protein serine/threonine kinase signaling pathway (GO:0090100)	83	6	1.88	+	3.19	0.0142	0.747
nephron epithelium development (GO:0072009)	83	6	1.88	+	3.19	0.0142	0.75
myeloid leukocyte activation (GO:0002274)	83	6	1.88	+	3.19	0.0142	0.753
protein catabolic process (GO:0030163)	653	6	14.82	-	0.4	0.0144	0.757
negative regulation of cell fate commitment (GO:0010454)	7	2	0.16	+	12.59	0.0159	0.774
diterpenoid biosynthetic process (GO:0016102)	7	2	0.16	+	12.59	0.0159	0.777
positive regulation of biological process (GO:0048518)	4833	131	109.66	+	1.19	0.0149	0.777
regulation of triglyceride catabolic process (GO:0010896)	7	2	0.16	+	12.59	0.0159	0.779
positive regulation of odontogenesis (GO:0042482)	7	2	0.16	+	12.59	0.0159	0.782
pharyngeal arch artery morphogenesis (GO:0061626)	7	2	0.16	+	12.59	0.0159	0.785
action potential propagation (GO:0098870)	7	2	0.16	+	12.59	0.0159	0.787
glomerular mesangium development (GO:0072109)	7	2	0.16	+	12.59	0.0159	0.79
regulation of hair cycle (GO:0042634)	21	3	0.48	+	6.3	0.0155	0.79
cell-cell adhesion via plasma-membrane adhesion molecules (GO:0098742)	164	9	3.72	+	2.42	0.0152	0.79
tube development (GO:0035295)	731	27	16.59	+	1.63	0.0153	0.79
metanephros development (GO:0001656)	61	5	1.38	+	3.61	0.0155	0.791
embryonic appendage morphogenesis (GO:0035113)	110	7	2.5	+	2.8	0.0154	0.792
striated muscle cell differentiation (GO:0051146)	165	9	3.74	+	2.4	0.0157	0.792
phosphorus metabolic process (GO:0006793)	1468	20	33.31	-	0.6	0.0153	0.792
neuronal action potential propagation (GO:0019227)	7	2	0.16	+	12.59	0.0159	0.793
cell cycle (GO:0007049)	1131	14	25.66	-	0.55	0.0157	0.793
facial nerve structural organization (GO:0021612)	7	2	0.16	+	12.59	0.0159	0.795
embryonic limb morphogenesis (GO:0030326)	110	7	2.5	+	2.8	0.0154	0.795
muscle structure development (GO:0061061)	397	17	9.01	+	1.89	0.0158	0.795
tissue morphogenesis (GO:0048729)	455	19	10.32	+	1.84	0.0157	0.795
negative regulation of response to biotic stimulus (GO:0002832)	86	6	1.95	+	3.07	0.0165	0.796
skin epidermis development (GO:0098773)	86	6	1.95	+	3.07	0.0165	0.798
catabolic process (GO:0009056)	1614	23	36.62	-	0.63	0.0159	0.798
positive regulation of macromolecule biosynthetic process (GO:0010557)	2069	63	46.94	+	1.34	0.0166	0.8
regulation of muscle contraction (GO:0006937)	112	7	2.54	+	2.75	0.0168	0.805
organophosphate metabolic process (GO:0019637)	768	8	17.43	-	0.46	0.0168	0.805
leukocyte activation (GO:0045321)	404	17	9.17	+	1.85	0.0171	0.814
molting cycle process (GO:0022404)	63	5	1.43	+	3.5	0.0174	0.823
hair cycle process (GO:0022405)	63	5	1.43	+	3.5	0.0174	0.826
heart development (GO:0007507)	469	19	10.64	+	1.79	0.0175	0.827
regulation of anatomical structure size (GO:0090066)	408	17	9.26	+	1.84	0.018	0.844
regulation of JNK cascade (GO:0046328)	116	7	2.63	+	2.66	0.0198	0.847
pericyte cell differentiation (GO:1904238)	8	2	0.18	+	11.02	0.0196	0.848
regulation of Notch signaling pathway (GO:0008593)	88	6	2	+	3.01	0.0182	0.848
regulation of epithelial cell differentiation (GO:0030856)	116	7	2.63	+	2.66	0.0198	0.849
behavioral response to cocaine (GO:0048148)	8	2	0.18	+	11.02	0.0196	0.851
canonical Wnt signaling pathway (GO:0060070)	88	6	2	+	3.01	0.0182	0.851
regulation of lipase activity (GO:0060191)	43	4	0.98	+	4.1	0.0201	0.852
adaptive immune response based on somatic recombination of immune receptors built from immunoglobulin superfamily domains (GO:0002460)	116	7	2.63	+	2.66	0.0198	0.852
leukocyte aggregation (GO:0070486)	8	2	0.18	+	11.02	0.0196	0.853
regulation of leukocyte mediated cytotoxicity (GO:0001910)	43	4	0.98	+	4.1	0.0201	0.854
mitotic cell cycle (GO:0000278)	566	5	12.84	-	0.39	0.02	0.855
positive regulation of synapse maturation (GO:0090129)	8	2	0.18	+	11.02	0.0196	0.856
negative regulation of sterol transport (GO:0032372)	8	2	0.18	+	11.02	0.0196	0.858
regulation of type II interferon production (GO:0032649)	64	5	1.45	+	3.44	0.0184	0.858
response to molecule of bacterial origin (GO:0002237)	216	11	4.9	+	2.24	0.0185	0.858
regulation of cell-substrate adhesion (GO:0010810)	170	9	3.86	+	2.33	0.0185	0.86
negative regulation of cholesterol transport (GO:0032375)	8	2	0.18	+	11.02	0.0196	0.861
positive regulation of biomineral tissue development (GO:0070169)	42	4	0.95	+	4.2	0.0187	0.861
loop of Henle development (GO:0072070)	8	2	0.18	+	11.02	0.0196	0.864
phosphate-containing compound metabolic process (GO:0006796)	1443	20	32.74	-	0.61	0.0189	0.864
inflammasome-mediated signaling pathway (GO:0141084)	8	2	0.18	+	11.02	0.0196	0.866
neuron differentiation (GO:0030182)	874	31	19.83	+	1.56	0.0189	0.866
B cell proliferation (GO:0042100)	23	3	0.52	+	5.75	0.0193	0.867
organelle localization (GO:0051640)	498	4	11.3	-	0.35	0.0205	0.867
canonical inflammasome complex assembly (GO:0140632)	8	2	0.18	+	11.02	0.0196	0.869
glial cell activation (GO:0061900)	23	3	0.52	+	5.75	0.0193	0.87
regulation of striated muscle contraction (GO:0006942)	66	5	1.5	+	3.34	0.0206	0.87
positive regulation of neuron differentiation (GO:0045666)	65	5	1.47	+	3.39	0.0195	0.871
cell junction organization (GO:0034330)	414	17	9.39	+	1.81	0.0194	0.871
negative regulation of lipase activity (GO:0060192)	8	2	0.18	+	11.02	0.0196	0.872
embryonic digestive tract development (GO:0048566)	23	3	0.52	+	5.75	0.0193	0.872
glomerulus development (GO:0032835)	44	4	1	+	4.01	0.0215	0.872
regeneration (GO:0031099)	118	7	2.68	+	2.61	0.0214	0.872
proteasomal protein catabolic process (GO:0010498)	372	2	8.44	-	0.24	0.0191	0.872
regulation of animal organ formation (GO:0003156)	24	3	0.54	+	5.51	0.0213	0.873
defense response to tumor cell (GO:0002357)	8	2	0.18	+	11.02	0.0196	0.874
negative regulation of protein kinase activity (GO:0006469)	146	8	3.31	+	2.42	0.0216	0.874
cellular response to organic substance (GO:0071310)	1293	42	29.34	+	1.43	0.0191	0.874
epidermis morphogenesis (GO:0048730)	23	3	0.52	+	5.75	0.0193	0.875
atrioventricular valve morphogenesis (GO:0003181)	24	3	0.54	+	5.51	0.0213	0.875
positive regulation of ossification (GO:0045778)	44	4	1	+	4.01	0.0215	0.875
molting cycle (GO:0042303)	67	5	1.52	+	3.29	0.0218	0.875
hair cycle (GO:0042633)	67	5	1.52	+	3.29	0.0218	0.877
liver regeneration (GO:0097421)	24	3	0.54	+	5.51	0.0213	0.878
inflammatory response (GO:0006954)	317	14	7.19	+	1.95	0.0209	0.878
pattern specification process (GO:0007389)	374	16	8.49	+	1.89	0.0209	0.879
hydrogen peroxide metabolic process (GO:0042743)	24	3	0.54	+	5.51	0.0213	0.88
morphogenesis of an epithelium (GO:0002009)	375	16	8.51	+	1.88	0.0211	0.881
regulation of blood circulation (GO:1903522)	174	9	3.95	+	2.28	0.0211	0.882
innervation (GO:0060384)	24	3	0.54	+	5.51	0.0213	0.883
synapse organization (GO:0050808)	263	12	5.97	+	2.01	0.022	0.883
salivary gland morphogenesis (GO:0007435)	24	3	0.54	+	5.51	0.0213	0.885
regulation of developmental process (GO:0050793)	1913	58	43.4	+	1.34	0.0213	0.887
negative regulation of glial cell apoptotic process (GO:0034351)	9	2	0.2	+	9.79	0.0236	0.908
response to glucocorticoid (GO:0051384)	94	6	2.13	+	2.81	0.0238	0.908
response to hormone (GO:0009725)	588	22	13.34	+	1.65	0.0237	0.909
generation of neurons (GO:0048699)	941	32	21.35	+	1.5	0.0238	0.909
positive regulation of phospholipid metabolic process (GO:1903727)	9	2	0.2	+	9.79	0.0236	0.91
outer ear morphogenesis (GO:0042473)	9	2	0.2	+	9.79	0.0236	0.913
isoprenoid metabolic process (GO:0006720)	93	6	2.11	+	2.84	0.0228	0.913
DNA replication (GO:0006260)	196	0	4.45	-	< 0.01	0.0242	0.914
somatic stem cell division (GO:0048103)	9	2	0.2	+	9.79	0.0236	0.915
negative regulation of NF-kappaB transcription factor activity (GO:0032088)	68	5	1.54	+	3.24	0.0229	0.915
regulation of SMAD protein signal transduction (GO:0060390)	45	4	1.02	+	3.92	0.023	0.916
regulation of miRNA transcription (GO:1902893)	69	5	1.57	+	3.19	0.0242	0.916
innate immune response (GO:0045087)	452	18	10.26	+	1.76	0.0241	0.916
tRNA metabolic process (GO:0006399)	197	0	4.47	-	< 0.01	0.0243	0.917
regulation of transforming growth factor beta2 production (GO:0032909)	9	2	0.2	+	9.79	0.0236	0.918
cell proliferation involved in kidney development (GO:0072111)	9	2	0.2	+	9.79	0.0236	0.92
protein localization to membrane raft (GO:1903044)	9	2	0.2	+	9.79	0.0236	0.923
cranial nerve development (GO:0021545)	46	4	1.04	+	3.83	0.0246	0.923
activation of immune response (GO:0002253)	233	11	5.29	+	2.08	0.0245	0.923
organonitrogen compound biosynthetic process (GO:1901566)	1200	16	27.23	-	0.59	0.0247	0.924
facial nerve development (GO:0021561)	9	2	0.2	+	9.79	0.0236	0.925
facial nerve morphogenesis (GO:0021610)	9	2	0.2	+	9.79	0.0236	0.928
atrioventricular valve development (GO:0003171)	25	3	0.57	+	5.29	0.0235	0.928
morphogenesis of embryonic epithelium (GO:0016331)	122	7	2.77	+	2.53	0.0249	0.929
midgut development (GO:0007494)	9	2	0.2	+	9.79	0.0236	0.93
negative regulation of fatty acid metabolic process (GO:0045922)	25	3	0.57	+	5.29	0.0235	0.93
regulation of ruffle assembly (GO:1900027)	25	3	0.57	+	5.29	0.0235	0.933
cellular response to amyloid-beta (GO:1904646)	27	3	0.61	+	4.9	0.0282	0.933
epithelial cell differentiation involved in kidney development (GO:0035850)	27	3	0.61	+	4.9	0.0282	0.935
taxis (GO:0042330)	195	10	4.42	+	2.26	0.026	0.936
killing of cells of another organism (GO:0031640)	27	3	0.61	+	4.9	0.0282	0.937
negative regulation of cell-substrate adhesion (GO:0010812)	47	4	1.07	+	3.75	0.0263	0.938
regulation of tube size (GO:0035150)	96	6	2.18	+	2.75	0.026	0.938
chemotaxis (GO:0006935)	195	10	4.42	+	2.26	0.026	0.938
cellular extravasation (GO:0045123)	27	3	0.61	+	4.9	0.0282	0.939
regulation of tube diameter (GO:0035296)	96	6	2.18	+	2.75	0.026	0.94
positive regulation of lymphocyte migration (GO:2000403)	27	3	0.61	+	4.9	0.0282	0.941
regulation of cell killing (GO:0031341)	47	4	1.07	+	3.75	0.0263	0.941
antigen processing and presentation (GO:0019882)	70	5	1.59	+	3.15	0.0254	0.942
blood vessel diameter maintenance (GO:0097746)	96	6	2.18	+	2.75	0.026	0.943
ubiquitin-dependent protein catabolic process (GO:0006511)	497	4	11.28	-	0.35	0.0286	0.943
disruption of cell in another organism (GO:0141061)	27	3	0.61	+	4.9	0.0282	0.944
inorganic cation import across plasma membrane (GO:0098659)	70	5	1.59	+	3.15	0.0254	0.945
Notch signaling pathway (GO:0007219)	96	6	2.18	+	2.75	0.026	0.945
regulation of glial cell apoptotic process (GO:0034350)	10	2	0.23	+	8.81	0.028	0.946
regulation of T cell mediated cytotoxicity (GO:0001914)	27	3	0.61	+	4.9	0.0282	0.946
regulation of biological process (GO:0050789)	8559	214	194.19	+	1.1	0.0288	0.946
inorganic ion import across plasma membrane (GO:0099587)	70	5	1.59	+	3.15	0.0254	0.947
positive regulation of nervous system development (GO:0051962)	236	11	5.35	+	2.05	0.026	0.947
muscle organ development (GO:0007517)	240	11	5.45	+	2.02	0.0281	0.947
keratinocyte development (GO:0003334)	10	2	0.23	+	8.81	0.028	0.948
positive regulation of SMAD protein signal transduction (GO:0060391)	27	3	0.61	+	4.9	0.0282	0.948
neurogenesis (GO:0022008)	1086	36	24.64	+	1.46	0.026	0.949
detection of bacterium (GO:0016045)	10	2	0.23	+	8.81	0.028	0.95
negative regulation of lipid metabolic process (GO:0045833)	71	5	1.61	+	3.1	0.0268	0.95
epithelial cell proliferation (GO:0050673)	123	7	2.79	+	2.51	0.0259	0.95
tube morphogenesis (GO:0035239)	553	21	12.55	+	1.67	0.0282	0.95
cellular response to chemical stimulus (GO:0070887)	1738	53	39.43	+	1.34	0.0259	0.95
T cell mediated immunity (GO:0002456)	26	3	0.59	+	5.09	0.0258	0.951
negative regulation of macrophage cytokine production (GO:0010936)	10	2	0.23	+	8.81	0.028	0.952
cardiac muscle cell differentiation (GO:0055007)	71	5	1.61	+	3.1	0.0268	0.952
salivary gland development (GO:0007431)	26	3	0.59	+	5.09	0.0258	0.953
negative regulation of kinase activity (GO:0033673)	155	8	3.52	+	2.27	0.0291	0.954
mesenchyme development (GO:0060485)	198	10	4.49	+	2.23	0.027	0.954
negative regulation of intracellular signal transduction (GO:1902532)	462	18	10.48	+	1.72	0.0267	0.954
detection of other organism (GO:0098543)	10	2	0.23	+	8.81	0.028	0.955
amine metabolic process (GO:0009308)	73	5	1.66	+	3.02	0.0295	0.956
regulation of response to reactive oxygen species (GO:1901031)	10	2	0.23	+	8.81	0.028	0.957
response to hypoxia (GO:0001666)	242	11	5.49	+	2	0.0292	0.957
signal release from synapse (GO:0099643)	73	5	1.66	+	3.02	0.0295	0.958
cellular response to caffeine (GO:0071313)	10	2	0.23	+	8.81	0.028	0.959
positive regulation of epithelial cell differentiation (GO:0030858)	49	4	1.11	+	3.6	0.0297	0.959
fat cell differentiation (GO:0045444)	99	6	2.25	+	2.67	0.0294	0.959
positive regulation of protein kinase activity (GO:0045860)	205	10	4.65	+	2.15	0.0297	0.959
neurotransmitter secretion (GO:0007269)	73	5	1.66	+	3.02	0.0295	0.96
protein modification process (GO:0036211)	1868	29	42.38	-	0.68	0.0294	0.96
neuronal ion channel clustering (GO:0045161)	10	2	0.23	+	8.81	0.028	0.961
inner ear development (GO:0048839)	153	8	3.47	+	2.3	0.0273	0.961
muscle contraction (GO:0006936)	153	8	3.47	+	2.3	0.0273	0.963
mesodermal cell fate commitment (GO:0001710)	10	2	0.23	+	8.81	0.028	0.964
negative regulation of transforming growth factor beta production (GO:0071635)	10	2	0.23	+	8.81	0.028	0.966
regulation of podosome assembly (GO:0071801)	10	2	0.23	+	8.81	0.028	0.968
cranial nerve structural organization (GO:0021604)	10	2	0.23	+	8.81	0.028	0.971
negative regulation of immune response (GO:0050777)	125	7	2.84	+	2.47	0.0278	0.972
segment specification (GO:0007379)	10	2	0.23	+	8.81	0.028	0.973
cellular response to transforming growth factor beta stimulus (GO:0071560)	125	7	2.84	+	2.47	0.0278	0.974
macromolecule modification (GO:0043412)	2075	33	47.08	-	0.7	0.0304	0.974
ovulation cycle (GO:0042698)	48	4	1.09	+	3.67	0.028	0.975
positive regulation of macromolecule metabolic process (GO:0010604)	2768	79	62.8	+	1.26	0.0277	0.975
regulation of receptor signaling pathway via JAK-STAT (GO:0046425)	56	4	1.27	+	3.15	0.044	0.976
Wnt signaling pathway (GO:0016055)	244	11	5.54	+	1.99	0.0304	0.976
nucleosome assembly (GO:0006334)	56	4	1.27	+	3.15	0.044	0.978
organ growth (GO:0035265)	82	5	1.86	+	2.69	0.0441	0.978
cell-cell signaling by wnt (GO:0198738)	244	11	5.54	+	1.99	0.0304	0.978
positive regulation of gliogenesis (GO:0014015)	56	4	1.27	+	3.15	0.044	0.979
leukocyte mediated immunity (GO:0002443)	139	7	3.15	+	2.22	0.0442	0.979
neuroepithelial cell differentiation (GO:0060563)	28	3	0.64	+	4.72	0.0308	0.98
regulation of amine transport (GO:0051952)	56	4	1.27	+	3.15	0.044	0.981
neural crest cell migration involved in heart formation (GO:0003147)	1	1	0.02	+	44.07	0.0439	0.982
positive regulation of miRNA metabolic process (GO:2000630)	56	4	1.27	+	3.15	0.044	0.982
positive regulation of synaptic assembly at neuromuscular junction (GO:0045887)	1	1	0.02	+	44.07	0.0439	0.983
neuron fate specification (GO:0048665)	28	3	0.64	+	4.72	0.0308	0.983
digestive system development (GO:0055123)	110	6	2.5	+	2.4	0.0445	0.983
embryonic organ morphogenesis (GO:0048562)	245	11	5.56	+	1.98	0.031	0.984
positive regulation of melanosome transport (GO:1902910)	1	1	0.02	+	44.07	0.0439	0.985
nucleosome organization (GO:0034728)	74	5	1.68	+	2.98	0.031	0.985
Notch signaling pathway involved in arterial endothelial cell fate commitment (GO:0060853)	1	1	0.02	+	44.07	0.0439	0.986
negative regulation of inward rectifier potassium channel activity (GO:1903609)	1	1	0.02	+	44.07	0.0439	0.988
regulation of hair cycle by canonical Wnt signaling pathway (GO:0060901)	1	1	0.02	+	44.07	0.0439	0.989
ovulation cycle process (GO:0022602)	33	3	0.75	+	4.01	0.0451	0.989
exocrine system development (GO:0035272)	33	3	0.75	+	4.01	0.0451	0.99
cardiac neuron differentiation (GO:0060945)	1	1	0.02	+	44.07	0.0439	0.991
substantia propria of cornea development (GO:1903701)	1	1	0.02	+	44.07	0.0439	0.992
response to amyloid-beta (GO:1904645)	33	3	0.75	+	4.01	0.0451	0.992
negative regulation of epithelial cell differentiation (GO:0030857)	33	3	0.75	+	4.01	0.0451	0.993
complement-mediated synapse pruning (GO:0150062)	1	1	0.02	+	44.07	0.0439	0.994
regulation of interleukin-10 production (GO:0032653)	33	3	0.75	+	4.01	0.0451	0.995
vertebrate eye-specific patterning (GO:0150064)	1	1	0.02	+	44.07	0.0439	0.996
positive regulation of miRNA transcription (GO:1902895)	50	4	1.13	+	3.53	0.0316	0.996
triterpenoid biosynthetic process (GO:0016104)	1	1	0.02	+	44.07	0.0439	0.997
regulation of interleukin-8 production (GO:0032677)	50	4	1.13	+	3.53	0.0316	0.998
cellular response to oxygen-containing compound (GO:1901701)	842	29	19.1	+	1.52	0.0315	0.998
positive regulation of cellular process (GO:0048522)	4479	119	101.62	+	1.17	0.0456	0.998
regulation of plasma membrane raft polarization (GO:1903906)	1	1	0.02	+	44.07	0.0439	0.999
tryptophan catabolic process to acetyl-CoA (GO:0019442)	1	1	0.02	+	44.07	0.0439	1
lung connective tissue development (GO:0060427)	1	1	0.02	+	44.07	0.0439	1
extracellular exosome assembly (GO:0071971)	1	1	0.02	+	44.07	0.0439	1
positive regulation of antigen processing and presentation of peptide antigen via MHC class II (GO:0002588)	1	1	0.02	+	44.07	0.0439	1
positive regulation of antigen processing and presentation of peptide antigen (GO:0002585)	1	1	0.02	+	44.07	0.0439	1
positive regulation of antigen processing and presentation of peptide or polysaccharide antigen via MHC class II (GO:0002582)	1	1	0.02	+	44.07	0.0439	1
cerebellar molecular layer formation (GO:0021688)	1	1	0.02	+	44.07	0.0439	1
negative regulation of hemocyte differentiation (GO:0045611)	1	1	0.02	+	44.07	0.0439	1
regulation of hemocyte differentiation (GO:0045610)	1	1	0.02	+	44.07	0.0439	1
rhombomere 5 formation (GO:0021666)	1	1	0.02	+	44.07	0.0439	1
rhombomere 5 structural organization (GO:0021665)	1	1	0.02	+	44.07	0.0439	1
rhombomere 5 morphogenesis (GO:0021664)	1	1	0.02	+	44.07	0.0439	1
rhombomere 3 formation (GO:0021660)	1	1	0.02	+	44.07	0.0439	1
rhombomere 3 structural organization (GO:0021659)	1	1	0.02	+	44.07	0.0439	1
dibenzo-p-dioxin catabolic process (GO:0019341)	1	1	0.02	+	44.07	0.0439	1
chemokine receptor transport within lipid bilayer (GO:0033606)	1	1	0.02	+	44.07	0.0439	1
positive regulation of cell adhesion molecule production (GO:0060355)	1	1	0.02	+	44.07	0.0439	1
regulation of adenylate cyclase-inhibiting adrenergic receptor signaling pathway (GO:0071877)	1	1	0.02	+	44.07	0.0439	1
positive regulation of lipid transporter activity (GO:0110113)	1	1	0.02	+	44.07	0.0439	1
T cell mediated immune response to tumor cell (GO:0002424)	1	1	0.02	+	44.07	0.0439	1
T cell mediated cytotoxicity directed against tumor cell target (GO:0002419)	1	1	0.02	+	44.07	0.0439	1
rhombomere structural organization (GO:0021595)	1	1	0.02	+	44.07	0.0439	1
rhombomere formation (GO:0021594)	1	1	0.02	+	44.07	0.0439	1
rhombomere 5 development (GO:0021571)	1	1	0.02	+	44.07	0.0439	1
positive regulation of activation of membrane attack complex (GO:0001970)	1	1	0.02	+	44.07	0.0439	1
proximal/distal pattern formation involved in metanephric nephron development (GO:0072272)	1	1	0.02	+	44.07	0.0439	1
positive regulation of sphingomyelin catabolic process (GO:2000755)	1	1	0.02	+	44.07	0.0439	1
regulation of sphingomyelin catabolic process (GO:2000754)	1	1	0.02	+	44.07	0.0439	1
positive regulation of glucosylceramide catabolic process (GO:2000753)	1	1	0.02	+	44.07	0.0439	1
regulation of glucosylceramide catabolic process (GO:2000752)	1	1	0.02	+	44.07	0.0439	1
negative regulation of transforming growth factor beta3 production (GO:0032913)	1	1	0.02	+	44.07	0.0439	1
endothelial cell activation involved in immune response (GO:0002264)	1	1	0.02	+	44.07	0.0439	1
positive regulation of natural killer cell chemotaxis (GO:2000503)	1	1	0.02	+	44.07	0.0439	1
interleukin-7-mediated signaling pathway (GO:0038111)	1	1	0.02	+	44.07	0.0439	1
negative regulation of relaxation of cardiac muscle (GO:1901898)	1	1	0.02	+	44.07	0.0439	1
FasL biosynthetic process (GO:0045210)	1	1	0.02	+	44.07	0.0439	1
negative regulation of timing of anagen (GO:0051886)	1	1	0.02	+	44.07	0.0439	1
regulation of intermediate filament polymerization or depolymerization (GO:0045108)	1	1	0.02	+	44.07	0.0439	1
negative regulation of fibroblast growth factor receptor signaling pathway involved in neural plate anterior/posterior pattern formation (GO:2000314)	1	1	0.02	+	44.07	0.0439	1
regulation of fibroblast growth factor receptor signaling pathway involved in neural plate anterior/posterior pattern formation (GO:2000313)	1	1	0.02	+	44.07	0.0439	1
chemokine receptor transport out of membrane raft (GO:0032600)	1	1	0.02	+	44.07	0.0439	1
negative regulation of timing of catagen (GO:0051796)	1	1	0.02	+	44.07	0.0439	1
protein transport out of membrane raft (GO:0032599)	1	1	0.02	+	44.07	0.0439	1
B cell receptor transport into membrane raft (GO:0032597)	1	1	0.02	+	44.07	0.0439	1
B cell receptor transport within lipid bilayer (GO:0032595)	1	1	0.02	+	44.07	0.0439	1
cellular response to folic acid (GO:0071231)	1	1	0.02	+	44.07	0.0439	1
negative regulation of neural crest formation (GO:0090301)	1	1	0.02	+	44.07	0.0439	1
synaptic signaling via neuropeptide (GO:0099538)	1	1	0.02	+	44.07	0.0439	1
regulation of neural crest formation (GO:0090299)	1	1	0.02	+	44.07	0.0439	1
retinoic acid receptor signaling pathway involved in somitogenesis (GO:0090242)	1	1	0.02	+	44.07	0.0439	1
negative regulation of glycine import across plasma membrane (GO:1900924)	1	1	0.02	+	44.07	0.0439	1
regulation of glycine import across plasma membrane (GO:1900923)	1	1	0.02	+	44.07	0.0439	1
negative regulation of cargo loading into COPII-coated vesicle (GO:1901303)	1	1	0.02	+	44.07	0.0439	1
establishment of animal organ orientation (GO:0048561)	1	1	0.02	+	44.07	0.0439	1
mesenchymal cell apoptotic process involved in nephron morphogenesis (GO:1901145)	1	1	0.02	+	44.07	0.0439	1
olefin metabolic process (GO:1900673)	1	1	0.02	+	44.07	0.0439	1
ethylene metabolic process (GO:0009692)	1	1	0.02	+	44.07	0.0439	1
negative regulation of brain-derived neurotrophic factor receptor signaling pathway (GO:0031549)	1	1	0.02	+	44.07	0.0439	1
negative regulation of leukocyte adhesion to arterial endothelial cell (GO:1904998)	1	1	0.02	+	44.07	0.0439	1
cellular alkene metabolic process (GO:0043449)	1	1	0.02	+	44.07	0.0439	1
negative regulation of calcium-independent cell-cell adhesion (GO:0051042)	1	1	0.02	+	44.07	0.0439	1
insecticide metabolic process (GO:0017143)	1	1	0.02	+	44.07	0.0439	1
mesangial cell-matrix adhesion (GO:0035759)	1	1	0.02	+	44.07	0.0439	1
osteoclast maturation (GO:0036179)	1	1	0.02	+	44.07	0.0439	1
positive regulation of intermediate filament depolymerization (GO:0030844)	1	1	0.02	+	44.07	0.0439	1
regulation of intermediate filament depolymerization (GO:0030842)	1	1	0.02	+	44.07	0.0439	1
fat cell apoptotic process (GO:1904606)	1	1	0.02	+	44.07	0.0439	1
positive regulation of hepatic stellate cell contraction (GO:0061874)	1	1	0.02	+	44.07	0.0439	1
regulation of hepatic stellate cell contraction (GO:0061873)	1	1	0.02	+	44.07	0.0439	1
negative regulation of epithelial to mesenchymal transition involved in endocardial cushion formation (GO:1905006)	1	1	0.02	+	44.07	0.0439	1
negative regulation of ectodermal cell fate specification (GO:0042666)	1	1	0.02	+	44.07	0.0439	1
regulation of ectodermal cell fate specification (GO:0042665)	1	1	0.02	+	44.07	0.0439	1
positive regulation of phospholipid scramblase activity (GO:1900163)	1	1	0.02	+	44.07	0.0439	1
regulation of phospholipid scramblase activity (GO:1900161)	1	1	0.02	+	44.07	0.0439	1
negative regulation of peptidyl-tyrosine autophosphorylation (GO:1900085)	1	1	0.02	+	44.07	0.0439	1
positive regulation of macrophage tolerance induction (GO:0010933)	1	1	0.02	+	44.07	0.0439	1
regulation of macrophage tolerance induction (GO:0010932)	1	1	0.02	+	44.07	0.0439	1
positive regulation of very-low-density lipoprotein particle remodeling (GO:0010902)	1	1	0.02	+	44.07	0.0439	1
regulation of very-low-density lipoprotein particle remodeling (GO:0010901)	1	1	0.02	+	44.07	0.0439	1
monounsaturated fatty acid catabolic process (GO:1903965)	1	1	0.02	+	44.07	0.0439	1
positive regulation of prolactin secretion (GO:1902722)	2	1	0.05	+	22.04	0.0651	1
regulation of antigen processing and presentation of peptide antigen via MHC class II (GO:0002586)	2	1	0.05	+	22.04	0.0651	1
cerebellar cortex structural organization (GO:0021698)	2	1	0.05	+	22.04	0.0651	1
cerebellar Purkinje cell layer structural organization (GO:0021693)	2	1	0.05	+	22.04	0.0651	1
cerebellar molecular layer morphogenesis (GO:0021687)	2	1	0.05	+	22.04	0.0651	1
cerebellar molecular layer development (GO:0021679)	2	1	0.05	+	22.04	0.0651	1
rhombomere 3 morphogenesis (GO:0021658)	2	1	0.05	+	22.04	0.0651	1
vestibulocochlear nerve formation (GO:0021650)	2	1	0.05	+	22.04	0.0651	1
dibenzo-p-dioxin metabolic process (GO:0018894)	2	1	0.05	+	22.04	0.0651	1
antigen processing and presentation of endogenous peptide antigen via MHC class I via ER pathway, TAP-dependent (GO:0002485)	2	1	0.05	+	22.04	0.0651	1
regulation of lipid transporter activity (GO:0110112)	2	1	0.05	+	22.04	0.0651	1
response to carbon dioxide (GO:0010037)	2	1	0.05	+	22.04	0.0651	1
regulation of activation of membrane attack complex (GO:0001969)	2	1	0.05	+	22.04	0.0651	1
neural fold elevation formation (GO:0021502)	2	1	0.05	+	22.04	0.0651	1
metanephric glomerular mesangial cell differentiation (GO:0072254)	2	1	0.05	+	22.04	0.0651	1
negative regulation of T cell mediated cytotoxicity (GO:0001915)	2	1	0.05	+	22.04	0.0651	1
metanephric mesangial cell differentiation (GO:0072209)	2	1	0.05	+	22.04	0.0651	1
triterpenoid metabolic process (GO:0006722)	2	1	0.05	+	22.04	0.0651	1
adenylate cyclase-inhibiting G protein-coupled glutamate receptor signaling pathway (GO:0007196)	2	1	0.05	+	22.04	0.0651	1
female meiosis II (GO:0007147)	2	1	0.05	+	22.04	0.0651	1
meiosis II (GO:0007135)	2	1	0.05	+	22.04	0.0651	1
glomerular parietal epithelial cell differentiation (GO:0072139)	2	1	0.05	+	22.04	0.0651	1
mesenchymal cell proliferation involved in ureteric bud development (GO:0072138)	2	1	0.05	+	22.04	0.0651	1
metanephric mesenchymal cell proliferation involved in metanephros development (GO:0072136)	2	1	0.05	+	22.04	0.0651	1
kidney mesenchymal cell proliferation (GO:0072135)	2	1	0.05	+	22.04	0.0651	1
nephrogenic mesenchyme morphogenesis (GO:0072134)	2	1	0.05	+	22.04	0.0651	1
negative regulation of transforming growth factor beta2 production (GO:0032912)	2	1	0.05	+	22.04	0.0651	1
T cell activation via T cell receptor contact with antigen bound to MHC molecule on antigen presenting cell (GO:0002291)	2	1	0.05	+	22.04	0.0651	1
myeloid dendritic cell activation involved in immune response (GO:0002277)	2	1	0.05	+	22.04	0.0651	1
positive regulation of type IIa hypersensitivity (GO:0001798)	2	1	0.05	+	22.04	0.0651	1
regulation of type IIa hypersensitivity (GO:0001796)	2	1	0.05	+	22.04	0.0651	1
specification of loop of Henle identity (GO:0072086)	2	1	0.05	+	22.04	0.0651	1
somite specification (GO:0001757)	2	1	0.05	+	22.04	0.0651	1
positive regulation of memory T cell activation (GO:2000568)	2	1	0.05	+	22.04	0.0651	1
regulation of memory T cell activation (GO:2000567)	2	1	0.05	+	22.04	0.0651	1
positive regulation of CD8-positive, alpha-beta T cell proliferation (GO:2000566)	2	1	0.05	+	22.04	0.0651	1
regulation of natural killer cell chemotaxis (GO:2000501)	2	1	0.05	+	22.04	0.0651	1
toll-like receptor TLR6:TLR2 signaling pathway (GO:0038124)	2	1	0.05	+	22.04	0.0651	1
regulation of relaxation of cardiac muscle (GO:1901897)	2	1	0.05	+	22.04	0.0651	1
positive regulation of tyrosinase activity (GO:0032773)	2	1	0.05	+	22.04	0.0651	1
regulation of tyrosinase activity (GO:0032771)	2	1	0.05	+	22.04	0.0651	1
negative regulation of primary amine oxidase activity (GO:1902283)	2	1	0.05	+	22.04	0.0651	1
insulin receptor internalization (GO:0038016)	2	1	0.05	+	22.04	0.0651	1
regulation of cell growth by extracellular stimulus (GO:0001560)	2	1	0.05	+	22.04	0.0651	1
positive regulation of timing of catagen (GO:0051795)	2	1	0.05	+	22.04	0.0651	1
cellular response to vitamin K (GO:0071307)	2	1	0.05	+	22.04	0.0651	1
cell-cell adhesion in response to extracellular stimulus (GO:0140039)	2	1	0.05	+	22.04	0.0651	1
negative regulation of determination of dorsal identity (GO:2000016)	2	1	0.05	+	22.04	0.0651	1
positive regulation of DNA helicase activity (GO:1905776)	2	1	0.05	+	22.04	0.0651	1
meiotic DNA double-strand break processing (GO:0000706)	2	1	0.05	+	22.04	0.0651	1
negative regulation of cell fate specification (GO:0009996)	2	1	0.05	+	22.04	0.0651	1
regulation of cargo loading into COPII-coated vesicle (GO:1901301)	2	1	0.05	+	22.04	0.0651	1
monocyte aggregation (GO:0070487)	2	1	0.05	+	22.04	0.0651	1
establishment of anatomical structure orientation (GO:0048560)	2	1	0.05	+	22.04	0.0651	1
negative regulation of phospholipase C-activating G protein-coupled receptor signaling pathway (GO:1900737)	2	1	0.05	+	22.04	0.0651	1
germline stem cell asymmetric division (GO:0098728)	2	1	0.05	+	22.04	0.0651	1
asymmetric stem cell division (GO:0098722)	2	1	0.05	+	22.04	0.0651	1
detection of bacterial lipopeptide (GO:0070340)	2	1	0.05	+	22.04	0.0651	1
response to interleukin-13 (GO:0035962)	2	1	0.05	+	22.04	0.0651	1
positive regulation of DNA duplex unwinding (GO:1905464)	2	1	0.05	+	22.04	0.0651	1
negative regulation of leukocyte adhesion to vascular endothelial cell (GO:1904995)	2	1	0.05	+	22.04	0.0651	1
SREBP-SCAP complex retention in endoplasmic reticulum (GO:0036316)	2	1	0.05	+	22.04	0.0651	1
regulation of calcium-independent cell-cell adhesion (GO:0051040)	2	1	0.05	+	22.04	0.0651	1
response to nitroglycerin (GO:1904842)	2	1	0.05	+	22.04	0.0651	1
male germ-line stem cell asymmetric division (GO:0048133)	2	1	0.05	+	22.04	0.0651	1
meiosis II cell cycle process (GO:0061983)	2	1	0.05	+	22.04	0.0651	1
response to resveratrol (GO:1904638)	2	1	0.05	+	22.04	0.0651	1
uterine wall breakdown (GO:0042704)	2	1	0.05	+	22.04	0.0651	1
germ-line stem cell population maintenance (GO:0030718)	2	1	0.05	+	22.04	0.0651	1
positive regulation of hepatic stellate cell migration (GO:0061870)	2	1	0.05	+	22.04	0.0651	1
regulation of hepatic stellate cell migration (GO:0061869)	2	1	0.05	+	22.04	0.0651	1
determination of left/right asymmetry in nervous system (GO:0035545)	2	1	0.05	+	22.04	0.0651	1
positive regulation of bone mineralization involved in bone maturation (GO:1900159)	2	1	0.05	+	22.04	0.0651	1
anterior neural tube closure (GO:0061713)	2	1	0.05	+	22.04	0.0651	1
histone H3-K36 dimethylation (GO:0097676)	2	1	0.05	+	22.04	0.0651	1
monounsaturated fatty acid metabolic process (GO:1903964)	2	1	0.05	+	22.04	0.0651	1
positive regulation of protein processing in phagocytic vesicle (GO:1903923)	2	1	0.05	+	22.04	0.0651	1
regulation of protein processing in phagocytic vesicle (GO:1903921)	2	1	0.05	+	22.04	0.0651	1
detection of diacyl bacterial lipopeptide (GO:0042496)	2	1	0.05	+	22.04	0.0651	1
positive regulation of neuromuscular junction development (GO:1904398)	2	1	0.05	+	22.04	0.0651	1
negative regulation of cardiac epithelial to mesenchymal transition (GO:0062044)	2	1	0.05	+	22.04	0.0651	1
brain segmentation (GO:0035284)	2	1	0.05	+	22.04	0.0651	1
meiotic DNA double-strand break processing involved in reciprocal meiotic recombination (GO:0010705)	2	1	0.05	+	22.04	0.0651	1
cell migration involved in heart formation (GO:0060974)	2	1	0.05	+	22.04	0.0651	1
epithelial to mesenchymal transition involved in cardiac fibroblast development (GO:0060940)	2	1	0.05	+	22.04	0.0651	1
cytolysis (GO:0019835)	2	1	0.05	+	22.04	0.0651	1
arterial endothelial cell fate commitment (GO:0060844)	2	1	0.05	+	22.04	0.0651	1
complement-dependent cytotoxicity (GO:0097278)	2	1	0.05	+	22.04	0.0651	1
cell proliferation involved in mesonephros development (GO:0061209)	2	1	0.05	+	22.04	0.0651	1
positive regulation of type II hypersensitivity (GO:0002894)	2	1	0.05	+	22.04	0.0651	1
regulation of type II hypersensitivity (GO:0002892)	2	1	0.05	+	22.04	0.0651	1
esophagus smooth muscle contraction (GO:0014846)	2	1	0.05	+	22.04	0.0651	1
endothelial tip cell fate specification (GO:0097102)	2	1	0.05	+	22.04	0.0651	1
alveolar secondary septum development (GO:0061144)	2	1	0.05	+	22.04	0.0651	1
positive regulation of complement activation (GO:0045917)	2	1	0.05	+	22.04	0.0651	1
ultradian rhythm (GO:0007624)	2	1	0.05	+	22.04	0.0651	1
mammary gland bud morphogenesis (GO:0060648)	2	1	0.05	+	22.04	0.0651	1
cardiac atrium formation (GO:0003210)	2	1	0.05	+	22.04	0.0651	1
chylomicron remodeling (GO:0034371)	2	1	0.05	+	22.04	0.0651	1
regulation of melanosome transport (GO:1902908)	2	1	0.05	+	22.04	0.0651	1
positive regulation of natural killer cell cytokine production (GO:0002729)	2	1	0.05	+	22.04	0.0651	1
regulation of natural killer cell cytokine production (GO:0002727)	2	1	0.05	+	22.04	0.0651	1
mesodermal cell fate determination (GO:0007500)	2	1	0.05	+	22.04	0.0651	1
endodermal-mesodermal cell signaling (GO:0003133)	2	1	0.05	+	22.04	0.0651	1
positive regulation of integrin biosynthetic process (GO:0045726)	3	1	0.07	+	14.69	0.0858	1
tryptophan catabolic process to kynurenine (GO:0019441)	3	1	0.07	+	14.69	0.0858	1
negative regulation of inner ear receptor cell differentiation (GO:2000981)	3	1	0.07	+	14.69	0.0858	1
negative regulation of growth hormone receptor signaling pathway (GO:0060400)	3	1	0.07	+	14.69	0.0858	1
negative regulation of satellite cell differentiation (GO:1902725)	3	1	0.07	+	14.69	0.0858	1
negative regulation of skeletal muscle satellite cell proliferation (GO:1902723)	3	1	0.07	+	14.69	0.0858	1
nitrobenzene metabolic process (GO:0018916)	3	1	0.07	+	14.69	0.0858	1
regulation of antigen processing and presentation of peptide or polysaccharide antigen via MHC class II (GO:0002580)	3	1	0.07	+	14.69	0.0858	1
negative regulation of mechanoreceptor differentiation (GO:0045632)	3	1	0.07	+	14.69	0.0858	1
negative regulation of inner ear auditory receptor cell differentiation (GO:0045608)	3	1	0.07	+	14.69	0.0858	1
positive regulation of actin filament-based movement (GO:1903116)	3	1	0.07	+	14.69	0.0858	1
T cell antigen processing and presentation (GO:0002457)	3	1	0.07	+	14.69	0.0858	1
complement receptor mediated signaling pathway (GO:0002430)	3	1	0.07	+	14.69	0.0858	1
rhombomere morphogenesis (GO:0021593)	3	1	0.07	+	14.69	0.0858	1
rhombomere 3 development (GO:0021569)	3	1	0.07	+	14.69	0.0858	1
pattern specification involved in metanephros development (GO:0072268)	3	1	0.07	+	14.69	0.0858	1
positive regulation of nephron tubule epithelial cell differentiation (GO:2000768)	3	1	0.07	+	14.69	0.0858	1
metanephric glomerular mesangium development (GO:0072223)	3	1	0.07	+	14.69	0.0858	1
intracellular nitric oxide homeostasis (GO:0033484)	3	1	0.07	+	14.69	0.0858	1
transforming growth factor beta receptor complex assembly (GO:0007181)	3	1	0.07	+	14.69	0.0858	1
metanephric mesenchyme morphogenesis (GO:0072133)	3	1	0.07	+	14.69	0.0858	1
kidney mesenchyme morphogenesis (GO:0072131)	3	1	0.07	+	14.69	0.0858	1
negative regulation of glomerular mesangial cell proliferation (GO:0072125)	3	1	0.07	+	14.69	0.0858	1
negative regulation of SREBP signaling pathway (GO:2000639)	3	1	0.07	+	14.69	0.0858	1
corticotropin hormone secreting cell differentiation (GO:0060128)	3	1	0.07	+	14.69	0.0858	1
regulation of transforming growth factor beta3 production (GO:0032910)	3	1	0.07	+	14.69	0.0858	1
sphinganine metabolic process (GO:0006667)	3	1	0.07	+	14.69	0.0858	1
positive regulation of granulocyte colony-stimulating factor production (GO:0071657)	3	1	0.07	+	14.69	0.0858	1
regulation of granulocyte colony-stimulating factor production (GO:0071655)	3	1	0.07	+	14.69	0.0858	1
regulation of inward rectifier potassium channel activity (GO:1901979)	3	1	0.07	+	14.69	0.0858	1
positive regulation of MHC class I biosynthetic process (GO:0045345)	3	1	0.07	+	14.69	0.0858	1
negative regulation of skeletal muscle cell differentiation (GO:2001015)	3	1	0.07	+	14.69	0.0858	1
specification of nephron tubule identity (GO:0072081)	3	1	0.07	+	14.69	0.0858	1
nephrogenic mesenchyme development (GO:0072076)	3	1	0.07	+	14.69	0.0858	1
juxtaglomerular apparatus development (GO:0072051)	3	1	0.07	+	14.69	0.0858	1
proximal/distal pattern formation involved in nephron development (GO:0072047)	3	1	0.07	+	14.69	0.0858	1
negative regulation of mesenchymal cell apoptotic process involved in nephron morphogenesis (GO:0072040)	3	1	0.07	+	14.69	0.0858	1
regulation of mesenchymal cell apoptotic process involved in nephron morphogenesis (GO:0072039)	3	1	0.07	+	14.69	0.0858	1
glomerular endothelium development (GO:0072011)	3	1	0.07	+	14.69	0.0858	1
cytoplasmic translational elongation (GO:0002182)	3	1	0.07	+	14.69	0.0858	1
response to Gram-positive bacterium (GO:0140459)	3	1	0.07	+	14.69	0.0858	1
regulation of apoptotic process involved in outflow tract morphogenesis (GO:1902256)	3	1	0.07	+	14.69	0.0858	1
positive regulation of cardioblast differentiation (GO:0051891)	3	1	0.07	+	14.69	0.0858	1
positive regulation of Schwann cell differentiation (GO:0014040)	3	1	0.07	+	14.69	0.0858	1
reduction of food intake in response to dietary excess (GO:0002023)	3	1	0.07	+	14.69	0.0858	1
cell-cell signaling involved in cell fate commitment (GO:0045168)	3	1	0.07	+	14.69	0.0858	1
cellular response to cycloheximide (GO:0071409)	3	1	0.07	+	14.69	0.0858	1
negative regulation of chemokine (C-X-C motif) ligand 2 production (GO:2000342)	3	1	0.07	+	14.69	0.0858	1
positive regulation of keratinocyte apoptotic process (GO:1902174)	3	1	0.07	+	14.69	0.0858	1
positive regulation of synaptic vesicle membrane organization (GO:1901634)	3	1	0.07	+	14.69	0.0858	1
caveola assembly (GO:0070836)	3	1	0.07	+	14.69	0.0858	1
regulation protein catabolic process at postsynapse (GO:0140252)	3	1	0.07	+	14.69	0.0858	1
receptor internalization involved in canonical Wnt signaling pathway (GO:2000286)	3	1	0.07	+	14.69	0.0858	1
bone regeneration (GO:1990523)	3	1	0.07	+	14.69	0.0858	1
AMP catabolic process (GO:0006196)	3	1	0.07	+	14.69	0.0858	1
calcium-dependent activation of synaptic vesicle fusion (GO:0099502)	3	1	0.07	+	14.69	0.0858	1
keratinocyte migration (GO:0051546)	3	1	0.07	+	14.69	0.0858	1
embryonic liver development (GO:1990402)	3	1	0.07	+	14.69	0.0858	1
pyridoxine transport (GO:0031923)	3	1	0.07	+	14.69	0.0858	1
vitamin B6 transport (GO:0031919)	3	1	0.07	+	14.69	0.0858	1
negative regulation of cortisol biosynthetic process (GO:2000065)	3	1	0.07	+	14.69	0.0858	1
negative regulation of aldosterone biosynthetic process (GO:0032348)	3	1	0.07	+	14.69	0.0858	1
negative regulation of aldosterone metabolic process (GO:0032345)	3	1	0.07	+	14.69	0.0858	1
chitin catabolic process (GO:0006032)	3	1	0.07	+	14.69	0.0858	1
chitin metabolic process (GO:0006030)	3	1	0.07	+	14.69	0.0858	1
regulation of DNA helicase activity (GO:1905774)	3	1	0.07	+	14.69	0.0858	1
detoxification of nitrogen compound (GO:0051410)	3	1	0.07	+	14.69	0.0858	1
negative regulation of neurotrophin TRK receptor signaling pathway (GO:0051387)	3	1	0.07	+	14.69	0.0858	1
synapse pruning (GO:0098883)	3	1	0.07	+	14.69	0.0858	1
positive regulation of macrophage colony-stimulating factor production (GO:1901258)	3	1	0.07	+	14.69	0.0858	1
flavonoid metabolic process (GO:0009812)	3	1	0.07	+	14.69	0.0858	1
cellular detoxification of nitrogen compound (GO:0070458)	3	1	0.07	+	14.69	0.0858	1
regulation of blastocyst development (GO:0120222)	3	1	0.07	+	14.69	0.0858	1
positive regulation of fertilization (GO:1905516)	3	1	0.07	+	14.69	0.0858	1
positive regulation of synaptic vesicle fusion to presynaptic active zone membrane (GO:0031632)	3	1	0.07	+	14.69	0.0858	1
cellular response to glycine (GO:1905430)	3	1	0.07	+	14.69	0.0858	1
negative regulation of relaxation of muscle (GO:1901078)	3	1	0.07	+	14.69	0.0858	1
ascending aorta morphogenesis (GO:0035910)	3	1	0.07	+	14.69	0.0858	1
response to glycine (GO:1905429)	3	1	0.07	+	14.69	0.0858	1
regulation of brain-derived neurotrophic factor receptor signaling pathway (GO:0031548)	3	1	0.07	+	14.69	0.0858	1
response to herbicide (GO:0009635)	3	1	0.07	+	14.69	0.0858	1
regulation of leukocyte adhesion to arterial endothelial cell (GO:1904997)	3	1	0.07	+	14.69	0.0858	1
response to bleomycin (GO:1904975)	3	1	0.07	+	14.69	0.0858	1
positive regulation of cardiac neural crest cell migration involved in outflow tract morphogenesis (GO:1905312)	3	1	0.07	+	14.69	0.0858	1
regulation of cardiac neural crest cell migration involved in outflow tract morphogenesis (GO:1905310)	3	1	0.07	+	14.69	0.0858	1
C-terminal protein deglutamylation (GO:0035609)	3	1	0.07	+	14.69	0.0858	1
negative regulation of somatic stem cell population maintenance (GO:1904673)	3	1	0.07	+	14.69	0.0858	1
cardiac jelly development (GO:1905072)	3	1	0.07	+	14.69	0.0858	1
allantois development (GO:1905069)	3	1	0.07	+	14.69	0.0858	1
positive regulation of hyaluronan biosynthetic process (GO:1900127)	3	1	0.07	+	14.69	0.0858	1
positive regulation of hyaluranon cable assembly (GO:1900106)	3	1	0.07	+	14.69	0.0858	1
regulation of hyaluranon cable assembly (GO:1900104)	3	1	0.07	+	14.69	0.0858	1
regulation of peptidyl-tyrosine autophosphorylation (GO:1900084)	3	1	0.07	+	14.69	0.0858	1
negative regulation of very-low-density lipoprotein particle clearance (GO:0010916)	3	1	0.07	+	14.69	0.0858	1
regulation of very-low-density lipoprotein particle clearance (GO:0010915)	3	1	0.07	+	14.69	0.0858	1
negative regulation of peroxisome proliferator activated receptor signaling pathway (GO:0035359)	3	1	0.07	+	14.69	0.0858	1
detection of bacterial lipoprotein (GO:0042494)	3	1	0.07	+	14.69	0.0858	1
receptor-mediated virion attachment to host cell (GO:0046813)	3	1	0.07	+	14.69	0.0858	1
negative regulation of triglyceride catabolic process (GO:0010897)	3	1	0.07	+	14.69	0.0858	1
glutamate secretion, neurotransmission (GO:0061535)	3	1	0.07	+	14.69	0.0858	1
basal dendrite arborization (GO:0150020)	3	1	0.07	+	14.69	0.0858	1
basal dendrite morphogenesis (GO:0150019)	3	1	0.07	+	14.69	0.0858	1
basal dendrite development (GO:0150018)	3	1	0.07	+	14.69	0.0858	1
epicardium-derived cardiac fibroblast cell development (GO:0060939)	3	1	0.07	+	14.69	0.0858	1
epicardium-derived cardiac fibroblast cell differentiation (GO:0060938)	3	1	0.07	+	14.69	0.0858	1
cardiac fibroblast cell development (GO:0060936)	3	1	0.07	+	14.69	0.0858	1
cardiac fibroblast cell differentiation (GO:0060935)	3	1	0.07	+	14.69	0.0858	1
apoptotic process involved in luteolysis (GO:0061364)	3	1	0.07	+	14.69	0.0858	1
embryonic heart tube anterior/posterior pattern specification (GO:0035054)	3	1	0.07	+	14.69	0.0858	1
termination of signal transduction (GO:0023021)	3	1	0.07	+	14.69	0.0858	1
blood vessel endothelial cell fate commitment (GO:0060846)	3	1	0.07	+	14.69	0.0858	1
omega-hydroxylase P450 pathway (GO:0097267)	3	1	0.07	+	14.69	0.0858	1
positive regulation of extracellular matrix constituent secretion (GO:0003331)	3	1	0.07	+	14.69	0.0858	1
germ-line stem cell division (GO:0042078)	3	1	0.07	+	14.69	0.0858	1
positive regulation of hypersensitivity (GO:0002885)	3	1	0.07	+	14.69	0.0858	1
skeletal muscle satellite cell maintenance involved in skeletal muscle regeneration (GO:0014834)	3	1	0.07	+	14.69	0.0858	1
histone H3-K36 methylation (GO:0010452)	3	1	0.07	+	14.69	0.0858	1
blood vessel endothelial cell fate specification (GO:0097101)	3	1	0.07	+	14.69	0.0858	1
positive regulation of cerebellar granule cell precursor proliferation (GO:0021940)	3	1	0.07	+	14.69	0.0858	1
lateral inhibition (GO:0046331)	3	1	0.07	+	14.69	0.0858	1
skeletal muscle satellite cell activation (GO:0014719)	3	1	0.07	+	14.69	0.0858	1
regulation of antigen processing and presentation of peptide antigen (GO:0002583)	4	1	0.09	+	11.02	0.106	1
thiamine transmembrane transport (GO:0071934)	4	1	0.09	+	11.02	0.106	1
vestibulocochlear nerve morphogenesis (GO:0021648)	4	1	0.09	+	11.02	0.106	1
regulation of cell adhesion molecule production (GO:0060353)	4	1	0.09	+	11.02	0.106	1
positive regulation of type II interferon-mediated signaling pathway (GO:0060335)	4	1	0.09	+	11.02	0.106	1
positive regulation of response to type II interferon (GO:0060332)	4	1	0.09	+	11.02	0.106	1
response to iron(III) ion (GO:0010041)	4	1	0.09	+	11.02	0.106	1
response to hydroxyisoflavone (GO:0033594)	4	1	0.09	+	11.02	0.106	1
response to cobalamin (GO:0033590)	4	1	0.09	+	11.02	0.106	1
immune response to tumor cell (GO:0002418)	4	1	0.09	+	11.02	0.106	1
transdifferentiation (GO:0060290)	4	1	0.09	+	11.02	0.106	1
cellular response to diacyl bacterial lipopeptide (GO:0071726)	4	1	0.09	+	11.02	0.106	1
response to diacyl bacterial lipopeptide (GO:0071724)	4	1	0.09	+	11.02	0.106	1
NK T cell differentiation (GO:0001865)	4	1	0.09	+	11.02	0.106	1
glomerular mesangial cell development (GO:0072144)	4	1	0.09	+	11.02	0.106	1
maternal process involved in parturition (GO:0060137)	4	1	0.09	+	11.02	0.106	1
regulation of MHC class I biosynthetic process (GO:0045343)	4	1	0.09	+	11.02	0.106	1
DNA repair complex assembly (GO:0090735)	4	1	0.09	+	11.02	0.106	1
relaxation of vascular associated smooth muscle (GO:0060087)	4	1	0.09	+	11.02	0.106	1
protein localization to plasma membrane raft (GO:0044860)	4	1	0.09	+	11.02	0.106	1
positive regulation of epithelial cell proliferation involved in wound healing (GO:0060054)	4	1	0.09	+	11.02	0.106	1
negative regulation of epinephrine secretion (GO:0032811)	4	1	0.09	+	11.02	0.106	1
positive regulation of hepatic stellate cell activation (GO:2000491)	4	1	0.09	+	11.02	0.106	1
positive regulation of apoptotic cell clearance (GO:2000427)	4	1	0.09	+	11.02	0.106	1
positive regulation of interleukin-18 production (GO:0032741)	4	1	0.09	+	11.02	0.106	1
regulation of epinephrine secretion (GO:0014060)	4	1	0.09	+	11.02	0.106	1
regulation of cardioblast differentiation (GO:0051890)	4	1	0.09	+	11.02	0.106	1
regulation of timing of anagen (GO:0051884)	4	1	0.09	+	11.02	0.106	1
regulation of Schwann cell differentiation (GO:0014038)	4	1	0.09	+	11.02	0.106	1
regulation of integrin biosynthetic process (GO:0045113)	4	1	0.09	+	11.02	0.106	1
nuclear-transcribed mRNA catabolic process, no-go decay (GO:0070966)	4	1	0.09	+	11.02	0.106	1
positive regulation of acrosome reaction (GO:2000344)	4	1	0.09	+	11.02	0.106	1
basement membrane assembly (GO:0070831)	4	1	0.09	+	11.02	0.106	1
protein transport into membrane raft (GO:0032596)	4	1	0.09	+	11.02	0.106	1
negative regulation of cholesterol efflux (GO:0090370)	4	1	0.09	+	11.02	0.106	1
positive regulation of hair follicle maturation (GO:0048818)	4	1	0.09	+	11.02	0.106	1
negative regulation of glucocorticoid biosynthetic process (GO:0031947)	4	1	0.09	+	11.02	0.106	1
negative regulation of glucocorticoid metabolic process (GO:0031944)	4	1	0.09	+	11.02	0.106	1
regulation of determination of dorsal identity (GO:2000015)	4	1	0.09	+	11.02	0.106	1
DNA recombinase assembly (GO:0000730)	4	1	0.09	+	11.02	0.106	1
neurotransmitter receptor transport, postsynaptic endosome to lysosome (GO:0098943)	4	1	0.09	+	11.02	0.106	1
regulation of membrane depolarization during action potential (GO:0098902)	4	1	0.09	+	11.02	0.106	1
equilibrioception (GO:0050957)	4	1	0.09	+	11.02	0.106	1
skeletal muscle tissue growth (GO:0048630)	4	1	0.09	+	11.02	0.106	1
IMP salvage (GO:0032264)	4	1	0.09	+	11.02	0.106	1
sperm mitochondrial sheath assembly (GO:0120317)	4	1	0.09	+	11.02	0.106	1
regulation of macrophage colony-stimulating factor production (GO:1901256)	4	1	0.09	+	11.02	0.106	1
coumarin metabolic process (GO:0009804)	4	1	0.09	+	11.02	0.106	1
hydrocarbon metabolic process (GO:0120252)	4	1	0.09	+	11.02	0.106	1
protein localization to motile cilium (GO:0120229)	4	1	0.09	+	11.02	0.106	1
regulation of phospholipase C-activating G protein-coupled receptor signaling pathway (GO:1900736)	4	1	0.09	+	11.02	0.106	1
myofibroblast differentiation (GO:0036446)	4	1	0.09	+	11.02	0.106	1
positive regulation of endodeoxyribonuclease activity (GO:0032079)	4	1	0.09	+	11.02	0.106	1
phenylpropanoid metabolic process (GO:0009698)	4	1	0.09	+	11.02	0.106	1
synaptic assembly at neuromuscular junction (GO:0051124)	4	1	0.09	+	11.02	0.106	1
ascending aorta development (GO:0035905)	4	1	0.09	+	11.02	0.106	1
retinal cell apoptotic process (GO:1990009)	4	1	0.09	+	11.02	0.106	1
extracellular matrix constituent secretion (GO:0070278)	4	1	0.09	+	11.02	0.106	1
regulation of response to salt stress (GO:1901000)	4	1	0.09	+	11.02	0.106	1
oviduct epithelium development (GO:0035846)	4	1	0.09	+	11.02	0.106	1
positive regulation of lipoprotein lipase activity (GO:0051006)	4	1	0.09	+	11.02	0.106	1
ureter maturation (GO:0035799)	4	1	0.09	+	11.02	0.106	1
atrioventricular canal morphogenesis (GO:1905222)	4	1	0.09	+	11.02	0.106	1
response to stilbenoid (GO:0035634)	4	1	0.09	+	11.02	0.106	1
receptor transactivation (GO:0035624)	4	1	0.09	+	11.02	0.106	1
protein deglutamylation (GO:0035608)	4	1	0.09	+	11.02	0.106	1
long-chain fatty acid catabolic process (GO:0042758)	4	1	0.09	+	11.02	0.106	1
positive regulation of epithelial to mesenchymal transition involved in endocardial cushion formation (GO:1905007)	4	1	0.09	+	11.02	0.106	1
regulation of epithelial to mesenchymal transition involved in endocardial cushion formation (GO:1905005)	4	1	0.09	+	11.02	0.106	1
regulation of bone mineralization involved in bone maturation (GO:1900157)	4	1	0.09	+	11.02	0.106	1
thiamine transport (GO:0015888)	4	1	0.09	+	11.02	0.106	1
regulation of cellular hyperosmotic salinity response (GO:1900069)	4	1	0.09	+	11.02	0.106	1
regulation of cardiac muscle cell membrane potential (GO:0086036)	4	1	0.09	+	11.02	0.106	1
positive regulation of triglyceride catabolic process (GO:0010898)	4	1	0.09	+	11.02	0.106	1
sympathetic neuron projection guidance (GO:0097491)	4	1	0.09	+	11.02	0.106	1
positive regulation of nitric oxide mediated signal transduction (GO:0010750)	4	1	0.09	+	11.02	0.106	1
negative regulation of norepinephrine secretion (GO:0010700)	4	1	0.09	+	11.02	0.106	1
atrioventricular node cell differentiation (GO:0060922)	4	1	0.09	+	11.02	0.106	1
protection from natural killer cell mediated cytotoxicity (GO:0042270)	4	1	0.09	+	11.02	0.106	1
positive regulation of triglyceride lipase activity (GO:0061365)	4	1	0.09	+	11.02	0.106	1
positive regulation of wound healing, spreading of epidermal cells (GO:1903691)	4	1	0.09	+	11.02	0.106	1
endothelial cell fate specification (GO:0060847)	4	1	0.09	+	11.02	0.106	1
arterial endothelial cell differentiation (GO:0060842)	4	1	0.09	+	11.02	0.106	1
lipid hydroxylation (GO:0002933)	4	1	0.09	+	11.02	0.106	1
negative regulation of phospholipase activity (GO:0010519)	4	1	0.09	+	11.02	0.106	1
regulation of acetyl-CoA biosynthetic process from pyruvate (GO:0010510)	4	1	0.09	+	11.02	0.106	1
striated muscle atrophy (GO:0014891)	4	1	0.09	+	11.02	0.106	1
negative regulation of skeletal muscle cell proliferation (GO:0014859)	4	1	0.09	+	11.02	0.106	1
gastro-intestinal system smooth muscle contraction (GO:0014831)	4	1	0.09	+	11.02	0.106	1
regulation of skeletal muscle contraction by regulation of release of sequestered calcium ion (GO:0014809)	4	1	0.09	+	11.02	0.106	1
regulation of cerebellar granule cell precursor proliferation (GO:0021936)	4	1	0.09	+	11.02	0.106	1
hindbrain tangential cell migration (GO:0021934)	4	1	0.09	+	11.02	0.106	1
cardiac septum cell differentiation (GO:0003292)	4	1	0.09	+	11.02	0.106	1
negative regulation of prostatic bud formation (GO:0060686)	4	1	0.09	+	11.02	0.106	1
chylomicron remnant clearance (GO:0034382)	4	1	0.09	+	11.02	0.106	1
caveolin-mediated endocytosis (GO:0072584)	4	1	0.09	+	11.02	0.106	1
positive regulation of secondary heart field cardioblast proliferation (GO:0072513)	4	1	0.09	+	11.02	0.106	1
regulation of the force of heart contraction by chemical signal (GO:0003057)	5	1	0.11	+	8.81	0.126	1
mitochondrial large ribosomal subunit assembly (GO:1902775)	5	1	0.11	+	8.81	0.126	1
negative regulation of lens fiber cell differentiation (GO:1902747)	5	1	0.11	+	8.81	0.126	1
complement activation, alternative pathway (GO:0006957)	5	1	0.11	+	8.81	0.126	1
positive regulation of antigen processing and presentation (GO:0002579)	5	1	0.11	+	8.81	0.126	1
positive regulation of heterotypic cell-cell adhesion (GO:0034116)	5	1	0.11	+	8.81	0.126	1
embryonic body morphogenesis (GO:0010172)	5	1	0.11	+	8.81	0.126	1
chronic inflammatory response (GO:0002544)	5	1	0.11	+	8.81	0.126	1
negative regulation of megakaryocyte differentiation (GO:0045653)	5	1	0.11	+	8.81	0.126	1
compartment pattern specification (GO:0007386)	5	1	0.11	+	8.81	0.126	1
trigeminal nerve structural organization (GO:0021637)	5	1	0.11	+	8.81	0.126	1
trigeminal nerve morphogenesis (GO:0021636)	5	1	0.11	+	8.81	0.126	1
negative regulation of adenylate cyclase-activating adrenergic receptor signaling pathway (GO:0071878)	5	1	0.11	+	8.81	0.126	1
triglyceride-rich lipoprotein particle clearance (GO:0071830)	5	1	0.11	+	8.81	0.126	1
acute inflammatory response to antigenic stimulus (GO:0002438)	5	1	0.11	+	8.81	0.126	1
regulation of chloride transport (GO:2001225)	5	1	0.11	+	8.81	0.126	1
osmosensory signaling pathway (GO:0007231)	5	1	0.11	+	8.81	0.126	1
metanephric glomerulus vasculature development (GO:0072239)	5	1	0.11	+	8.81	0.126	1
vitamin A metabolic process (GO:0006776)	5	1	0.11	+	8.81	0.126	1
positive regulation of CD8-positive, alpha-beta T cell activation (GO:2001187)	5	1	0.11	+	8.81	0.126	1
adenylate cyclase-activating dopamine receptor signaling pathway (GO:0007191)	5	1	0.11	+	8.81	0.126	1
neural fold formation (GO:0001842)	5	1	0.11	+	8.81	0.126	1
mesangial cell development (GO:0072143)	5	1	0.11	+	8.81	0.126	1
thyroid-stimulating hormone-secreting cell differentiation (GO:0060129)	5	1	0.11	+	8.81	0.126	1
virion attachment to host cell (GO:0019062)	5	1	0.11	+	8.81	0.126	1
plasma membrane raft assembly (GO:0044854)	5	1	0.11	+	8.81	0.126	1
oviduct development (GO:0060066)	5	1	0.11	+	8.81	0.126	1
regulation of entry of bacterium into host cell (GO:2000535)	5	1	0.11	+	8.81	0.126	1
regulation of acrosome reaction (GO:0060046)	5	1	0.11	+	8.81	0.126	1
negative regulation of apoptotic process involved in morphogenesis (GO:1902338)	5	1	0.11	+	8.81	0.126	1
lymphocyte aggregation (GO:0071593)	5	1	0.11	+	8.81	0.126	1
tryptophan catabolic process (GO:0006569)	5	1	0.11	+	8.81	0.126	1
regulation of hepatic stellate cell activation (GO:2000489)	5	1	0.11	+	8.81	0.126	1
paracrine signaling (GO:0038001)	5	1	0.11	+	8.81	0.126	1
inhibition of neuroepithelial cell differentiation (GO:0002085)	5	1	0.11	+	8.81	0.126	1
G protein-coupled receptor internalization (GO:0002031)	5	1	0.11	+	8.81	0.126	1
negative regulation of cell proliferation involved in kidney development (GO:1901723)	5	1	0.11	+	8.81	0.126	1
regulation of keratinocyte apoptotic process (GO:1902172)	5	1	0.11	+	8.81	0.126	1
positive regulation of ceramide biosynthetic process (GO:2000304)	5	1	0.11	+	8.81	0.126	1
medium-chain fatty acid catabolic process (GO:0051793)	5	1	0.11	+	8.81	0.126	1
regulation protein catabolic process at synapse (GO:0140250)	5	1	0.11	+	8.81	0.126	1
relaxation of smooth muscle (GO:0044557)	5	1	0.11	+	8.81	0.126	1
response to vitamin K (GO:0032571)	5	1	0.11	+	8.81	0.126	1
neurotransmitter receptor diffusion trapping (GO:0099628)	5	1	0.11	+	8.81	0.126	1
cellular response to bacterial lipopeptide (GO:0071221)	5	1	0.11	+	8.81	0.126	1
cellular response to bacterial lipoprotein (GO:0071220)	5	1	0.11	+	8.81	0.126	1
positive regulation of protein oligomerization (GO:0032461)	5	1	0.11	+	8.81	0.126	1
regulation of cortisol biosynthetic process (GO:2000064)	5	1	0.11	+	8.81	0.126	1
clearance of foreign intracellular DNA (GO:0044355)	5	1	0.11	+	8.81	0.126	1
macropinocytosis (GO:0044351)	5	1	0.11	+	8.81	0.126	1
postsynaptic neurotransmitter receptor diffusion trapping (GO:0098970)	5	1	0.11	+	8.81	0.126	1
receptor diffusion trapping (GO:0098953)	5	1	0.11	+	8.81	0.126	1
response to cortisol (GO:0051414)	5	1	0.11	+	8.81	0.126	1
positive regulation of sphingolipid biosynthetic process (GO:0090154)	5	1	0.11	+	8.81	0.126	1
positive regulation of skeletal muscle tissue growth (GO:0048633)	5	1	0.11	+	8.81	0.126	1
negative regulation of steroid hormone biosynthetic process (GO:0090032)	5	1	0.11	+	8.81	0.126	1
negative regulation of pinocytosis (GO:0048550)	5	1	0.11	+	8.81	0.126	1
regulation of acyl-CoA biosynthetic process (GO:0050812)	5	1	0.11	+	8.81	0.126	1
neural crest cell migration involved in autonomic nervous system development (GO:1901166)	5	1	0.11	+	8.81	0.126	1
response to bacterial lipopeptide (GO:0070339)	5	1	0.11	+	8.81	0.126	1
positive regulation of deoxyribonuclease activity (GO:0032077)	5	1	0.11	+	8.81	0.126	1
regulation of DNA duplex unwinding (GO:1905462)	5	1	0.11	+	8.81	0.126	1
skeletal muscle adaptation (GO:0043501)	5	1	0.11	+	8.81	0.126	1
response to nematode (GO:0009624)	5	1	0.11	+	8.81	0.126	1
clearance of foreign intracellular nucleic acids (GO:0099046)	5	1	0.11	+	8.81	0.126	1
response to insecticide (GO:0017085)	5	1	0.11	+	8.81	0.126	1
positive regulation of long-term neuronal synaptic plasticity (GO:0048170)	5	1	0.11	+	8.81	0.126	1
regulation of myofibroblast differentiation (GO:1904760)	5	1	0.11	+	8.81	0.126	1
negative regulation of apoptotic process involved in development (GO:1904746)	5	1	0.11	+	8.81	0.126	1
post-embryonic eye morphogenesis (GO:0048050)	5	1	0.11	+	8.81	0.126	1
thiamine-containing compound biosynthetic process (GO:0042724)	5	1	0.11	+	8.81	0.126	1
thiamine-containing compound metabolic process (GO:0042723)	5	1	0.11	+	8.81	0.126	1
thiamine diphosphate biosynthetic process (GO:0009229)	5	1	0.11	+	8.81	0.126	1
CAMKK-AMPK signaling cascade (GO:0061762)	5	1	0.11	+	8.81	0.126	1
determination of pancreatic left/right asymmetry (GO:0035469)	5	1	0.11	+	8.81	0.126	1
Roundabout signaling pathway (GO:0035385)	5	1	0.11	+	8.81	0.126	1
regulation of establishment of T cell polarity (GO:1903903)	5	1	0.11	+	8.81	0.126	1
indole-containing compound catabolic process (GO:0042436)	5	1	0.11	+	8.81	0.126	1
[truncated: 13,510 more rows]

## Sheet: DEGs-All-Up
Analysis Type:	PANTHER Overrepresentation Test (Released 20231017)
[truncated: 14,481 more rows]

[truncated: 1 more sheets: DEGs-All-Down]
