# Supplementary material for: Genomic 8-oxoguanine modulates gene transcription independent of its repair by DNA glycosylases OGG1 and MUTYH
Source: Redox Biol. 2024 Dec 5;79:103461. doi: 10.1016/j.redox.2024.103461 (PMC11697278; doi:10.1016/j.redox.2024.103461)
Supplement: Multimedia component 5 [file mmc5.xlsx]

## Sheet: PositiveCorrelationGenes
Analysis Type:	PANTHER Overrepresentation Test (Released 20231017)
Annotation Version and Release Date:	GO Ontology database DOI: 10.5281/zenodo.8436609 Released 2023-10-09
Analyzed List:	Client Text Box Input (Homo sapiens)	There are duplicate IDs in the file. The unique set of IDs will be used.
Reference List:	Homo sapiens (all genes in database)
Test Type:	FISHER
Correction:	FDR
GO biological process complete	Homo sapiens - REFLIST (20592)	Client Text Box Input (2514)	Client Text Box Input (expected)	Client Text Box Input (over/under)	Client Text Box Input (fold Enrichment)	Client Text Box Input (raw P-value)	Client Text Box Input (FDR)
detection of chemical stimulus involved in sensory perception (GO:0050907)	491	9	59.94	-	0.15	3.51e-15	2.69e-11
detection of chemical stimulus involved in sensory perception of smell (GO:0050911)	443	6	54.08	-	0.11	1.89e-15	2.9e-11
sensory perception of smell (GO:0007608)	469	9	57.26	-	0.16	3.25e-14	1.66e-10
detection of chemical stimulus (GO:0009593)	526	14	64.22	-	0.22	3.9e-13	1.5e-09
sensory perception of chemical stimulus (GO:0007606)	547	17	66.78	-	0.25	3.61e-12	1.11e-08
detection of stimulus involved in sensory perception (GO:0050906)	566	21	69.1	-	0.3	1.03e-10	2.62e-07
G protein-coupled receptor signaling pathway (GO:0007186)	1232	79	150.41	-	0.53	5.75e-10	1.26e-06
detection of stimulus (GO:0051606)	689	37	84.12	-	0.44	3.96e-08	7.59e-05
Unclassified (UNCLASSIFIED)	2800	258	341.84	-	0.75	1.8e-06	0.00276
biological_process (GO:0008150)	17792	2256	2172.16	+	1.04	1.8e-06	0.00306
metabolic process (GO:0008152)	8001	1096	976.81	+	1.12	5.01e-06	0.00641
sensory perception (GO:0007600)	984	72	120.13	-	0.6	5.01e-06	0.00699
primary metabolic process (GO:0044238)	6966	965	850.45	+	1.13	6.9e-06	0.00815
organic substance metabolic process (GO:0071704)	7478	1027	912.96	+	1.12	9.6e-06	0.0105
cellular metabolic process (GO:0044237)	6383	883	779.28	+	1.13	3.11e-05	0.0318
nitrogen compound metabolic process (GO:0006807)	6402	885	781.6	+	1.13	3.48e-05	0.0334
small molecule metabolic process (GO:0044281)	1684	267	205.59	+	1.3	5.5e-05	0.0497
localization (GO:0051179)	4495	639	548.78	+	1.16	5.89e-05	0.0502
adaptive immune response (GO:0002250)	673	48	82.16	-	0.58	0.000121	0.0981
immune response (GO:0006955)	1656	149	202.17	-	0.74	0.000132	0.101
cellular localization (GO:0051641)	2725	402	332.69	+	1.21	0.000185	0.135
establishment of localization (GO:0051234)	3927	557	479.43	+	1.16	0.000278	0.194
heterocycle metabolic process (GO:0046483)	2858	417	348.92	+	1.2	0.00031	0.207
transport (GO:0006810)	3741	530	456.72	+	1.16	0.000446	0.285
organic acid metabolic process (GO:0006082)	876	146	106.95	+	1.37	0.000562	0.345
organonitrogen compound biosynthetic process (GO:1901566)	1360	213	166.04	+	1.28	0.000669	0.367
macromolecule localization (GO:0033036)	2380	350	290.57	+	1.2	0.000661	0.376
nervous system process (GO:0050877)	1466	134	178.98	-	0.75	0.000638	0.377
oxoacid metabolic process (GO:0043436)	869	144	106.09	+	1.36	0.000778	0.412
carboxylic acid metabolic process (GO:0019752)	847	141	103.41	+	1.36	0.000809	0.414
organonitrogen compound metabolic process (GO:1901564)	4684	647	571.85	+	1.13	0.000929	0.446
cellular nitrogen compound metabolic process (GO:0034641)	3232	460	394.58	+	1.17	0.000912	0.451
phosphorus metabolic process (GO:0006793)	1712	259	209.01	+	1.24	0.000991	0.461
cellular process (GO:0009987)	14924	1899	1822.02	+	1.04	0.00105	0.474
ribonucleotide biosynthetic process (GO:0009260)	210	45	25.64	+	1.76	0.00111	0.486
cellular component organization or biogenesis (GO:0071840)	5824	790	711.03	+	1.11	0.00116	0.493
organic cyclic compound metabolic process (GO:1901360)	3152	448	384.82	+	1.16	0.00122	0.506
phosphate-containing compound metabolic process (GO:0006796)	1686	254	205.84	+	1.23	0.00137	0.511
regulation of secretion (GO:0051046)	624	107	76.18	+	1.4	0.00136	0.52
signal transduction (GO:0007165)	4829	518	589.55	-	0.88	0.00134	0.528
organophosphate biosynthetic process (GO:0090407)	552	97	67.39	+	1.44	0.00134	0.541
microtubule-based process (GO:0007017)	828	136	101.09	+	1.35	0.00149	0.546
cellular aromatic compound metabolic process (GO:0006725)	2906	415	354.78	+	1.17	0.00156	0.556
cellular component organization (GO:0016043)	5610	760	684.9	+	1.11	0.00167	0.568
nucleobase-containing compound metabolic process (GO:0006139)	2682	385	327.44	+	1.18	0.00166	0.578
immune system process (GO:0002376)	2293	229	279.94	-	0.82	0.00182	0.608
ribose phosphate biosynthetic process (GO:0046390)	217	45	26.49	+	1.7	0.00187	0.612
organelle organization (GO:0006996)	3089	437	377.12	+	1.16	0.00203	0.649
nucleotide biosynthetic process (GO:0009165)	270	53	32.96	+	1.61	0.00216	0.675
cytoskeleton organization (GO:0007010)	1256	194	153.34	+	1.27	0.00226	0.695
amino acid biosynthetic process (GO:0008652)	73	20	8.91	+	2.24	0.00239	0.72
regulation of cell cycle G1/S phase transition (GO:1902806)	190	40	23.2	+	1.72	0.0027	0.798
nucleoside phosphate biosynthetic process (GO:1901293)	272	53	33.21	+	1.6	0.0029	0.841
regulation of secretion by cell (GO:1903530)	570	97	69.59	+	1.39	0.00296	0.842
regulation of mitotic cell cycle phase transition (GO:1901990)	332	62	40.53	+	1.53	0.00316	0.882
macromolecule modification (GO:0043412)	2358	339	287.88	+	1.18	0.00339	0.93
alpha-amino acid biosynthetic process (GO:1901607)	65	18	7.94	+	2.27	0.00391	0.984
carboxylic acid biosynthetic process (GO:0046394)	277	53	33.82	+	1.57	0.00417	0.985
regulation of cellular component organization (GO:0051128)	2436	348	297.4	+	1.17	0.00387	0.99
protein-containing complex organization (GO:0043933)	2006	292	244.91	+	1.19	0.00377	0.999
response to silver ion (GO:0010272)	1	1	0.12	+	8.19	0.206	1
negative regulation of calcium:sodium antiporter activity (GO:1903280)	1	1	0.12	+	8.19	0.206	1
visceral mesoderm-endoderm interaction involved in midgut development (GO:0007495)	1	1	0.12	+	8.19	0.206	1
negative regulation of citrulline biosynthetic process (GO:1903249)	1	1	0.12	+	8.19	0.206	1
regulation of citrulline biosynthetic process (GO:1903248)	1	1	0.12	+	8.19	0.206	1
positive regulation of calcium ion-dependent exocytosis of neurotransmitter (GO:1903235)	1	1	0.12	+	8.19	0.206	1
tryptophan catabolic process to indole-3-acetate (GO:0019440)	1	1	0.12	+	8.19	0.206	1
pronephric nephron tubule morphogenesis (GO:0039008)	1	1	0.12	+	8.19	0.206	1
pronephric nephron morphogenesis (GO:0039007)	1	1	0.12	+	8.19	0.206	1
negative regulation of ATP citrate synthase activity (GO:2000984)	1	1	0.12	+	8.19	0.206	1
regulation of ATP citrate synthase activity (GO:2000983)	1	1	0.12	+	8.19	0.206	1
mesenchymal-epithelial cell signaling involved in lung development (GO:0060496)	1	1	0.12	+	8.19	0.206	1
regulation of heart rate by hormone (GO:0003064)	2	2	0.24	+	8.19	0.0611	1
right lung morphogenesis (GO:0060461)	1	1	0.12	+	8.19	0.206	1
response to benzoic acid (GO:0080021)	1	1	0.12	+	8.19	0.206	1
detection of hypoxic conditions in blood by carotid body chemoreceptor signaling (GO:0003029)	1	1	0.12	+	8.19	0.206	1
regulation of systemic arterial blood pressure by carotid body chemoreceptor signaling (GO:0003027)	1	1	0.12	+	8.19	0.206	1
regulation of systemic arterial blood pressure by aortic arch baroreceptor feedback (GO:0003026)	1	1	0.12	+	8.19	0.206	1
bronchiole morphogenesis (GO:0060436)	1	1	0.12	+	8.19	0.206	1
isoprenoid biosynthetic process via mevalonate (GO:1902767)	2	2	0.24	+	8.19	0.0611	1
lung pattern specification process (GO:0060432)	1	1	0.12	+	8.19	0.206	1
primary lung bud formation (GO:0060431)	1	1	0.12	+	8.19	0.206	1
negative regulation of penile erection (GO:0060407)	1	1	0.12	+	8.19	0.206	1
pyrimidine deoxyribonucleoside catabolic process (GO:0046127)	1	1	0.12	+	8.19	0.206	1
negative regulation of toll-like receptor 7 signaling pathway (GO:0034156)	1	1	0.12	+	8.19	0.206	1
xanthine biosynthetic process (GO:0046111)	1	1	0.12	+	8.19	0.206	1
toll-like receptor 5 signaling pathway (GO:0034146)	1	1	0.12	+	8.19	0.206	1
response to cesium ion (GO:0010164)	1	1	0.12	+	8.19	0.206	1
endocannabinoid signaling pathway (GO:0071926)	1	1	0.12	+	8.19	0.206	1
farnesyl diphosphate biosynthetic process, mevalonate pathway (GO:0010142)	2	2	0.24	+	8.19	0.0611	1
synchronous neurotransmitter secretion (GO:0071911)	1	1	0.12	+	8.19	0.206	1
determination of stomach left/right asymmetry (GO:0071909)	1	1	0.12	+	8.19	0.206	1
determination of intestine left/right asymmetry (GO:0071908)	1	1	0.12	+	8.19	0.206	1
posterior compartment specification (GO:0007388)	1	1	0.12	+	8.19	0.206	1
anterior compartment pattern formation (GO:0007387)	1	1	0.12	+	8.19	0.206	1
protein localization to actin cytoskeleton (GO:1903119)	1	1	0.12	+	8.19	0.206	1
olfactory nerve structural organization (GO:0021629)	1	1	0.12	+	8.19	0.206	1
negative regulation of metanephric glomerular mesangial cell proliferation (GO:0072302)	1	1	0.12	+	8.19	0.206	1
positive regulation of termination of RNA polymerase II transcription, poly(A)-coupled (GO:2000806)	1	1	0.12	+	8.19	0.206	1
positive regulation of circadian sleep/wake cycle, REM sleep (GO:0046005)	1	1	0.12	+	8.19	0.206	1
plasmacytoid dendritic cell antigen processing and presentation (GO:0002470)	1	1	0.12	+	8.19	0.206	1
response to nickel cation (GO:0010045)	1	1	0.12	+	8.19	0.206	1
protein localization to meiotic spindle midzone (GO:1903096)	1	1	0.12	+	8.19	0.206	1
positive regulation of reverse cholesterol transport (GO:1903064)	1	1	0.12	+	8.19	0.206	1
regulation of reverse cholesterol transport (GO:1903062)	1	1	0.12	+	8.19	0.206	1
angiotensin-mediated vasoconstriction involved in regulation of systemic arterial blood pressure (GO:0001998)	1	1	0.12	+	8.19	0.206	1
negative regulation of acetylcholine-gated cation channel activity (GO:1903049)	1	1	0.12	+	8.19	0.206	1
positive regulation of chondrocyte hypertrophy (GO:1903043)	1	1	0.12	+	8.19	0.206	1
regulation of chondrocyte hypertrophy (GO:1903041)	1	1	0.12	+	8.19	0.206	1
regulation of systemic arterial blood pressure by chemoreceptor signaling (GO:0001979)	1	1	0.12	+	8.19	0.206	1
negative regulation of epithelial cell proliferation involved in lung morphogenesis (GO:2000795)	1	1	0.12	+	8.19	0.206	1
negative regulation of mesenchymal cell proliferation involved in lung development (GO:2000791)	2	2	0.24	+	8.19	0.0611	1
regulation of mesenchymal cell proliferation involved in lung development (GO:2000790)	2	2	0.24	+	8.19	0.0611	1
spinal cord anterior/posterior patterning (GO:0021512)	1	1	0.12	+	8.19	0.206	1
siRNA transcription (GO:0140745)	1	1	0.12	+	8.19	0.206	1
metanephric DCT cell differentiation (GO:0072240)	1	1	0.12	+	8.19	0.206	1
metanephric macula densa development (GO:0072227)	1	1	0.12	+	8.19	0.206	1
negative regulation of nuclear cell cycle DNA replication (GO:1902576)	1	1	0.12	+	8.19	0.206	1
metanephric juxtaglomerular apparatus development (GO:0072206)	1	1	0.12	+	8.19	0.206	1
negative regulation of cardiac vascular smooth muscle cell differentiation (GO:2000723)	1	1	0.12	+	8.19	0.206	1
neuroblast delamination (GO:0060234)	1	1	0.12	+	8.19	0.206	1
negative regulation of G2/MI transition of meiotic cell cycle (GO:0110031)	1	1	0.12	+	8.19	0.206	1
CARD8 inflammasome complex assembly (GO:0140633)	1	1	0.12	+	8.19	0.206	1
positive regulation of type IV hypersensitivity (GO:0001809)	1	1	0.12	+	8.19	0.206	1
type IV hypersensitivity (GO:0001806)	1	1	0.12	+	8.19	0.206	1
negative regulation of adenosine receptor signaling pathway (GO:0060169)	1	1	0.12	+	8.19	0.206	1
protein localization to mitotic spindle (GO:1902480)	1	1	0.12	+	8.19	0.206	1
positive regulation of histone H4-K16 acetylation (GO:2000620)	1	1	0.12	+	8.19	0.206	1
somatotropin secreting cell development (GO:0060133)	1	1	0.12	+	8.19	0.206	1
negative regulation of translation in response to oxidative stress (GO:0032938)	1	1	0.12	+	8.19	0.206	1
phytosphingosine metabolic process (GO:0006671)	1	1	0.12	+	8.19	0.206	1
3-keto-sphinganine metabolic process (GO:0006666)	1	1	0.12	+	8.19	0.206	1
intracellular nitrogen homeostasis (GO:0141067)	1	1	0.12	+	8.19	0.206	1
basophil homeostasis (GO:1990960)	1	1	0.12	+	8.19	0.206	1
metaphase/anaphase transition of meiosis I (GO:1990949)	1	1	0.12	+	8.19	0.206	1
phytosphingosine biosynthetic process (GO:0071602)	1	1	0.12	+	8.19	0.206	1
S-adenosyl-L-methionine transmembrane transport (GO:1901962)	1	1	0.12	+	8.19	0.206	1
asparagine catabolic process via L-aspartate (GO:0033345)	1	1	0.12	+	8.19	0.206	1
meiotic spindle assembly checkpoint signaling (GO:0033316)	1	1	0.12	+	8.19	0.206	1
primary adaptive immune response involving T cells and B cells (GO:0090721)	1	1	0.12	+	8.19	0.206	1
DCT cell differentiation (GO:0072069)	1	1	0.12	+	8.19	0.206	1
plasma membrane raft localization (GO:0044856)	1	1	0.12	+	8.19	0.206	1
plasma membrane raft distribution (GO:0044855)	1	1	0.12	+	8.19	0.206	1
macula densa development (GO:0072024)	1	1	0.12	+	8.19	0.206	1
Sertoli cell fate commitment (GO:0060010)	1	1	0.12	+	8.19	0.206	1
nuclear DNA replication termination (GO:1902317)	1	1	0.12	+	8.19	0.206	1
cysteine biosynthetic process from serine (GO:0006535)	1	1	0.12	+	8.19	0.206	1
asparagine catabolic process (GO:0006530)	1	1	0.12	+	8.19	0.206	1
tRNA re-export from nucleus (GO:0071528)	1	1	0.12	+	8.19	0.206	1
response to vitamin B2 (GO:0033274)	1	1	0.12	+	8.19	0.206	1
chordate pharynx development (GO:0160093)	1	1	0.12	+	8.19	0.206	1
negative regulation of amine catabolic process (GO:0033242)	1	1	0.12	+	8.19	0.206	1
regulation of amine catabolic process (GO:0033241)	1	1	0.12	+	8.19	0.206	1
histamine biosynthetic process (GO:0001694)	2	2	0.24	+	8.19	0.0611	1
trans-Golgi network to recycling endosome transport (GO:0044795)	1	1	0.12	+	8.19	0.206	1
metaphase/anaphase transition of meiotic cell cycle (GO:0044785)	1	1	0.12	+	8.19	0.206	1
cell cycle DNA replication termination (GO:1902294)	1	1	0.12	+	8.19	0.206	1
negative regulation of mast cell cytokine production (GO:0032764)	2	2	0.24	+	8.19	0.0611	1
positive regulation of interleukin-15 production (GO:0032738)	1	1	0.12	+	8.19	0.206	1
negative regulation of positive thymic T cell selection (GO:1902233)	1	1	0.12	+	8.19	0.206	1
negative regulation of interleukin-4-mediated signaling pathway (GO:1902215)	1	1	0.12	+	8.19	0.206	1
negative regulation of interleukin-2-mediated signaling pathway (GO:1902206)	1	1	0.12	+	8.19	0.206	1
regulation of interleukin-2-mediated signaling pathway (GO:1902205)	1	1	0.12	+	8.19	0.206	1
cellular response to lipid hydroperoxide (GO:0071449)	1	1	0.12	+	8.19	0.206	1
mitotic spindle microtubule depolymerization (GO:1990755)	1	1	0.12	+	8.19	0.206	1
positive regulation of microglia differentiation (GO:0014008)	1	1	0.12	+	8.19	0.206	1
regulation of microglia differentiation (GO:0014006)	1	1	0.12	+	8.19	0.206	1
leukotriene A4 biosynthetic process (GO:1901753)	1	1	0.12	+	8.19	0.206	1
detection of hypoxic conditions in blood by chemoreceptor signaling (GO:0002007)	1	1	0.12	+	8.19	0.206	1
medium-chain fatty acid transport (GO:0001579)	2	2	0.24	+	8.19	0.0611	1
ovarian follicle atresia (GO:0001552)	1	1	0.12	+	8.19	0.206	1
ovarian follicle rupture (GO:0001543)	1	1	0.12	+	8.19	0.206	1
positive regulation of antral ovarian follicle growth (GO:2000388)	1	1	0.12	+	8.19	0.206	1
regulation of antral ovarian follicle growth (GO:2000387)	1	1	0.12	+	8.19	0.206	1
positive regulation of acrosomal vesicle exocytosis (GO:2000368)	2	2	0.24	+	8.19	0.0611	1
regulation of interleukin-15 production (GO:0032658)	1	1	0.12	+	8.19	0.206	1
positive regulation of glucocorticoid receptor signaling pathway (GO:2000324)	1	1	0.12	+	8.19	0.206	1
positive regulation of intrinsic apoptotic signaling pathway in response to DNA damage by p53 class mediator (GO:1902167)	1	1	0.12	+	8.19	0.206	1
protein depalmitoleylation (GO:1990697)	1	1	0.12	+	8.19	0.206	1
cellular response to interleukin-11 (GO:0071348)	1	1	0.12	+	8.19	0.206	1
positive regulation of hair follicle cell proliferation (GO:0071338)	1	1	0.12	+	8.19	0.206	1
regulation of hair follicle cell proliferation (GO:0071336)	1	1	0.12	+	8.19	0.206	1
cellular response to vitamin B1 (GO:0071301)	1	1	0.12	+	8.19	0.206	1
positive regulation of mast cell apoptotic process (GO:0033027)	1	1	0.12	+	8.19	0.206	1
negative regulation of amino acid biosynthetic process (GO:2000283)	1	1	0.12	+	8.19	0.206	1
ER-dependent peroxisome organization (GO:0032581)	1	1	0.12	+	8.19	0.206	1
positive regulation of ribosomal small subunit export from nucleus (GO:2000208)	1	1	0.12	+	8.19	0.206	1
regulation of ribosomal small subunit export from nucleus (GO:2000206)	1	1	0.12	+	8.19	0.206	1
positive regulation of ribosomal subunit export from nucleus (GO:2000202)	1	1	0.12	+	8.19	0.206	1
DNA replication termination (GO:0006274)	1	1	0.12	+	8.19	0.206	1
protein carboxylation (GO:0018214)	3	3	0.37	+	8.19	0.02	1
transport of viral material towards nucleus (GO:0075606)	1	1	0.12	+	8.19	0.206	1
actomyosin contractile ring contraction (GO:0000916)	1	1	0.12	+	8.19	0.206	1
thymidine catabolic process (GO:0006214)	1	1	0.12	+	8.19	0.206	1
mitochondrial S-adenosyl-L-methionine transmembrane transport (GO:1990543)	1	1	0.12	+	8.19	0.206	1
positive regulation of cell fate determination (GO:1905935)	1	1	0.12	+	8.19	0.206	1
positive regulation of ribonucleoprotein complex localization (GO:2000199)	1	1	0.12	+	8.19	0.206	1
negative regulation of deadenylation-dependent decapping of nuclear-transcribed mRNA (GO:0106289)	1	1	0.12	+	8.19	0.206	1
cytosol to ERGIC protein transport (GO:0106273)	1	1	0.12	+	8.19	0.206	1
protein localization to ERGIC (GO:0106272)	1	1	0.12	+	8.19	0.206	1
otolith formation (GO:0032475)	1	1	0.12	+	8.19	0.206	1
peptidyl-lysine glutarylation (GO:0106227)	1	1	0.12	+	8.19	0.206	1
dGDP biosynthetic process (GO:0006185)	1	1	0.12	+	8.19	0.206	1
microtubule-dependent intracellular transport of viral material towards nucleus (GO:0075521)	1	1	0.12	+	8.19	0.206	1
microtubule-dependent intracellular transport of viral material (GO:0075519)	1	1	0.12	+	8.19	0.206	1
negative regulation of microtubule nucleation (GO:1905833)	1	1	0.12	+	8.19	0.206	1
regulation of prostaglandin catabolic process (GO:1905828)	1	1	0.12	+	8.19	0.206	1
spontaneous exocytosis of neurotransmitter (GO:0048792)	1	1	0.12	+	8.19	0.206	1
retinoic acid receptor signaling pathway involved in somitogenesis (GO:0090242)	1	1	0.12	+	8.19	0.206	1
positive regulation of histone H4 acetylation (GO:0090240)	1	1	0.12	+	8.19	0.206	1
regulation of histone H4 acetylation (GO:0090239)	1	1	0.12	+	8.19	0.206	1
negative regulation of lipid kinase activity (GO:0090219)	1	1	0.12	+	8.19	0.206	1
manganese ion export across plasma membrane (GO:0140048)	1	1	0.12	+	8.19	0.206	1
pyridoxal phosphate catabolic process (GO:0032361)	1	1	0.12	+	8.19	0.206	1
ER-dependent peroxisome localization (GO:0106101)	1	1	0.12	+	8.19	0.206	1
UDP-glucuronate biosynthetic process (GO:0006065)	1	1	0.12	+	8.19	0.206	1
negative regulation of DNA helicase activity (GO:1905775)	1	1	0.12	+	8.19	0.206	1
negative regulation of corticotropin secretion (GO:0051460)	1	1	0.12	+	8.19	0.206	1
organic heteropentacyclic compound catabolic process (GO:1901377)	1	1	0.12	+	8.19	0.206	1
cell-cell adhesion involved in gastrulation (GO:0070586)	1	1	0.12	+	8.19	0.206	1
maintenance of transcriptional fidelity during transcription elongation by RNA polymerase II (GO:0001193)	1	1	0.12	+	8.19	0.206	1
maintenance of transcriptional fidelity during transcription elongation (GO:0001192)	1	1	0.12	+	8.19	0.206	1
positive regulation of spermidine biosynthetic process (GO:1901307)	1	1	0.12	+	8.19	0.206	1
regulation of spermidine biosynthetic process (GO:1901304)	1	1	0.12	+	8.19	0.206	1
induction of negative chemotaxis (GO:0050929)	1	1	0.12	+	8.19	0.206	1
positive regulation of negative chemotaxis (GO:0050924)	1	1	0.12	+	8.19	0.206	1
embryonic ectodermal digestive tract morphogenesis (GO:0048613)	1	1	0.12	+	8.19	0.206	1
spermidine deacetylation (GO:0106048)	1	1	0.12	+	8.19	0.206	1
polyamine deacetylation (GO:0106047)	1	1	0.12	+	8.19	0.206	1
positive regulation of membrane depolarization during cardiac muscle cell action potential (GO:1900827)	1	1	0.12	+	8.19	0.206	1
renal amino acid absorption (GO:1990297)	1	1	0.12	+	8.19	0.206	1
negative regulation of telomerase RNA reverse transcriptase activity (GO:1905662)	1	1	0.12	+	8.19	0.206	1
auxin metabolic process (GO:0009850)	1	1	0.12	+	8.19	0.206	1
ectodermal digestive tract morphogenesis (GO:0048567)	1	1	0.12	+	8.19	0.206	1
histone H3-K14 acetylation (GO:0044154)	1	1	0.12	+	8.19	0.206	1
maintenance of ciliary planar beating movement pattern (GO:0120221)	1	1	0.12	+	8.19	0.206	1
positive regulation of uterine smooth muscle relaxation (GO:1900721)	1	1	0.12	+	8.19	0.206	1
regulation of uterine smooth muscle relaxation (GO:1900719)	1	1	0.12	+	8.19	0.206	1
fast, calcium ion-dependent exocytosis of neurotransmitter (GO:0098746)	1	1	0.12	+	8.19	0.206	1
protein insertion into plasma membrane (GO:0098737)	1	1	0.12	+	8.19	0.206	1
negative regulation of the force of heart contraction (GO:0098736)	1	1	0.12	+	8.19	0.206	1
positive regulation of Golgi lumen acidification (GO:1905528)	1	1	0.12	+	8.19	0.206	1
response to salicylic acid (GO:0009751)	1	1	0.12	+	8.19	0.206	1
presynaptic cytoskeleton organization (GO:0099187)	1	1	0.12	+	8.19	0.206	1
detection of cold stimulus involved in thermoception (GO:0120169)	2	2	0.24	+	8.19	0.0611	1
regulation of exocytic insertion of neurotransmitter receptor to postsynaptic membrane (GO:0099145)	1	1	0.12	+	8.19	0.206	1
presynaptic actin cytoskeleton organization (GO:0099140)	1	1	0.12	+	8.19	0.206	1
maturation of 5S rRNA (GO:0000481)	1	1	0.12	+	8.19	0.206	1
peptidyl-histidine dephosphorylation (GO:0035971)	1	1	0.12	+	8.19	0.206	1
regulation of translation in response to oxidative stress (GO:0043556)	1	1	0.12	+	8.19	0.206	1
positive regulation of clathrin coat assembly (GO:1905445)	2	2	0.24	+	8.19	0.0611	1
regulation of clathrin coat assembly (GO:1905443)	2	2	0.24	+	8.19	0.0611	1
indoleacetic acid metabolic process (GO:0009683)	1	1	0.12	+	8.19	0.206	1
positive regulation of relaxation of smooth muscle (GO:1901082)	1	1	0.12	+	8.19	0.206	1
sarcosine catabolic process (GO:1901053)	1	1	0.12	+	8.19	0.206	1
positive regulation of adenylate cyclase-inhibiting dopamine receptor signaling pathway (GO:1904992)	1	1	0.12	+	8.19	0.206	1
regulation of adenylate cyclase-inhibiting dopamine receptor signaling pathway (GO:1904990)	1	1	0.12	+	8.19	0.206	1
positive regulation of endosome organization (GO:1904980)	1	1	0.12	+	8.19	0.206	1
positive regulation of urothelial cell proliferation (GO:0050677)	1	1	0.12	+	8.19	0.206	1
regulation of urothelial cell proliferation (GO:0050675)	1	1	0.12	+	8.19	0.206	1
urothelial cell proliferation (GO:0050674)	1	1	0.12	+	8.19	0.206	1
paraxial mesoderm structural organization (GO:0048352)	1	1	0.12	+	8.19	0.206	1
mesoderm structural organization (GO:0048338)	1	1	0.12	+	8.19	0.206	1
intermembrane sphingolipid transfer (GO:0120012)	1	1	0.12	+	8.19	0.206	1
protein localization to meiotic spindle (GO:1905359)	1	1	0.12	+	8.19	0.206	1
N-terminal peptidyl-glutamine acetylation (GO:0017192)	1	1	0.12	+	8.19	0.206	1
maintenance of protein complex location (GO:0098544)	1	1	0.12	+	8.19	0.206	1
negative regulation of calcium-independent cell-cell adhesion (GO:0051042)	1	1	0.12	+	8.19	0.206	1
peptidyl-glutamic acid carboxylation (GO:0017187)	3	3	0.37	+	8.19	0.02	1
negative regulation of macropinocytosis (GO:1905302)	1	1	0.12	+	8.19	0.206	1
mitochondrial tyrosyl-tRNA aminoacylation (GO:0070184)	1	1	0.12	+	8.19	0.206	1
isotype switching to IgG isotypes (GO:0048291)	1	1	0.12	+	8.19	0.206	1
determination of ventral identity (GO:0048264)	1	1	0.12	+	8.19	0.206	1
response to methylamine (GO:0036255)	1	1	0.12	+	8.19	0.206	1
inter-Golgi cisterna vesicle-mediated transport (GO:0048219)	1	1	0.12	+	8.19	0.206	1
regulation of translation involved in cellular response to UV (GO:1904803)	1	1	0.12	+	8.19	0.206	1
contractile ring contraction (GO:0036213)	1	1	0.12	+	8.19	0.206	1
CD80 biosynthetic process (GO:0035780)	1	1	0.12	+	8.19	0.206	1
mycotoxin catabolic process (GO:0043387)	1	1	0.12	+	8.19	0.206	1
fibrous ring of heart morphogenesis (GO:1905285)	1	1	0.12	+	8.19	0.206	1
negative regulation of retrograde transport, endosome to Golgi (GO:1905280)	1	1	0.12	+	8.19	0.206	1
cytotoxic T cell degranulation (GO:0043316)	1	1	0.12	+	8.19	0.206	1
negative regulation of RNA binding (GO:1905215)	1	1	0.12	+	8.19	0.206	1
toxin catabolic process (GO:0009407)	1	1	0.12	+	8.19	0.206	1
osteoclast maturation (GO:0036179)	1	1	0.12	+	8.19	0.206	1
positive regulation of polarized epithelial cell differentiation (GO:0030862)	1	1	0.12	+	8.19	0.206	1
phenotypic switching (GO:0036166)	1	1	0.12	+	8.19	0.206	1
vitamin B6 catabolic process (GO:0042820)	1	1	0.12	+	8.19	0.206	1
TIRAP-dependent toll-like receptor 4 signaling pathway (GO:0035665)	1	1	0.12	+	8.19	0.206	1
TIRAP-dependent toll-like receptor signaling pathway (GO:0035664)	1	1	0.12	+	8.19	0.206	1
folic acid-containing compound catabolic process (GO:0009397)	1	1	0.12	+	8.19	0.206	1
biotin import across plasma membrane (GO:1905135)	2	2	0.24	+	8.19	0.0611	1
protein branching point deglutamylation (GO:0035611)	1	1	0.12	+	8.19	0.206	1
positive regulation of lateral attachment of mitotic spindle microtubules to kinetochore (GO:1905116)	1	1	0.12	+	8.19	0.206	1
regulation of lateral attachment of mitotic spindle microtubules to kinetochore (GO:1905115)	1	1	0.12	+	8.19	0.206	1
positive regulation of vascular associated smooth muscle contraction (GO:1904695)	1	1	0.12	+	8.19	0.206	1
negative regulation of CD4-positive, alpha-beta T cell costimulation (GO:1900280)	1	1	0.12	+	8.19	0.206	1
negative regulation of neuroblast migration (GO:0061855)	1	1	0.12	+	8.19	0.206	1
regulation of neuroblast migration (GO:0061853)	1	1	0.12	+	8.19	0.206	1
positive regulation of cardioblast proliferation (GO:1905062)	1	1	0.12	+	8.19	0.206	1
otolith mineralization completed early in development (GO:0031173)	1	1	0.12	+	8.19	0.206	1
inductive cell-cell signaling (GO:0031129)	1	1	0.12	+	8.19	0.206	1
positive regulation of termination of RNA polymerase II transcription (GO:1904595)	2	2	0.24	+	8.19	0.0611	1
membrane bending (GO:0097753)	1	1	0.12	+	8.19	0.206	1
vesicle targeting, trans-Golgi to periciliary membrane compartment (GO:0097712)	1	1	0.12	+	8.19	0.206	1
protein lipidation involved in autophagosome assembly (GO:0061739)	1	1	0.12	+	8.19	0.206	1
pantothenate transmembrane transport (GO:0015887)	1	1	0.12	+	8.19	0.206	1
biotin transport (GO:0015878)	3	3	0.37	+	8.19	0.02	1
regulation of fusion of sperm to egg plasma membrane (GO:0043012)	1	1	0.12	+	8.19	0.206	1
S-adenosyl-L-methionine transport (GO:0015805)	1	1	0.12	+	8.19	0.206	1
vascular endothelial cell response to fluid shear stress (GO:0097699)	1	1	0.12	+	8.19	0.206	1
telomere maintenance via base-excision repair (GO:0097698)	1	1	0.12	+	8.19	0.206	1
pteridine-containing compound catabolic process (GO:0042560)	1	1	0.12	+	8.19	0.206	1
negative regulation of arginine catabolic process (GO:1900082)	1	1	0.12	+	8.19	0.206	1
regulation of arginine catabolic process (GO:1900081)	1	1	0.12	+	8.19	0.206	1
regulation of polyamine biosynthetic process (GO:0010967)	1	1	0.12	+	8.19	0.206	1
positive regulation of cardiac ventricle development (GO:1904414)	1	1	0.12	+	8.19	0.206	1
O-glycan processing, core 2 (GO:0016268)	1	1	0.12	+	8.19	0.206	1
regulation of cardiac ventricle development (GO:1904412)	1	1	0.12	+	8.19	0.206	1
positive regulation of retinoic acid biosynthetic process (GO:1900054)	1	1	0.12	+	8.19	0.206	1
serine phosphorylation of STAT protein (GO:0042501)	1	1	0.12	+	8.19	0.206	1
embryonic genitalia morphogenesis (GO:0030538)	1	1	0.12	+	8.19	0.206	1
response to formaldehyde (GO:1904404)	1	1	0.12	+	8.19	0.206	1
N-glycan processing to lysosome (GO:0016256)	2	2	0.24	+	8.19	0.0611	1
negative regulation of corticotropin-releasing hormone receptor activity (GO:1900011)	1	1	0.12	+	8.19	0.206	1
regulation of corticotropin-releasing hormone receptor activity (GO:1900010)	1	1	0.12	+	8.19	0.206	1
negative regulation of non-membrane spanning protein tyrosine kinase activity (GO:1903996)	1	1	0.12	+	8.19	0.206	1
positive regulation of TRAIL-activated apoptotic signaling pathway (GO:1903984)	1	1	0.12	+	8.19	0.206	1
positive regulation of atrial cardiac muscle cell action potential (GO:1903949)	1	1	0.12	+	8.19	0.206	1
mannose to fructose-6-phosphate metabolic process (GO:0061611)	1	1	0.12	+	8.19	0.206	1
negative regulation of TORC2 signaling (GO:1903940)	1	1	0.12	+	8.19	0.206	1
positive regulation of protein localization to actin cortical patch (GO:1904372)	1	1	0.12	+	8.19	0.206	1
regulation of protein localization to actin cortical patch (GO:1904370)	1	1	0.12	+	8.19	0.206	1
sensory perception of cold stimulus (GO:0062035)	2	2	0.24	+	8.19	0.0611	1
positive regulation of myofibroblast contraction (GO:1904330)	1	1	0.12	+	8.19	0.206	1
carnitine catabolic process (GO:0042413)	1	1	0.12	+	8.19	0.206	1
positive regulation of ATF6-mediated unfolded protein response (GO:1903893)	1	1	0.12	+	8.19	0.206	1
negative regulation of ATF6-mediated unfolded protein response (GO:1903892)	2	2	0.24	+	8.19	0.0611	1
regulation of ATF6-mediated unfolded protein response (GO:1903891)	4	4	0.49	+	8.19	0.00682	1
gamma-aminobutyric acid secretion, neurotransmission (GO:0061534)	1	1	0.12	+	8.19	0.206	1
acetylcholine secretion (GO:0061526)	1	1	0.12	+	8.19	0.206	1
water-soluble vitamin catabolic process (GO:0042365)	2	2	0.24	+	8.19	0.0611	1
GDP biosynthetic process (GO:0046711)	1	1	0.12	+	8.19	0.206	1
GDP-L-fucose salvage (GO:0042352)	1	1	0.12	+	8.19	0.206	1
positive regulation of polynucleotide adenylyltransferase activity (GO:1904247)	1	1	0.12	+	8.19	0.206	1
memory T cell proliferation (GO:0061485)	1	1	0.12	+	8.19	0.206	1
glycolysis from storage polysaccharide through glucose-1-phosphate (GO:0093001)	1	1	0.12	+	8.19	0.206	1
positive regulation of glutathione biosynthetic process (GO:1903788)	1	1	0.12	+	8.19	0.206	1
endocardial cushion cell development (GO:0061444)	1	1	0.12	+	8.19	0.206	1
regulation of DNA double-strand break processing (GO:1903775)	1	1	0.12	+	8.19	0.206	1
folic acid catabolic process (GO:0046657)	1	1	0.12	+	8.19	0.206	1
positive regulation of regulation of vascular associated smooth muscle cell membrane depolarization (GO:1904199)	1	1	0.12	+	8.19	0.206	1
regulation of protein folding in endoplasmic reticulum (GO:0060904)	1	1	0.12	+	8.19	0.206	1
peptidyl-aspartic acid hydroxylation (GO:0042264)	1	1	0.12	+	8.19	0.206	1
protein O-GlcNAcylation via threonine (GO:0097370)	1	1	0.12	+	8.19	0.206	1
negative regulation of mitotic centrosome separation (GO:0046603)	1	1	0.12	+	8.19	0.206	1
cap2 mRNA methylation (GO:0097310)	1	1	0.12	+	8.19	0.206	1
negative regulation of antimicrobial humoral response (GO:0008348)	1	1	0.12	+	8.19	0.206	1
negative regulation of Wnt protein secretion (GO:0061358)	1	1	0.12	+	8.19	0.206	1
positive regulation of cap-dependent translational initiation (GO:1903676)	1	1	0.12	+	8.19	0.206	1
regulation of cap-dependent translational initiation (GO:1903674)	1	1	0.12	+	8.19	0.206	1
mitotic cleavage furrow formation (GO:1903673)	1	1	0.12	+	8.19	0.206	1
positive regulation of protein insertion into mitochondrial outer membrane (GO:1903638)	1	1	0.12	+	8.19	0.206	1
regulation of protein insertion into mitochondrial outer membrane (GO:1903636)	1	1	0.12	+	8.19	0.206	1
embryonic heart tube anterior/posterior pattern specification (GO:0035054)	3	3	0.37	+	8.19	0.02	1
positive regulation of transdifferentiation (GO:1903620)	1	1	0.12	+	8.19	0.206	1
regulation of transdifferentiation (GO:1903618)	1	1	0.12	+	8.19	0.206	1
sperm entry (GO:0035037)	1	1	0.12	+	8.19	0.206	1
peptide cross-linking via chondroitin 4-sulfate glycosaminoglycan (GO:0019800)	1	1	0.12	+	8.19	0.206	1
semicircular canal fusion (GO:0060879)	1	1	0.12	+	8.19	0.206	1
branching involved in lymph vessel morphogenesis (GO:0060854)	1	1	0.12	+	8.19	0.206	1
growth plate cartilage axis specification (GO:0003421)	1	1	0.12	+	8.19	0.206	1
lipoprotein oxidation (GO:0042161)	1	1	0.12	+	8.19	0.206	1
lipoprotein modification (GO:0042160)	1	1	0.12	+	8.19	0.206	1
negative regulation of cholangiocyte proliferation (GO:1904055)	1	1	0.12	+	8.19	0.206	1
positive regulation of spontaneous neurotransmitter secretion (GO:1904050)	1	1	0.12	+	8.19	0.206	1
vacuole fusion, non-autophagic (GO:0042144)	1	1	0.12	+	8.19	0.206	1
mitochondrial mRNA polyadenylation (GO:0097222)	1	1	0.12	+	8.19	0.206	1
cellular response to serotonin (GO:1904015)	1	1	0.12	+	8.19	0.206	1
response to serotonin (GO:1904014)	1	1	0.12	+	8.19	0.206	1
mature B cell apoptotic process (GO:0002901)	1	1	0.12	+	8.19	0.206	1
nitrogen utilization (GO:0019740)	1	1	0.12	+	8.19	0.206	1
negative regulation of mast cell chemotaxis (GO:0060755)	1	1	0.12	+	8.19	0.206	1
dentin mineralization (GO:0097188)	1	1	0.12	+	8.19	0.206	1
lipoprotein lipid oxidation (GO:0034439)	1	1	0.12	+	8.19	0.206	1
detection of wounding (GO:0014822)	1	1	0.12	+	8.19	0.206	1
regulation of establishment of bipolar cell polarity (GO:0061172)	1	1	0.12	+	8.19	0.206	1
neural plate mediolateral regionalization (GO:0021998)	1	1	0.12	+	8.19	0.206	1
lung ciliated cell differentiation (GO:0061141)	1	1	0.12	+	8.19	0.206	1
olfactory cortex development (GO:0021989)	1	1	0.12	+	8.19	0.206	1
ammonia assimilation cycle (GO:0019676)	1	1	0.12	+	8.19	0.206	1
negative regulation of mitotic cell cycle DNA replication (GO:1903464)	1	1	0.12	+	8.19	0.206	1
Okazaki fragment processing involved in mitotic DNA replication (GO:1903461)	1	1	0.12	+	8.19	0.206	1
corticospinal neuron axon guidance through spinal cord (GO:0021972)	1	1	0.12	+	8.19	0.206	1
lactate catabolic process (GO:1903457)	1	1	0.12	+	8.19	0.206	1
corticospinal neuron axon guidance (GO:0021966)	2	2	0.24	+	8.19	0.0611	1
lung proximal/distal axis specification (GO:0061115)	1	1	0.12	+	8.19	0.206	1
response to lipoic acid (GO:1903442)	1	1	0.12	+	8.19	0.206	1
central nervous system interneuron axonogenesis (GO:0021956)	1	1	0.12	+	8.19	0.206	1
positive regulation of constitutive secretory pathway (GO:1903435)	1	1	0.12	+	8.19	0.206	1
atrial septum secundum morphogenesis (GO:0003290)	2	2	0.24	+	8.19	0.0611	1
negative regulation of renal phosphate excretion (GO:1903403)	1	1	0.12	+	8.19	0.206	1
primary ureteric bud growth (GO:0060682)	1	1	0.12	+	8.19	0.206	1
mitotic DNA replication termination (GO:1902979)	1	1	0.12	+	8.19	0.206	1
mitotic DNA replication preinitiation complex assembly (GO:1902977)	1	1	0.12	+	8.19	0.206	1
negative regulation of metalloendopeptidase activity involved in amyloid precursor protein catabolic process (GO:1902963)	1	1	0.12	+	8.19	0.206	1
regulation of metalloendopeptidase activity involved in amyloid precursor protein catabolic process (GO:1902962)	1	1	0.12	+	8.19	0.206	1
butyrate catabolic process (GO:0046359)	1	1	0.12	+	8.19	0.206	1
negative regulation of antibacterial peptide production (GO:0002787)	1	1	0.12	+	8.19	0.206	1
negative regulation of antimicrobial peptide production (GO:0002785)	1	1	0.12	+	8.19	0.206	1
phosphatidylserine exposure on blood platelet (GO:0097045)	1	1	0.12	+	8.19	0.206	1
regulation of plasma membrane sterol distribution (GO:0097036)	1	1	0.12	+	8.19	0.206	1
positive regulation of isoprenoid metabolic process (GO:0045828)	1	1	0.12	+	8.19	0.206	1
glutamate catabolic process to 2-oxoglutarate (GO:0019551)	2	2	0.24	+	8.19	0.0611	1
glutamate catabolic process to aspartate (GO:0019550)	2	2	0.24	+	8.19	0.0611	1
positive regulation of termination of DNA-templated transcription (GO:0060566)	2	2	0.24	+	8.19	0.0611	1
mesodermal-endodermal cell signaling (GO:0003131)	1	1	0.12	+	8.19	0.206	1
aflatoxin catabolic process (GO:0046223)	1	1	0.12	+	8.19	0.206	1
'de novo' UMP biosynthetic process (GO:0044205)	4	3	0.49	+	6.14	0.0322	1
negative regulation of cellular amino acid metabolic process (GO:0045763)	3	2	0.37	+	5.46	0.0946	1
glycine decarboxylation via glycine cleavage system (GO:0019464)	3	2	0.37	+	5.46	0.0946	1
DNA replication-dependent chromatin disassembly (GO:0140889)	3	2	0.37	+	5.46	0.0946	1
positive regulation of type II interferon-mediated signaling pathway (GO:0060335)	6	4	0.73	+	5.46	0.0171	1
positive regulation of response to type II interferon (GO:0060332)	6	4	0.73	+	5.46	0.0171	1
basophil activation (GO:0045575)	3	2	0.37	+	5.46	0.0946	1
regulation of adenosine receptor signaling pathway (GO:0060167)	3	2	0.37	+	5.46	0.0946	1
positive regulation of transforming growth factor beta2 production (GO:0032915)	3	2	0.37	+	5.46	0.0946	1
sphinganine metabolic process (GO:0006667)	3	2	0.37	+	5.46	0.0946	1
ureteric bud invasion (GO:0072092)	3	2	0.37	+	5.46	0.0946	1
negative regulation of tRNA catabolic process (GO:1902371)	3	2	0.37	+	5.46	0.0946	1
regulation of tRNA catabolic process (GO:1902370)	3	2	0.37	+	5.46	0.0946	1
ubiquitin-dependent protein catabolic process via the N-end rule pathway (GO:0071596)	3	2	0.37	+	5.46	0.0946	1
negative regulation of peptidyl-serine dephosphorylation (GO:1902309)	3	2	0.37	+	5.46	0.0946	1
glycine catabolic process (GO:0006546)	3	2	0.37	+	5.46	0.0946	1
aspartate catabolic process (GO:0006533)	3	2	0.37	+	5.46	0.0946	1
aspartate biosynthetic process (GO:0006532)	3	2	0.37	+	5.46	0.0946	1
histidyl-tRNA aminoacylation (GO:0006427)	3	2	0.37	+	5.46	0.0946	1
arginyl-tRNA aminoacylation (GO:0006420)	3	2	0.37	+	5.46	0.0946	1
Schwann cell proliferation (GO:0014010)	3	2	0.37	+	5.46	0.0946	1
regulation of cell growth by extracellular stimulus (GO:0001560)	3	2	0.37	+	5.46	0.0946	1
regulation of acrosomal vesicle exocytosis (GO:2000367)	3	2	0.37	+	5.46	0.0946	1
positive regulation of synaptic vesicle exocytosis (GO:2000302)	3	2	0.37	+	5.46	0.0946	1
cellular response to morphine (GO:0071315)	3	2	0.37	+	5.46	0.0946	1
calcium ion export (GO:1901660)	3	2	0.37	+	5.46	0.0946	1
positive regulation of bile acid biosynthetic process (GO:0070859)	3	2	0.37	+	5.46	0.0946	1
positive regulation of acylglycerol transport (GO:1901508)	3	2	0.37	+	5.46	0.0946	1
regulation of acylglycerol transport (GO:1901506)	3	2	0.37	+	5.46	0.0946	1
female genitalia morphogenesis (GO:0048807)	3	2	0.37	+	5.46	0.0946	1
positive regulation of triglyceride transport (GO:1905885)	3	2	0.37	+	5.46	0.0946	1
regulation of triglyceride transport (GO:1905883)	3	2	0.37	+	5.46	0.0946	1
fumarate metabolic process (GO:0006106)	3	2	0.37	+	5.46	0.0946	1
negative regulation of mast cell proliferation (GO:0070667)	3	2	0.37	+	5.46	0.0946	1
regulation of DNA helicase activity (GO:1905774)	3	2	0.37	+	5.46	0.0946	1
retrograde axonal transport of mitochondrion (GO:0098958)	3	2	0.37	+	5.46	0.0946	1
tRNA stabilization (GO:0036416)	3	2	0.37	+	5.46	0.0946	1
regulation of tRNA stability (GO:0036415)	3	2	0.37	+	5.46	0.0946	1
negative regulation of DNA duplex unwinding (GO:1905463)	3	2	0.37	+	5.46	0.0946	1
cloaca development (GO:0035844)	3	2	0.37	+	5.46	0.0946	1
adrenal cortex development (GO:0035801)	3	2	0.37	+	5.46	0.0946	1
endothelial to hematopoietic transition (GO:0098508)	3	2	0.37	+	5.46	0.0946	1
negative regulation of isotype switching to IgE isotypes (GO:0048294)	3	2	0.37	+	5.46	0.0946	1
vascular associated smooth muscle cell migration (GO:1904738)	3	2	0.37	+	5.46	0.0946	1
siderophore transport (GO:0015891)	3	2	0.37	+	5.46	0.0946	1
L-ascorbic acid transmembrane transport (GO:0015882)	3	2	0.37	+	5.46	0.0946	1
DNA ADP-ribosylation (GO:0030592)	3	2	0.37	+	5.46	0.0946	1
inorganic diphosphate transport (GO:0030505)	3	2	0.37	+	5.46	0.0946	1
membrane depolarization during Purkinje myocyte cell action potential (GO:0086047)	3	2	0.37	+	5.46	0.0946	1
Purkinje myocyte action potential (GO:0086017)	3	2	0.37	+	5.46	0.0946	1
glutamate secretion, neurotransmission (GO:0061535)	3	2	0.37	+	5.46	0.0946	1
positive regulation of bile acid metabolic process (GO:1904253)	3	2	0.37	+	5.46	0.0946	1
response to prostaglandin F (GO:0034696)	3	2	0.37	+	5.46	0.0946	1
behavioral response to formalin induced pain (GO:0061368)	3	2	0.37	+	5.46	0.0946	1
behavioral response to chemical pain (GO:0061366)	3	2	0.37	+	5.46	0.0946	1
mRNA localization resulting in post-transcriptional regulation of gene expression (GO:0010609)	3	2	0.37	+	5.46	0.0946	1
positive regulation of cap-independent translational initiation (GO:1903679)	3	2	0.37	+	5.46	0.0946	1
regulation of cap-independent translational initiation (GO:1903677)	3	2	0.37	+	5.46	0.0946	1
dihydrofolate metabolic process (GO:0046452)	3	2	0.37	+	5.46	0.0946	1
negative regulation of Wnt signaling pathway involved in heart development (GO:0003308)	3	2	0.37	+	5.46	0.0946	1
regulation of Wnt signaling pathway involved in heart development (GO:0003307)	3	2	0.37	+	5.46	0.0946	1
regulation of lactation (GO:1903487)	3	2	0.37	+	5.46	0.0946	1
septum secundum development (GO:0003285)	3	2	0.37	+	5.46	0.0946	1
secretion by lung epithelial cell involved in lung growth (GO:0061033)	3	2	0.37	+	5.46	0.0946	1
negative regulation of tRNA metabolic process (GO:1903327)	3	2	0.37	+	5.46	0.0946	1
lung growth (GO:0060437)	5	3	0.61	+	4.91	0.0473	1
regulation of DNA duplex unwinding (GO:1905462)	5	3	0.61	+	4.91	0.0473	1
tetrahydrofolate biosynthetic process (GO:0046654)	5	3	0.61	+	4.91	0.0473	1
negative regulation of isotype switching (GO:0045829)	5	3	0.61	+	4.91	0.0473	1
odontoblast differentiation (GO:0071895)	7	4	0.85	+	4.68	0.0246	1
negative regulation of mesenchymal cell proliferation (GO:0072201)	7	4	0.85	+	4.68	0.0246	1
delamination (GO:0060232)	7	4	0.85	+	4.68	0.0246	1
regulation of glucocorticoid receptor signaling pathway (GO:2000322)	7	4	0.85	+	4.68	0.0246	1
regulation of Rab protein signal transduction (GO:0032483)	7	4	0.85	+	4.68	0.0246	1
folic acid-containing compound biosynthetic process (GO:0009396)	7	4	0.85	+	4.68	0.0246	1
negative regulation of centriole replication (GO:0046600)	7	4	0.85	+	4.68	0.0246	1
cobalamin transport (GO:0015889)	9	5	1.1	+	4.55	0.0131	1
positive regulation of germinal center formation (GO:0002636)	2	1	0.24	+	4.1	0.292	1
positive regulation of glutamate secretion, neurotransmission (GO:1903296)	4	2	0.49	+	4.1	0.132	1
beta-alanine biosynthetic process (GO:0019483)	2	1	0.24	+	4.1	0.292	1
pronephric nephron tubule development (GO:0039020)	2	1	0.24	+	4.1	0.292	1
acetyl-CoA biosynthetic process from acetate (GO:0019427)	2	1	0.24	+	4.1	0.292	1
acetate biosynthetic process (GO:0019413)	2	1	0.24	+	4.1	0.292	1
ectodermal digestive tract development (GO:0007439)	2	1	0.24	+	4.1	0.292	1
cell-cell signaling involved in lung development (GO:0060495)	2	1	0.24	+	4.1	0.292	1
inhibition of non-skeletal tissue mineralization (GO:0140928)	4	2	0.49	+	4.1	0.132	1
regulation of systemic arterial blood pressure by atrial natriuretic peptide (GO:0003050)	2	1	0.24	+	4.1	0.292	1
right lung development (GO:0060458)	2	1	0.24	+	4.1	0.292	1
D-gluconate catabolic process (GO:0046177)	2	1	0.24	+	4.1	0.292	1
aldonic acid catabolic process (GO:0046176)	2	1	0.24	+	4.1	0.292	1
skeletal muscle satellite cell migration (GO:1902766)	2	1	0.24	+	4.1	0.292	1
positive regulation of chondrocyte development (GO:1902761)	2	1	0.24	+	4.1	0.292	1
imidazole-containing compound metabolic process (GO:0052803)	6	3	0.73	+	4.1	0.0654	1
positive regulation of prolactin secretion (GO:1902722)	2	1	0.24	+	4.1	0.292	1
xanthine metabolic process (GO:0046110)	2	1	0.24	+	4.1	0.292	1
pro-T cell differentiation (GO:0002572)	2	1	0.24	+	4.1	0.292	1
activation of blood coagulation via clotting cascade (GO:0002543)	2	1	0.24	+	4.1	0.292	1
leukotriene production involved in inflammatory response (GO:0002540)	2	1	0.24	+	4.1	0.292	1
arachidonic acid metabolite production involved in inflammatory response (GO:0002538)	2	1	0.24	+	4.1	0.292	1
glucuronoside catabolic process (GO:0019391)	2	1	0.24	+	4.1	0.292	1
glucuronoside metabolic process (GO:0019389)	2	1	0.24	+	4.1	0.292	1
negative regulation of cell-cell adhesion mediated by integrin (GO:0033633)	2	1	0.24	+	4.1	0.292	1
lipoxin biosynthetic process (GO:2001301)	4	2	0.49	+	4.1	0.132	1
cysteine biosynthetic process via cystathionine (GO:0019343)	2	1	0.24	+	4.1	0.292	1
regulation of TRAIL-activated apoptotic signaling pathway (GO:1903121)	2	1	0.24	+	4.1	0.292	1
olfactory nerve maturation (GO:0021630)	2	1	0.24	+	4.1	0.292	1
glossopharyngeal nerve morphogenesis (GO:0021615)	4	2	0.49	+	4.1	0.132	1
susceptibility to T cell mediated cytotoxicity (GO:0060370)	2	1	0.24	+	4.1	0.292	1
adenine biosynthetic process (GO:0046084)	2	1	0.24	+	4.1	0.292	1
negative regulation of leucine import (GO:0060358)	2	1	0.24	+	4.1	0.292	1
regulation of leucine import (GO:0060357)	2	1	0.24	+	4.1	0.292	1
dGDP metabolic process (GO:0046066)	2	1	0.24	+	4.1	0.292	1
dATP catabolic process (GO:0046061)	2	1	0.24	+	4.1	0.292	1
dATP metabolic process (GO:0046060)	4	2	0.49	+	4.1	0.132	1
regulation of metanephric glomerular mesangial cell proliferation (GO:0072301)	2	1	0.24	+	4.1	0.292	1
negative regulation of axon guidance (GO:1902668)	2	1	0.24	+	4.1	0.292	1
arsonoacetate metabolic process (GO:0018872)	2	1	0.24	+	4.1	0.292	1
positive regulation of circadian sleep/wake cycle, non-REM sleep (GO:0046010)	2	1	0.24	+	4.1	0.292	1
purine ribonucleoside bisphosphate biosynthetic process (GO:0034036)	2	1	0.24	+	4.1	0.292	1
positive regulation of large conductance calcium-activated potassium channel activity (GO:1902608)	2	1	0.24	+	4.1	0.292	1
regulation of large conductance calcium-activated potassium channel activity (GO:1902606)	2	1	0.24	+	4.1	0.292	1
malonyl-CoA biosynthetic process (GO:2001295)	2	1	0.24	+	4.1	0.292	1
positive regulation of cytotoxic T cell differentiation (GO:0045585)	2	1	0.24	+	4.1	0.292	1
DNA replication, Okazaki fragment processing (GO:0033567)	2	1	0.24	+	4.1	0.292	1
glycine betaine biosynthetic process from choline (GO:0019285)	2	1	0.24	+	4.1	0.292	1
cerebellum structural organization (GO:0021589)	2	1	0.24	+	4.1	0.292	1
hindbrain structural organization (GO:0021577)	2	1	0.24	+	4.1	0.292	1
regulation of melanosome organization (GO:1903056)	2	1	0.24	+	4.1	0.292	1
rhombomere 2 development (GO:0021568)	2	1	0.24	+	4.1	0.292	1
regulation of acetylcholine-gated cation channel activity (GO:1903048)	2	1	0.24	+	4.1	0.292	1
regulation of systemic arterial blood pressure by ischemic conditions (GO:0001980)	2	1	0.24	+	4.1	0.292	1
olfactory nerve development (GO:0021553)	8	4	0.98	+	4.1	0.0338	1
methylglyoxal catabolic process to D-lactate via S-lactoyl-glutathione (GO:0019243)	4	2	0.49	+	4.1	0.132	1
Wnt signaling pathway, calcium modulating pathway (GO:0007223)	4	2	0.49	+	4.1	0.132	1
metanephric thick ascending limb development (GO:0072233)	2	1	0.24	+	4.1	0.292	1
regulation of cardiac vascular smooth muscle cell differentiation (GO:2000722)	2	1	0.24	+	4.1	0.292	1
cell-cell signaling involved in metanephros development (GO:0072204)	2	1	0.24	+	4.1	0.292	1
hippocampal neuron apoptotic process (GO:0110088)	4	2	0.49	+	4.1	0.132	1
3'-phospho-5'-adenylyl sulfate transmembrane transport (GO:1902559)	2	1	0.24	+	4.1	0.292	1
5'-adenylyl sulfate transmembrane transport (GO:1902558)	2	1	0.24	+	4.1	0.292	1
bilirubin conjugation (GO:0006789)	2	1	0.24	+	4.1	0.292	1
biotin metabolic process (GO:0006768)	4	2	0.49	+	4.1	0.132	1
NADP biosynthetic process (GO:0006741)	2	1	0.24	+	4.1	0.292	1
immunoglobulin heavy chain V-D-J recombination (GO:0071707)	2	1	0.24	+	4.1	0.292	1
negative regulation of Rho guanyl-nucleotide exchange factor activity (GO:2001107)	2	1	0.24	+	4.1	0.292	1
signal complex assembly (GO:0007172)	8	4	0.98	+	4.1	0.0338	1
female meiosis II (GO:0007147)	2	1	0.24	+	4.1	0.292	1
actomyosin contractile ring assembly actin filament organization (GO:2000689)	4	2	0.49	+	4.1	0.132	1
posterior mesonephric tubule development (GO:0072166)	2	1	0.24	+	4.1	0.292	1
cloacal septation (GO:0060197)	2	1	0.24	+	4.1	0.292	1
meiosis II (GO:0007135)	2	1	0.24	+	4.1	0.292	1
mesenchymal cell proliferation involved in ureteric bud development (GO:0072138)	2	1	0.24	+	4.1	0.292	1
regulation of cellular response to testosterone stimulus (GO:2000654)	2	1	0.24	+	4.1	0.292	1
positive regulation of type III hypersensitivity (GO:0001805)	2	1	0.24	+	4.1	0.292	1
regulation of type III hypersensitivity (GO:0001803)	2	1	0.24	+	4.1	0.292	1
positive regulation of adenosine receptor signaling pathway (GO:0060168)	2	1	0.24	+	4.1	0.292	1
cytotoxic T cell pyroptotic process (GO:1902483)	2	1	0.24	+	4.1	0.292	1
microtubule-based peroxisome localization (GO:0060152)	2	1	0.24	+	4.1	0.292	1
peroxisome localization (GO:0060151)	2	1	0.24	+	4.1	0.292	1
positive regulation of primary miRNA processing (GO:2000636)	2	1	0.24	+	4.1	0.292	1
pronephros morphogenesis (GO:0072114)	2	1	0.24	+	4.1	0.292	1
positive regulation of miRNA catabolic process (GO:2000627)	4	2	0.49	+	4.1	0.132	1
negative regulation of growth hormone secretion (GO:0060125)	2	1	0.24	+	4.1	0.292	1
platelet activating factor biosynthetic process (GO:0006663)	4	2	0.49	+	4.1	0.132	1
phosphatidylserine biosynthetic process (GO:0006659)	4	2	0.49	+	4.1	0.132	1
basophil activation involved in immune response (GO:0002276)	2	1	0.24	+	4.1	0.292	1
positive regulation of metanephric ureteric bud development (GO:2001076)	2	1	0.24	+	4.1	0.292	1
regulation of metanephric ureteric bud development (GO:2001074)	2	1	0.24	+	4.1	0.292	1
farnesyl diphosphate metabolic process (GO:0045338)	6	3	0.73	+	4.1	0.0654	1
farnesyl diphosphate biosynthetic process (GO:0045337)	4	2	0.49	+	4.1	0.132	1
negative regulation of cellular glucuronidation (GO:2001030)	8	4	0.98	+	4.1	0.0338	1
positive regulation of retrograde axon cargo transport (GO:2001019)	2	1	0.24	+	4.1	0.292	1
regulation of retrograde axon cargo transport (GO:2001017)	2	1	0.24	+	4.1	0.292	1
intracellular transport of viral protein in host cell (GO:0019060)	2	1	0.24	+	4.1	0.292	1
traversing start control point of mitotic cell cycle (GO:0007089)	4	2	0.49	+	4.1	0.132	1
metanephric renal vesicle formation (GO:0072093)	4	2	0.49	+	4.1	0.132	1
primary adaptive immune response (GO:0090720)	2	1	0.24	+	4.1	0.292	1
lens placode formation (GO:0001743)	2	1	0.24	+	4.1	0.292	1
negative regulation of platelet-derived growth factor receptor-alpha signaling pathway (GO:2000584)	2	1	0.24	+	4.1	0.292	1
mitotic cytokinesis checkpoint signaling (GO:0044878)	4	2	0.49	+	4.1	0.132	1
thick ascending limb development (GO:0072023)	2	1	0.24	+	4.1	0.292	1
negative regulation of immunological synapse formation (GO:2000521)	2	1	0.24	+	4.1	0.292	1
mediolateral intercalation (GO:0060031)	2	1	0.24	+	4.1	0.292	1
negative regulation of chromosome condensation (GO:1902340)	2	1	0.24	+	4.1	0.292	1
regulation of peptidyl-serine dephosphorylation (GO:1902308)	4	2	0.49	+	4.1	0.132	1
glutamate decarboxylation to succinate (GO:0006540)	2	1	0.24	+	4.1	0.292	1
asparagine biosynthetic process (GO:0006529)	2	1	0.24	+	4.1	0.292	1
tRNA wobble position uridine thiolation (GO:0002143)	4	2	0.49	+	4.1	0.132	1
retinoic acid biosynthetic process (GO:0002138)	8	4	0.98	+	4.1	0.0338	1
wobble position ribose methylation (GO:0002130)	2	1	0.24	+	4.1	0.292	1
response to odorant (GO:1990834)	4	2	0.49	+	4.1	0.132	1
negative regulation of mitochondrial DNA metabolic process (GO:1901859)	2	1	0.24	+	4.1	0.292	1
negative regulation of high voltage-gated calcium channel activity (GO:1901842)	2	1	0.24	+	4.1	0.292	1
galanin-activated signaling pathway (GO:0090663)	2	1	0.24	+	4.1	0.292	1
MAPK export from nucleus (GO:0045204)	2	1	0.24	+	4.1	0.292	1
histamine metabolic process (GO:0001692)	6	3	0.73	+	4.1	0.0654	1
DNA clamp unloading (GO:0090618)	2	1	0.24	+	4.1	0.292	1
cytokine precursor processing (GO:0140447)	4	2	0.49	+	4.1	0.132	1
meiotic spindle checkpoint signaling (GO:0044779)	2	1	0.24	+	4.1	0.292	1
meiotic DNA integrity checkpoint signaling (GO:0044778)	2	1	0.24	+	4.1	0.292	1
positive regulation of hematopoietic stem cell migration (GO:2000473)	2	1	0.24	+	4.1	0.292	1
regulation of hematopoietic stem cell migration (GO:2000471)	2	1	0.24	+	4.1	0.292	1
positive regulation of polyamine transmembrane transport (GO:1902269)	2	1	0.24	+	4.1	0.292	1
G protein-coupled receptor signaling in absence of ligand (GO:0038035)	2	1	0.24	+	4.1	0.292	1
cellular response to blue light (GO:0071483)	2	1	0.24	+	4.1	0.292	1
tyrosyl-tRNA aminoacylation (GO:0006437)	2	1	0.24	+	4.1	0.292	1
isoleucyl-tRNA aminoacylation (GO:0006428)	2	1	0.24	+	4.1	0.292	1
glutamyl-tRNA aminoacylation (GO:0006424)	2	1	0.24	+	4.1	0.292	1
cysteinyl-tRNA aminoacylation (GO:0006423)	2	1	0.24	+	4.1	0.292	1
desensitization of G protein-coupled receptor signaling pathway by arrestin (GO:0002032)	2	1	0.24	+	4.1	0.292	1
leukotriene A4 metabolic process (GO:1901751)	2	1	0.24	+	4.1	0.292	1
cholangiocyte proliferation (GO:1990705)	2	1	0.24	+	4.1	0.292	1
initiation of primordial ovarian follicle growth (GO:0001544)	2	1	0.24	+	4.1	0.292	1
positive regulation of ovarian follicle development (GO:2000386)	2	1	0.24	+	4.1	0.292	1
negative regulation of interleukin-1 alpha production (GO:0032690)	2	1	0.24	+	4.1	0.292	1
negative regulation of ovarian follicle development (GO:2000355)	2	1	0.24	+	4.1	0.292	1
fibroblast growth factor receptor apoptotic signaling pathway (GO:1902178)	2	1	0.24	+	4.1	0.292	1
negative regulation of glucocorticoid receptor signaling pathway (GO:2000323)	6	3	0.73	+	4.1	0.0654	1
cellular response to corticosterone stimulus (GO:0071386)	2	1	0.24	+	4.1	0.292	1
cellular response to isoquinoline alkaloid (GO:0071317)	4	2	0.49	+	4.1	0.132	1
positive regulation of postsynaptic membrane organization (GO:1901628)	2	1	0.24	+	4.1	0.292	1
DNA replication proofreading (GO:0045004)	2	1	0.24	+	4.1	0.292	1
negative regulation of neutrophil apoptotic process (GO:0033030)	2	1	0.24	+	4.1	0.292	1
mast cell apoptotic process (GO:0033024)	2	1	0.24	+	4.1	0.292	1
regulation protein catabolic process at presynapse (GO:0140251)	2	1	0.24	+	4.1	0.292	1
oncogene-induced cell senescence (GO:0090402)	6	3	0.73	+	4.1	0.0654	1
tripeptide import across plasma membrane (GO:0140207)	2	1	0.24	+	4.1	0.292	1
negative regulation of peptidyl-cysteine S-nitrosylation (GO:1902083)	6	3	0.73	+	4.1	0.0654	1
protein deamination (GO:0018277)	2	1	0.24	+	4.1	0.292	1
regulation of ribosomal subunit export from nucleus (GO:2000200)	2	1	0.24	+	4.1	0.292	1
negative regulation of mitochondrial RNA catabolic process (GO:0000961)	2	1	0.24	+	4.1	0.292	1
negative regulation of translation in response to endoplasmic reticulum stress (GO:1902010)	2	1	0.24	+	4.1	0.292	1
cellular response to cobalt ion (GO:0071279)	4	2	0.49	+	4.1	0.132	1
maintenance of ER location (GO:0051685)	2	1	0.24	+	4.1	0.292	1
UTP biosynthetic process (GO:0006228)	10	5	1.22	+	4.1	0.0179	1
UDP biosynthetic process (GO:0006225)	4	2	0.49	+	4.1	0.132	1
uracil catabolic process (GO:0006212)	2	1	0.24	+	4.1	0.292	1
dGTP catabolic process (GO:0006203)	2	1	0.24	+	4.1	0.292	1
regulation of cell fate determination (GO:1905933)	2	1	0.24	+	4.1	0.292	1
negative regulation of calcium ion export across plasma membrane (GO:1905913)	4	2	0.49	+	4.1	0.132	1
exocyst localization (GO:0051601)	4	2	0.49	+	4.1	0.132	1
regulation of heart induction (GO:0090381)	2	1	0.24	+	4.1	0.292	1
response to biotin (GO:0070781)	2	1	0.24	+	4.1	0.292	1
neuromast hair cell differentiation (GO:0048886)	2	1	0.24	+	4.1	0.292	1
neuromast development (GO:0048884)	2	1	0.24	+	4.1	0.292	1
lateral line development (GO:0048882)	2	1	0.24	+	4.1	0.292	1
regulation of deadenylation-dependent decapping of nuclear-transcribed mRNA (GO:0106288)	2	1	0.24	+	4.1	0.292	1
regulation of Ral protein signal transduction (GO:0032485)	2	1	0.24	+	4.1	0.292	1
peptidyl-aspartic acid modification (GO:0018197)	4	2	0.49	+	4.1	0.132	1
protein depropionylation (GO:0106230)	2	1	0.24	+	4.1	0.292	1
protein urmylation (GO:0032447)	4	2	0.49	+	4.1	0.132	1
tRNA C3-cytosine methylation (GO:0106217)	2	1	0.24	+	4.1	0.292	1
'de novo' IMP biosynthetic process (GO:0006189)	6	3	0.73	+	4.1	0.0654	1
resolution of mitotic recombination intermediates (GO:0071140)	2	1	0.24	+	4.1	0.292	1
negative regulation of keratinocyte migration (GO:0051548)	2	1	0.24	+	4.1	0.292	1
response to interleukin-11 (GO:0071105)	2	1	0.24	+	4.1	0.292	1
positive regulation of mitochondrial DNA replication (GO:0090297)	2	1	0.24	+	4.1	0.292	1
negative regulation of retinal ganglion cell axon guidance (GO:0090260)	2	1	0.24	+	4.1	0.292	1
glucose import in response to insulin stimulus (GO:0044381)	6	3	0.73	+	4.1	0.0654	1
negative regulation of intracellular cholesterol transport (GO:0032384)	2	1	0.24	+	4.1	0.292	1
negative regulation of intracellular sterol transport (GO:0032381)	2	1	0.24	+	4.1	0.292	1
negative regulation of intracellular lipid transport (GO:0032378)	2	1	0.24	+	4.1	0.292	1
glyoxylate cycle (GO:0006097)	2	1	0.24	+	4.1	0.292	1
peptidyl-histidine methylation (GO:0018021)	2	1	0.24	+	4.1	0.292	1
N-terminal peptidyl-glutamic acid acetylation (GO:0018002)	2	1	0.24	+	4.1	0.292	1
positive regulation of DNA helicase activity (GO:1905776)	2	1	0.24	+	4.1	0.292	1
stress response to zinc ion (GO:1990359)	2	1	0.24	+	4.1	0.292	1
retrograde trans-synaptic signaling by nitric oxide (GO:0098924)	2	1	0.24	+	4.1	0.292	1
retrograde trans-synaptic signaling by soluble gas (GO:0098923)	2	1	0.24	+	4.1	0.292	1
response to cortisol (GO:0051414)	6	3	0.73	+	4.1	0.0654	1
negative regulation of branching involved in ureteric bud morphogenesis (GO:0090191)	2	1	0.24	+	4.1	0.292	1
proximal/distal axis specification (GO:0009946)	4	2	0.49	+	4.1	0.132	1
positive regulation of store-operated calcium channel activity (GO:1901341)	6	3	0.73	+	4.1	0.0654	1
positive regulation of heart induction (GO:1901321)	2	1	0.24	+	4.1	0.292	1
mitochondrial membrane fission (GO:0090149)	2	1	0.24	+	4.1	0.292	1
RNA-templated transcription (GO:0001172)	2	1	0.24	+	4.1	0.292	1
protein-DNA complex remodeling (GO:0001120)	2	1	0.24	+	4.1	0.292	1
DNA-templated transcription open complex formation (GO:0001112)	2	1	0.24	+	4.1	0.292	1
embryonic ectodermal digestive tract development (GO:0048611)	2	1	0.24	+	4.1	0.292	1
'de novo' AMP biosynthetic process (GO:0044208)	8	4	0.98	+	4.1	0.0338	1
negative regulation of adaptive immune memory response (GO:1905675)	2	1	0.24	+	4.1	0.292	1
positive regulation of cyclic-nucleotide phosphodiesterase activity (GO:0051343)	4	2	0.49	+	4.1	0.132	1
negative regulation of receptor-mediated endocytosis involved in cholesterol transport (GO:1905601)	2	1	0.24	+	4.1	0.292	1
positive regulation of heart induction by negative regulation of canonical Wnt signaling pathway (GO:0090082)	2	1	0.24	+	4.1	0.292	1
regulation of heart induction by regulation of canonical Wnt signaling pathway (GO:0090081)	2	1	0.24	+	4.1	0.292	1
T cell aggregation (GO:0070489)	2	1	0.24	+	4.1	0.292	1
trimming of second mannose on A branch (GO:0036512)	2	1	0.24	+	4.1	0.292	1
trimming of first mannose on A branch (GO:0036511)	2	1	0.24	+	4.1	0.292	1
trimming of terminal mannose on C branch (GO:0036510)	2	1	0.24	+	4.1	0.292	1
trimming of terminal mannose on B branch (GO:0036509)	2	1	0.24	+	4.1	0.292	1
negative regulation of protein localization to endoplasmic reticulum (GO:1905551)	2	1	0.24	+	4.1	0.292	1
blue light signaling pathway (GO:0009785)	2	1	0.24	+	4.1	0.292	1
negative regulation of leucine import across plasma membrane (GO:1905533)	2	1	0.24	+	4.1	0.292	1
Harderian gland development (GO:0070384)	4	2	0.49	+	4.1	0.132	1
vascular endothelial cell proliferation (GO:0101023)	2	1	0.24	+	4.1	0.292	1
positive regulation of white fat cell proliferation (GO:0070352)	2	1	0.24	+	4.1	0.292	1
negative regulation of dendrite morphogenesis (GO:0050774)	8	4	0.98	+	4.1	0.0338	1
white fat cell proliferation (GO:0070343)	2	1	0.24	+	4.1	0.292	1
synaptic vesicle recycling via endosome (GO:0036466)	4	2	0.49	+	4.1	0.132	1
cap mRNA methylation (GO:0036451)	2	1	0.24	+	4.1	0.292	1
neuronal stem cell division (GO:0036445)	2	1	0.24	+	4.1	0.292	1
positive regulation of DNA duplex unwinding (GO:1905464)	2	1	0.24	+	4.1	0.292	1
regulation of relaxation of smooth muscle (GO:1901080)	2	1	0.24	+	4.1	0.292	1
trans-Golgi network membrane organization (GO:0098629)	2	1	0.24	+	4.1	0.292	1
sarcosine metabolic process (GO:1901052)	2	1	0.24	+	4.1	0.292	1
positive regulation of leukocyte adhesion to arterial endothelial cell (GO:1904999)	2	1	0.24	+	4.1	0.292	1
regulation of lateral mesodermal cell fate specification (GO:0048378)	2	1	0.24	+	4.1	0.292	1
lateral mesodermal cell differentiation (GO:0048371)	2	1	0.24	+	4.1	0.292	1
negative regulation of mucus secretion (GO:0070256)	2	1	0.24	+	4.1	0.292	1
transforming growth factor beta1 activation (GO:0036364)	2	1	0.24	+	4.1	0.292	1
protein localization to M-band (GO:0036309)	2	1	0.24	+	4.1	0.292	1
umbilical cord morphogenesis (GO:0036304)	2	1	0.24	+	4.1	0.292	1
mRNA 3'-splice site recognition (GO:0000389)	6	3	0.73	+	4.1	0.0654	1
generation of catalytic spliceosome for second transesterification step (GO:0000350)	2	1	0.24	+	4.1	0.292	1
eosinophil fate commitment (GO:0035854)	2	1	0.24	+	4.1	0.292	1
N-terminal peptidyl-aspartic acid acetylation (GO:0017190)	2	1	0.24	+	4.1	0.292	1
regulation of calcium-independent cell-cell adhesion (GO:0051040)	2	1	0.24	+	4.1	0.292	1
glycine betaine biosynthetic process (GO:0031456)	2	1	0.24	+	4.1	0.292	1
glycine betaine metabolic process (GO:0031455)	2	1	0.24	+	4.1	0.292	1
egg coat formation (GO:0035803)	2	1	0.24	+	4.1	0.292	1
adrenal cortex formation (GO:0035802)	2	1	0.24	+	4.1	0.292	1
positive regulation of hepatic stellate cell proliferation (GO:1904899)	2	1	0.24	+	4.1	0.292	1
regulation of hepatic stellate cell proliferation (GO:1904897)	2	1	0.24	+	4.1	0.292	1
negative regulation of tooth mineralization (GO:0070171)	2	1	0.24	+	4.1	0.292	1
thiamine pyrophosphate transmembrane transport (GO:0030974)	2	1	0.24	+	4.1	0.292	1
mitochondrial translational initiation (GO:0070124)	2	1	0.24	+	4.1	0.292	1
tripeptide transport (GO:0042939)	2	1	0.24	+	4.1	0.292	1
negative regulation of interleukin-6-mediated signaling pathway (GO:0070104)	2	1	0.24	+	4.1	0.292	1
9-cis-retinoic acid metabolic process (GO:0042905)	4	2	0.49	+	4.1	0.132	1
9-cis-retinoic acid biosynthetic process (GO:0042904)	4	2	0.49	+	4.1	0.132	1
positive regulation of glutamate receptor signaling pathway (GO:1900451)	2	1	0.24	+	4.1	0.292	1
CD86 biosynthetic process (GO:0035781)	2	1	0.24	+	4.1	0.292	1
positive regulation of retrograde transport, endosome to Golgi (GO:1905281)	2	1	0.24	+	4.1	0.292	1
epicardium morphogenesis (GO:1905223)	2	1	0.24	+	4.1	0.292	1
positive regulation of platelet formation (GO:1905221)	2	1	0.24	+	4.1	0.292	1
memory T cell activation (GO:0035709)	2	1	0.24	+	4.1	0.292	1
negative regulation of neutrophil degranulation (GO:0043314)	2	1	0.24	+	4.1	0.292	1
positive regulation of eosinophil degranulation (GO:0043311)	2	1	0.24	+	4.1	0.292	1
regulation of platelet formation (GO:1905219)	2	1	0.24	+	4.1	0.292	1
negative regulation of mitotic chromosome condensation (GO:1905213)	2	1	0.24	+	4.1	0.292	1
regulation of polarized epithelial cell differentiation (GO:0030860)	2	1	0.24	+	4.1	0.292	1
positive regulation of intestinal lipid absorption (GO:1904731)	4	2	0.49	+	4.1	0.132	1
histone deubiquitination (GO:0016578)	2	1	0.24	+	4.1	0.292	1
3'-phosphoadenosine 5'-phosphosulfate biosynthetic process (GO:0050428)	2	1	0.24	+	4.1	0.292	1
positive regulation of AMPA glutamate receptor clustering (GO:1904719)	2	1	0.24	+	4.1	0.292	1
meiosis II cell cycle process (GO:0061983)	2	1	0.24	+	4.1	0.292	1
memory T cell extravasation (GO:0035683)	2	1	0.24	+	4.1	0.292	1
neuromast hair cell development (GO:0035675)	2	1	0.24	+	4.1	0.292	1
histidine biosynthetic process (GO:0000105)	2	1	0.24	+	4.1	0.292	1
positive regulation of voltage-gated sodium channel activity (GO:1905152)	2	1	0.24	+	4.1	0.292	1
sulfate assimilation (GO:0000103)	2	1	0.24	+	4.1	0.292	1
renal glucose absorption (GO:0035623)	4	2	0.49	+	4.1	0.132	1
actin rod assembly (GO:0031247)	2	1	0.24	+	4.1	0.292	1
regulation of fat cell apoptotic process (GO:1904649)	2	1	0.24	+	4.1	0.292	1
regulation of CD4-positive, alpha-beta T cell costimulation (GO:1900279)	2	1	0.24	+	4.1	0.292	1
peptidyl-lysine desuccinylation (GO:0036049)	2	1	0.24	+	4.1	0.292	1
protein desuccinylation (GO:0036048)	2	1	0.24	+	4.1	0.292	1
peptidyl-lysine demalonylation (GO:0036047)	2	1	0.24	+	4.1	0.292	1
protein demalonylation (GO:0036046)	2	1	0.24	+	4.1	0.292	1
negative regulation of Kit signaling pathway (GO:1900235)	2	1	0.24	+	4.1	0.292	1
regulation of Kit signaling pathway (GO:1900234)	2	1	0.24	+	4.1	0.292	1
alpha-glucoside transport (GO:0000017)	2	1	0.24	+	4.1	0.292	1
regulation of epithelium regeneration (GO:1905041)	2	1	0.24	+	4.1	0.292	1
hypoxanthine salvage (GO:0043103)	2	1	0.24	+	4.1	0.292	1
long-chain fatty acid import across plasma membrane (GO:0015911)	4	2	0.49	+	4.1	0.132	1
dendrite regeneration (GO:0031104)	2	1	0.24	+	4.1	0.292	1
purine deoxyribonucleoside triphosphate catabolic process (GO:0009217)	4	2	0.49	+	4.1	0.132	1
regulation of termination of RNA polymerase II transcription (GO:1904594)	4	2	0.49	+	4.1	0.132	1
endosome membrane tubulation (GO:0097750)	2	1	0.24	+	4.1	0.292	1
positive regulation of hair cycle (GO:0042635)	2	1	0.24	+	4.1	0.292	1
regulation of myofibroblast cell apoptotic process (GO:1904520)	2	1	0.24	+	4.1	0.292	1
ciliary basal body-plasma membrane docking (GO:0097711)	2	1	0.24	+	4.1	0.292	1
late endosome to lysosome transport via multivesicular body sorting pathway (GO:0061764)	2	1	0.24	+	4.1	0.292	1
penile erection (GO:0043084)	2	1	0.24	+	4.1	0.292	1
tripeptide transmembrane transport (GO:0035443)	2	1	0.24	+	4.1	0.292	1
pyrimidine ribonucleoside diphosphate biosynthetic process (GO:0009194)	4	2	0.49	+	4.1	0.132	1
guanine transport (GO:0015854)	4	2	0.49	+	4.1	0.132	1
purine deoxyribonucleoside diphosphate biosynthetic process (GO:0009183)	2	1	0.24	+	4.1	0.292	1
lysine transport (GO:0015819)	2	1	0.24	+	4.1	0.292	1
nuclear migration along microfilament (GO:0031022)	2	1	0.24	+	4.1	0.292	1
3'-phosphoadenosine 5'-phosphosulfate transport (GO:0046963)	2	1	0.24	+	4.1	0.292	1
radial spoke assembly (GO:0062177)	2	1	0.24	+	4.1	0.292	1
hydroxylysine biosynthetic process (GO:0046947)	2	1	0.24	+	4.1	0.292	1
hydroxylysine metabolic process (GO:0046946)	2	1	0.24	+	4.1	0.292	1
positive regulation of intestinal absorption (GO:1904480)	4	2	0.49	+	4.1	0.132	1
histone arginine methylation (GO:0034969)	2	1	0.24	+	4.1	0.292	1
positive regulation of endothelin production (GO:1904472)	2	1	0.24	+	4.1	0.292	1
regulation of endothelin production (GO:1904470)	2	1	0.24	+	4.1	0.292	1
symbiont intracellular protein transport in host (GO:0030581)	2	1	0.24	+	4.1	0.292	1
negative regulation of plasma cell differentiation (GO:1900099)	2	1	0.24	+	4.1	0.292	1
protein deglutarylation (GO:0061698)	2	1	0.24	+	4.1	0.292	1
pyridoxine biosynthetic process (GO:0008615)	2	1	0.24	+	4.1	0.292	1
pyridoxine metabolic process (GO:0008614)	2	1	0.24	+	4.1	0.292	1
regulation of non-membrane spanning protein tyrosine kinase activity (GO:1903995)	2	1	0.24	+	4.1	0.292	1
positive regulation of glutamate neurotransmitter secretion in response to membrane depolarization (GO:0061646)	2	1	0.24	+	4.1	0.292	1
glycolytic process through glucose-1-phosphate (GO:0061622)	2	1	0.24	+	4.1	0.292	1
thymine transport (GO:0035364)	2	1	0.24	+	4.1	0.292	1
hypoxanthine transport (GO:0035344)	4	2	0.49	+	4.1	0.132	1
negative regulation of RNA export from nucleus (GO:0046832)	2	1	0.24	+	4.1	0.292	1
arginine biosynthetic process via ornithine (GO:0042450)	2	1	0.24	+	4.1	0.292	1
synaptic vesicle budding from endosome (GO:0016182)	2	1	0.24	+	4.1	0.292	1
regulation of myofibroblast contraction (GO:1904328)	2	1	0.24	+	4.1	0.292	1
positive regulation of PERK-mediated unfolded protein response (GO:1903899)	4	2	0.49	+	4.1	0.132	1
pre-miRNA export from nucleus (GO:0035281)	2	1	0.24	+	4.1	0.292	1
early endosome to recycling endosome transport (GO:0061502)	2	1	0.24	+	4.1	0.292	1
L-histidine import across plasma membrane (GO:1903810)	2	1	0.24	+	4.1	0.292	1
endothelial tube lumen extension (GO:0097498)	2	1	0.24	+	4.1	0.292	1
clathrin-dependent synaptic vesicle endocytosis (GO:0150007)	2	1	0.24	+	4.1	0.292	1
tricellular tight junction assembly (GO:1904274)	2	1	0.24	+	4.1	0.292	1
keratan sulfate catabolic process (GO:0042340)	2	1	0.24	+	4.1	0.292	1
regulation of polynucleotide adenylyltransferase activity (GO:1904245)	2	1	0.24	+	4.1	0.292	1
negative regulation of glucuronosyltransferase activity (GO:1904224)	8	4	0.98	+	4.1	0.0338	1
regulation of glucuronosyltransferase activity (GO:1904223)	8	4	0.98	+	4.1	0.0338	1
positive regulation of serine C-palmitoyltransferase activity (GO:1904222)	2	1	0.24	+	4.1	0.292	1
positive regulation of CDP-diacylglycerol-serine O-phosphatidyltransferase activity (GO:1904219)	2	1	0.24	+	4.1	0.292	1
regulation of CDP-diacylglycerol-serine O-phosphatidyltransferase activity (GO:1904217)	2	1	0.24	+	4.1	0.292	1
membrane protein proteolysis involved in retrograde protein transport, ER to cytosol (GO:1904211)	2	1	0.24	+	4.1	0.292	1
iodide transmembrane transport (GO:1904200)	2	1	0.24	+	4.1	0.292	1
regulation of primitive erythrocyte differentiation (GO:0010725)	2	1	0.24	+	4.1	0.292	1
regulation of glutathione biosynthetic process (GO:1903786)	2	1	0.24	+	4.1	0.292	1
endocardial cushion cell differentiation (GO:0061443)	2	1	0.24	+	4.1	0.292	1
guanine transmembrane transport (GO:1903716)	4	2	0.49	+	4.1	0.132	1
cell-cell signaling involved in kidney development (GO:0060995)	2	1	0.24	+	4.1	0.292	1
response to pyrethroid (GO:0046684)	2	1	0.24	+	4.1	0.292	1
mesenchymal cell differentiation involved in lung development (GO:0060915)	2	1	0.24	+	4.1	0.292	1
lens placode formation involved in camera-type eye formation (GO:0046619)	2	1	0.24	+	4.1	0.292	1
apoptotic chromosome condensation (GO:0030263)	6	3	0.73	+	4.1	0.0654	1
protein localization to microvillus (GO:1904106)	2	1	0.24	+	4.1	0.292	1
cap1 mRNA methylation (GO:0097309)	2	1	0.24	+	4.1	0.292	1
basophil differentiation (GO:0030221)	2	1	0.24	+	4.1	0.292	1
behavioral response to acetic acid induced pain (GO:0061367)	2	1	0.24	+	4.1	0.292	1
cytosine metabolic process (GO:0019858)	2	1	0.24	+	4.1	0.292	1
negative regulation of chaperone-mediated protein folding (GO:1903645)	2	1	0.24	+	4.1	0.292	1
negative regulation of histone acetylation (GO:0035067)	2	1	0.24	+	4.1	0.292	1
positive regulation of protein tyrosine phosphatase activity (GO:1903615)	2	1	0.24	+	4.1	0.292	1
negative regulation of protein tyrosine phosphatase activity (GO:1903614)	2	1	0.24	+	4.1	0.292	1
regulation of protein tyrosine phosphatase activity (GO:1903613)	4	2	0.49	+	4.1	0.132	1
negative regulation of Rac protein signal transduction (GO:0035021)	4	2	0.49	+	4.1	0.132	1
semicircular canal formation (GO:0060876)	2	1	0.24	+	4.1	0.292	1
establishment of glial blood-brain barrier (GO:0060857)	2	1	0.24	+	4.1	0.292	1
growth plate cartilage morphogenesis (GO:0003422)	2	1	0.24	+	4.1	0.292	1
optic vesicle morphogenesis (GO:0003404)	2	1	0.24	+	4.1	0.292	1
regulation of COPII vesicle coating (GO:0003400)	4	2	0.49	+	4.1	0.132	1
mitochondrial respiratory chain complex II assembly (GO:0034553)	4	2	0.49	+	4.1	0.132	1
respiratory chain complex II assembly (GO:0034552)	4	2	0.49	+	4.1	0.132	1
sphinganine biosynthetic process (GO:0046511)	2	1	0.24	+	4.1	0.292	1
regulation of spontaneous neurotransmitter secretion (GO:1904048)	2	1	0.24	+	4.1	0.292	1
mitochondrial unfolded protein response (GO:0034514)	2	1	0.24	+	4.1	0.292	1
positive regulation of collagen fibril organization (GO:1904028)	4	2	0.49	+	4.1	0.132	1
negative regulation of collagen fibril organization (GO:1904027)	2	1	0.24	+	4.1	0.292	1
negative regulation of G protein-coupled receptor internalization (GO:1904021)	2	1	0.24	+	4.1	0.292	1
satellite cell activation involved in skeletal muscle regeneration (GO:0014901)	2	1	0.24	+	4.1	0.292	1
canonical Wnt signaling pathway involved in metanephric kidney development (GO:0061290)	2	1	0.24	+	4.1	0.292	1
Wnt signaling pathway involved in kidney development (GO:0061289)	2	1	0.24	+	4.1	0.292	1
cell proliferation involved in mesonephros development (GO:0061209)	2	1	0.24	+	4.1	0.292	1
regulation of meiotic cell cycle process involved in oocyte maturation (GO:1903538)	2	1	0.24	+	4.1	0.292	1
calcium ion transport from cytosol to endoplasmic reticulum (GO:1903515)	2	1	0.24	+	4.1	0.292	1
planar cell polarity pathway involved in gastrula mediolateral intercalation (GO:0060775)	2	1	0.24	+	4.1	0.292	1
response to dithiothreitol (GO:0072720)	2	1	0.24	+	4.1	0.292	1
corneocyte desquamation (GO:0003336)	2	1	0.24	+	4.1	0.292	1
phosphatidylglycerol catabolic process (GO:0034478)	2	1	0.24	+	4.1	0.292	1
dentinogenesis (GO:0097187)	6	3	0.73	+	4.1	0.0654	1
negative regulation of endoribonuclease activity (GO:0060702)	2	1	0.24	+	4.1	0.292	1
negative regulation of ribonuclease activity (GO:0060701)	2	1	0.24	+	4.1	0.292	1
esophagus smooth muscle contraction (GO:0014846)	2	1	0.24	+	4.1	0.292	1
recruitment of 3'-end processing factors to RNA polymerase II holoenzyme complex (GO:0034402)	2	1	0.24	+	4.1	0.292	1
negative regulation of T cell mediated immune response to tumor cell (GO:0002841)	2	1	0.24	+	4.1	0.292	1
regulation of skeletal muscle contraction by regulation of release of sequestered calcium ion (GO:0014809)	4	2	0.49	+	4.1	0.132	1
negative regulation of rDNA heterochromatin formation (GO:0061188)	2	1	0.24	+	4.1	0.292	1
regulation of rDNA heterochromatin formation (GO:0061187)	2	1	0.24	+	4.1	0.292	1
positive regulation of lactation (GO:1903489)	2	1	0.24	+	4.1	0.292	1
positive regulation of circadian sleep/wake cycle, sleep (GO:0045938)	4	2	0.49	+	4.1	0.132	1
protein transport from ciliary membrane to plasma membrane (GO:1903445)	2	1	0.24	+	4.1	0.292	1
regulation of constitutive secretory pathway (GO:1903433)	2	1	0.24	+	4.1	0.292	1
negative regulation of synaptic vesicle recycling (GO:1903422)	2	1	0.24	+	4.1	0.292	1
regulation of renal phosphate excretion (GO:1903402)	2	1	0.24	+	4.1	0.292	1
butyrate metabolic process (GO:0019605)	2	1	0.24	+	4.1	0.292	1
maintenance of protein location in plasma membrane (GO:0072660)	2	1	0.24	+	4.1	0.292	1
maintenance of protein location in membrane (GO:0072658)	2	1	0.24	+	4.1	0.292	1
cell differentiation involved in salivary gland development (GO:0060689)	2	1	0.24	+	4.1	0.292	1
ureteric bud elongation (GO:0060677)	6	3	0.73	+	4.1	0.0654	1
UDP-glucuronate metabolic process (GO:0046398)	2	1	0.24	+	4.1	0.292	1
branch elongation involved in salivary gland morphogenesis (GO:0060667)	2	1	0.24	+	4.1	0.292	1
submandibular salivary gland formation (GO:0060661)	2	1	0.24	+	4.1	0.292	1
cardiac atrium formation (GO:0003210)	2	1	0.24	+	4.1	0.292	1
mammary gland bud formation (GO:0060615)	2	1	0.24	+	4.1	0.292	1
phosphatidylethanolamine catabolic process (GO:0046338)	4	2	0.49	+	4.1	0.132	1
glycerol biosynthetic process from pyruvate (GO:0046327)	2	1	0.24	+	4.1	0.292	1
positive regulation of type III interferon production (GO:0034346)	2	1	0.24	+	4.1	0.292	1
agmatine biosynthetic process (GO:0097055)	2	1	0.24	+	4.1	0.292	1
positive regulation of single stranded viral RNA replication via double stranded DNA intermediate (GO:0045870)	2	1	0.24	+	4.1	0.292	1
detoxification of zinc ion (GO:0010312)	2	1	0.24	+	4.1	0.292	1
positive regulation of adherens junction organization (GO:1903393)	2	1	0.24	+	4.1	0.292	1
regulation of mitotic chromosome condensation (GO:1903379)	2	1	0.24	+	4.1	0.292	1
visceral serous pericardium development (GO:0061032)	2	1	0.24	+	4.1	0.292	1
umbilical cord development (GO:0061027)	2	1	0.24	+	4.1	0.292	1
propionate catabolic process (GO:0019543)	2	1	0.24	+	4.1	0.292	1
propionate biosynthetic process (GO:0019542)	2	1	0.24	+	4.1	0.292	1
regulation of tRNA metabolic process (GO:1903326)	4	2	0.49	+	4.1	0.132	1
chemorepulsion involved in postnatal olfactory bulb interneuron migration (GO:0021836)	2	1	0.24	+	4.1	0.292	1
D-gluconate metabolic process (GO:0019521)	2	1	0.24	+	4.1	0.292	1
aldonic acid metabolic process (GO:0019520)	2	1	0.24	+	4.1	0.292	1
endocardial cushion to mesenchymal transition involved in heart valve formation (GO:0003199)	2	1	0.24	+	4.1	0.292	1
tricuspid valve formation (GO:0003195)	2	1	0.24	+	4.1	0.292	1
postnatal olfactory bulb interneuron migration (GO:0021827)	2	1	0.24	+	4.1	0.292	1
substrate-dependent cerebral cortex tangential migration (GO:0021825)	2	1	0.24	+	4.1	0.292	1
cerebral cortex tangential migration using cell-cell interactions (GO:0021823)	2	1	0.24	+	4.1	0.292	1
tolerance induction to lipopolysaccharide (GO:0072573)	2	1	0.24	+	4.1	0.292	1
aortic valve formation (GO:0003189)	2	1	0.24	+	4.1	0.292	1
fibroblast growth factor receptor signaling pathway involved in mammary gland specification (GO:0060595)	2	1	0.24	+	4.1	0.292	1
muscular septum morphogenesis (GO:0003150)	4	2	0.49	+	4.1	0.132	1
endodermal-mesodermal cell signaling (GO:0003133)	2	1	0.24	+	4.1	0.292	1
negative regulation of non-motile cilium assembly (GO:1902856)	2	1	0.24	+	4.1	0.292	1
kynurenic acid biosynthetic process (GO:0034276)	2	1	0.24	+	4.1	0.292	1
kynurenic acid metabolic process (GO:0034275)	2	1	0.24	+	4.1	0.292	1
spermine catabolic process (GO:0046208)	2	1	0.24	+	4.1	0.292	1
spermidine catabolic process (GO:0046203)	2	1	0.24	+	4.1	0.292	1
glomerular basement membrane development (GO:0032836)	11	5	1.34	+	3.72	0.0238	1
regulation of PERK-mediated unfolded protein response (GO:1903897)	11	5	1.34	+	3.72	0.0238	1
regulation of cellular glucuronidation (GO:2001029)	9	4	1.1	+	3.64	0.0447	1
response to oxygen-glucose deprivation (GO:0090649)	9	4	1.1	+	3.64	0.0447	1
peptidyl-lysine dimethylation (GO:0018027)	9	4	1.1	+	3.64	0.0447	1
peptidyl-lysine monomethylation (GO:0018026)	9	4	1.1	+	3.64	0.0447	1
spontaneous synaptic transmission (GO:0098814)	9	4	1.1	+	3.64	0.0447	1
diterpenoid biosynthetic process (GO:0016102)	9	4	1.1	+	3.64	0.0447	1
GDP-mannose metabolic process (GO:0019673)	9	4	1.1	+	3.64	0.0447	1
negative regulation of endoplasmic reticulum unfolded protein response (GO:1900102)	16	7	1.95	+	3.58	0.0091	1
bud elongation involved in lung branching (GO:0060449)	7	3	0.85	+	3.51	0.0861	1
'de novo' pyrimidine nucleobase biosynthetic process (GO:0006207)	7	3	0.85	+	3.51	0.0861	1
GMP biosynthetic process (GO:0006177)	14	6	1.71	+	3.51	0.0166	1
response to hydrostatic pressure (GO:0051599)	7	3	0.85	+	3.51	0.0861	1
vitamin D3 metabolic process (GO:0070640)	7	3	0.85	+	3.51	0.0861	1
regulation of store-operated calcium channel activity (GO:1901339)	7	3	0.85	+	3.51	0.0861	1
ATF6-mediated unfolded protein response (GO:0036500)	7	3	0.85	+	3.51	0.0861	1
negative regulation of gene expression via CpG island methylation (GO:0044027)	7	3	0.85	+	3.51	0.0861	1
positive regulation of helicase activity (GO:0051096)	7	3	0.85	+	3.51	0.0861	1
regulation of retrograde transport, endosome to Golgi (GO:1905279)	7	3	0.85	+	3.51	0.0861	1
cleavage furrow formation (GO:0036089)	7	3	0.85	+	3.51	0.0861	1
purine deoxyribonucleoside triphosphate metabolic process (GO:0009215)	7	3	0.85	+	3.51	0.0861	1
positive regulation of histone deacetylation (GO:0031065)	7	3	0.85	+	3.51	0.0861	1
regulation of histone deacetylation (GO:0031063)	7	3	0.85	+	3.51	0.0861	1
spontaneous neurotransmitter secretion (GO:0061669)	7	3	0.85	+	3.51	0.0861	1
'de novo' XMP biosynthetic process (GO:0097294)	7	3	0.85	+	3.51	0.0861	1
XMP biosynthetic process (GO:0097293)	7	3	0.85	+	3.51	0.0861	1
XMP metabolic process (GO:0097292)	7	3	0.85	+	3.51	0.0861	1
regulation of collagen fibril organization (GO:1904026)	7	3	0.85	+	3.51	0.0861	1
urinary bladder smooth muscle contraction (GO:0014832)	7	3	0.85	+	3.51	0.0861	1
L-kynurenine metabolic process (GO:0097052)	7	3	0.85	+	3.51	0.0861	1
negative regulation of dendritic spine morphogenesis (GO:0061002)	7	3	0.85	+	3.51	0.0861	1
midgut development (GO:0007494)	12	5	1.47	+	3.41	0.0307	1
UTP metabolic process (GO:0046051)	12	5	1.47	+	3.41	0.0307	1
UMP biosynthetic process (GO:0006222)	12	5	1.47	+	3.41	0.0307	1
regulation of glutamate secretion, neurotransmission (GO:1903294)	5	2	0.61	+	3.28	0.172	1
amygdala development (GO:0021764)	5	2	0.61	+	3.28	0.172	1
alditol biosynthetic process (GO:0019401)	5	2	0.61	+	3.28	0.172	1
renal control of peripheral vascular resistance involved in regulation of systemic arterial blood pressure (GO:0003072)	5	2	0.61	+	3.28	0.172	1
regulation of heart rate by chemical signal (GO:0003062)	5	2	0.61	+	3.28	0.172	1
pyrimidine deoxyribonucleoside metabolic process (GO:0046125)	5	2	0.61	+	3.28	0.172	1
thymidine metabolic process (GO:0046104)	5	2	0.61	+	3.28	0.172	1
negative regulation of T-helper 2 cell differentiation (GO:0045629)	5	2	0.61	+	3.28	0.172	1
regulation of phosphatidylcholine biosynthetic process (GO:2001245)	5	2	0.61	+	3.28	0.172	1
glossopharyngeal nerve development (GO:0021563)	5	2	0.61	+	3.28	0.172	1
flavonoid glucuronidation (GO:0052696)	5	2	0.61	+	3.28	0.172	1
basolateral protein secretion (GO:0110010)	5	2	0.61	+	3.28	0.172	1
specification of axis polarity (GO:0065001)	5	2	0.61	+	3.28	0.172	1
positive regulation of growth hormone secretion (GO:0060124)	10	4	1.22	+	3.28	0.0574	1
negative regulation of meiotic cell cycle phase transition (GO:1901994)	5	2	0.61	+	3.28	0.172	1
L-serine catabolic process (GO:0006565)	5	2	0.61	+	3.28	0.172	1
asparagine metabolic process (GO:0006528)	5	2	0.61	+	3.28	0.172	1
secretion of lysosomal enzymes (GO:0033299)	5	2	0.61	+	3.28	0.172	1
negative regulation of amine metabolic process (GO:0033239)	5	2	0.61	+	3.28	0.172	1
positive regulation of cAMP-dependent protein kinase activity (GO:2000481)	5	2	0.61	+	3.28	0.172	1
positive regulation of monocyte extravasation (GO:2000439)	5	2	0.61	+	3.28	0.172	1
regulation of polyamine transmembrane transport (GO:1902267)	5	2	0.61	+	3.28	0.172	1
gamma-aminobutyric acid secretion (GO:0014051)	5	2	0.61	+	3.28	0.172	1
maintenance of blood vessel diameter homeostasis by renin-angiotensin (GO:0002034)	5	2	0.61	+	3.28	0.172	1
negative regulation of cell proliferation involved in kidney development (GO:1901723)	5	2	0.61	+	3.28	0.172	1
regulation protein catabolic process at synapse (GO:0140250)	5	2	0.61	+	3.28	0.172	1
long-chain fatty acid import into cell (GO:0044539)	10	4	1.22	+	3.28	0.0574	1
protein O-linked glycosylation via threonine (GO:0018243)	10	4	1.22	+	3.28	0.0574	1
regulation of mitochondrial RNA catabolic process (GO:0000960)	5	2	0.61	+	3.28	0.172	1
regulation of calcium ion export across plasma membrane (GO:1905912)	5	2	0.61	+	3.28	0.172	1
otolith morphogenesis (GO:0032474)	5	2	0.61	+	3.28	0.172	1
methylglyoxal catabolic process (GO:0051596)	5	2	0.61	+	3.28	0.172	1
glycerol biosynthetic process (GO:0006114)	5	2	0.61	+	3.28	0.172	1
succinate metabolic process (GO:0006105)	5	2	0.61	+	3.28	0.172	1
lipid transport across blood-brain barrier (GO:1990379)	5	2	0.61	+	3.28	0.172	1
regulation of neuronal action potential (GO:0098908)	5	2	0.61	+	3.28	0.172	1
GMP salvage (GO:0032263)	5	2	0.61	+	3.28	0.172	1
activation of store-operated calcium channel activity (GO:0032237)	5	2	0.61	+	3.28	0.172	1
positive regulation of the force of heart contraction (GO:0098735)	5	2	0.61	+	3.28	0.172	1
maintenance of animal organ identity (GO:0048496)	5	2	0.61	+	3.28	0.172	1
myofibroblast differentiation (GO:0036446)	5	2	0.61	+	3.28	0.172	1
regulation of termination of DNA-templated transcription (GO:0031554)	5	2	0.61	+	3.28	0.172	1
regulation of endosome organization (GO:1904978)	5	2	0.61	+	3.28	0.172	1
positive regulation of macrophage proliferation (GO:0120041)	5	2	0.61	+	3.28	0.172	1
Golgi vesicle fusion to target membrane (GO:0048210)	5	2	0.61	+	3.28	0.172	1
positive regulation of natural killer cell degranulation (GO:0043323)	5	2	0.61	+	3.28	0.172	1
regulation of natural killer cell degranulation (GO:0043321)	5	2	0.61	+	3.28	0.172	1
putrescine biosynthetic process (GO:0009446)	5	2	0.61	+	3.28	0.172	1
negative regulation of secondary metabolite biosynthetic process (GO:1900377)	5	2	0.61	+	3.28	0.172	1
vitamin B6 metabolic process (GO:0042816)	5	2	0.61	+	3.28	0.172	1
positive regulation of cytoplasmic translational initiation (GO:1904690)	5	2	0.61	+	3.28	0.172	1
negative regulation of melanin biosynthetic process (GO:0048022)	5	2	0.61	+	3.28	0.172	1
negative regulation of guanyl-nucleotide exchange factor activity (GO:1905098)	5	2	0.61	+	3.28	0.172	1
GDP-mannose biosynthetic process (GO:0009298)	5	2	0.61	+	3.28	0.172	1
protein lipoylation (GO:0009249)	5	2	0.61	+	3.28	0.172	1
deoxyribonucleoside triphosphate catabolic process (GO:0009204)	5	2	0.61	+	3.28	0.172	1
positive regulation of lipophagy (GO:1904504)	5	2	0.61	+	3.28	0.172	1
regulation of lipophagy (GO:1904502)	5	2	0.61	+	3.28	0.172	1
methylglyoxal catabolic process to lactate (GO:0061727)	5	2	0.61	+	3.28	0.172	1
determination of pancreatic left/right asymmetry (GO:0035469)	5	2	0.61	+	3.28	0.172	1
purine nucleoside transmembrane transport (GO:0015860)	5	2	0.61	+	3.28	0.172	1
purine nucleoside triphosphate catabolic process (GO:0009146)	5	2	0.61	+	3.28	0.172	1
regulation of plasma cell differentiation (GO:1900098)	5	2	0.61	+	3.28	0.172	1
Roundabout signaling pathway (GO:0035385)	5	2	0.61	+	3.28	0.172	1
negative regulation of endoplasmic reticulum stress-induced eIF2 alpha phosphorylation (GO:1903912)	5	2	0.61	+	3.28	0.172	1
membrane depolarization during AV node cell action potential (GO:0086045)	5	2	0.61	+	3.28	0.172	1
Purkinje myocyte to ventricular cardiac muscle cell signaling (GO:0086029)	5	2	0.61	+	3.28	0.172	1
piecemeal microautophagy of the nucleus (GO:0034727)	10	4	1.22	+	3.28	0.0574	1
regulation of G protein-coupled receptor internalization (GO:1904020)	5	2	0.61	+	3.28	0.172	1
response to actinomycin D (GO:0072716)	5	2	0.61	+	3.28	0.172	1
negative regulation of immune response to tumor cell (GO:0002838)	5	2	0.61	+	3.28	0.172	1
negative regulation of response to tumor cell (GO:0002835)	5	2	0.61	+	3.28	0.172	1
atrial septum primum morphogenesis (GO:0003289)	5	2	0.61	+	3.28	0.172	1
septum primum development (GO:0003284)	5	2	0.61	+	3.28	0.172	1
salivary gland cavitation (GO:0060662)	5	2	0.61	+	3.28	0.172	1
tube lumen cavitation (GO:0060605)	5	2	0.61	+	3.28	0.172	1
ductus arteriosus closure (GO:0097070)	5	2	0.61	+	3.28	0.172	1
anterior head development (GO:0097065)	5	2	0.61	+	3.28	0.172	1
propionate metabolic process (GO:0019541)	5	2	0.61	+	3.28	0.172	1
tricuspid valve morphogenesis (GO:0003186)	5	2	0.61	+	3.28	0.172	1
L-methionine salvage from methylthioadenosine (GO:0019509)	5	2	0.61	+	3.28	0.172	1
tRNA thio-modification (GO:0034227)	5	2	0.61	+	3.28	0.172	1
positive regulation of vascular associated smooth muscle cell migration (GO:1904754)	15	6	1.83	+	3.28	0.0212	1
pyrimidine ribonucleoside triphosphate biosynthetic process (GO:0009209)	15	6	1.83	+	3.28	0.0212	1
terpenoid biosynthetic process (GO:0016114)	15	6	1.83	+	3.28	0.0212	1
tetrahydrofolate metabolic process (GO:0046653)	15	6	1.83	+	3.28	0.0212	1
AMP biosynthetic process (GO:0006167)	13	5	1.59	+	3.15	0.0388	1
positive regulation of transcription from RNA polymerase II promoter in response to endoplasmic reticulum stress (GO:1990440)	13	5	1.59	+	3.15	0.0388	1
pyrimidine ribonucleoside monophosphate biosynthetic process (GO:0009174)	13	5	1.59	+	3.15	0.0388	1
mitochondrion morphogenesis (GO:0070584)	21	8	2.56	+	3.12	0.0102	1
aspartate family amino acid biosynthetic process (GO:0009067)	21	8	2.56	+	3.12	0.0102	1
regulation of cardiac muscle contraction by regulation of the release of sequestered calcium ion (GO:0010881)	21	8	2.56	+	3.12	0.0102	1
UMP metabolic process (GO:0046049)	16	6	1.95	+	3.07	0.0265	1
positive regulation of ER-associated ubiquitin-dependent protein catabolic process (GO:1903071)	8	3	0.98	+	3.07	0.109	1
positive regulation of cardiac muscle cell differentiation (GO:2000727)	8	3	0.98	+	3.07	0.109	1
meiotic cell cycle checkpoint signaling (GO:0033313)	8	3	0.98	+	3.07	0.109	1
glutamate catabolic process (GO:0006538)	8	3	0.98	+	3.07	0.109	1
aspartate metabolic process (GO:0006531)	8	3	0.98	+	3.07	0.109	1
regulation of mitochondrial DNA metabolic process (GO:1901858)	8	3	0.98	+	3.07	0.109	1
cellular response to laminar fluid shear stress (GO:0071499)	8	3	0.98	+	3.07	0.109	1
protein localization to endoplasmic reticulum exit site (GO:0070973)	8	3	0.98	+	3.07	0.109	1
synaptic vesicle endosomal processing (GO:0099532)	8	3	0.98	+	3.07	0.109	1
regulation of intracellular lipid transport (GO:0032377)	8	3	0.98	+	3.07	0.109	1
protein desumoylation (GO:0016926)	8	3	0.98	+	3.07	0.109	1
snRNA transcription by RNA polymerase III (GO:0042796)	8	3	0.98	+	3.07	0.109	1
cobalamin metabolic process (GO:0009235)	8	3	0.98	+	3.07	0.109	1
motor learning (GO:0061743)	8	3	0.98	+	3.07	0.109	1
microautophagy (GO:0016237)	16	6	1.95	+	3.07	0.0265	1
positive regulation of odontogenesis (GO:0042482)	8	3	0.98	+	3.07	0.109	1
siRNA processing (GO:0030422)	8	3	0.98	+	3.07	0.109	1
regulation of cell communication by electrical coupling (GO:0010649)	16	6	1.95	+	3.07	0.0265	1
negative regulation of Schwann cell proliferation (GO:0010626)	8	3	0.98	+	3.07	0.109	1
platelet activating factor metabolic process (GO:0046469)	8	3	0.98	+	3.07	0.109	1
protein maturation by protein folding (GO:0022417)	8	3	0.98	+	3.07	0.109	1
ventricular compact myocardium morphogenesis (GO:0003223)	8	3	0.98	+	3.07	0.109	1
positive regulation of protein acetylation (GO:1901985)	27	10	3.3	+	3.03	0.00503	1
purine ribonucleoside monophosphate biosynthetic process (GO:0009168)	19	7	2.32	+	3.02	0.0183	1
pyrimidine nucleoside triphosphate biosynthetic process (GO:0009148)	19	7	2.32	+	3.02	0.0183	1
positive regulation of DNA methylation-dependent heterochromatin formation (GO:0090309)	11	4	1.34	+	2.98	0.0718	1
IMP biosynthetic process (GO:0006188)	11	4	1.34	+	2.98	0.0718	1
GTP biosynthetic process (GO:0006183)	11	4	1.34	+	2.98	0.0718	1
fructose 6-phosphate metabolic process (GO:0006002)	11	4	1.34	+	2.98	0.0718	1
protein auto-ADP-ribosylation (GO:0070213)	11	4	1.34	+	2.98	0.0718	1
regulation of helicase activity (GO:0051095)	11	4	1.34	+	2.98	0.0718	1
negative regulation of cardiocyte differentiation (GO:1905208)	11	4	1.34	+	2.98	0.0718	1
pyrimidine ribonucleotide biosynthetic process (GO:0009220)	25	9	3.05	+	2.95	0.00883	1
positive regulation of cyclin-dependent protein serine/threonine kinase activity (GO:0045737)	14	5	1.71	+	2.93	0.0481	1
regulation of growth hormone secretion (GO:0060123)	14	5	1.71	+	2.93	0.0481	1
CTP biosynthetic process (GO:0006241)	14	5	1.71	+	2.93	0.0481	1
UDP-N-acetylglucosamine metabolic process (GO:0006047)	14	5	1.71	+	2.93	0.0481	1
spindle midzone assembly (GO:0051255)	14	5	1.71	+	2.93	0.0481	1
positive regulation of neurotransmitter secretion (GO:0001956)	17	6	2.08	+	2.89	0.0327	1
establishment of epithelial cell apical/basal polarity (GO:0045198)	17	6	2.08	+	2.89	0.0327	1
positive regulation of transcription from RNA polymerase II promoter in response to stress (GO:0036003)	17	6	2.08	+	2.89	0.0327	1
membrane depolarization during cardiac muscle cell action potential (GO:0086012)	17	6	2.08	+	2.89	0.0327	1
positive regulation of telomere capping (GO:1904355)	17	6	2.08	+	2.89	0.0327	1
nucleotide-sugar biosynthetic process (GO:0009226)	20	7	2.44	+	2.87	0.0224	1
regulation of cardiac muscle contraction by calcium ion signaling (GO:0010882)	26	9	3.17	+	2.84	0.0108	1
cellular modified amino acid biosynthetic process (GO:0042398)	26	9	3.17	+	2.84	0.0108	1
glutamine metabolic process (GO:0006541)	29	10	3.54	+	2.82	0.00751	1
regulation of release of sequestered calcium ion into cytosol by sarcoplasmic reticulum (GO:0010880)	29	10	3.54	+	2.82	0.00751	1
protein hexamerization (GO:0034214)	9	3	1.1	+	2.73	0.134	1
response to vitamin B1 (GO:0010266)	3	1	0.37	+	2.73	0.369	1
positive regulation of intestinal cholesterol absorption (GO:0045797)	3	1	0.37	+	2.73	0.369	1
regulation of calcium:sodium antiporter activity (GO:1903279)	3	1	0.37	+	2.73	0.369	1
beta-alanine metabolic process (GO:0019482)	3	1	0.37	+	2.73	0.369	1
pronephric nephron development (GO:0039019)	3	1	0.37	+	2.73	0.369	1
target-directed miRNA degradation (GO:0140958)	3	1	0.37	+	2.73	0.369	1
lung induction (GO:0060492)	3	1	0.37	+	2.73	0.369	1
lung goblet cell differentiation (GO:0060480)	3	1	0.37	+	2.73	0.369	1
pharynx development (GO:0060465)	3	1	0.37	+	2.73	0.369	1
bud outgrowth involved in lung branching (GO:0060447)	3	1	0.37	+	2.73	0.369	1
activation of protein kinase A activity (GO:0034199)	3	1	0.37	+	2.73	0.369	1
bronchiole development (GO:0060435)	6	2	0.73	+	2.73	0.213	1
involuntary skeletal muscle contraction (GO:0003011)	3	1	0.37	+	2.73	0.369	1
response to lipid hydroperoxide (GO:0006982)	3	1	0.37	+	2.73	0.369	1
purine ribonucleoside catabolic process (GO:0046130)	6	2	0.73	+	2.73	0.213	1
negative regulation of growth hormone receptor signaling pathway (GO:0060400)	3	1	0.37	+	2.73	0.369	1
pyrimidine deoxyribonucleoside biosynthetic process (GO:0046126)	3	1	0.37	+	2.73	0.369	1
deoxyribonucleoside catabolic process (GO:0046121)	6	2	0.73	+	2.73	0.213	1
deoxyribonucleoside biosynthetic process (GO:0046120)	3	1	0.37	+	2.73	0.369	1
thymidine biosynthetic process (GO:0046105)	3	1	0.37	+	2.73	0.369	1
inosine biosynthetic process (GO:0046103)	3	1	0.37	+	2.73	0.369	1
hypoxanthine biosynthetic process (GO:0046101)	3	1	0.37	+	2.73	0.369	1
positive regulation of toll-like receptor 2 signaling pathway (GO:0034137)	6	2	0.73	+	2.73	0.213	1
determination of liver left/right asymmetry (GO:0071910)	6	2	0.73	+	2.73	0.213	1
leukocyte migration involved in immune response (GO:0002522)	3	1	0.37	+	2.73	0.369	1
regulation of T-helper 2 cell differentiation (GO:0045628)	12	4	1.47	+	2.73	0.0878	1
lipoxin A4 biosynthetic process (GO:2001303)	3	1	0.37	+	2.73	0.369	1
lipoxin metabolic process (GO:2001300)	6	2	0.73	+	2.73	0.213	1
positive regulation of establishment of endothelial barrier (GO:1903142)	6	2	0.73	+	2.73	0.213	1
cysteine biosynthetic process (GO:0019344)	3	1	0.37	+	2.73	0.369	1
positive regulation of actin filament-based movement (GO:1903116)	3	1	0.37	+	2.73	0.369	1
co-transcriptional RNA 3'-end processing, cleavage and polyadenylation pathway (GO:0180012)	6	2	0.73	+	2.73	0.213	1
olfactory nerve morphogenesis (GO:0021627)	3	1	0.37	+	2.73	0.369	1
positive regulation of growth hormone receptor signaling pathway (GO:0060399)	3	1	0.37	+	2.73	0.369	1
cranial nerve maturation (GO:0021605)	3	1	0.37	+	2.73	0.369	1
pole plasm assembly (GO:0007315)	6	2	0.73	+	2.73	0.213	1
oocyte anterior/posterior axis specification (GO:0007314)	6	2	0.73	+	2.73	0.213	1
regulation of atrial cardiac muscle cell membrane depolarization (GO:0060371)	9	3	1.1	+	2.73	0.134	1
deoxyadenosine metabolic process (GO:0046090)	3	1	0.37	+	2.73	0.369	1
UDP-galactose transmembrane transport (GO:0072334)	3	1	0.37	+	2.73	0.369	1
adenine metabolic process (GO:0046083)	3	1	0.37	+	2.73	0.369	1
positive regulation of testosterone secretion (GO:2000845)	3	1	0.37	+	2.73	0.369	1
regulation of testosterone secretion (GO:2000843)	3	1	0.37	+	2.73	0.369	1
cell adhesion molecule production (GO:0060352)	3	1	0.37	+	2.73	0.369	1
dGTP metabolic process (GO:0046070)	3	1	0.37	+	2.73	0.369	1
regulation of grooming behavior (GO:2000821)	6	2	0.73	+	2.73	0.213	1
positive regulation of glucose mediated signaling pathway (GO:1902661)	3	1	0.37	+	2.73	0.369	1
regulation of glucose mediated signaling pathway (GO:1902659)	3	1	0.37	+	2.73	0.369	1
regulation of termination of RNA polymerase II transcription, poly(A)-coupled (GO:2000804)	3	1	0.37	+	2.73	0.369	1
definitive erythrocyte differentiation (GO:0060318)	3	1	0.37	+	2.73	0.369	1
tertiary alcohol biosynthetic process (GO:1902645)	3	1	0.37	+	2.73	0.369	1
1-phosphatidyl-1D-myo-inositol 4,5-bisphosphate biosynthetic process (GO:1902635)	3	1	0.37	+	2.73	0.369	1
response to triglyceride (GO:0034014)	3	1	0.37	+	2.73	0.369	1
tolerance induction dependent upon immune response (GO:0002461)	3	1	0.37	+	2.73	0.369	1
malonyl-CoA metabolic process (GO:2001293)	6	2	0.73	+	2.73	0.213	1
regulation of cytotoxic T cell differentiation (GO:0045583)	3	1	0.37	+	2.73	0.369	1
positive regulation of phosphatidylcholine biosynthetic process (GO:2001247)	3	1	0.37	+	2.73	0.369	1
isopentenyl diphosphate biosynthetic process, mevalonate pathway (GO:0019287)	3	1	0.37	+	2.73	0.369	1
L-methionine salvage from S-adenosylmethionine (GO:0019284)	3	1	0.37	+	2.73	0.369	1
renal response to blood flow involved in circulatory renin-angiotensin regulation of systemic arterial blood pressure (GO:0001999)	3	1	0.37	+	2.73	0.369	1
carnitine metabolic process, CoA-linked (GO:0019254)	3	1	0.37	+	2.73	0.369	1
spermatogonial cell division (GO:0007284)	3	1	0.37	+	2.73	0.369	1
histone H2A ubiquitination (GO:0033522)	3	1	0.37	+	2.73	0.369	1
midbrain-hindbrain boundary morphogenesis (GO:0021555)	3	1	0.37	+	2.73	0.369	1
neuronal action potential propagation (GO:0019227)	9	3	1.1	+	2.73	0.134	1
floor plate formation (GO:0021508)	3	1	0.37	+	2.73	0.369	1
phospholipase C-activating G protein-coupled glutamate receptor signaling pathway (GO:0007206)	3	1	0.37	+	2.73	0.369	1
regulation of protein monoubiquitination (GO:1902525)	6	2	0.73	+	2.73	0.213	1
negative regulation of apoptotic DNA fragmentation (GO:1902511)	3	1	0.37	+	2.73	0.369	1
positive regulation of cardiac muscle myoblast proliferation (GO:0110024)	3	1	0.37	+	2.73	0.369	1
regulation of cardiac muscle myoblast proliferation (GO:0110022)	3	1	0.37	+	2.73	0.369	1
NADP catabolic process (GO:0006742)	3	1	0.37	+	2.73	0.369	1
positive regulation of T cell activation via T cell receptor contact with antigen bound to MHC molecule on antigen presenting cell (GO:2001190)	3	1	0.37	+	2.73	0.369	1
negative regulation of T cell activation via T cell receptor contact with antigen bound to MHC molecule on antigen presenting cell (GO:2001189)	3	1	0.37	+	2.73	0.369	1
regulation of T cell activation via T cell receptor contact with antigen bound to MHC molecule on antigen presenting cell (GO:2001188)	6	2	0.73	+	2.73	0.213	1
negative regulation of ATP biosynthetic process (GO:2001170)	3	1	0.37	+	2.73	0.369	1
transmembrane receptor protein tyrosine phosphatase signaling pathway (GO:0007185)	6	2	0.73	+	2.73	0.213	1
transforming growth factor beta receptor complex assembly (GO:0007181)	3	1	0.37	+	2.73	0.369	1
positive regulation of dendritic cell apoptotic process (GO:2000670)	3	1	0.37	+	2.73	0.369	1
apelin receptor signaling pathway (GO:0060183)	3	1	0.37	+	2.73	0.369	1
endomitotic cell cycle (GO:0007113)	3	1	0.37	+	2.73	0.369	1
positive regulation of protein autoubiquitination (GO:1902499)	3	1	0.37	+	2.73	0.369	1
regulation of muscle filament sliding (GO:0032971)	3	1	0.37	+	2.73	0.369	1
negative regulation of glomerular mesangial cell proliferation (GO:0072125)	3	1	0.37	+	2.73	0.369	1
regulation of miRNA catabolic process (GO:2000625)	6	2	0.73	+	2.73	0.213	1
negative regulation of nuclear-transcribed mRNA catabolic process, nonsense-mediated decay (GO:2000623)	9	3	1.1	+	2.73	0.134	1
protein localization to cell leading edge (GO:1902463)	3	1	0.37	+	2.73	0.369	1
corticotropin hormone secreting cell differentiation (GO:0060128)	3	1	0.37	+	2.73	0.369	1
deactivation of mitotic spindle assembly checkpoint (GO:1902426)	3	1	0.37	+	2.73	0.369	1
striated muscle myosin thick filament assembly (GO:0071688)	3	1	0.37	+	2.73	0.369	1
assembly of actomyosin apparatus involved in mitotic cytokinesis (GO:1902407)	3	1	0.37	+	2.73	0.369	1
negative regulation of smooth muscle cell chemotaxis (GO:0071672)	3	1	0.37	+	2.73	0.369	1
regulation of smooth muscle cell chemotaxis (GO:0071671)	6	2	0.73	+	2.73	0.213	1
monoacylglycerol biosynthetic process (GO:0006640)	9	3	1.1	+	2.73	0.134	1
xenobiotic transport across blood-brain barrier (GO:1990962)	6	2	0.73	+	2.73	0.213	1
eosinophil homeostasis (GO:1990959)	3	1	0.37	+	2.73	0.369	1
defense response to nematode (GO:0002215)	3	1	0.37	+	2.73	0.369	1
putrescine biosynthetic process from ornithine (GO:0033387)	3	1	0.37	+	2.73	0.369	1
positive regulation of anterograde dense core granule transport (GO:1901953)	3	1	0.37	+	2.73	0.369	1
regulation of anterograde dense core granule transport (GO:1901951)	3	1	0.37	+	2.73	0.369	1
positive regulation of type IIa hypersensitivity (GO:0001798)	3	1	0.37	+	2.73	0.369	1
ascorbate homeostasis (GO:0140576)	3	1	0.37	+	2.73	0.369	1
membrane raft polarization (GO:0001766)	3	1	0.37	+	2.73	0.369	1
positive regulation of platelet-derived growth factor receptor-beta signaling pathway (GO:2000588)	3	1	0.37	+	2.73	0.369	1
circadian temperature homeostasis (GO:0060086)	3	1	0.37	+	2.73	0.369	1
post-chaperonin tubulin folding pathway (GO:0007023)	6	2	0.73	+	2.73	0.213	1
tubulin complex assembly (GO:0007021)	9	3	1.1	+	2.73	0.134	1
renal vesicle formation (GO:0072033)	6	2	0.73	+	2.73	0.213	1
embryonic retina morphogenesis in camera-type eye (GO:0060059)	6	2	0.73	+	2.73	0.213	1
positive regulation of apoptotic process involved in mammary gland involution (GO:0060058)	3	1	0.37	+	2.73	0.369	1
actomyosin contractile ring organization (GO:0044837)	9	3	1.1	+	2.73	0.134	1
modulation by host of viral RNA genome replication (GO:0044830)	6	2	0.73	+	2.73	0.213	1
interleukin-23-mediated signaling pathway (GO:0038155)	3	1	0.37	+	2.73	0.369	1
positive regulation of T cell costimulation (GO:2000525)	3	1	0.37	+	2.73	0.369	1
negative regulation of T cell costimulation (GO:2000524)	3	1	0.37	+	2.73	0.369	1
regulation of T cell costimulation (GO:2000523)	6	2	0.73	+	2.73	0.213	1
regulation of synaptic activity (GO:0060025)	3	1	0.37	+	2.73	0.369	1
octopamine biosynthetic process (GO:0006589)	3	1	0.37	+	2.73	0.369	1
amino-acid betaine catabolic process (GO:0006579)	3	1	0.37	+	2.73	0.369	1
L-serine biosynthetic process (GO:0006564)	6	2	0.73	+	2.73	0.213	1
L-serine metabolic process (GO:0006563)	12	4	1.47	+	2.73	0.0878	1
proline biosynthetic process (GO:0006561)	6	2	0.73	+	2.73	0.213	1
positive regulation of low-density lipoprotein particle receptor catabolic process (GO:0032805)	3	1	0.37	+	2.73	0.369	1
Kit signaling pathway (GO:0038109)	3	1	0.37	+	2.73	0.369	1
cap-dependent translational initiation (GO:0002191)	6	2	0.73	+	2.73	0.213	1
glutamine catabolic process (GO:0006543)	3	1	0.37	+	2.73	0.369	1
male germ cell proliferation (GO:0002176)	3	1	0.37	+	2.73	0.369	1
lysophospholipid transport (GO:0051977)	3	1	0.37	+	2.73	0.369	1
otolith mineralization (GO:0045299)	3	1	0.37	+	2.73	0.369	1
C-terminal protein lipidation (GO:0006501)	6	2	0.73	+	2.73	0.213	1
positive regulation of catecholamine uptake involved in synaptic transmission (GO:0051944)	3	1	0.37	+	2.73	0.369	1
tRNA nucleoside ribose methylation (GO:0002128)	3	1	0.37	+	2.73	0.369	1
positive regulation of mitochondrial DNA metabolic process (GO:1901860)	3	1	0.37	+	2.73	0.369	1
extracellular polysaccharide biosynthetic process (GO:0045226)	3	1	0.37	+	2.73	0.369	1
zonula adherens maintenance (GO:0045218)	3	1	0.37	+	2.73	0.369	1
negative regulation of mitotic spindle assembly checkpoint signaling (GO:0140499)	3	1	0.37	+	2.73	0.369	1
dsRNA transport (GO:0033227)	3	1	0.37	+	2.73	0.369	1
regulation of opioid receptor signaling pathway (GO:2000474)	3	1	0.37	+	2.73	0.369	1
bile acid secretion (GO:0032782)	6	2	0.73	+	2.73	0.213	1
regulation of mast cell cytokine production (GO:0032763)	6	2	0.73	+	2.73	0.213	1
regulation of monocyte extravasation (GO:2000437)	6	2	0.73	+	2.73	0.213	1
negative regulation of polyamine transmembrane transport (GO:1902268)	3	1	0.37	+	2.73	0.369	1
regulation of positive thymic T cell selection (GO:1902232)	3	1	0.37	+	2.73	0.369	1
negative regulation of macrophage colony-stimulating factor signaling pathway (GO:1902227)	3	1	0.37	+	2.73	0.369	1
regulation of interleukin-4-mediated signaling pathway (GO:1902214)	3	1	0.37	+	2.73	0.369	1
protein C-linked glycosylation via 2'-alpha-mannosyl-L-tryptophan (GO:0018406)	6	2	0.73	+	2.73	0.213	1
cellular response to hydrostatic pressure (GO:0071464)	3	1	0.37	+	2.73	0.369	1
cellular response to water stimulus (GO:0071462)	6	2	0.73	+	2.73	0.213	1
dopamine secretion (GO:0014046)	6	2	0.73	+	2.73	0.213	1
response to water-immersion restraint stress (GO:1990785)	3	1	0.37	+	2.73	0.369	1
asparaginyl-tRNA aminoacylation (GO:0006421)	3	1	0.37	+	2.73	0.369	1
tRNA export from nucleus (GO:0006409)	3	1	0.37	+	2.73	0.369	1
clustering of voltage-gated sodium channels (GO:0045162)	6	2	0.73	+	2.73	0.213	1
renin secretion into blood stream (GO:0002001)	3	1	0.37	+	2.73	0.369	1
endocardial cushion to mesenchymal transition (GO:0090500)	3	1	0.37	+	2.73	0.369	1
regulation of ovarian follicle development (GO:2000354)	6	2	0.73	+	2.73	0.213	1
serine import into mitochondrion (GO:0140300)	3	1	0.37	+	2.73	0.369	1
regulation of DNA damage response, signal transduction by p53 class mediator resulting in transcription of p21 class mediator (GO:1902162)	6	2	0.73	+	2.73	0.213	1
protein C-linked glycosylation via tryptophan (GO:0018317)	6	2	0.73	+	2.73	0.213	1
negative regulation of metaphase/anaphase transition of meiotic cell cycle (GO:1902103)	3	1	0.37	+	2.73	0.369	1
DNA replication-dependent chromatin assembly (GO:0006335)	6	2	0.73	+	2.73	0.213	1
response to melanocyte-stimulating hormone (GO:1990680)	3	1	0.37	+	2.73	0.369	1
cannabinoid biosynthetic process (GO:1901696)	3	1	0.37	+	2.73	0.369	1
germline cell cycle switching, mitotic to meiotic cell cycle (GO:0051729)	3	1	0.37	+	2.73	0.369	1
protein import into mitochondrial intermembrane space (GO:0045041)	3	1	0.37	+	2.73	0.369	1
G0 to G1 transition (GO:0045023)	3	1	0.37	+	2.73	0.369	1
regulation of mast cell apoptotic process (GO:0033025)	3	1	0.37	+	2.73	0.369	1
mast cell homeostasis (GO:0033023)	3	1	0.37	+	2.73	0.369	1
endosome fission (GO:0140285)	3	1	0.37	+	2.73	0.369	1
negative regulation of bile acid biosynthetic process (GO:0070858)	3	1	0.37	+	2.73	0.369	1
negative regulation of synapse maturation (GO:2000297)	3	1	0.37	+	2.73	0.369	1
regulation protein catabolic process at postsynapse (GO:0140252)	3	1	0.37	+	2.73	0.369	1
regulation of cellular amino acid biosynthetic process (GO:2000282)	3	1	0.37	+	2.73	0.369	1
hydrogen sulfide biosynthetic process (GO:0070814)	3	1	0.37	+	2.73	0.369	1
lateral line system development (GO:0048925)	3	1	0.37	+	2.73	0.369	1
positive regulation of long-chain fatty acid import into cell (GO:0140214)	3	1	0.37	+	2.73	0.369	1
protein localization to axon (GO:0099612)	9	3	1.1	+	2.73	0.134	1
symbiont-mediated disruption of host anatomical structure (GO:0052111)	3	1	0.37	+	2.73	0.369	1
transcription-coupled nucleotide-excision repair (GO:0006283)	9	3	1.1	+	2.73	0.134	1
positive regulation of mitochondrial RNA catabolic process (GO:0000962)	3	1	0.37	+	2.73	0.369	1
mitochondrial mRNA catabolic process (GO:0000958)	3	1	0.37	+	2.73	0.369	1
peptidyl-tryptophan modification (GO:0018211)	6	2	0.73	+	2.73	0.213	1
5-methylcytosine catabolic process (GO:0006211)	3	1	0.37	+	2.73	0.369	1
thymine catabolic process (GO:0006210)	3	1	0.37	+	2.73	0.369	1
maintenance of centrosome location (GO:0051661)	6	2	0.73	+	2.73	0.213	1
pyrimidine nucleobase catabolic process (GO:0006208)	3	1	0.37	+	2.73	0.369	1
positive regulation of endothelial cell development (GO:1901552)	6	2	0.73	+	2.73	0.213	1
negative regulation of serotonin uptake (GO:0051612)	3	1	0.37	+	2.73	0.369	1
dense core granule maturation (GO:1990502)	3	1	0.37	+	2.73	0.369	1
negative regulation of cholesterol efflux (GO:0090370)	6	2	0.73	+	2.73	0.213	1
ether biosynthetic process (GO:1901503)	12	4	1.47	+	2.73	0.0878	1
regulation of ribonucleoprotein complex localization (GO:2000197)	9	3	1.1	+	2.73	0.134	1
negative regulation of female gonad development (GO:2000195)	3	1	0.37	+	2.73	0.369	1
hair follicle maturation (GO:0048820)	6	2	0.73	+	2.73	0.213	1
regulation of peptidyl-cysteine S-nitrosylation (GO:2000169)	9	3	1.1	+	2.73	0.134	1
trans-synaptic signaling by nitric oxide (GO:0099548)	3	1	0.37	+	2.73	0.369	1
trans-synaptic signaling by soluble gas (GO:0099543)	3	1	0.37	+	2.73	0.369	1
positive regulation of cell proliferation involved in heart morphogenesis (GO:2000138)	6	2	0.73	+	2.73	0.213	1
protein nucleotidylation (GO:0018175)	3	1	0.37	+	2.73	0.369	1
symbiont-mediated disruption of host cellular anatomical entity (GO:0052008)	3	1	0.37	+	2.73	0.369	1
positive regulation of mismatch repair (GO:0032425)	3	1	0.37	+	2.73	0.369	1
deoxyadenosine catabolic process (GO:0006157)	3	1	0.37	+	2.73	0.369	1
protein adenylylation (GO:0018117)	3	1	0.37	+	2.73	0.369	1
histone H4-K8 acetylation (GO:0043982)	3	1	0.37	+	2.73	0.369	1
histone H4-K5 acetylation (GO:0043981)	3	1	0.37	+	2.73	0.369	1
protein C-linked glycosylation (GO:0018103)	6	2	0.73	+	2.73	0.213	1
DNA replication preinitiation complex assembly (GO:0071163)	3	1	0.37	+	2.73	0.369	1
negative regulation of neurotransmitter transport (GO:0051589)	9	3	1.1	+	2.73	0.134	1
positive regulation of dopamine uptake involved in synaptic transmission (GO:0051586)	3	1	0.37	+	2.73	0.369	1
negative regulation of neurotransmitter uptake (GO:0051581)	3	1	0.37	+	2.73	0.369	1
oxaloacetate metabolic process (GO:0006107)	9	3	1.1	+	2.73	0.134	1
isocitrate metabolic process (GO:0006102)	6	2	0.73	+	2.73	0.213	1
response to insulin-like growth factor stimulus (GO:1990418)	3	1	0.37	+	2.73	0.369	1
nuclear matrix anchoring at nuclear membrane (GO:0090292)	3	1	0.37	+	2.73	0.369	1
embryonic liver development (GO:1990402)	3	1	0.37	+	2.73	0.369	1
negative regulation of fibroblast growth factor production (GO:0090272)	3	1	0.37	+	2.73	0.369	1
proteasome regulatory particle assembly (GO:0070682)	3	1	0.37	+	2.73	0.369	1
glutaminyl-tRNAGln biosynthesis via transamidation (GO:0070681)	3	1	0.37	+	2.73	0.369	1
regulation of kinetochore assembly (GO:0090234)	3	1	0.37	+	2.73	0.369	1
negative regulation of spindle checkpoint (GO:0090233)	3	1	0.37	+	2.73	0.369	1
sarcomerogenesis (GO:0048769)	3	1	0.37	+	2.73	0.369	1
aldosterone biosynthetic process (GO:0032342)	3	1	0.37	+	2.73	0.369	1
acetate metabolic process (GO:0006083)	3	1	0.37	+	2.73	0.369	1
UDP-N-acetylglucosamine biosynthetic process (GO:0006048)	9	3	1.1	+	2.73	0.134	1
positive regulation of anaphase-promoting complex-dependent catabolic process (GO:1905786)	3	1	0.37	+	2.73	0.369	1
inositol biosynthetic process (GO:0006021)	3	1	0.37	+	2.73	0.369	1
retrograde trans-synaptic signaling by trans-synaptic protein complex (GO:0098942)	3	1	0.37	+	2.73	0.369	1
microtubule cytoskeleton organization involved in establishment of planar polarity (GO:0090176)	3	1	0.37	+	2.73	0.369	1
vitamin D receptor signaling pathway (GO:0070561)	3	1	0.37	+	2.73	0.369	1
collateral sprouting in absence of injury (GO:0048669)	3	1	0.37	+	2.73	0.369	1
response to linoleic acid (GO:0070543)	3	1	0.37	+	2.73	0.369	1
detection of temperature stimulus involved in thermoception (GO:0050960)	6	2	0.73	+	2.73	0.213	1
glial cell projection elongation (GO:0106091)	3	1	0.37	+	2.73	0.369	1
CTP salvage (GO:0044211)	3	1	0.37	+	2.73	0.369	1
negative regulation of nucleobase-containing compound transport (GO:0032240)	3	1	0.37	+	2.73	0.369	1
positive regulation of synaptic transmission, dopaminergic (GO:0032226)	3	1	0.37	+	2.73	0.369	1
riboflavin transport (GO:0032218)	6	2	0.73	+	2.73	0.213	1
symbiont-mediated disruption of host cell PML body (GO:0075342)	3	1	0.37	+	2.73	0.369	1
regulation of adaptive immune memory response (GO:1905674)	3	1	0.37	+	2.73	0.369	1
action potential propagation (GO:0098870)	9	3	1.1	+	2.73	0.134	1
regulation of telomerase RNA reverse transcriptase activity (GO:1905661)	3	1	0.37	+	2.73	0.369	1
positive regulation of DNA methylation (GO:1905643)	3	1	0.37	+	2.73	0.369	1
negative regulation of blood-brain barrier permeability (GO:1905604)	3	1	0.37	+	2.73	0.369	1
abscission (GO:0009838)	6	2	0.73	+	2.73	0.213	1
foam cell differentiation (GO:0090077)	9	3	1.1	+	2.73	0.134	1
negative regulation of thrombin-activated receptor signaling pathway (GO:0070495)	3	1	0.37	+	2.73	0.369	1
regulation of thrombin-activated receptor signaling pathway (GO:0070494)	3	1	0.37	+	2.73	0.369	1
negative regulation of extracellular matrix assembly (GO:1901202)	3	1	0.37	+	2.73	0.369	1
positive regulation of oligodendrocyte progenitor proliferation (GO:0070447)	3	1	0.37	+	2.73	0.369	1
Peyer's patch development (GO:0048541)	9	3	1.1	+	2.73	0.134	1
mucosa-associated lymphoid tissue development (GO:0048537)	9	3	1.1	+	2.73	0.134	1
dicarboxylic acid biosynthetic process (GO:0043650)	12	4	1.47	+	2.73	0.0878	1
cerebellar neuron development (GO:0098749)	3	1	0.37	+	2.73	0.369	1
intrinsic apoptotic signaling pathway in response to hypoxia (GO:1990144)	3	1	0.37	+	2.73	0.369	1
regulation of leucine import across plasma membrane (GO:1905532)	3	1	0.37	+	2.73	0.369	1
regulation of Golgi lumen acidification (GO:1905526)	3	1	0.37	+	2.73	0.369	1
detection of endogenous stimulus (GO:0009726)	3	1	0.37	+	2.73	0.369	1
tRNA-guanine transglycosylation (GO:0101030)	3	1	0.37	+	2.73	0.369	1
regulation of white fat cell proliferation (GO:0070350)	3	1	0.37	+	2.73	0.369	1
negative regulation of protein localization to chromatin (GO:0120186)	6	2	0.73	+	2.73	0.213	1
intrinsic apoptotic signaling pathway in response to hydrogen peroxide (GO:0036481)	3	1	0.37	+	2.73	0.369	1
synaptic signaling by nitric oxide (GO:0099163)	3	1	0.37	+	2.73	0.369	1
negative regulation of translation in response to stress (GO:0032055)	6	2	0.73	+	2.73	0.213	1
acetate ester biosynthetic process (GO:1900620)	3	1	0.37	+	2.73	0.369	1
tetrahydrofolate interconversion (GO:0035999)	9	3	1.1	+	2.73	0.134	1
nose morphogenesis (GO:0043585)	3	1	0.37	+	2.73	0.369	1
nuclear matrix organization (GO:0043578)	3	1	0.37	+	2.73	0.369	1
hemidesmosome assembly (GO:0031581)	6	2	0.73	+	2.73	0.213	1
membrane raft distribution (GO:0031580)	6	2	0.73	+	2.73	0.213	1
regulation of myeloid progenitor cell differentiation (GO:1905453)	3	1	0.37	+	2.73	0.369	1
rRNA import into mitochondrion (GO:0035928)	3	1	0.37	+	2.73	0.369	1
positive regulation of relaxation of muscle (GO:1901079)	3	1	0.37	+	2.73	0.369	1
regulation of dense core granule exocytosis (GO:1905413)	3	1	0.37	+	2.73	0.369	1
response to blue light (GO:0009637)	6	2	0.73	+	2.73	0.213	1
N-acylphosphatidylethanolamine metabolic process (GO:0070292)	9	3	1.1	+	2.73	0.134	1
lateral mesoderm formation (GO:0048370)	3	1	0.37	+	2.73	0.369	1
lymphatic endothelial cell migration (GO:1904977)	3	1	0.37	+	2.73	0.369	1
lateral mesoderm morphogenesis (GO:0048369)	3	1	0.37	+	2.73	0.369	1
transforming growth factor beta activation (GO:0036363)	3	1	0.37	+	2.73	0.369	1
histone H2A-K119 monoubiquitination (GO:0036353)	3	1	0.37	+	2.73	0.369	1
regulation of macrophage proliferation (GO:0120040)	6	2	0.73	+	2.73	0.213	1
intestinal stem cell homeostasis (GO:0036335)	6	2	0.73	+	2.73	0.213	1
sphingolipid translocation (GO:0099039)	3	1	0.37	+	2.73	0.369	1
mRNA 5'-splice site recognition (GO:0000395)	6	2	0.73	+	2.73	0.213	1
re-entry into mitotic cell cycle (GO:0000320)	3	1	0.37	+	2.73	0.369	1
detection of virus (GO:0009597)	6	2	0.73	+	2.73	0.213	1
N-terminal peptidyl-methionine acetylation (GO:0017196)	6	2	0.73	+	2.73	0.213	1
anthranilate metabolic process (GO:0043420)	3	1	0.37	+	2.73	0.369	1
homocysteine catabolic process (GO:0043418)	3	1	0.37	+	2.73	0.369	1
positive regulation of mRNA 3'-end processing (GO:0031442)	6	2	0.73	+	2.73	0.213	1
regulation of macropinocytosis (GO:1905301)	3	1	0.37	+	2.73	0.369	1
positive regulation of Golgi to plasma membrane protein transport (GO:0042998)	6	2	0.73	+	2.73	0.213	1
positive regulation of isotype switching to IgA isotypes (GO:0048298)	6	2	0.73	+	2.73	0.213	1
isotype switching to IgE isotypes (GO:0048289)	3	1	0.37	+	2.73	0.369	1
glucoside transport (GO:0042946)	3	1	0.37	+	2.73	0.369	1
establishment or maintenance of actin cytoskeleton polarity (GO:0030950)	3	1	0.37	+	2.73	0.369	1
positive regulation of dense core granule transport (GO:1904811)	3	1	0.37	+	2.73	0.369	1
negative regulation of long-term synaptic depression (GO:1900453)	3	1	0.37	+	2.73	0.369	1
regulation of dense core granule transport (GO:1904809)	3	1	0.37	+	2.73	0.369	1
protein localization to nuclear inner membrane (GO:0036228)	3	1	0.37	+	2.73	0.369	1
cellular response to stem cell factor stimulus (GO:0036216)	3	1	0.37	+	2.73	0.369	1
response to stem cell factor (GO:0036215)	3	1	0.37	+	2.73	0.369	1
beta selection (GO:0043366)	3	1	0.37	+	2.73	0.369	1
T-helper 1 cell activation (GO:0035711)	3	1	0.37	+	2.73	0.369	1
monocyte homeostasis (GO:0035702)	3	1	0.37	+	2.73	0.369	1
regulation of RNA binding (GO:1905214)	9	3	1.1	+	2.73	0.134	1
regulation of eosinophil degranulation (GO:0043309)	3	1	0.37	+	2.73	0.369	1
negative regulation of mast cell degranulation (GO:0043305)	6	2	0.73	+	2.73	0.213	1
putrescine catabolic process (GO:0009447)	3	1	0.37	+	2.73	0.369	1
tear secretion (GO:0070075)	3	1	0.37	+	2.73	0.369	1
positive regulation of protein localization to cell cortex (GO:1904778)	6	2	0.73	+	2.73	0.213	1
positive regulation of protein localization to nucleolus (GO:1904751)	6	2	0.73	+	2.73	0.213	1
behavioral response to ethanol (GO:0048149)	9	3	1.1	+	2.73	0.134	1
phosphatidylethanolamine acyl-chain remodeling (GO:0036152)	12	4	1.47	+	2.73	0.0878	1
vitamin B6 biosynthetic process (GO:0042819)	3	1	0.37	+	2.73	0.369	1
Schwann cell migration (GO:0036135)	3	1	0.37	+	2.73	0.369	1
peroxisome membrane biogenesis (GO:0016557)	3	1	0.37	+	2.73	0.369	1
mitochondrial protein catabolic process (GO:0035694)	6	2	0.73	+	2.73	0.213	1
Ran protein signal transduction (GO:0031291)	3	1	0.37	+	2.73	0.369	1
negative regulation of meiotic chromosome separation (GO:1905133)	3	1	0.37	+	2.73	0.369	1
protein side chain deglutamylation (GO:0035610)	6	2	0.73	+	2.73	0.213	1
C-terminal protein deglutamylation (GO:0035609)	6	2	0.73	+	2.73	0.213	1
negative regulation of vascular associated smooth muscle contraction (GO:1904694)	3	1	0.37	+	2.73	0.369	1
positive regulation of type B pancreatic cell proliferation (GO:1904692)	3	1	0.37	+	2.73	0.369	1
negative regulation of metalloendopeptidase activity (GO:1904684)	3	1	0.37	+	2.73	0.369	1
germ cell proliferation (GO:0036093)	3	1	0.37	+	2.73	0.369	1
cellular response to 2,3,7,8-tetrachlorodibenzodioxine (GO:1904613)	3	1	0.37	+	2.73	0.369	1
P granule organization (GO:0030719)	6	2	0.73	+	2.73	0.213	1
negative regulation of astrocyte activation (GO:0061889)	3	1	0.37	+	2.73	0.369	1
protein localization to tricellular tight junction (GO:0061833)	3	1	0.37	+	2.73	0.369	1
positive regulation of tight junction disassembly (GO:1905075)	3	1	0.37	+	2.73	0.369	1
regulation of tight junction disassembly (GO:1905073)	3	1	0.37	+	2.73	0.369	1
cardiac jelly development (GO:1905072)	3	1	0.37	+	2.73	0.369	1
L-proline biosynthetic process (GO:0055129)	6	2	0.73	+	2.73	0.213	1
Golgi to secretory granule transport (GO:0055107)	3	1	0.37	+	2.73	0.369	1
positive regulation of antifungal innate immune response (GO:1905036)	3	1	0.37	+	2.73	0.369	1
histone H2A monoubiquitination (GO:0035518)	3	1	0.37	+	2.73	0.369	1
10-formyltetrahydrofolate catabolic process (GO:0009258)	3	1	0.37	+	2.73	0.369	1
10-formyltetrahydrofolate metabolic process (GO:0009256)	6	2	0.73	+	2.73	0.213	1
snRNA pseudouridine synthesis (GO:0031120)	3	1	0.37	+	2.73	0.369	1
pyrimidine ribonucleoside triphosphate metabolic process (GO:0009208)	18	6	2.2	+	2.73	0.0397	1
deoxyribonucleoside triphosphate metabolic process (GO:0009200)	9	3	1.1	+	2.73	0.134	1
positive regulation of protein import (GO:1904591)	3	1	0.37	+	2.73	0.369	1
renal urate salt excretion (GO:0097744)	3	1	0.37	+	2.73	0.369	1
cellular response to water deprivation (GO:0042631)	3	1	0.37	+	2.73	0.369	1
positive regulation of bone mineralization involved in bone maturation (GO:1900159)	3	1	0.37	+	2.73	0.369	1
negative regulation of Schwann cell migration (GO:1900148)	3	1	0.37	+	2.73	0.369	1
meiotic chromosome movement towards spindle pole (GO:0016344)	3	1	0.37	+	2.73	0.369	1
secretory granule maturation (GO:0061792)	3	1	0.37	+	2.73	0.369	1
positive regulation of plasma cell differentiation (GO:1900100)	3	1	0.37	+	2.73	0.369	1
substrate localization to autophagosome (GO:0061753)	3	1	0.37	+	2.73	0.369	1
late endosomal microautophagy (GO:0061738)	3	1	0.37	+	2.73	0.369	1
purine nucleobase salvage (GO:0043096)	3	1	0.37	+	2.73	0.369	1
uracil transport (GO:0015857)	3	1	0.37	+	2.73	0.369	1
adenine transport (GO:0015853)	6	2	0.73	+	2.73	0.213	1
purine deoxyribonucleoside diphosphate metabolic process (GO:0009182)	3	1	0.37	+	2.73	0.369	1
pyrimidine ribonucleoside monophosphate metabolic process (GO:0009173)	18	6	2.2	+	2.73	0.0397	1
methionine transport (GO:0015821)	3	1	0.37	+	2.73	0.369	1
ribonucleoside monophosphate biosynthetic process (GO:0009156)	36	12	4.4	+	2.73	0.00444	1
pyrimidine nucleoside diphosphate biosynthetic process (GO:0009139)	6	2	0.73	+	2.73	0.213	1
purine nucleoside monophosphate biosynthetic process (GO:0009127)	21	7	2.56	+	2.73	0.0272	1
ketone body catabolic process (GO:0046952)	3	1	0.37	+	2.73	0.369	1
ketone body biosynthetic process (GO:0046951)	6	2	0.73	+	2.73	0.213	1
cellular ketone body metabolic process (GO:0046950)	9	3	1.1	+	2.73	0.134	1
protein localization to ciliary transition zone (GO:1904491)	9	3	1.1	+	2.73	0.134	1
negative regulation of neurotransmitter secretion (GO:0046929)	6	2	0.73	+	2.73	0.213	1
pteridine-containing compound biosynthetic process (GO:0042559)	12	4	1.47	+	2.73	0.0878	1
positive regulation of xenophagy (GO:1904417)	9	3	1.1	+	2.73	0.134	1
regulation of xenophagy (GO:1904415)	9	3	1.1	+	2.73	0.134	1
regulation of retinoic acid biosynthetic process (GO:1900052)	3	1	0.37	+	2.73	0.369	1
regulation of TORC2 signaling (GO:1903939)	6	2	0.73	+	2.73	0.213	1
positive regulation of peroxisome proliferator activated receptor signaling pathway (GO:0035360)	9	3	1.1	+	2.73	0.134	1
UDP-glucose transmembrane transport (GO:0015786)	3	1	0.37	+	2.73	0.369	1
isoleucine biosynthetic process (GO:0009097)	3	1	0.37	+	2.73	0.369	1
fructose transmembrane transport (GO:0015755)	9	3	1.1	+	2.73	0.134	1
methionine biosynthetic process (GO:0009086)	12	4	1.47	+	2.73	0.0878	1
bundle of His cell-Purkinje myocyte adhesion involved in cell communication (GO:0086073)	6	2	0.73	+	2.73	0.213	1
Purkinje myocyte to ventricular cardiac muscle cell communication (GO:0086068)	6	2	0.73	+	2.73	0.213	1
positive regulation of phosphatidylcholine metabolic process (GO:0150173)	3	1	0.37	+	2.73	0.369	1
membrane depolarization during bundle of His cell action potential (GO:0086048)	3	1	0.37	+	2.73	0.369	1
positive regulation of odontogenesis of dentin-containing tooth (GO:0042488)	3	1	0.37	+	2.73	0.369	1
Golgi apparatus mannose trimming (GO:1904381)	3	1	0.37	+	2.73	0.369	1
response to kainic acid (GO:1904373)	3	1	0.37	+	2.73	0.369	1
negative regulation of centrosome duplication (GO:0010826)	12	4	1.47	+	2.73	0.0878	1
negative regulation of PERK-mediated unfolded protein response (GO:1903898)	6	2	0.73	+	2.73	0.213	1
peptidyl-arginine N-methylation (GO:0035246)	3	1	0.37	+	2.73	0.369	1
regulation of postsynapse assembly (GO:0150052)	3	1	0.37	+	2.73	0.369	1
basement membrane disassembly (GO:0034769)	3	1	0.37	+	2.73	0.369	1
regulation of spontaneous synaptic transmission (GO:0150003)	6	2	0.73	+	2.73	0.213	1
GDP-L-fucose biosynthetic process (GO:0042350)	3	1	0.37	+	2.73	0.369	1
negative regulation of bile acid metabolic process (GO:1904252)	3	1	0.37	+	2.73	0.369	1
regulation of serine C-palmitoyltransferase activity (GO:1904220)	3	1	0.37	+	2.73	0.369	1
negative regulation of nitric oxide mediated signal transduction (GO:0010751)	3	1	0.37	+	2.73	0.369	1
neuroblast migration (GO:0097402)	6	2	0.73	+	2.73	0.213	1
regulation of definitive erythrocyte differentiation (GO:0010724)	3	1	0.37	+	2.73	0.369	1
uracil transmembrane transport (GO:1903791)	3	1	0.37	+	2.73	0.369	1
positive regulation of viral budding via host ESCRT complex (GO:1903774)	3	1	0.37	+	2.73	0.369	1
regulation of viral budding via host ESCRT complex (GO:1903772)	3	1	0.37	+	2.73	0.369	1
positive regulation of potassium ion export across plasma membrane (GO:1903766)	3	1	0.37	+	2.73	0.369	1
negative regulation of potassium ion export across plasma membrane (GO:1903765)	3	1	0.37	+	2.73	0.369	1
lipid tube assembly (GO:0060988)	3	1	0.37	+	2.73	0.369	1
cardiac vascular smooth muscle cell development (GO:0060948)	3	1	0.37	+	2.73	0.369	1
epicardium-derived cardiac fibroblast cell development (GO:0060939)	3	1	0.37	+	2.73	0.369	1
epicardium-derived cardiac fibroblast cell differentiation (GO:0060938)	3	1	0.37	+	2.73	0.369	1
susceptibility to natural killer cell mediated cytotoxicity (GO:0042271)	3	1	0.37	+	2.73	0.369	1
DNA protection (GO:0042262)	6	2	0.73	+	2.73	0.213	1
cortisol biosynthetic process (GO:0034651)	3	1	0.37	+	2.73	0.369	1
negative regulation of centrosome cycle (GO:0046606)	12	4	1.47	+	2.73	0.0878	1
regulation of mitotic centrosome separation (GO:0046602)	9	3	1.1	+	2.73	0.134	1
protein localization to heterochromatin (GO:0097355)	3	1	0.37	+	2.73	0.369	1
retinol transport (GO:0034633)	3	1	0.37	+	2.73	0.369	1
growth hormone secretion (GO:0030252)	6	2	0.73	+	2.73	0.213	1
melanocyte migration (GO:0097324)	3	1	0.37	+	2.73	0.369	1
skeletal muscle myosin thick filament assembly (GO:0030241)	3	1	0.37	+	2.73	0.369	1
maternal determination of anterior/posterior axis, embryo (GO:0008358)	6	2	0.73	+	2.73	0.213	1
positive regulation of cell communication by electrical coupling (GO:0010650)	3	1	0.37	+	2.73	0.369	1
positive regulation of protein O-linked glycosylation (GO:1904100)	3	1	0.37	+	2.73	0.369	1
positive regulation of mitochondrial fusion (GO:0010636)	3	1	0.37	+	2.73	0.369	1
regulation of Schwann cell proliferation (GO:0010624)	9	3	1.1	+	2.73	0.134	1
negative regulation of transcription by transcription factor localization (GO:0010621)	3	1	0.37	+	2.73	0.369	1
apoptotic process involved in luteolysis (GO:0061364)	3	1	0.37	+	2.73	0.369	1
uracil metabolic process (GO:0019860)	3	1	0.37	+	2.73	0.369	1
negative regulation of cytoplasmic transport (GO:1903650)	3	1	0.37	+	2.73	0.369	1
thymine metabolic process (GO:0019859)	3	1	0.37	+	2.73	0.369	1
5-methylcytosine metabolic process (GO:0019857)	3	1	0.37	+	2.73	0.369	1
pyrimidine nucleobase biosynthetic process (GO:0019856)	9	3	1.1	+	2.73	0.134	1
regulation of chaperone-mediated protein folding (GO:1903644)	3	1	0.37	+	2.73	0.369	1
quinolinate biosynthetic process (GO:0019805)	3	1	0.37	+	2.73	0.369	1
growth plate cartilage chondrocyte growth (GO:0003430)	3	1	0.37	+	2.73	0.369	1
regulation of protein O-linked glycosylation (GO:1904098)	3	1	0.37	+	2.73	0.369	1
pyrimidine nucleobase transmembrane transport (GO:1904082)	3	1	0.37	+	2.73	0.369	1
complement-dependent cytotoxicity (GO:0097278)	3	1	0.37	+	2.73	0.369	1
positive regulation of sensory perception of pain (GO:1904058)	3	1	0.37	+	2.73	0.369	1
acetylcholine biosynthetic process (GO:0008292)	3	1	0.37	+	2.73	0.369	1
positive regulation of G protein-coupled receptor internalization (GO:1904022)	3	1	0.37	+	2.73	0.369	1
negative regulation of protein localization to cilium (GO:1903565)	3	1	0.37	+	2.73	0.369	1
cellular response to rapamycin (GO:0072752)	3	1	0.37	+	2.73	0.369	1
response to anisomycin (GO:0072739)	3	1	0.37	+	2.73	0.369	1
corneocyte development (GO:0003335)	3	1	0.37	+	2.73	0.369	1
pilomotor reflex (GO:0097195)	3	1	0.37	+	2.73	0.369	1
positive regulation of type II hypersensitivity (GO:0002894)	3	1	0.37	+	2.73	0.369	1
positive regulation of hypersensitivity (GO:0002885)	6	2	0.73	+	2.73	0.213	1
urinary tract smooth muscle contraction (GO:0014848)	9	3	1.1	+	2.73	0.134	1
negative regulation of natural killer cell mediated cytotoxicity directed against tumor cell target (GO:0002859)	3	1	0.37	+	2.73	0.369	1
negative regulation of natural killer cell mediated immune response to tumor cell (GO:0002856)	3	1	0.37	+	2.73	0.369	1
intracellular manganese ion homeostasis (GO:0030026)	3	1	0.37	+	2.73	0.369	1
negative regulation of chondrocyte development (GO:0061182)	3	1	0.37	+	2.73	0.369	1
regulation of chondrocyte development (GO:0061181)	6	2	0.73	+	2.73	0.213	1
DNA methylation on cytosine within a CG sequence (GO:0010424)	3	1	0.37	+	2.73	0.369	1
hydrogen peroxide-mediated programmed cell death (GO:0010421)	3	1	0.37	+	2.73	0.369	1
choline metabolic process (GO:0019695)	6	2	0.73	+	2.73	0.213	1
pulmonary artery morphogenesis (GO:0061156)	6	2	0.73	+	2.73	0.213	1
mitotic actomyosin contractile ring assembly actin filament organization (GO:1903479)	3	1	0.37	+	2.73	0.369	1
Peyer's patch morphogenesis (GO:0061146)	3	1	0.37	+	2.73	0.369	1
mitotic actomyosin contractile ring assembly (GO:1903475)	3	1	0.37	+	2.73	0.369	1
NAD catabolic process (GO:0019677)	3	1	0.37	+	2.73	0.369	1
regulation of mitotic cell cycle DNA replication (GO:1903463)	3	1	0.37	+	2.73	0.369	1
epithelial cell morphogenesis involved in placental branching (GO:0060672)	3	1	0.37	+	2.73	0.369	1
epithelial cell differentiation involved in embryonic placenta development (GO:0060671)	3	1	0.37	+	2.73	0.369	1
extracellular polysaccharide metabolic process (GO:0046379)	3	1	0.37	+	2.73	0.369	1
mammary gland bud morphogenesis (GO:0060648)	3	1	0.37	+	2.73	0.369	1
negative regulation of transcription initiation by RNA polymerase II (GO:0060633)	6	2	0.73	+	2.73	0.213	1
octopamine metabolic process (GO:0046333)	3	1	0.37	+	2.73	0.369	1
protein linear polyubiquitination (GO:0097039)	3	1	0.37	+	2.73	0.369	1
regulation of neural retina development (GO:0061074)	3	1	0.37	+	2.73	0.369	1
pH reduction (GO:0045851)	6	2	0.73	+	2.73	0.213	1
forebrain astrocyte development (GO:0021897)	3	1	0.37	+	2.73	0.369	1
forebrain astrocyte differentiation (GO:0021896)	3	1	0.37	+	2.73	0.369	1
olfactory bulb mitral cell layer development (GO:0061034)	3	1	0.37	+	2.73	0.369	1
forebrain ventricular zone progenitor cell division (GO:0021869)	6	2	0.73	+	2.73	0.213	1
neuroblast division in subventricular zone (GO:0021849)	3	1	0.37	+	2.73	0.369	1
nucleokinesis involved in cell motility in cerebral cortex radial glia guided migration (GO:0021817)	3	1	0.37	+	2.73	0.369	1
mammary gland specification (GO:0060594)	3	1	0.37	+	2.73	0.369	1
tricuspid valve development (GO:0003175)	6	2	0.73	+	2.73	0.213	1
primary heart field specification (GO:0003138)	3	1	0.37	+	2.73	0.369	1
negative regulation of amacrine cell differentiation (GO:1902870)	3	1	0.37	+	2.73	0.369	1
detection of nodal flow (GO:0003127)	3	1	0.37	+	2.73	0.369	1
type II pneumocyte differentiation (GO:0060510)	6	2	0.73	+	2.73	0.213	1
regulation of type II interferon-mediated signaling pathway (GO:0060334)	15	5	1.83	+	2.73	0.0586	1
regulation of response to type II interferon (GO:0060330)	15	5	1.83	+	2.73	0.0586	1
negative regulation of cytosolic calcium ion concentration (GO:0051481)	15	5	1.83	+	2.73	0.0586	1
positive regulation of sequestering of calcium ion (GO:0051284)	15	5	1.83	+	2.73	0.0586	1
response to laminar fluid shear stress (GO:0034616)	15	5	1.83	+	2.73	0.0586	1
regulation of endoplasmic reticulum unfolded protein response (GO:1900101)	31	10	3.78	+	2.64	0.0108	1
carbohydrate phosphorylation (GO:0046835)	25	8	3.05	+	2.62	0.0224	1
membrane depolarization during action potential (GO:0086010)	22	7	2.69	+	2.61	0.0326	1
nucleobase biosynthetic process (GO:0046112)	19	6	2.32	+	2.59	0.0476	1
positive regulation of peptidyl-lysine acetylation (GO:2000758)	19	6	2.32	+	2.59	0.0476	1
cellular response to estrogen stimulus (GO:0071391)	19	6	2.32	+	2.59	0.0476	1
CTP metabolic process (GO:0046036)	16	5	1.95	+	2.56	0.0703	1
regulation of cardiac muscle cell differentiation (GO:2000725)	16	5	1.95	+	2.56	0.0703	1
regulation of DNA methylation (GO:0044030)	16	5	1.95	+	2.56	0.0703	1
sulfur amino acid biosynthetic process (GO:0000097)	16	5	1.95	+	2.56	0.0703	1
pyrimidine nucleoside monophosphate biosynthetic process (GO:0009130)	16	5	1.95	+	2.56	0.0703	1
aspartate family amino acid catabolic process (GO:0009068)	16	5	1.95	+	2.56	0.0703	1
regulation of Golgi organization (GO:1903358)	16	5	1.95	+	2.56	0.0703	1
isoprenoid biosynthetic process (GO:0008299)	29	9	3.54	+	2.54	0.0185	1
regulation of ryanodine-sensitive calcium-release channel activity (GO:0060314)	26	8	3.17	+	2.52	0.0266	1
tRNA 5'-leader removal (GO:0001682)	13	4	1.59	+	2.52	0.105	1
ribosome disassembly (GO:0032790)	13	4	1.59	+	2.52	0.105	1
lipid import into cell (GO:0140354)	13	4	1.59	+	2.52	0.105	1
cellular response to leucine (GO:0071233)	13	4	1.59	+	2.52	0.105	1
positive regulation of heterochromatin organization (GO:0120263)	13	4	1.59	+	2.52	0.105	1
negative regulation of release of sequestered calcium ion into cytosol (GO:0051280)	13	4	1.59	+	2.52	0.105	1
negative regulation of JUN kinase activity (GO:0043508)	13	4	1.59	+	2.52	0.105	1
positive regulation of heterochromatin formation (GO:0031453)	13	4	1.59	+	2.52	0.105	1
response to water (GO:0009415)	13	4	1.59	+	2.52	0.105	1
regulation of vascular associated smooth muscle cell migration (GO:1904752)	26	8	3.17	+	2.52	0.0266	1
negative regulation of microtubule polymerization (GO:0031115)	13	4	1.59	+	2.52	0.105	1
positive regulation of histone acetylation (GO:0035066)	13	4	1.59	+	2.52	0.105	1
telencephalon regionalization (GO:0021978)	13	4	1.59	+	2.52	0.105	1
positive regulation of neurotransmitter transport (GO:0051590)	23	7	2.81	+	2.49	0.0386	1
atrial septum development (GO:0003283)	23	7	2.81	+	2.49	0.0386	1
regulation of ER-associated ubiquitin-dependent protein catabolic process (GO:1903069)	10	3	1.22	+	2.46	0.161	1
granzyme-mediated programmed cell death signaling pathway (GO:0140507)	10	3	1.22	+	2.46	0.161	1
cellular response to sterol depletion (GO:0071501)	10	3	1.22	+	2.46	0.161	1
ketone body metabolic process (GO:1902224)	10	3	1.22	+	2.46	0.161	1
cellular response to cocaine (GO:0071314)	10	3	1.22	+	2.46	0.161	1
protein O-linked glycosylation via serine (GO:0018242)	10	3	1.22	+	2.46	0.161	1
DNA ligation (GO:0006266)	10	3	1.22	+	2.46	0.161	1
otolith development (GO:0048840)	10	3	1.22	+	2.46	0.161	1
Golgi ribbon formation (GO:0090161)	10	3	1.22	+	2.46	0.161	1
response to cobalt ion (GO:0032025)	10	3	1.22	+	2.46	0.161	1
endonucleolytic cleavage in ITS1 to separate SSU-rRNA from 5.8S rRNA and LSU-rRNA from tricistronic rRNA transcript (SSU-rRNA, 5.8S rRNA, LSU-rRNA) (GO:0000447)	10	3	1.22	+	2.46	0.161	1
dorsal aorta development (GO:0035907)	10	3	1.22	+	2.46	0.161	1
regulation of Golgi to plasma membrane protein transport (GO:0042996)	10	3	1.22	+	2.46	0.161	1
alpha-linolenic acid metabolic process (GO:0036109)	10	3	1.22	+	2.46	0.161	1
protein K29-linked ubiquitination (GO:0035519)	10	3	1.22	+	2.46	0.161	1
intracellular phosphate ion homeostasis (GO:0030643)	10	3	1.22	+	2.46	0.161	1
purine nucleobase biosynthetic process (GO:0009113)	10	3	1.22	+	2.46	0.161	1
regulation of natural killer cell mediated immune response to tumor cell (GO:0002855)	10	3	1.22	+	2.46	0.161	1
lung secretory cell differentiation (GO:0061140)	10	3	1.22	+	2.46	0.161	1
GMP metabolic process (GO:0046037)	27	8	3.3	+	2.43	0.049	1
ureter development (GO:0072189)	17	5	2.08	+	2.41	0.0832	1
pyrimidine nucleotide biosynthetic process (GO:0006221)	34	10	4.15	+	2.41	0.024	1
pyrimidine nucleobase metabolic process (GO:0006206)	17	5	2.08	+	2.41	0.0832	1
dicarboxylic acid catabolic process (GO:0043649)	17	5	2.08	+	2.41	0.0832	1
pyrimidine ribonucleotide metabolic process (GO:0009218)	34	10	4.15	+	2.41	0.024	1
positive regulation of cyclin-dependent protein kinase activity (GO:1904031)	17	5	2.08	+	2.41	0.0832	1
negative regulation of fatty acid metabolic process (GO:0045922)	41	12	5.01	+	2.4	0.0124	1
regulation of heterochromatin organization (GO:0120261)	24	7	2.93	+	2.39	0.0734	1
regulation of heterochromatin formation (GO:0031445)	24	7	2.93	+	2.39	0.0734	1
pyrimidine nucleoside triphosphate metabolic process (GO:0009147)	24	7	2.93	+	2.39	0.0734	1
nucleotide-sugar metabolic process (GO:0009225)	38	11	4.64	+	2.37	0.018	1
vitamin transport (GO:0051180)	52	15	6.35	+	2.36	0.00533	1
cerebral cortex regionalization (GO:0021796)	7	2	0.85	+	2.34	0.256	1
DNA damage response, signal transduction by p53 class mediator resulting in cell cycle arrest (GO:0006977)	21	6	2.56	+	2.34	0.0661	1
negative regulation of toll-like receptor 2 signaling pathway (GO:0034136)	7	2	0.85	+	2.34	0.256	1
hypersensitivity (GO:0002524)	7	2	0.85	+	2.34	0.256	1
determination of digestive tract left/right asymmetry (GO:0071907)	7	2	0.85	+	2.34	0.256	1
positive regulation of T-helper 2 cell differentiation (GO:0045630)	7	2	0.85	+	2.34	0.256	1
leukotriene biosynthetic process (GO:0019370)	21	6	2.56	+	2.34	0.0661	1
fatty acid elongation, unsaturated fatty acid (GO:0019368)	7	2	0.85	+	2.34	0.256	1
regulation of growth hormone receptor signaling pathway (GO:0060398)	7	2	0.85	+	2.34	0.256	1
regulation of nucleotide-excision repair (GO:2000819)	28	8	3.42	+	2.34	0.0523	1
UDP metabolic process (GO:0046048)	7	2	0.85	+	2.34	0.256	1
oligopeptide transport (GO:0006857)	7	2	0.85	+	2.34	0.256	1
xenobiotic glucuronidation (GO:0052697)	7	2	0.85	+	2.34	0.256	1
negative regulation of cellular response to vascular endothelial growth factor stimulus (GO:1902548)	14	4	1.71	+	2.34	0.124	1
glucocorticoid biosynthetic process (GO:0006704)	7	2	0.85	+	2.34	0.256	1
leukotriene transport (GO:0071716)	7	2	0.85	+	2.34	0.256	1
ureter morphogenesis (GO:0072197)	7	2	0.85	+	2.34	0.256	1
glycerol ether metabolic process (GO:0006662)	21	6	2.56	+	2.34	0.0661	1
negative regulation of double-strand break repair via nonhomologous end joining (GO:2001033)	7	2	0.85	+	2.34	0.256	1
convergent extension involved in gastrulation (GO:0060027)	7	2	0.85	+	2.34	0.256	1
negative regulation of interleukin-4 production (GO:0032713)	7	2	0.85	+	2.34	0.256	1
C-terminal protein amino acid modification (GO:0018410)	14	4	1.71	+	2.34	0.124	1
base-excision repair, gap-filling (GO:0006287)	14	4	1.71	+	2.34	0.124	1
DNA replication, synthesis of RNA primer (GO:0006269)	7	2	0.85	+	2.34	0.256	1
pointed-end actin filament capping (GO:0051694)	7	2	0.85	+	2.34	0.256	1
L-methionine salvage (GO:0071267)	7	2	0.85	+	2.34	0.256	1
L-methionine biosynthetic process (GO:0071265)	7	2	0.85	+	2.34	0.256	1
membrane raft localization (GO:0051665)	7	2	0.85	+	2.34	0.256	1
negative regulation of DNA-templated transcription initiation (GO:2000143)	7	2	0.85	+	2.34	0.256	1
negative regulation of cytokinesis (GO:0032466)	7	2	0.85	+	2.34	0.256	1
mitochondrial electron transport, ubiquinol to cytochrome c (GO:0006122)	14	4	1.71	+	2.34	0.124	1
regulation of mast cell proliferation (GO:0070666)	7	2	0.85	+	2.34	0.256	1
regulation of cortisol biosynthetic process (GO:2000064)	7	2	0.85	+	2.34	0.256	1
regulation of intracellular cholesterol transport (GO:0032383)	7	2	0.85	+	2.34	0.256	1
regulation of intracellular sterol transport (GO:0032380)	7	2	0.85	+	2.34	0.256	1
acetyl-CoA biosynthetic process (GO:0006085)	14	4	1.71	+	2.34	0.124	1
regulation of postsynaptic neurotransmitter receptor activity (GO:0098962)	7	2	0.85	+	2.34	0.256	1
retrograde trans-synaptic signaling (GO:0098917)	7	2	0.85	+	2.34	0.256	1
negative regulation of hydrogen peroxide-mediated programmed cell death (GO:1901299)	7	2	0.85	+	2.34	0.256	1
chromosome movement towards spindle pole (GO:0051305)	7	2	0.85	+	2.34	0.256	1
detection of muscle stretch (GO:0035995)	7	2	0.85	+	2.34	0.256	1
protein deglycosylation involved in glycoprotein catabolic process (GO:0035977)	7	2	0.85	+	2.34	0.256	1
positive regulation of autophagosome maturation (GO:1901098)	7	2	0.85	+	2.34	0.256	1
brush border assembly (GO:1904970)	7	2	0.85	+	2.34	0.256	1
establishment of protein localization to telomere (GO:0070200)	7	2	0.85	+	2.34	0.256	1
intracellular distribution of mitochondria (GO:0048312)	7	2	0.85	+	2.34	0.256	1
regulation of isotype switching to IgA isotypes (GO:0048296)	7	2	0.85	+	2.34	0.256	1
regulation of isotype switching to IgE isotypes (GO:0048293)	7	2	0.85	+	2.34	0.256	1
response to UV-A (GO:0070141)	14	4	1.71	+	2.34	0.124	1
positive regulation of chromatin organization (GO:1905269)	14	4	1.71	+	2.34	0.124	1
positive regulation of RNA binding (GO:1905216)	7	2	0.85	+	2.34	0.256	1
methylglyoxal metabolic process (GO:0009438)	7	2	0.85	+	2.34	0.256	1
toxin metabolic process (GO:0009404)	14	4	1.71	+	2.34	0.124	1
rDNA heterochromatin formation (GO:0000183)	7	2	0.85	+	2.34	0.256	1
manchette assembly (GO:1905198)	7	2	0.85	+	2.34	0.256	1
oligopeptide transmembrane transport (GO:0035672)	7	2	0.85	+	2.34	0.256	1
regulation of voltage-gated sodium channel activity (GO:1905150)	7	2	0.85	+	2.34	0.256	1
very long-chain fatty acid catabolic process (GO:0042760)	7	2	0.85	+	2.34	0.256	1
ribosomal large subunit export from nucleus (GO:0000055)	7	2	0.85	+	2.34	0.256	1
amino acid salvage (GO:0043102)	7	2	0.85	+	2.34	0.256	1
regulation of bone mineralization involved in bone maturation (GO:1900157)	7	2	0.85	+	2.34	0.256	1
positive regulation of endoplasmic reticulum unfolded protein response (GO:1900103)	14	4	1.71	+	2.34	0.124	1
vitamin transmembrane transport (GO:0035461)	21	6	2.56	+	2.34	0.0661	1
pyrimidine ribonucleoside diphosphate metabolic process (GO:0009193)	7	2	0.85	+	2.34	0.256	1
regulation of histone modification (GO:0031056)	42	12	5.13	+	2.34	0.0138	1
free ubiquitin chain polymerization (GO:0010994)	7	2	0.85	+	2.34	0.256	1
autophagosome membrane docking (GO:0016240)	7	2	0.85	+	2.34	0.256	1
negative regulation of ruffle assembly (GO:1900028)	7	2	0.85	+	2.34	0.256	1
negative regulation of microglial cell activation (GO:1903979)	7	2	0.85	+	2.34	0.256	1
serine family amino acid catabolic process (GO:0009071)	14	4	1.71	+	2.34	0.124	1
negative regulation of protein dephosphorylation (GO:0035308)	28	8	3.42	+	2.34	0.0523	1
cardiac muscle cell-cardiac muscle cell adhesion (GO:0086042)	7	2	0.85	+	2.34	0.256	1
AV node cell to bundle of His cell signaling (GO:0086027)	7	2	0.85	+	2.34	0.256	1
AV node cell action potential (GO:0086016)	7	2	0.85	+	2.34	0.256	1
mannose trimming involved in glycoprotein ERAD pathway (GO:1904382)	7	2	0.85	+	2.34	0.256	1
positive regulation of mitotic sister chromatid segregation (GO:0062033)	7	2	0.85	+	2.34	0.256	1
ubiquitin-dependent glycoprotein ERAD pathway (GO:0097466)	7	2	0.85	+	2.34	0.256	1
regulation of bile acid metabolic process (GO:1904251)	14	4	1.71	+	2.34	0.124	1
regulation of mRNA export from nucleus (GO:0010793)	7	2	0.85	+	2.34	0.256	1
positive regulation of fibroblast migration (GO:0010763)	14	4	1.71	+	2.34	0.124	1
RIG-I signaling pathway (GO:0039529)	7	2	0.85	+	2.34	0.256	1
fatty acid elongation, polyunsaturated fatty acid (GO:0034626)	7	2	0.85	+	2.34	0.256	1
fatty acid elongation, monounsaturated fatty acid (GO:0034625)	7	2	0.85	+	2.34	0.256	1
plasma membrane tubulation (GO:0097320)	14	4	1.71	+	2.34	0.124	1
regulation of histone acetylation (GO:0035065)	21	6	2.56	+	2.34	0.0661	1
sphingoid biosynthetic process (GO:0046520)	14	4	1.71	+	2.34	0.124	1
sphingosine biosynthetic process (GO:0046512)	14	4	1.71	+	2.34	0.124	1
positive regulation of humoral immune response mediated by circulating immunoglobulin (GO:0002925)	7	2	0.85	+	2.34	0.256	1
negative regulation of B cell apoptotic process (GO:0002903)	14	4	1.71	+	2.34	0.124	1
negative regulation of blood vessel endothelial cell proliferation involved in sprouting angiogenesis (GO:1903588)	7	2	0.85	+	2.34	0.256	1
positive regulation of protein localization to cilium (GO:1903566)	7	2	0.85	+	2.34	0.256	1
ether lipid metabolic process (GO:0046485)	21	6	2.56	+	2.34	0.0661	1
vacuolar transmembrane transport (GO:0034486)	7	2	0.85	+	2.34	0.256	1
positive regulation of natural killer cell mediated immune response to tumor cell (GO:0002857)	7	2	0.85	+	2.34	0.256	1
short-chain fatty acid catabolic process (GO:0019626)	7	2	0.85	+	2.34	0.256	1
Toll signaling pathway (GO:0008063)	7	2	0.85	+	2.34	0.256	1
regulation of skeletal muscle contraction by calcium ion signaling (GO:0014722)	7	2	0.85	+	2.34	0.256	1
protein K6-linked ubiquitination (GO:0085020)	14	4	1.71	+	2.34	0.124	1
protein localization to basolateral plasma membrane (GO:1903361)	7	2	0.85	+	2.34	0.256	1
pyridine-containing compound catabolic process (GO:0072526)	7	2	0.85	+	2.34	0.256	1
trachea cartilage development (GO:0060534)	7	2	0.85	+	2.34	0.256	1
positive regulation of insulin secretion involved in cellular response to glucose stimulus (GO:0035774)	32	9	3.91	+	2.3	0.0384	1
regulation of cardiac conduction (GO:1903779)	25	7	3.05	+	2.29	0.0778	1
regulation of protein acetylation (GO:1901983)	43	12	5.25	+	2.29	0.0155	1
nucleoside monophosphate biosynthetic process (GO:0009124)	43	12	5.25	+	2.29	0.0155	1
negative regulation of fatty acid biosynthetic process (GO:0045717)	18	5	2.2	+	2.28	0.0972	1
IMP metabolic process (GO:0046040)	18	5	2.2	+	2.28	0.0972	1
microtubule depolymerization (GO:0007019)	18	5	2.2	+	2.28	0.0972	1
calcium ion-regulated exocytosis of neurotransmitter (GO:0048791)	18	5	2.2	+	2.28	0.0972	1
regulation of histone methylation (GO:0031060)	18	5	2.2	+	2.28	0.0972	1
positive regulation of ERAD pathway (GO:1904294)	18	5	2.2	+	2.28	0.0972	1
negative regulation of JNK cascade (GO:0046329)	36	10	4.4	+	2.28	0.0289	1
acetyl-CoA metabolic process (GO:0006084)	29	8	3.54	+	2.26	0.0564	1
lens fiber cell differentiation (GO:0070306)	29	8	3.54	+	2.26	0.0564	1
regulation of actin filament-based movement (GO:1903115)	40	11	4.88	+	2.25	0.0222	1
ER-nucleus signaling pathway (GO:0006984)	33	9	4.03	+	2.23	0.042	1
ER overload response (GO:0006983)	11	3	1.34	+	2.23	0.189	1
negative regulation of toll-like receptor 4 signaling pathway (GO:0034144)	11	3	1.34	+	2.23	0.189	1
lipoxygenase pathway (GO:0019372)	11	3	1.34	+	2.23	0.189	1
regulation of cell-cell adhesion mediated by integrin (GO:0033632)	11	3	1.34	+	2.23	0.189	1
regulation of Fc receptor mediated stimulatory signaling pathway (GO:0060368)	11	3	1.34	+	2.23	0.189	1
negative regulation of ryanodine-sensitive calcium-release channel activity (GO:0060315)	11	3	1.34	+	2.23	0.189	1
floor plate development (GO:0033504)	11	3	1.34	+	2.23	0.189	1
regulation of mitotic cytokinesis (GO:1902412)	11	3	1.34	+	2.23	0.189	1
phosphatidylserine metabolic process (GO:0006658)	22	6	2.69	+	2.23	0.116	1
mitotic DNA replication checkpoint signaling (GO:0033314)	11	3	1.34	+	2.23	0.189	1
inhibitory postsynaptic potential (GO:0060080)	11	3	1.34	+	2.23	0.189	1
negative regulation of telomerase activity (GO:0051974)	11	3	1.34	+	2.23	0.189	1
regulation of cell communication by electrical coupling involved in cardiac conduction (GO:1901844)	11	3	1.34	+	2.23	0.189	1
maintenance of epithelial cell apical/basal polarity (GO:0045199)	11	3	1.34	+	2.23	0.189	1
regulation of bile acid biosynthetic process (GO:0070857)	11	3	1.34	+	2.23	0.189	1
RNA 5'-end processing (GO:0000966)	22	6	2.69	+	2.23	0.116	1
positive regulation of histone H3-K4 methylation (GO:0051571)	11	3	1.34	+	2.23	0.189	1
regulation of histone H3-K4 methylation (GO:0051569)	11	3	1.34	+	2.23	0.189	1
positive regulation of mitochondrial calcium ion concentration (GO:0051561)	11	3	1.34	+	2.23	0.189	1
positive regulation of phospholipid biosynthetic process (GO:0071073)	11	3	1.34	+	2.23	0.189	1
lactone metabolic process (GO:1901334)	11	3	1.34	+	2.23	0.189	1
positive regulation of mitochondrial fission (GO:0090141)	22	6	2.69	+	2.23	0.116	1
secretory granule localization (GO:0032252)	11	3	1.34	+	2.23	0.189	1
regulation of inflammatory response to wounding (GO:0106014)	11	3	1.34	+	2.23	0.189	1
rRNA base methylation (GO:0070475)	11	3	1.34	+	2.23	0.189	1
mitotic spindle midzone assembly (GO:0051256)	11	3	1.34	+	2.23	0.189	1
paraxial mesoderm morphogenesis (GO:0048340)	11	3	1.34	+	2.23	0.189	1
kynurenine metabolic process (GO:0070189)	11	3	1.34	+	2.23	0.189	1
snRNA transcription by RNA polymerase II (GO:0042795)	11	3	1.34	+	2.23	0.189	1
mitotic spindle elongation (GO:0000022)	11	3	1.34	+	2.23	0.189	1
ribonucleoside diphosphate biosynthetic process (GO:0009188)	11	3	1.34	+	2.23	0.189	1
deoxyribonucleoside metabolic process (GO:0009120)	11	3	1.34	+	2.23	0.189	1
ether lipid biosynthetic process (GO:0008611)	11	3	1.34	+	2.23	0.189	1
urate transport (GO:0015747)	11	3	1.34	+	2.23	0.189	1
vitamin K metabolic process (GO:0042373)	11	3	1.34	+	2.23	0.189	1
regulation of nitric oxide mediated signal transduction (GO:0010749)	11	3	1.34	+	2.23	0.189	1
positive regulation of membrane depolarization (GO:1904181)	11	3	1.34	+	2.23	0.189	1
maintenance of gastrointestinal epithelium (GO:0030277)	22	6	2.69	+	2.23	0.116	1
maintenance of apical/basal cell polarity (GO:0035090)	11	3	1.34	+	2.23	0.189	1
establishment of apical/basal cell polarity (GO:0035089)	22	6	2.69	+	2.23	0.116	1
L-ascorbic acid metabolic process (GO:0019852)	11	3	1.34	+	2.23	0.189	1
sphingoid metabolic process (GO:0046519)	22	6	2.69	+	2.23	0.116	1
glycerol ether biosynthetic process (GO:0046504)	11	3	1.34	+	2.23	0.189	1
regulation of protein localization to cilium (GO:1903564)	11	3	1.34	+	2.23	0.189	1
negative regulation of myeloid leukocyte mediated immunity (GO:0002887)	11	3	1.34	+	2.23	0.189	1
negative regulation of heart rate (GO:0010459)	11	3	1.34	+	2.23	0.189	1
negative regulation of insulin secretion involved in cellular response to glucose stimulus (GO:0061179)	11	3	1.34	+	2.23	0.189	1
short-term memory (GO:0007614)	11	3	1.34	+	2.23	0.189	1
amino sugar biosynthetic process (GO:0046349)	11	3	1.34	+	2.23	0.189	1
regulation of antimicrobial humoral response (GO:0002759)	11	3	1.34	+	2.23	0.189	1
regulation of insulin secretion involved in cellular response to glucose stimulus (GO:0061178)	59	16	7.2	+	2.22	0.0079	1
monosaccharide transmembrane transport (GO:0015749)	48	13	5.86	+	2.22	0.0203	1
ether metabolic process (GO:0018904)	26	7	3.17	+	2.21	0.0833	1
blastocyst hatching (GO:0001835)	26	7	3.17	+	2.21	0.0833	1
organism emergence from protective structure (GO:0071684)	26	7	3.17	+	2.21	0.0833	1
regulation of cardiocyte differentiation (GO:1905207)	26	7	3.17	+	2.21	0.0833	1
regulation of telomere capping (GO:1904353)	26	7	3.17	+	2.21	0.0833	1
hatching (GO:0035188)	26	7	3.17	+	2.21	0.0833	1
Sertoli cell development (GO:0060009)	15	4	1.83	+	2.18	0.145	1
regulation of transcription of nucleolar large rRNA by RNA polymerase I (GO:1901836)	15	4	1.83	+	2.18	0.145	1
protein K11-linked ubiquitination (GO:0070979)	30	8	3.66	+	2.18	0.0612	1
COPII-coated vesicle cargo loading (GO:0090110)	15	4	1.83	+	2.18	0.145	1
sodium ion export across plasma membrane (GO:0036376)	15	4	1.83	+	2.18	0.145	1
phosphatidylcholine acyl-chain remodeling (GO:0036151)	15	4	1.83	+	2.18	0.145	1
positive regulation of histone methylation (GO:0031062)	15	4	1.83	+	2.18	0.145	1
cell communication by electrical coupling involved in cardiac conduction (GO:0086064)	15	4	1.83	+	2.18	0.145	1
vitamin D metabolic process (GO:0042359)	15	4	1.83	+	2.18	0.145	1
positive regulation of cytoplasmic transport (GO:1903651)	15	4	1.83	+	2.18	0.145	1
negative regulation of response to endoplasmic reticulum stress (GO:1903573)	45	12	5.49	+	2.18	0.0292	1
negative regulation of androgen receptor signaling pathway (GO:0060766)	15	4	1.83	+	2.18	0.145	1
exit from mitosis (GO:0010458)	15	4	1.83	+	2.18	0.145	1
positive regulation of mitotic metaphase/anaphase transition (GO:0045842)	15	4	1.83	+	2.18	0.145	1
establishment of epithelial cell polarity (GO:0090162)	34	9	4.15	+	2.17	0.0461	1
regulation of cardiac muscle cell contraction (GO:0086004)	34	9	4.15	+	2.17	0.0461	1
positive regulation of mitotic sister chromatid separation (GO:1901970)	19	5	2.32	+	2.16	0.175	1
nucleophagy (GO:0044804)	19	5	2.32	+	2.16	0.175	1
N-glycan processing (GO:0006491)	19	5	2.32	+	2.16	0.175	1
regulation of DNA methylation-dependent heterochromatin formation (GO:0090308)	19	5	2.32	+	2.16	0.175	1
retinoic acid receptor signaling pathway (GO:0048384)	19	5	2.32	+	2.16	0.175	1
stress fiber assembly (GO:0043149)	19	5	2.32	+	2.16	0.175	1
pore complex assembly (GO:0046931)	19	5	2.32	+	2.16	0.175	1
regulation of microtubule nucleation (GO:0010968)	19	5	2.32	+	2.16	0.175	1
contractile actin filament bundle assembly (GO:0030038)	19	5	2.32	+	2.16	0.175	1
cardiac right ventricle morphogenesis (GO:0003215)	19	5	2.32	+	2.16	0.175	1
maintenance of protein location in nucleus (GO:0051457)	23	6	2.81	+	2.14	0.124	1
polarized epithelial cell differentiation (GO:0030859)	23	6	2.81	+	2.14	0.124	1
pyrimidine nucleoside monophosphate metabolic process (GO:0009129)	23	6	2.81	+	2.14	0.124	1
negative regulation of protein tyrosine kinase activity (GO:0061099)	23	6	2.81	+	2.14	0.124	1
phosphatidylethanolamine metabolic process (GO:0046337)	27	7	3.3	+	2.12	0.0897	1
regulation of peptidyl-lysine acetylation (GO:2000756)	31	8	3.78	+	2.11	0.0668	1
regulation of regulatory T cell differentiation (GO:0045589)	35	9	4.27	+	2.11	0.0509	1
negative regulation of dephosphorylation (GO:0035305)	35	9	4.27	+	2.11	0.0509	1
regulation of fatty acid oxidation (GO:0046320)	35	9	4.27	+	2.11	0.0509	1
protein depolymerization (GO:0051261)	39	10	4.76	+	2.1	0.0604	1
regulation of germinal center formation (GO:0002634)	8	2	0.98	+	2.05	0.298	1
respiratory burst after phagocytosis (GO:0045728)	4	1	0.49	+	2.05	0.438	1
4-hydroxyproline metabolic process (GO:0019471)	4	1	0.49	+	2.05	0.438	1
4-hydroxyproline catabolic process (GO:0019470)	4	1	0.49	+	2.05	0.438	1
L-cysteine catabolic process (GO:0019448)	4	1	0.49	+	2.05	0.438	1
regulation of calcium ion-dependent exocytosis of neurotransmitter (GO:1903233)	4	1	0.49	+	2.05	0.438	1
principal sensory nucleus of trigeminal nerve development (GO:0021740)	4	1	0.49	+	2.05	0.438	1
trigeminal sensory nucleus development (GO:0021730)	4	1	0.49	+	2.05	0.438	1
cerebellar granule cell differentiation (GO:0021707)	8	2	0.98	+	2.05	0.298	1
club cell differentiation (GO:0060486)	4	1	0.49	+	2.05	0.438	1
lobar bronchus epithelium development (GO:0060481)	4	1	0.49	+	2.05	0.438	1
zinc ion import into lysosome (GO:0140916)	4	1	0.49	+	2.05	0.438	1
regulation of systemic arterial blood pressure by baroreceptor feedback (GO:0003025)	4	1	0.49	+	2.05	0.438	1
glyceraldehyde-3-phosphate biosynthetic process (GO:0046166)	4	1	0.49	+	2.05	0.438	1
lung vasculature development (GO:0060426)	8	2	0.98	+	2.05	0.298	1
response to sterol depletion (GO:0006991)	12	3	1.47	+	2.05	0.219	1
positive regulation of vitamin metabolic process (GO:0046136)	4	1	0.49	+	2.05	0.438	1
negative regulation of toll-like receptor 9 signaling pathway (GO:0034164)	4	1	0.49	+	2.05	0.438	1
negative regulation of chondrocyte proliferation (GO:1902731)	4	1	0.49	+	2.05	0.438	1
purine deoxyribonucleoside catabolic process (GO:0046124)	4	1	0.49	+	2.05	0.438	1
positive regulation of toll-like receptor 3 signaling pathway (GO:0034141)	8	2	0.98	+	2.05	0.298	1
hypoxanthine metabolic process (GO:0046100)	4	1	0.49	+	2.05	0.438	1
regulation of toll-like receptor 2 signaling pathway (GO:0034135)	12	3	1.47	+	2.05	0.219	1
negative regulation of cell adhesion involved in substrate-bound cell migration (GO:0006933)	4	1	0.49	+	2.05	0.438	1
regulation of vascular permeability involved in acute inflammatory response (GO:0002528)	4	1	0.49	+	2.05	0.438	1
cerebellar granular layer formation (GO:0021684)	8	2	0.98	+	2.05	0.298	1
nerve maturation (GO:0021682)	4	1	0.49	+	2.05	0.438	1
fatty acid elongation, saturated fatty acid (GO:0019367)	8	2	0.98	+	2.05	0.298	1
pyridine nucleotide catabolic process (GO:0019364)	4	1	0.49	+	2.05	0.438	1
negative regulation of endothelial cell differentiation (GO:0045602)	8	2	0.98	+	2.05	0.298	1
transsulfuration (GO:0019346)	4	1	0.49	+	2.05	0.438	1
zinc export across plasma membrane (GO:0140882)	4	1	0.49	+	2.05	0.438	1
positive regulation of mammary gland epithelial cell proliferation (GO:0033601)	8	2	0.98	+	2.05	0.298	1
tripartite regional subdivision (GO:0007351)	20	5	2.44	+	2.05	0.185	1
negative regulation of glucocorticoid secretion (GO:2000850)	4	1	0.49	+	2.05	0.438	1
oocyte axis specification (GO:0007309)	8	2	0.98	+	2.05	0.298	1
oocyte construction (GO:0007308)	8	2	0.98	+	2.05	0.298	1
frontal suture morphogenesis (GO:0060364)	4	1	0.49	+	2.05	0.438	1
negative regulation of corticosteroid hormone secretion (GO:2000847)	4	1	0.49	+	2.05	0.438	1
dTTP metabolic process (GO:0046075)	4	1	0.49	+	2.05	0.438	1
vesicle uncoating (GO:0072319)	8	2	0.98	+	2.05	0.298	1
negative regulation of steroid hormone secretion (GO:2000832)	4	1	0.49	+	2.05	0.438	1
dAMP catabolic process (GO:0046059)	4	1	0.49	+	2.05	0.438	1
negative regulation of barbed-end actin filament capping (GO:2000813)	4	1	0.49	+	2.05	0.438	1
primitive erythrocyte differentiation (GO:0060319)	4	1	0.49	+	2.05	0.438	1
AMP metabolic process (GO:0046033)	24	6	2.93	+	2.05	0.132	1
1-phosphatidyl-1D-myo-inositol 4,5-bisphosphate metabolic process (GO:1902633)	4	1	0.49	+	2.05	0.438	1
regulation of membrane hyperpolarization (GO:1902630)	4	1	0.49	+	2.05	0.438	1
Norrin signaling pathway (GO:0110135)	4	1	0.49	+	2.05	0.438	1
cobalt ion transport (GO:0006824)	8	2	0.98	+	2.05	0.298	1
positive regulation of regulatory T cell differentiation (GO:0045591)	24	6	2.93	+	2.05	0.132	1
malonyl-CoA catabolic process (GO:2001294)	4	1	0.49	+	2.05	0.438	1
type II hypersensitivity (GO:0002445)	4	1	0.49	+	2.05	0.438	1
response to hydroxyisoflavone (GO:0033594)	4	1	0.49	+	2.05	0.438	1
response to cobalamin (GO:0033590)	4	1	0.49	+	2.05	0.438	1
positive regulation of vasculogenesis (GO:2001214)	12	3	1.47	+	2.05	0.219	1
vitellogenesis (GO:0007296)	4	1	0.49	+	2.05	0.438	1
positive regulation of dendritic cell differentiation (GO:2001200)	4	1	0.49	+	2.05	0.438	1
citrulline biosynthetic process (GO:0019240)	4	1	0.49	+	2.05	0.438	1
rhombomere development (GO:0021546)	8	2	0.98	+	2.05	0.298	1
floor plate morphogenesis (GO:0033505)	4	1	0.49	+	2.05	0.438	1
metanephric S-shaped body morphogenesis (GO:0072284)	4	1	0.49	+	2.05	0.438	1
cellular glucuronidation (GO:0052695)	20	5	2.44	+	2.05	0.185	1
B-1 B cell homeostasis (GO:0001922)	4	1	0.49	+	2.05	0.438	1
negative regulation of glial cell proliferation (GO:0060253)	16	4	1.95	+	2.05	0.266	1
metanephric ascending thin limb development (GO:0072218)	4	1	0.49	+	2.05	0.438	1
negative regulation of hippocampal neuron apoptotic process (GO:0110091)	4	1	0.49	+	2.05	0.438	1
negative regulation of cardiac muscle cell differentiation (GO:2000726)	8	2	0.98	+	2.05	0.298	1
primitive hemopoiesis (GO:0060215)	8	2	0.98	+	2.05	0.298	1
mineralocorticoid biosynthetic process (GO:0006705)	4	1	0.49	+	2.05	0.438	1
germinal center B cell differentiation (GO:0002314)	8	2	0.98	+	2.05	0.298	1
positive regulation of endocytic recycling (GO:2001137)	8	2	0.98	+	2.05	0.298	1
Mullerian duct regression (GO:0001880)	4	1	0.49	+	2.05	0.438	1
cell cycle switching (GO:0060184)	4	1	0.49	+	2.05	0.438	1
regulation of interleukin-1-mediated signaling pathway (GO:2000659)	8	2	0.98	+	2.05	0.298	1
regulation of type IV hypersensitivity (GO:0001807)	4	1	0.49	+	2.05	0.438	1
protein insertion into mitochondrial inner membrane from matrix (GO:0032979)	4	1	0.49	+	2.05	0.438	1
protein insertion into membrane from inner side (GO:0032978)	4	1	0.49	+	2.05	0.438	1
urinary bladder development (GO:0060157)	4	1	0.49	+	2.05	0.438	1
positive regulation of smooth muscle cell chemotaxis (GO:0071673)	4	1	0.49	+	2.05	0.438	1
triglyceride mobilization (GO:0006642)	4	1	0.49	+	2.05	0.438	1
SRP-dependent cotranslational protein targeting to membrane, signal sequence recognition (GO:0006617)	4	1	0.49	+	2.05	0.438	1
negative regulation of granulocyte chemotaxis (GO:0071623)	4	1	0.49	+	2.05	0.438	1
leukocyte chemotaxis involved in inflammatory response (GO:0002232)	8	2	0.98	+	2.05	0.298	1
negative regulation of cell cycle checkpoint (GO:1901977)	8	2	0.98	+	2.05	0.298	1
dense core granule transport (GO:1901950)	8	2	0.98	+	2.05	0.298	1
epithelial cell proliferation involved in renal tubule morphogenesis (GO:2001013)	4	1	0.49	+	2.05	0.438	1
regulation of type IIa hypersensitivity (GO:0001796)	4	1	0.49	+	2.05	0.438	1
type IIa hypersensitivity (GO:0001794)	4	1	0.49	+	2.05	0.438	1
antibody-dependent cellular cytotoxicity (GO:0001788)	4	1	0.49	+	2.05	0.438	1
DNA repair complex assembly (GO:0090735)	4	1	0.49	+	2.05	0.438	1
mitotic chromosome movement towards spindle pole (GO:0007079)	4	1	0.49	+	2.05	0.438	1
immunological synapse formation (GO:0001771)	12	3	1.47	+	2.05	0.219	1
negative regulation of platelet-derived growth factor receptor-beta signaling pathway (GO:2000587)	4	1	0.49	+	2.05	0.438	1
regulation of platelet-derived growth factor receptor-beta signaling pathway (GO:2000586)	8	2	0.98	+	2.05	0.298	1
juxtaglomerular apparatus development (GO:0072051)	4	1	0.49	+	2.05	0.438	1
ascending thin limb development (GO:0072021)	4	1	0.49	+	2.05	0.438	1
regulation of protein glycosylation (GO:0060049)	12	3	1.47	+	2.05	0.219	1
regulation of immunological synapse formation (GO:2000520)	4	1	0.49	+	2.05	0.438	1
rhythmic synaptic transmission (GO:0060024)	4	1	0.49	+	2.05	0.438	1
valine catabolic process (GO:0006574)	4	1	0.49	+	2.05	0.438	1
chemokine (C-C motif) ligand 21 signaling pathway (GO:0038116)	4	1	0.49	+	2.05	0.438	1
threonine catabolic process (GO:0006567)	4	1	0.49	+	2.05	0.438	1
methionine metabolic process (GO:0006555)	16	4	1.95	+	2.05	0.266	1
glycine metabolic process (GO:0006544)	16	4	1.95	+	2.05	0.266	1
glutamate biosynthetic process (GO:0006537)	4	1	0.49	+	2.05	0.438	1
protein localization to paranode region of axon (GO:0002175)	4	1	0.49	+	2.05	0.438	1
arginine biosynthetic process (GO:0006526)	4	1	0.49	+	2.05	0.438	1
desmosome assembly (GO:0002159)	4	1	0.49	+	2.05	0.438	1
mRNA cis splicing, via spliceosome (GO:0045292)	24	6	2.93	+	2.05	0.132	1
regulation of glutamate uptake involved in transmission of nerve impulse (GO:0051946)	4	1	0.49	+	2.05	0.438	1
regulation of amino acid uptake involved in synaptic transmission (GO:0051941)	4	1	0.49	+	2.05	0.438	1
endoplasmic reticulum tubular network membrane organization (GO:1990809)	4	1	0.49	+	2.05	0.438	1
negative regulation of transcription of nucleolar large rRNA by RNA polymerase I (GO:1901837)	4	1	0.49	+	2.05	0.438	1
migracytosis (GO:0140495)	4	1	0.49	+	2.05	0.438	1
meiotic cytokinesis (GO:0033206)	8	2	0.98	+	2.05	0.298	1
mitocytosis (GO:0160040)	4	1	0.49	+	2.05	0.438	1
GCN2-mediated signaling (GO:0140469)	4	1	0.49	+	2.05	0.438	1
metaphase/anaphase transition of cell cycle (GO:0044784)	8	2	0.98	+	2.05	0.298	1
meiotic cell cycle phase transition (GO:0044771)	4	1	0.49	+	2.05	0.438	1
epigenetic programing of male pronucleus (GO:0044727)	4	1	0.49	+	2.05	0.438	1
positive regulation of T cell extravasation (GO:2000409)	4	1	0.49	+	2.05	0.438	1
insulin receptor recycling (GO:0038020)	4	1	0.49	+	2.05	0.438	1
cellular response to fluid shear stress (GO:0071498)	20	5	2.44	+	2.05	0.185	1
regulation of macrophage colony-stimulating factor signaling pathway (GO:1902226)	4	1	0.49	+	2.05	0.438	1
regulation of hepatocyte growth factor receptor signaling pathway (GO:1902202)	4	1	0.49	+	2.05	0.438	1
[truncated: 13,360 more rows]

## Sheet: NegativeCorrelationGenes
Analysis Type:	PANTHER Overrepresentation Test (Released 20231017)
Annotation Version and Release Date:	GO Ontology database DOI: 10.5281/zenodo.8436609 Released 2023-10-09
Analyzed List:	Client Text Box Input (Homo sapiens)	There are duplicate IDs in the file. The unique set of IDs will be used.
Reference List:	Homo sapiens (all genes in database)
Test Type:	FISHER
Correction:	FDR
GO biological process complete	Homo sapiens - REFLIST (20592)	Client Text Box Input (1999)	Client Text Box Input (expected)	Client Text Box Input (over/under)	Client Text Box Input (fold Enrichment)	Client Text Box Input (raw P-value)	Client Text Box Input (FDR)
detection of chemical stimulus (GO:0009593)	526	13	51.06	-	0.25	1.2e-09	4.62e-06
sensory perception of smell (GO:0007608)	469	10	45.53	-	0.22	9.91e-10	5.07e-06
detection of chemical stimulus involved in sensory perception (GO:0050907)	491	11	47.66	-	0.23	8.58e-10	6.58e-06
detection of chemical stimulus involved in sensory perception of smell (GO:0050911)	443	8	43	-	0.19	4.45e-10	6.83e-06
sensory perception of chemical stimulus (GO:0007606)	547	15	53.1	-	0.28	2.88e-09	8.85e-06
detection of stimulus (GO:0051606)	689	24	66.89	-	0.36	5.94e-09	1.52e-05
detection of stimulus involved in sensory perception (GO:0050906)	566	18	54.95	-	0.33	3.24e-08	7.1e-05
G protein-coupled receptor signaling pathway (GO:0007186)	1232	65	119.6	-	0.54	1.08e-07	0.000207
organelle organization (GO:0006996)	3089	386	299.87	+	1.29	7.67e-07	0.00131
cellular component organization (GO:0016043)	5610	643	544.6	+	1.18	3.54e-06	0.00493
DNA damage response (GO:0006974)	773	120	75.04	+	1.6	3.32e-06	0.00509
cellular component organization or biogenesis (GO:0071840)	5824	664	565.37	+	1.17	4.51e-06	0.00578
metabolic process (GO:0008152)	8001	875	776.71	+	1.13	1.94e-05	0.0213
primary metabolic process (GO:0044238)	6966	772	676.24	+	1.14	1.93e-05	0.0228
organic substance metabolic process (GO:0071704)	7478	822	725.94	+	1.13	2.35e-05	0.024
sensory perception (GO:0007600)	984	56	95.52	-	0.59	2.57e-05	0.0246
cell cycle (GO:0007049)	1265	173	122.8	+	1.41	2.83e-05	0.0256
lytic vacuole organization (GO:0080171)	104	26	10.1	+	2.58	6.86e-05	0.0527
vacuole organization (GO:0007033)	194	40	18.83	+	2.12	6.21e-05	0.053
lysosome organization (GO:0007040)	104	26	10.1	+	2.58	6.86e-05	0.0555
regulation of primary metabolic process (GO:0080090)	5649	630	548.39	+	1.15	0.00012	0.088
DNA metabolic process (GO:0006259)	779	112	75.62	+	1.48	0.000142	0.0911
cellular localization (GO:0051641)	2725	327	264.53	+	1.24	0.00014	0.0936
establishment of localization in cell (GO:0051649)	1808	228	175.51	+	1.3	0.00014	0.0977
regulation of nitrogen compound metabolic process (GO:0051171)	5483	612	532.27	+	1.15	0.000159	0.0978
cellular metabolic process (GO:0044237)	6383	702	619.64	+	1.13	0.000168	0.0993
nitrogen compound metabolic process (GO:0006807)	6402	703	621.48	+	1.13	0.000207	0.118
macromolecule metabolic process (GO:0043170)	5672	629	550.62	+	1.14	0.000229	0.126
intracellular transport (GO:0046907)	1379	179	133.87	+	1.34	0.000253	0.134
adaptive immune response (GO:0002250)	673	37	65.33	-	0.57	0.000274	0.14
macromolecule localization (GO:0033036)	2380	287	231.04	+	1.24	0.00032	0.159
catabolic process (GO:0009056)	1930	238	187.36	+	1.27	0.000341	0.163
nucleic acid metabolic process (GO:0090304)	2164	263	210.07	+	1.25	0.000372	0.173
mitotic cell cycle (GO:0000278)	594	87	57.66	+	1.51	0.000461	0.208
nucleobase-containing compound metabolic process (GO:0006139)	2682	317	260.36	+	1.22	0.000484	0.212
cell cycle process (GO:0022402)	884	121	85.82	+	1.41	0.000509	0.217
DNA recombination (GO:0006310)	251	44	24.37	+	1.81	0.000594	0.246
organelle localization (GO:0051640)	550	81	53.39	+	1.52	0.000625	0.252
cellular response to stress (GO:0033554)	1630	203	158.23	+	1.28	0.000689	0.264
immune response (GO:0006955)	1656	119	160.76	-	0.74	0.000677	0.267
organic substance catabolic process (GO:1901575)	1654	205	160.56	+	1.28	0.000752	0.275
keratinization (GO:0031424)	83	0	8.06	-	< 0.01	0.000738	0.276
regulation of chromosome organization (GO:0033044)	247	43	23.98	+	1.79	0.000784	0.28
regulation of cellular pH (GO:0030641)	96	22	9.32	+	2.36	0.000838	0.293
regulation of lysosomal lumen pH (GO:0035751)	32	11	3.11	+	3.54	0.00102	0.347
regulation of intracellular pH (GO:0051453)	91	21	8.83	+	2.38	0.00112	0.373
heterocycle metabolic process (GO:0046483)	2858	331	277.44	+	1.19	0.00123	0.379
cellular nitrogen compound metabolic process (GO:0034641)	3232	370	313.75	+	1.18	0.00123	0.384
organic cyclic compound metabolic process (GO:1901360)	3152	362	305.99	+	1.18	0.00122	0.39
vesicle organization (GO:0016050)	340	54	33.01	+	1.64	0.00121	0.395
localization (GO:0051179)	4495	499	436.36	+	1.14	0.00142	0.428
regulation of pH (GO:0006885)	106	23	10.29	+	2.24	0.00148	0.436
humoral immune response (GO:0006959)	258	10	25.05	-	0.4	0.00157	0.447
apoptotic signaling pathway (GO:0097190)	318	51	30.87	+	1.65	0.00155	0.45
cellular aromatic compound metabolic process (GO:0006725)	2906	334	282.1	+	1.18	0.00187	0.523
regulation of cell cycle (GO:0051726)	1094	140	106.2	+	1.32	0.00197	0.53
chromosome organization (GO:0051276)	464	68	45.04	+	1.51	0.00195	0.535
regulation of metabolic process (GO:0019222)	6584	706	639.15	+	1.1	0.00243	0.643
DNA repair (GO:0006281)	517	74	50.19	+	1.47	0.00252	0.655
exocytic process (GO:0140029)	68	16	6.6	+	2.42	0.00301	0.757
establishment of localization (GO:0051234)	3927	437	381.22	+	1.15	0.00299	0.766
macromolecule catabolic process (GO:0009057)	947	122	91.93	+	1.33	0.0034	0.843
mitotic cell cycle process (GO:1903047)	509	72	49.41	+	1.46	0.00377	0.918
organic substance transport (GO:0071702)	2235	260	216.97	+	1.2	0.00399	0.957
establishment of protein localization (GO:0045184)	1290	159	125.23	+	1.27	0.00409	0.965
neuromuscular process controlling balance (GO:0050885)	55	14	5.34	+	2.62	0.00421	0.98
response to stimulus (GO:0050896)	8194	730	795.45	-	0.92	0.00435	0.996
chemorepulsion of branchiomotor axon (GO:0021793)	1	1	0.1	+	10.3	0.169	1
visceral mesoderm-endoderm interaction involved in midgut development (GO:0007495)	1	1	0.1	+	10.3	0.169	1
medullary reticular formation development (GO:0021723)	1	1	0.1	+	10.3	0.169	1
positive regulation of pro-B cell differentiation (GO:2000975)	1	1	0.1	+	10.3	0.169	1
right lung morphogenesis (GO:0060461)	1	1	0.1	+	10.3	0.169	1
thiocyanate metabolic process (GO:0018969)	1	1	0.1	+	10.3	0.169	1
4-nitrophenol metabolic process (GO:0018960)	1	1	0.1	+	10.3	0.169	1
negative regulation of penile erection (GO:0060407)	1	1	0.1	+	10.3	0.169	1
axonemal microtubule depolymerization (GO:0060404)	1	1	0.1	+	10.3	0.169	1
xanthine biosynthetic process (GO:0046111)	1	1	0.1	+	10.3	0.169	1
benzene metabolic process (GO:0018910)	1	1	0.1	+	10.3	0.169	1
positive regulation of toll-like receptor signaling pathway (GO:0034123)	1	1	0.1	+	10.3	0.169	1
activation of plasma proteins involved in acute inflammatory response (GO:0002541)	1	1	0.1	+	10.3	0.169	1
cerebellar molecular layer formation (GO:0021688)	1	1	0.1	+	10.3	0.169	1
cerebellar granular layer maturation (GO:0021686)	1	1	0.1	+	10.3	0.169	1
negative regulation of hemocyte differentiation (GO:0045611)	1	1	0.1	+	10.3	0.169	1
regulation of hemocyte differentiation (GO:0045610)	1	1	0.1	+	10.3	0.169	1
ventral midline determination (GO:0007371)	1	1	0.1	+	10.3	0.169	1
protein localization to actin cytoskeleton (GO:1903119)	1	1	0.1	+	10.3	0.169	1
cellobiose catabolic process (GO:2000892)	1	1	0.1	+	10.3	0.169	1
cellobiose metabolic process (GO:2000891)	1	1	0.1	+	10.3	0.169	1
lactam catabolic process (GO:0072340)	1	1	0.1	+	10.3	0.169	1
carbon tetrachloride metabolic process (GO:0018885)	1	1	0.1	+	10.3	0.169	1
negative regulation of metanephric nephron tubule epithelial cell differentiation (GO:0072308)	1	1	0.1	+	10.3	0.169	1
positive regulation of endocardial cushion to mesenchymal transition involved in heart valve formation (GO:2000802)	1	1	0.1	+	10.3	0.169	1
regulation of endocardial cushion to mesenchymal transition involved in heart valve formation (GO:2000800)	1	1	0.1	+	10.3	0.169	1
histone H2B conserved C-terminal lysine ubiquitination (GO:0071894)	2	2	0.19	+	10.3	0.0416	1
immune response involved in response to exogenous dsRNA (GO:1902615)	1	1	0.1	+	10.3	0.169	1
silver ion transmembrane transport (GO:1902601)	1	1	0.1	+	10.3	0.169	1
histone H2B ubiquitination (GO:0033523)	2	2	0.19	+	10.3	0.0416	1
methylglyoxal biosynthetic process (GO:0019242)	1	1	0.1	+	10.3	0.169	1
ammon gyrus development (GO:0021541)	1	1	0.1	+	10.3	0.169	1
mesenchymal to epithelial transition involved in metanephric renal vesicle formation (GO:0072285)	1	1	0.1	+	10.3	0.169	1
negative regulation of amniotic stem cell differentiation (GO:2000798)	1	1	0.1	+	10.3	0.169	1
regulation of amniotic stem cell differentiation (GO:2000797)	1	1	0.1	+	10.3	0.169	1
cell proliferation involved in heart valve development (GO:2000793)	1	1	0.1	+	10.3	0.169	1
siRNA transcription (GO:0140745)	1	1	0.1	+	10.3	0.169	1
neural fold bending (GO:0021503)	1	1	0.1	+	10.3	0.169	1
patched ligand maturation (GO:0007225)	1	1	0.1	+	10.3	0.169	1
negative regulation of dense core granule biogenesis (GO:2000706)	1	1	0.1	+	10.3	0.169	1
hemangioblast cell differentiation (GO:0060217)	1	1	0.1	+	10.3	0.169	1
metabolite repair (GO:0110051)	1	1	0.1	+	10.3	0.169	1
transitional one stage B cell differentiation (GO:0002333)	1	1	0.1	+	10.3	0.169	1
CD8-positive, alpha-beta T cell differentiation involved in immune response (GO:0002302)	1	1	0.1	+	10.3	0.169	1
negative regulation of endocytic recycling (GO:2001136)	2	2	0.19	+	10.3	0.0416	1
proximal tubule morphogenesis (GO:0072158)	1	1	0.1	+	10.3	0.169	1
negative regulation of adenosine receptor signaling pathway (GO:0060169)	1	1	0.1	+	10.3	0.169	1
negative regulation of translation in response to oxidative stress (GO:0032938)	1	1	0.1	+	10.3	0.169	1
positive regulation of transforming growth factor beta3 production (GO:0032916)	1	1	0.1	+	10.3	0.169	1
olfactory bulb axon guidance (GO:0071678)	1	1	0.1	+	10.3	0.169	1
positive regulation of IP-10 production (GO:0071660)	1	1	0.1	+	10.3	0.169	1
tRNA demethylation (GO:1990983)	1	1	0.1	+	10.3	0.169	1
maintenance of granzyme B location in T cell secretory granule (GO:0033382)	1	1	0.1	+	10.3	0.169	1
granzyme B localization to T cell secretory granule (GO:0033380)	1	1	0.1	+	10.3	0.169	1
maintenance of protease location in T cell secretory granule (GO:0033379)	1	1	0.1	+	10.3	0.169	1
maintenance of protein location in T cell secretory granule (GO:0033377)	1	1	0.1	+	10.3	0.169	1
protease localization to T cell secretory granule (GO:0033375)	1	1	0.1	+	10.3	0.169	1
protein localization to T cell secretory granule (GO:0033374)	1	1	0.1	+	10.3	0.169	1
maintenance of protease location in mast cell secretory granule (GO:0033373)	1	1	0.1	+	10.3	0.169	1
T cell secretory granule organization (GO:0033371)	1	1	0.1	+	10.3	0.169	1
maintenance of protein location in mast cell secretory granule (GO:0033370)	1	1	0.1	+	10.3	0.169	1
protease localization to mast cell secretory granule (GO:0033368)	1	1	0.1	+	10.3	0.169	1
protein localization to mast cell secretory granule (GO:0033367)	1	1	0.1	+	10.3	0.169	1
female meiosis sister chromatid cohesion (GO:0007066)	1	1	0.1	+	10.3	0.169	1
positive regulation of interleukin-4-dependent isotype switching to IgE isotypes (GO:2000572)	1	1	0.1	+	10.3	0.169	1
regulation of interleukin-4-dependent isotype switching to IgE isotypes (GO:2000571)	1	1	0.1	+	10.3	0.169	1
mesenchymal to epithelial transition involved in renal vesicle formation (GO:0072036)	1	1	0.1	+	10.3	0.169	1
negative regulation of DNA endoreduplication (GO:0032876)	1	1	0.1	+	10.3	0.169	1
Sertoli cell fate commitment (GO:0060010)	1	1	0.1	+	10.3	0.169	1
linear vestibuloocular reflex (GO:0060007)	1	1	0.1	+	10.3	0.169	1
positive regulation of peptidyl-serine dephosphorylation (GO:1902310)	1	1	0.1	+	10.3	0.169	1
translation reinitiation (GO:0002188)	2	2	0.19	+	10.3	0.0416	1
hepatocyte dedifferentiation (GO:1990828)	1	1	0.1	+	10.3	0.169	1
negative regulation of mitochondrial DNA metabolic process (GO:1901859)	2	2	0.19	+	10.3	0.0416	1
tRNA wobble adenosine to inosine editing (GO:0002100)	1	1	0.1	+	10.3	0.169	1
endothelial cell chemotaxis to vascular endothelial growth factor (GO:0090668)	1	1	0.1	+	10.3	0.169	1
cell chemotaxis to vascular endothelial growth factor (GO:0090667)	1	1	0.1	+	10.3	0.169	1
5-aminolevulinic acid import across plasma membrane (GO:0140484)	1	1	0.1	+	10.3	0.169	1
reductive iron assimilation (GO:0033215)	1	1	0.1	+	10.3	0.169	1
microfibril assembly (GO:0160054)	1	1	0.1	+	10.3	0.169	1
regulation of cytokinesis, actomyosin contractile ring assembly (GO:2000431)	1	1	0.1	+	10.3	0.169	1
positive regulation of fibronectin-dependent thymocyte migration (GO:2000415)	1	1	0.1	+	10.3	0.169	1
regulation of fibronectin-dependent thymocyte migration (GO:2000413)	1	1	0.1	+	10.3	0.169	1
positive regulation of interleukin-15 production (GO:0032738)	1	1	0.1	+	10.3	0.169	1
C-terminal protein methylation (GO:0006481)	2	2	0.19	+	10.3	0.0416	1
negative regulation of positive thymic T cell selection (GO:1902233)	1	1	0.1	+	10.3	0.169	1
positive regulation of intrinsic apoptotic signaling pathway in response to osmotic stress (GO:1902220)	1	1	0.1	+	10.3	0.169	1
negative regulation of interleukin-4-mediated signaling pathway (GO:1902215)	1	1	0.1	+	10.3	0.169	1
negative regulation of interleukin-2-mediated signaling pathway (GO:1902206)	1	1	0.1	+	10.3	0.169	1
regulation of interleukin-2-mediated signaling pathway (GO:1902205)	1	1	0.1	+	10.3	0.169	1
mitotic sister chromatid biorientation (GO:1990758)	1	1	0.1	+	10.3	0.169	1
trehalose catabolic process (GO:0005993)	1	1	0.1	+	10.3	0.169	1
lactose catabolic process (GO:0005990)	1	1	0.1	+	10.3	0.169	1
quercetin catabolic process (GO:1901733)	1	1	0.1	+	10.3	0.169	1
quercetin metabolic process (GO:1901732)	1	1	0.1	+	10.3	0.169	1
histone H4 deacetylation (GO:0070933)	1	1	0.1	+	10.3	0.169	1
regulation of interleukin-15 production (GO:0032658)	1	1	0.1	+	10.3	0.169	1
protein depalmitoleylation (GO:1990697)	1	1	0.1	+	10.3	0.169	1
DNA double-strand break attachment to nuclear envelope (GO:1990683)	2	2	0.19	+	10.3	0.0416	1
cellular response to vitamin B1 (GO:0071301)	1	1	0.1	+	10.3	0.169	1
peptidyl-serine ADP-deribosylation (GO:0140290)	1	1	0.1	+	10.3	0.169	1
positive regulation of male germ cell proliferation (GO:2000256)	2	2	0.19	+	10.3	0.0416	1
protein-FAD linkage (GO:0018293)	1	1	0.1	+	10.3	0.169	1
snRNA methylation (GO:0106349)	1	1	0.1	+	10.3	0.169	1
positive regulation of hypoxia-inducible factor-1alpha signaling pathway (GO:1902073)	1	1	0.1	+	10.3	0.169	1
regulation of hypoxia-inducible factor-1alpha signaling pathway (GO:1902071)	1	1	0.1	+	10.3	0.169	1
positive regulation of pseudohyphal growth (GO:2000222)	1	1	0.1	+	10.3	0.169	1
regulation of pseudohyphal growth (GO:2000220)	1	1	0.1	+	10.3	0.169	1
base-excision repair, DNA ligation (GO:0006288)	1	1	0.1	+	10.3	0.169	1
cellular response to aluminum ion (GO:0071275)	1	1	0.1	+	10.3	0.169	1
cellular response to gravity (GO:0071258)	1	1	0.1	+	10.3	0.169	1
cellular response to carbon dioxide (GO:0071244)	1	1	0.1	+	10.3	0.169	1
maintenance of mitochondrion location (GO:0051659)	1	1	0.1	+	10.3	0.169	1
cellular response to external biotic stimulus (GO:0071217)	1	1	0.1	+	10.3	0.169	1
positive regulation of germ cell proliferation (GO:1905938)	2	2	0.19	+	10.3	0.0416	1
phagosome-lysosome docking (GO:0090384)	1	1	0.1	+	10.3	0.169	1
negative regulation of mRNA modification (GO:0090367)	1	1	0.1	+	10.3	0.169	1
regulation of mRNA modification (GO:0090365)	1	1	0.1	+	10.3	0.169	1
positive regulation of growth of unicellular organism as a thread of attached cells (GO:0070786)	1	1	0.1	+	10.3	0.169	1
regulation of growth of unicellular organism as a thread of attached cells (GO:0070784)	1	1	0.1	+	10.3	0.169	1
efferent axon development in a lateral line nerve (GO:0048894)	1	1	0.1	+	10.3	0.169	1
lateral line nerve development (GO:0048892)	1	1	0.1	+	10.3	0.169	1
regulation of protein catabolic process at presynapse, modulating synaptic transmission (GO:0099575)	1	1	0.1	+	10.3	0.169	1
Golgi calcium ion transport (GO:0032472)	2	2	0.19	+	10.3	0.0416	1
Golgi calcium ion homeostasis (GO:0032468)	2	2	0.19	+	10.3	0.0416	1
ITP catabolic process (GO:0006193)	1	1	0.1	+	10.3	0.169	1
tRNA C3-cytosine methylation (GO:0106217)	2	2	0.19	+	10.3	0.0416	1
regulation of smooth muscle tissue development (GO:1905899)	1	1	0.1	+	10.3	0.169	1
ribonucleoprotein complex localization (GO:0071166)	1	1	0.1	+	10.3	0.169	1
U6 2'-O-snRNA methylation (GO:1990438)	1	1	0.1	+	10.3	0.169	1
snRNA 2'-O-methylation (GO:1990437)	1	1	0.1	+	10.3	0.169	1
negative regulation of mitochondrial DNA replication (GO:0090298)	1	1	0.1	+	10.3	0.169	1
peptidyl-lysine butyrylation (GO:0140067)	1	1	0.1	+	10.3	0.169	1
peptidyl-lysine crotonylation (GO:0140066)	1	1	0.1	+	10.3	0.169	1
positive regulation of endocardial cushion to mesenchymal transition (GO:0140051)	1	1	0.1	+	10.3	0.169	1
regulation of endocardial cushion to mesenchymal transition (GO:0140049)	1	1	0.1	+	10.3	0.169	1
regulation of cytoplasmic translational fidelity (GO:0140018)	1	1	0.1	+	10.3	0.169	1
positive regulation of cardiac muscle cell contraction (GO:0106134)	1	1	0.1	+	10.3	0.169	1
cytochrome c-heme linkage (GO:0018063)	1	1	0.1	+	10.3	0.169	1
meiotic joint molecule formation (GO:0000709)	1	1	0.1	+	10.3	0.169	1
meiotic strand invasion (GO:0000708)	1	1	0.1	+	10.3	0.169	1
meiotic DNA recombinase assembly (GO:0000707)	1	1	0.1	+	10.3	0.169	1
spindle attachment to meiosis I kinetochore (GO:0051455)	1	1	0.1	+	10.3	0.169	1
organic heteropentacyclic compound catabolic process (GO:1901377)	1	1	0.1	+	10.3	0.169	1
radial pattern formation (GO:0009956)	1	1	0.1	+	10.3	0.169	1
embryonic ectodermal digestive tract morphogenesis (GO:0048613)	1	1	0.1	+	10.3	0.169	1
negative regulation of ligase activity (GO:0051352)	1	1	0.1	+	10.3	0.169	1
negative regulation of double-strand break repair via single-strand annealing (GO:1901291)	1	1	0.1	+	10.3	0.169	1
paranodal junction maintenance (GO:1990227)	2	2	0.19	+	10.3	0.0416	1
attachment of meiotic spindle microtubules to kinetochore (GO:0051316)	1	1	0.1	+	10.3	0.169	1
plus-end specific microtubule depolymerization (GO:0070462)	1	1	0.1	+	10.3	0.169	1
positive regulation of filamentous growth (GO:0090033)	1	1	0.1	+	10.3	0.169	1
ectodermal digestive tract morphogenesis (GO:0048567)	1	1	0.1	+	10.3	0.169	1
antibiotic metabolic process (GO:0016999)	1	1	0.1	+	10.3	0.169	1
meiotic spindle midzone assembly (GO:0051257)	2	2	0.19	+	10.3	0.0416	1
meiotic spindle elongation (GO:0051232)	1	1	0.1	+	10.3	0.169	1
symmetric cell division (GO:0098725)	1	1	0.1	+	10.3	0.169	1
negative regulation of short-term synaptic potentiation (GO:1905513)	1	1	0.1	+	10.3	0.169	1
regulation of short-term synaptic potentiation (GO:1905512)	1	1	0.1	+	10.3	0.169	1
detection of hot stimulus involved in thermoception (GO:0120168)	1	1	0.1	+	10.3	0.169	1
glucagon processing (GO:0120116)	1	1	0.1	+	10.3	0.169	1
regulation of translation in response to oxidative stress (GO:0043556)	1	1	0.1	+	10.3	0.169	1
regulation of myosin II filament organization (GO:0043519)	1	1	0.1	+	10.3	0.169	1
guanosine-containing compound metabolic process (GO:1901068)	1	1	0.1	+	10.3	0.169	1
positive regulation of activated CD8-positive, alpha-beta T cell apoptotic process (GO:1905404)	1	1	0.1	+	10.3	0.169	1
negative regulation of DNA ligation (GO:0051107)	1	1	0.1	+	10.3	0.169	1
glycine import into mitochondrion (GO:1904983)	1	1	0.1	+	10.3	0.169	1
positive regulation of pyloric antrum smooth muscle contraction (GO:0120072)	1	1	0.1	+	10.3	0.169	1
regulation of pyloric antrum smooth muscle contraction (GO:0120071)	1	1	0.1	+	10.3	0.169	1
sensory neuron migration (GO:1904937)	1	1	0.1	+	10.3	0.169	1
renal potassium excretion (GO:0036359)	2	2	0.19	+	10.3	0.0416	1
Fas signaling pathway (GO:0036337)	2	2	0.19	+	10.3	0.0416	1
ceramide translocation (GO:0099040)	1	1	0.1	+	10.3	0.169	1
positive regulation of glutamatergic neuron differentiation (GO:0120008)	1	1	0.1	+	10.3	0.169	1
neuromuscular junction development, skeletal muscle fiber (GO:0098529)	1	1	0.1	+	10.3	0.169	1
negative regulation of macropinocytosis (GO:1905302)	1	1	0.1	+	10.3	0.169	1
negative regulation of isotype switching to IgA isotypes (GO:0048297)	1	1	0.1	+	10.3	0.169	1
negative regulation of DNA ligase activity (GO:1904876)	1	1	0.1	+	10.3	0.169	1
regulation of diacylglycerol biosynthetic process (GO:1900480)	1	1	0.1	+	10.3	0.169	1
swimming (GO:0036268)	1	1	0.1	+	10.3	0.169	1
positive regulation of pseudohyphal growth by positive regulation of transcription from RNA polymerase II promoter (GO:1900461)	1	1	0.1	+	10.3	0.169	1
positive regulation of filamentous growth of a population of unicellular organisms (GO:1900430)	1	1	0.1	+	10.3	0.169	1
regulation of filamentous growth of a population of unicellular organisms (GO:1900428)	1	1	0.1	+	10.3	0.169	1
mycotoxin catabolic process (GO:0043387)	1	1	0.1	+	10.3	0.169	1
memory T cell differentiation (GO:0043379)	1	1	0.1	+	10.3	0.169	1
negative regulation of canonical Wnt signaling pathway involved in osteoblast differentiation (GO:1905240)	1	1	0.1	+	10.3	0.169	1
regulation of canonical Wnt signaling pathway involved in osteoblast differentiation (GO:1905239)	1	1	0.1	+	10.3	0.169	1
response to nitrogen dioxide (GO:0035713)	1	1	0.1	+	10.3	0.169	1
T-helper 2 cell activation (GO:0035712)	1	1	0.1	+	10.3	0.169	1
toxin catabolic process (GO:0009407)	1	1	0.1	+	10.3	0.169	1
negative regulation of core promoter binding (GO:1904797)	1	1	0.1	+	10.3	0.169	1
protein-tetrapyrrole linkage (GO:0017006)	1	1	0.1	+	10.3	0.169	1
protein-heme linkage (GO:0017003)	1	1	0.1	+	10.3	0.169	1
D-glucuronate transmembrane transport (GO:0042874)	1	1	0.1	+	10.3	0.169	1
negative regulation of protein localization to cell cortex (GO:1904777)	1	1	0.1	+	10.3	0.169	1
negative regulation of protein localization to nucleolus (GO:1904750)	1	1	0.1	+	10.3	0.169	1
D-glucuronate catabolic process (GO:0042840)	1	1	0.1	+	10.3	0.169	1
D-glucuronate metabolic process (GO:0042839)	1	1	0.1	+	10.3	0.169	1
mitophagy by internal vacuole formation (GO:0035695)	1	1	0.1	+	10.3	0.169	1
macrophage migration inhibitory factor signaling pathway (GO:0035691)	1	1	0.1	+	10.3	0.169	1
helper T cell diapedesis (GO:0035685)	2	2	0.19	+	10.3	0.0416	1
peptidyl-lysine propionylation (GO:0061921)	1	1	0.1	+	10.3	0.169	1
TIRAP-dependent toll-like receptor 4 signaling pathway (GO:0035665)	1	1	0.1	+	10.3	0.169	1
TIRAP-dependent toll-like receptor signaling pathway (GO:0035664)	1	1	0.1	+	10.3	0.169	1
positive regulation of lateral attachment of mitotic spindle microtubules to kinetochore (GO:1905116)	1	1	0.1	+	10.3	0.169	1
regulation of lateral attachment of mitotic spindle microtubules to kinetochore (GO:1905115)	1	1	0.1	+	10.3	0.169	1
positive regulation of CD4-positive, alpha-beta T cell costimulation (GO:1900281)	1	1	0.1	+	10.3	0.169	1
regulation of proteinase activated receptor activity (GO:1900276)	1	1	0.1	+	10.3	0.169	1
negative regulation of phospholipase C activity (GO:1900275)	2	2	0.19	+	10.3	0.0416	1
positive regulation of actin binding (GO:1904618)	1	1	0.1	+	10.3	0.169	1
negative regulation of mini excitatory postsynaptic potential (GO:0061886)	1	1	0.1	+	10.3	0.169	1
positive regulation of anterograde axonal transport of mitochondrion (GO:0061881)	1	1	0.1	+	10.3	0.169	1
regulation of anterograde axonal transport of mitochondrion (GO:0061880)	1	1	0.1	+	10.3	0.169	1
positive regulation of hepatic stellate cell contraction (GO:0061874)	1	1	0.1	+	10.3	0.169	1
regulation of hepatic stellate cell contraction (GO:0061873)	1	1	0.1	+	10.3	0.169	1
argininosuccinate metabolic process (GO:0000053)	1	1	0.1	+	10.3	0.169	1
vacuolar sequestering (GO:0043181)	1	1	0.1	+	10.3	0.169	1
response to cation stress (GO:0043157)	1	1	0.1	+	10.3	0.169	1
retrograde transport, plasma membrane to Golgi (GO:0035526)	2	2	0.19	+	10.3	0.0416	1
positive regulation of myosin-light-chain-phosphatase activity (GO:0035508)	1	1	0.1	+	10.3	0.169	1
negative regulation of epithelial to mesenchymal transition involved in endocardial cushion formation (GO:1905006)	1	1	0.1	+	10.3	0.169	1
purine ribonucleoside triphosphate catabolic process (GO:0009207)	1	1	0.1	+	10.3	0.169	1
cellular response to putrescine (GO:1904586)	1	1	0.1	+	10.3	0.169	1
response to putrescine (GO:1904585)	1	1	0.1	+	10.3	0.169	1
negative regulation of selenocysteine incorporation (GO:1904570)	1	1	0.1	+	10.3	0.169	1
regulation of selenocysteine incorporation (GO:1904569)	1	1	0.1	+	10.3	0.169	1
positive regulation of actin filament binding (GO:1904531)	1	1	0.1	+	10.3	0.169	1
protein localization to cytoplasmic microtubule plus-end (GO:1904518)	1	1	0.1	+	10.3	0.169	1
negative regulation of arachidonic acid secretion (GO:1900139)	1	1	0.1	+	10.3	0.169	1
establishment or maintenance of polarity of follicular epithelium (GO:0016334)	1	1	0.1	+	10.3	0.169	1
morphogenesis of follicular epithelium (GO:0016333)	1	1	0.1	+	10.3	0.169	1
negative regulation of lung blood pressure (GO:0061767)	1	1	0.1	+	10.3	0.169	1
borate transmembrane transport (GO:0035445)	1	1	0.1	+	10.3	0.169	1
positive regulation of neuronal action potential (GO:1904457)	1	1	0.1	+	10.3	0.169	1
regulation of arginine biosynthetic process (GO:1900079)	1	1	0.1	+	10.3	0.169	1
response to formaldehyde (GO:1904404)	1	1	0.1	+	10.3	0.169	1
cytoplasmic microtubule depolymerization (GO:0010938)	1	1	0.1	+	10.3	0.169	1
granzyme-mediated apoptotic signaling pathway (GO:0008626)	1	1	0.1	+	10.3	0.169	1
guanosine metabolic process (GO:0008617)	1	1	0.1	+	10.3	0.169	1
positive regulation of non-membrane spanning protein tyrosine kinase activity (GO:1903997)	1	1	0.1	+	10.3	0.169	1
helper T cell enhancement of adaptive immune response (GO:0035397)	1	1	0.1	+	10.3	0.169	1
positive regulation of hepatocyte apoptotic process (GO:1903945)	1	1	0.1	+	10.3	0.169	1
positive regulation of endoplasmic reticulum stress-induced eIF2 alpha dephosphorylation (GO:1903917)	1	1	0.1	+	10.3	0.169	1
regulation of endoplasmic reticulum stress-induced eIF2 alpha dephosphorylation (GO:1903916)	1	1	0.1	+	10.3	0.169	1
sialic acid transport (GO:0015739)	1	1	0.1	+	10.3	0.169	1
glucuronate transmembrane transport (GO:0015738)	1	1	0.1	+	10.3	0.169	1
hexuronate transmembrane transport (GO:0015736)	1	1	0.1	+	10.3	0.169	1
uronic acid transmembrane transport (GO:0015735)	1	1	0.1	+	10.3	0.169	1
arsenite transport (GO:0015700)	1	1	0.1	+	10.3	0.169	1
negative regulation of skeletal muscle acetylcholine-gated channel clustering (GO:1904394)	1	1	0.1	+	10.3	0.169	1
positive regulation of protein localization to actin cortical patch (GO:1904372)	1	1	0.1	+	10.3	0.169	1
regulation of protein localization to actin cortical patch (GO:1904370)	1	1	0.1	+	10.3	0.169	1
sensory perception of hot stimulus (GO:0062036)	1	1	0.1	+	10.3	0.169	1
positive regulation of colon smooth muscle contraction (GO:1904343)	1	1	0.1	+	10.3	0.169	1
regulation of colon smooth muscle contraction (GO:1904341)	1	1	0.1	+	10.3	0.169	1
cellular response to 2-O-acetyl-1-O-hexadecyl-sn-glycero-3-phosphocholine (GO:1904317)	1	1	0.1	+	10.3	0.169	1
response to 2-O-acetyl-1-O-hexadecyl-sn-glycero-3-phosphocholine (GO:1904316)	1	1	0.1	+	10.3	0.169	1
positive regulation of maternal process involved in parturition (GO:1904303)	1	1	0.1	+	10.3	0.169	1
regulation of maternal process involved in parturition (GO:1904301)	1	1	0.1	+	10.3	0.169	1
brassinosteroid biosynthetic process (GO:0016132)	1	1	0.1	+	10.3	0.169	1
brassinosteroid metabolic process (GO:0016131)	1	1	0.1	+	10.3	0.169	1
single stranded viral RNA replication via double stranded DNA intermediate (GO:0039692)	1	1	0.1	+	10.3	0.169	1
phytosteroid biosynthetic process (GO:0016129)	1	1	0.1	+	10.3	0.169	1
phytosteroid metabolic process (GO:0016128)	1	1	0.1	+	10.3	0.169	1
triterpenoid biosynthetic process (GO:0016104)	1	1	0.1	+	10.3	0.169	1
interleukin-34-mediated signaling pathway (GO:0061514)	1	1	0.1	+	10.3	0.169	1
regulation of calcium-dependent activation of synaptic vesicle fusion (GO:0150037)	2	2	0.19	+	10.3	0.0416	1
viral capsid secondary envelopment (GO:0046745)	1	1	0.1	+	10.3	0.169	1
borate transport (GO:0046713)	1	1	0.1	+	10.3	0.169	1
meiotic strand invasion involved in reciprocal meiotic recombination (GO:0010774)	1	1	0.1	+	10.3	0.169	1
memory T cell proliferation (GO:0061485)	1	1	0.1	+	10.3	0.169	1
glycolysis from storage polysaccharide through glucose-1-phosphate (GO:0093001)	1	1	0.1	+	10.3	0.169	1
positive regulation of glutathione biosynthetic process (GO:1903788)	1	1	0.1	+	10.3	0.169	1
retrotrapezoid nucleus neuron differentiation (GO:0061452)	1	1	0.1	+	10.3	0.169	1
retrotrapezoid nucleus development (GO:0061451)	1	1	0.1	+	10.3	0.169	1
endocardial cushion cell fate commitment (GO:0061445)	1	1	0.1	+	10.3	0.169	1
suppression by virus of host autophagy (GO:0039521)	1	1	0.1	+	10.3	0.169	1
modulation by virus of host autophagy (GO:0039519)	1	1	0.1	+	10.3	0.169	1
negative regulation of I-kappaB phosphorylation (GO:1903720)	1	1	0.1	+	10.3	0.169	1
peptidyl-arginine methylation, to asymmetrical-dimethyl arginine (GO:0019919)	1	1	0.1	+	10.3	0.169	1
uterine gland development (GO:1903709)	1	1	0.1	+	10.3	0.169	1
endocardial cell fate commitment (GO:0060957)	1	1	0.1	+	10.3	0.169	1
cardiac neuron differentiation (GO:0060945)	1	1	0.1	+	10.3	0.169	1
DN4 thymocyte differentiation (GO:1904157)	1	1	0.1	+	10.3	0.169	1
establishment of planar polarity of follicular epithelium (GO:0042247)	1	1	0.1	+	10.3	0.169	1
melanocyte adhesion (GO:0097326)	1	1	0.1	+	10.3	0.169	1
tarsal gland development (GO:1903699)	1	1	0.1	+	10.3	0.169	1
positive regulation of transdifferentiation (GO:1903620)	1	1	0.1	+	10.3	0.169	1
regulation of transdifferentiation (GO:1903618)	1	1	0.1	+	10.3	0.169	1
Notch signaling pathway involved in arterial endothelial cell fate commitment (GO:0060853)	1	1	0.1	+	10.3	0.169	1
halogenated hydrocarbon metabolic process (GO:0042197)	1	1	0.1	+	10.3	0.169	1
positive regulation of spontaneous neurotransmitter secretion (GO:1904050)	1	1	0.1	+	10.3	0.169	1
regulation of filamentous growth (GO:0010570)	1	1	0.1	+	10.3	0.169	1
mature B cell apoptotic process (GO:0002901)	1	1	0.1	+	10.3	0.169	1
S-adenosylmethioninamine metabolic process (GO:0046499)	1	1	0.1	+	10.3	0.169	1
cellular response to calcium ion starvation (GO:0072732)	1	1	0.1	+	10.3	0.169	1
cellular response to selenite ion (GO:0072715)	1	1	0.1	+	10.3	0.169	1
response to selenite ion (GO:0072714)	1	1	0.1	+	10.3	0.169	1
pancreatic A cell development (GO:0003322)	1	1	0.1	+	10.3	0.169	1
cellular response to sodium dodecyl sulfate (GO:0072707)	1	1	0.1	+	10.3	0.169	1
response to sodium dodecyl sulfate (GO:0072706)	1	1	0.1	+	10.3	0.169	1
cellular response to methyl methanesulfonate (GO:0072703)	1	1	0.1	+	10.3	0.169	1
response to methyl methanesulfonate (GO:0072702)	1	1	0.1	+	10.3	0.169	1
regulation of excitatory postsynaptic membrane potential involved in skeletal muscle contraction (GO:0014853)	1	1	0.1	+	10.3	0.169	1
detection of wounding (GO:0014822)	1	1	0.1	+	10.3	0.169	1
positive regulation of tolerance induction to tumor cell (GO:0002845)	1	1	0.1	+	10.3	0.169	1
regulation of tolerance induction to tumor cell (GO:0002843)	1	1	0.1	+	10.3	0.169	1
lactate catabolic process (GO:1903457)	1	1	0.1	+	10.3	0.169	1
neuronal-glial interaction involved in hindbrain glial-mediated radial cell migration (GO:0021944)	1	1	0.1	+	10.3	0.169	1
radial glia guided migration of cerebellar granule cell (GO:0021933)	1	1	0.1	+	10.3	0.169	1
smoothened signaling pathway involved in regulation of secondary heart field cardioblast proliferation (GO:0003271)	1	1	0.1	+	10.3	0.169	1
forebrain-midbrain boundary formation (GO:0021905)	1	1	0.1	+	10.3	0.169	1
primary ureteric bud growth (GO:0060682)	1	1	0.1	+	10.3	0.169	1
negative regulation of intracellular calcium activated chloride channel activity (GO:1902939)	1	1	0.1	+	10.3	0.169	1
regulation of nucleus organization (GO:1903353)	1	1	0.1	+	10.3	0.169	1
positive regulation of vacuolar transport (GO:1903337)	1	1	0.1	+	10.3	0.169	1
negative regulation of cell motility involved in cerebral cortex radial glia guided migration (GO:0021822)	1	1	0.1	+	10.3	0.169	1
formaldehyde biosynthetic process (GO:0046293)	1	1	0.1	+	10.3	0.169	1
mesodermal-endodermal cell signaling (GO:0003131)	1	1	0.1	+	10.3	0.169	1
flavonoid catabolic process (GO:0046275)	1	1	0.1	+	10.3	0.169	1
aflatoxin catabolic process (GO:0046223)	1	1	0.1	+	10.3	0.169	1
positive regulation of late endosome to lysosome transport (GO:1902824)	1	1	0.1	+	10.3	0.169	1
depurination (GO:0045007)	4	3	0.39	+	7.73	0.0184	1
lysosomal lumen pH elevation (GO:0035752)	4	3	0.39	+	7.73	0.0184	1
negative regulation of anion transmembrane transport (GO:1903960)	4	3	0.39	+	7.73	0.0184	1
positive regulation of establishment of T cell polarity (GO:1903905)	4	3	0.39	+	7.73	0.0184	1
negative regulation of anion channel activity (GO:0010360)	4	3	0.39	+	7.73	0.0184	1
formaldehyde metabolic process (GO:0046292)	4	3	0.39	+	7.73	0.0184	1
glycine decarboxylation via glycine cleavage system (GO:0019464)	3	2	0.29	+	6.87	0.0653	1
positive regulation of actin filament-based movement (GO:1903116)	3	2	0.29	+	6.87	0.0653	1
response to carbon dioxide (GO:0010037)	3	2	0.29	+	6.87	0.0653	1
negative regulation of ER-associated ubiquitin-dependent protein catabolic process (GO:1903070)	3	2	0.29	+	6.87	0.0653	1
inositol trisphosphate biosynthetic process (GO:0032959)	3	2	0.29	+	6.87	0.0653	1
assembly of actomyosin apparatus involved in mitotic cytokinesis (GO:1902407)	3	2	0.29	+	6.87	0.0653	1
negative regulation of macrophage inflammatory protein 1 alpha production (GO:0071641)	3	2	0.29	+	6.87	0.0653	1
defense response to nematode (GO:0002215)	3	2	0.29	+	6.87	0.0653	1
positive regulation of platelet-derived growth factor receptor-beta signaling pathway (GO:2000588)	3	2	0.29	+	6.87	0.0653	1
glycine catabolic process (GO:0006546)	3	2	0.29	+	6.87	0.0653	1
negative regulation of mitochondrial depolarization (GO:0051902)	6	4	0.58	+	6.87	0.0083	1
cellular response to oleic acid (GO:0071400)	3	2	0.29	+	6.87	0.0653	1
mitochondrial L-ornithine transmembrane transport (GO:1990575)	3	2	0.29	+	6.87	0.0653	1
regulation of translation at postsynapse, modulating synaptic transmission (GO:0099578)	3	2	0.29	+	6.87	0.0653	1
regulation of translation at synapse, modulating synaptic transmission (GO:0099547)	3	2	0.29	+	6.87	0.0653	1
glucosamine metabolic process (GO:0006041)	3	2	0.29	+	6.87	0.0653	1
regulation of mitochondrial ATP synthesis coupled proton transport (GO:1905706)	3	2	0.29	+	6.87	0.0653	1
cerebellar neuron development (GO:0098749)	3	2	0.29	+	6.87	0.0653	1
sphingolipid translocation (GO:0099039)	3	2	0.29	+	6.87	0.0653	1
lauric acid metabolic process (GO:0048252)	3	2	0.29	+	6.87	0.0653	1
helper T cell extravasation (GO:0035684)	3	2	0.29	+	6.87	0.0653	1
Golgi to secretory granule transport (GO:0055107)	3	2	0.29	+	6.87	0.0653	1
L-ascorbic acid transmembrane transport (GO:0015882)	3	2	0.29	+	6.87	0.0653	1
regulation of autophagosome size (GO:0016243)	3	2	0.29	+	6.87	0.0653	1
regulation of postsynapse assembly (GO:0150052)	3	2	0.29	+	6.87	0.0653	1
termination of signal transduction (GO:0023021)	3	2	0.29	+	6.87	0.0653	1
cellular response to cisplatin (GO:0072719)	3	2	0.29	+	6.87	0.0653	1
negative regulation of chondrocyte development (GO:0061182)	3	2	0.29	+	6.87	0.0653	1
mitotic actomyosin contractile ring assembly actin filament organization (GO:1903479)	3	2	0.29	+	6.87	0.0653	1
mitotic actomyosin contractile ring assembly (GO:1903475)	3	2	0.29	+	6.87	0.0653	1
formaldehyde catabolic process (GO:0046294)	3	2	0.29	+	6.87	0.0653	1
protein de-ADP-ribosylation (GO:0051725)	5	3	0.49	+	6.18	0.0276	1
rRNA 5'-end processing (GO:0000967)	5	3	0.49	+	6.18	0.0276	1
endonucleolytic cleavage to generate mature 5'-end of SSU-rRNA from (SSU-rRNA, 5.8S rRNA, LSU-rRNA) (GO:0000472)	5	3	0.49	+	6.18	0.0276	1
positive regulation of platelet-derived growth factor receptor signaling pathway (GO:0010641)	5	3	0.49	+	6.18	0.0276	1
regulation of skeletal muscle acetylcholine-gated channel clustering (GO:1904393)	7	4	0.68	+	5.89	0.0121	1
negative regulation of membrane depolarization (GO:1904180)	7	4	0.68	+	5.89	0.0121	1
regulation of caveolin-mediated endocytosis (GO:2001286)	6	3	0.58	+	5.15	0.0387	1
xenobiotic transport across blood-brain barrier (GO:1990962)	6	3	0.58	+	5.15	0.0387	1
regulation of male germ cell proliferation (GO:2000254)	6	3	0.58	+	5.15	0.0387	1
positive regulation of synaptic vesicle endocytosis (GO:1900244)	6	3	0.58	+	5.15	0.0387	1
R-loop processing (GO:0062176)	6	3	0.58	+	5.15	0.0387	1
regulation of establishment of T cell polarity (GO:1903903)	6	3	0.58	+	5.15	0.0387	1
positive regulation of skeletal muscle acetylcholine-gated channel clustering (GO:1904395)	6	3	0.58	+	5.15	0.0387	1
positive regulation of hydrogen peroxide metabolic process (GO:0010726)	6	3	0.58	+	5.15	0.0387	1
negative regulation of monoatomic anion transport (GO:1903792)	6	3	0.58	+	5.15	0.0387	1
positive regulation of peripheral tolerance induction (GO:0002660)	2	1	0.19	+	5.15	0.243	1
response to oleic acid (GO:0034201)	4	2	0.39	+	5.15	0.0923	1
regulation of peripheral tolerance induction (GO:0002658)	2	1	0.19	+	5.15	0.243	1
SCF complex assembly (GO:0010265)	2	1	0.19	+	5.15	0.243	1
positive regulation of tolerance induction dependent upon immune response (GO:0002654)	2	1	0.19	+	5.15	0.243	1
negative regulation of intestinal cholesterol absorption (GO:0045796)	2	1	0.19	+	5.15	0.243	1
positive regulation of germinal center formation (GO:0002636)	2	1	0.19	+	5.15	0.243	1
positive regulation of hydrogen peroxide catabolic process (GO:1903285)	2	1	0.19	+	5.15	0.243	1
positive regulation of calcium:sodium antiporter activity (GO:1903281)	2	1	0.19	+	5.15	0.243	1
postganglionic parasympathetic fiber development (GO:0021784)	2	1	0.19	+	5.15	0.243	1
podocyte apoptotic process (GO:1903210)	2	1	0.19	+	5.15	0.243	1
ectodermal digestive tract development (GO:0007439)	2	1	0.19	+	5.15	0.243	1
cortical granule exocytosis (GO:0060471)	2	1	0.19	+	5.15	0.243	1
right lung development (GO:0060458)	2	1	0.19	+	5.15	0.243	1
dichotomous subdivision of terminal units involved in lung branching (GO:0060448)	2	1	0.19	+	5.15	0.243	1
xanthine metabolic process (GO:0046110)	2	1	0.19	+	5.15	0.243	1
negative regulation of antigen processing and presentation of peptide antigen via MHC class I (GO:0002590)	2	1	0.19	+	5.15	0.243	1
regulation of antigen processing and presentation of peptide antigen via MHC class I (GO:0002589)	2	1	0.19	+	5.15	0.243	1
serotonin secretion by platelet (GO:0002554)	2	1	0.19	+	5.15	0.243	1
activation of blood coagulation via clotting cascade (GO:0002543)	2	1	0.19	+	5.15	0.243	1
respiratory burst involved in inflammatory response (GO:0002536)	2	1	0.19	+	5.15	0.243	1
cerebellar cortex structural organization (GO:0021698)	2	1	0.19	+	5.15	0.243	1
cerebellar Purkinje cell layer structural organization (GO:0021693)	2	1	0.19	+	5.15	0.243	1
cerebellar molecular layer morphogenesis (GO:0021687)	2	1	0.19	+	5.15	0.243	1
cerebellar molecular layer development (GO:0021679)	2	1	0.19	+	5.15	0.243	1
third ventricle development (GO:0021678)	4	2	0.39	+	5.15	0.0923	1
cGAS/STING signaling pathway (GO:0140896)	2	1	0.19	+	5.15	0.243	1
vagus nerve morphogenesis (GO:0021644)	2	1	0.19	+	5.15	0.243	1
minus-end-directed organelle transport along microtubule (GO:0072385)	4	2	0.39	+	5.15	0.0923	1
D-ribose catabolic process (GO:0019303)	2	1	0.19	+	5.15	0.243	1
dATP catabolic process (GO:0046061)	2	1	0.19	+	5.15	0.243	1
negative regulation of termination of RNA polymerase II transcription, poly(A)-coupled (GO:2000805)	2	1	0.19	+	5.15	0.243	1
ITP metabolic process (GO:0046041)	2	1	0.19	+	5.15	0.243	1
response to anoxia (GO:0034059)	2	1	0.19	+	5.15	0.243	1
acyl carnitine transmembrane transport (GO:1902616)	2	1	0.19	+	5.15	0.243	1
antigen processing and presentation of endogenous peptide antigen via MHC class II (GO:0002491)	2	1	0.19	+	5.15	0.243	1
acyl carnitine transport (GO:0006844)	2	1	0.19	+	5.15	0.243	1
positive regulation of cytotoxic T cell differentiation (GO:0045585)	2	1	0.19	+	5.15	0.243	1
negative regulation of caveolin-mediated endocytosis (GO:2001287)	2	1	0.19	+	5.15	0.243	1
negative regulation of protein K48-linked deubiquitination (GO:1903094)	2	1	0.19	+	5.15	0.243	1
negative regulation of lncRNA transcription (GO:0140744)	2	1	0.19	+	5.15	0.243	1
regulation of lncRNA transcription (GO:0140743)	2	1	0.19	+	5.15	0.243	1
negative regulation of mesenchymal stem cell differentiation (GO:2000740)	2	1	0.19	+	5.15	0.243	1
cell-cell signaling involved in metanephros development (GO:0072204)	2	1	0.19	+	5.15	0.243	1
lncRNA catabolic process (GO:0110064)	2	1	0.19	+	5.15	0.243	1
heme oxidation (GO:0006788)	2	1	0.19	+	5.15	0.243	1
triterpenoid metabolic process (GO:0006722)	2	1	0.19	+	5.15	0.243	1
progesterone biosynthetic process (GO:0006701)	4	2	0.39	+	5.15	0.0923	1
transitional stage B cell differentiation (GO:0002332)	2	1	0.19	+	5.15	0.243	1
cholesterol biosynthetic process via lathosterol (GO:0033490)	4	2	0.39	+	5.15	0.0923	1
cholesterol biosynthetic process via desmosterol (GO:0033489)	4	2	0.39	+	5.15	0.0923	1
negative regulation of Rho guanyl-nucleotide exchange factor activity (GO:2001107)	2	1	0.19	+	5.15	0.243	1
selenium compound metabolic process (GO:0001887)	2	1	0.19	+	5.15	0.243	1
negative regulation of complement activation, lectin pathway (GO:0001869)	2	1	0.19	+	5.15	0.243	1
regulation of complement activation, lectin pathway (GO:0001868)	2	1	0.19	+	5.15	0.243	1
negative regulation of nephron tubule epithelial cell differentiation (GO:0072183)	2	1	0.19	+	5.15	0.243	1
actomyosin contractile ring assembly actin filament organization (GO:2000689)	4	2	0.39	+	5.15	0.0923	1
P450-containing electron transport chain (GO:0140647)	2	1	0.19	+	5.15	0.243	1
positive regulation of motor neuron apoptotic process (GO:2000673)	2	1	0.19	+	5.15	0.243	1
negative regulation of early endosome to late endosome transport (GO:2000642)	2	1	0.19	+	5.15	0.243	1
microtubule-based peroxisome localization (GO:0060152)	2	1	0.19	+	5.15	0.243	1
peroxisome localization (GO:0060151)	2	1	0.19	+	5.15	0.243	1
prolactin secreting cell differentiation (GO:0060127)	2	1	0.19	+	5.15	0.243	1
sphinganine-1-phosphate metabolic process (GO:0006668)	2	1	0.19	+	5.15	0.243	1
mast cell secretory granule organization (GO:0033364)	2	1	0.19	+	5.15	0.243	1
modulation by virus of host cellular process (GO:0019054)	2	1	0.19	+	5.15	0.243	1
modulation by virus of host process (GO:0019048)	2	1	0.19	+	5.15	0.243	1
immunological memory formation process (GO:0090715)	2	1	0.19	+	5.15	0.243	1
juxtaglomerular apparatus development (GO:0072051)	4	2	0.39	+	5.15	0.0923	1
negative regulation of CD8-positive, alpha-beta T cell proliferation (GO:2000565)	2	1	0.19	+	5.15	0.243	1
positive regulation of B cell chemotaxis (GO:2000538)	2	1	0.19	+	5.15	0.243	1
regulation of B cell chemotaxis (GO:2000537)	2	1	0.19	+	5.15	0.243	1
erythropoietin-mediated signaling pathway (GO:0038162)	4	2	0.39	+	5.15	0.0923	1
positive regulation of immunological synapse formation (GO:2000522)	2	1	0.19	+	5.15	0.243	1
astrocyte fate commitment (GO:0060018)	4	2	0.39	+	5.15	0.0923	1
vestibular reflex (GO:0060005)	4	2	0.39	+	5.15	0.0923	1
interleukin-7-mediated signaling pathway (GO:0038111)	2	1	0.19	+	5.15	0.243	1
glutamate decarboxylation to succinate (GO:0006540)	2	1	0.19	+	5.15	0.243	1
negative regulation of relaxation of cardiac muscle (GO:1901898)	2	1	0.19	+	5.15	0.243	1
wobble position ribose methylation (GO:0002130)	2	1	0.19	+	5.15	0.243	1
inter-male aggressive behavior (GO:0002121)	2	1	0.19	+	5.15	0.243	1
tRNA wobble cytosine modification (GO:0002101)	2	1	0.19	+	5.15	0.243	1
negative regulation of high voltage-gated calcium channel activity (GO:1901842)	2	1	0.19	+	5.15	0.243	1
beta-glucoside catabolic process (GO:1901805)	2	1	0.19	+	5.15	0.243	1
beta-glucoside metabolic process (GO:1901804)	2	1	0.19	+	5.15	0.243	1
DNA clamp unloading (GO:0090618)	2	1	0.19	+	5.15	0.243	1
regulation of astrocyte chemotaxis (GO:2000458)	2	1	0.19	+	5.15	0.243	1
positive regulation of macrophage migration inhibitory factor signaling pathway (GO:2000448)	2	1	0.19	+	5.15	0.243	1
positive regulation of eosinophil migration (GO:2000418)	4	2	0.39	+	5.15	0.0923	1
reelin-mediated signaling pathway (GO:0038026)	8	4	0.78	+	5.15	0.017	1
peptidyl-tyrosine sulfation (GO:0006478)	2	1	0.19	+	5.15	0.243	1
cellular response to blue light (GO:0071483)	2	1	0.19	+	5.15	0.243	1
diaphragm contraction (GO:0002086)	2	1	0.19	+	5.15	0.243	1
tryptophanyl-tRNA aminoacylation (GO:0006436)	2	1	0.19	+	5.15	0.243	1
cysteinyl-tRNA aminoacylation (GO:0006423)	2	1	0.19	+	5.15	0.243	1
rRNA export from nucleus (GO:0006407)	2	1	0.19	+	5.15	0.243	1
positive regulation of L-glutamate import across plasma membrane (GO:0002038)	4	2	0.39	+	5.15	0.0923	1
trehalose metabolic process (GO:0005991)	2	1	0.19	+	5.15	0.243	1
leukotriene D4 catabolic process (GO:1901749)	2	1	0.19	+	5.15	0.243	1
positive regulation of glucokinase activity (GO:0033133)	2	1	0.19	+	5.15	0.243	1
primary ovarian follicle growth (GO:0001545)	2	1	0.19	+	5.15	0.243	1
positive regulation of ovarian follicle development (GO:2000386)	2	1	0.19	+	5.15	0.243	1
global genome nucleotide-excision repair (GO:0070911)	2	1	0.19	+	5.15	0.243	1
mitochondrial tRNA pseudouridine synthesis (GO:0070902)	2	1	0.19	+	5.15	0.243	1
positive regulation of prostaglandin-E synthase activity (GO:2000363)	2	1	0.19	+	5.15	0.243	1
regulation of prostaglandin-E synthase activity (GO:2000361)	2	1	0.19	+	5.15	0.243	1
negative regulation of T-helper 17 cell lineage commitment (GO:2000329)	2	1	0.19	+	5.15	0.243	1
positive regulation of tumor necrosis factor (ligand) superfamily member 11 production (GO:2000309)	2	1	0.19	+	5.15	0.243	1
protein succinylation (GO:0018335)	4	2	0.39	+	5.15	0.0923	1
cellular response to corticosterone stimulus (GO:0071386)	2	1	0.19	+	5.15	0.243	1
DNA transposition (GO:0006313)	2	1	0.19	+	5.15	0.243	1
cellular response to prolactin (GO:1990646)	2	1	0.19	+	5.15	0.243	1
positive regulation of presynaptic membrane organization (GO:1901631)	2	1	0.19	+	5.15	0.243	1
regulation of presynaptic membrane organization (GO:1901629)	2	1	0.19	+	5.15	0.243	1
positive regulation of postsynaptic membrane organization (GO:1901628)	2	1	0.19	+	5.15	0.243	1
regulation of postsynaptic membrane organization (GO:1901626)	4	2	0.39	+	5.15	0.0923	1
regulation of proline transport (GO:0070881)	2	1	0.19	+	5.15	0.243	1
protein catabolic process at postsynapse (GO:0140249)	2	1	0.19	+	5.15	0.243	1
protein catabolic process at synapse (GO:0140246)	2	1	0.19	+	5.15	0.243	1
positive regulation of calcium ion import into sarcoplasmic reticulum (GO:1902082)	2	1	0.19	+	5.15	0.243	1
negative regulation of vascular associated smooth muscle cell differentiation involved in phenotypic switching (GO:1905931)	2	1	0.19	+	5.15	0.243	1
negative regulation of cell differentiation involved in phenotypic switching (GO:1905916)	2	1	0.19	+	5.15	0.243	1
negative regulation of calcium ion export across plasma membrane (GO:1905913)	4	2	0.39	+	5.15	0.0923	1
negative regulation of ubiquitin-specific protease activity (GO:2000157)	2	1	0.19	+	5.15	0.243	1
positive regulation of protein homooligomerization (GO:0032464)	2	1	0.19	+	5.15	0.243	1
slow endocytic recycling (GO:0032458)	2	1	0.19	+	5.15	0.243	1
protein depropionylation (GO:0106230)	2	1	0.19	+	5.15	0.243	1
translocation of molecules into host (GO:0044417)	8	4	0.78	+	5.15	0.017	1
negative regulation of 3'-UTR-mediated mRNA stabilization (GO:1905869)	2	1	0.19	+	5.15	0.243	1
smooth endoplasmic reticulum calcium ion homeostasis (GO:0051563)	2	1	0.19	+	5.15	0.243	1
intralumenal vesicle formation (GO:0070676)	2	1	0.19	+	5.15	0.243	1
cell-cell adhesion in response to extracellular stimulus (GO:0140039)	2	1	0.19	+	5.15	0.243	1
negative regulation of intracellular cholesterol transport (GO:0032384)	2	1	0.19	+	5.15	0.243	1
negative regulation of intracellular sterol transport (GO:0032381)	2	1	0.19	+	5.15	0.243	1
negative regulation of intracellular lipid transport (GO:0032378)	2	1	0.19	+	5.15	0.243	1
positive regulation of determination of dorsal identity (GO:2000017)	2	1	0.19	+	5.15	0.243	1
glyoxylate cycle (GO:0006097)	2	1	0.19	+	5.15	0.243	1
N-acetylmannosamine metabolic process (GO:0006051)	2	1	0.19	+	5.15	0.243	1
mannosamine metabolic process (GO:0006050)	2	1	0.19	+	5.15	0.243	1
glucosamine catabolic process (GO:0006043)	2	1	0.19	+	5.15	0.243	1
neurotransmitter receptor transport postsynaptic membrane to endosome (GO:0098968)	2	1	0.19	+	5.15	0.243	1
exocytic insertion of neurotransmitter receptor to postsynaptic membrane (GO:0098967)	4	2	0.39	+	5.15	0.0923	1
protein localization to cytoplasmic microtubule (GO:1905755)	2	1	0.19	+	5.15	0.243	1
positive regulation of endosome to plasma membrane protein transport (GO:1905751)	2	1	0.19	+	5.15	0.243	1
positive regulation of transforming growth factor beta1 activation (GO:1901394)	2	1	0.19	+	5.15	0.243	1
regulation of transforming growth factor beta1 activation (GO:1901392)	2	1	0.19	+	5.15	0.243	1
negative regulation of chorionic trophoblast cell proliferation (GO:1901383)	2	1	0.19	+	5.15	0.243	1
positive regulation of L-proline import across plasma membrane (GO:1905737)	2	1	0.19	+	5.15	0.243	1
regulation of L-proline import across plasma membrane (GO:1905735)	2	1	0.19	+	5.15	0.243	1
lipid hydroperoxide transport (GO:1901373)	2	1	0.19	+	5.15	0.243	1
dimethylallyl diphosphate metabolic process (GO:0050993)	2	1	0.19	+	5.15	0.243	1
dimethylallyl diphosphate biosynthetic process (GO:0050992)	2	1	0.19	+	5.15	0.243	1
RNA-templated transcription (GO:0001172)	2	1	0.19	+	5.15	0.243	1
positive regulation of DNA-templated DNA replication initiation (GO:0032298)	2	1	0.19	+	5.15	0.243	1
histone succinylation (GO:0106077)	4	2	0.39	+	5.15	0.0923	1
embryonic ectodermal digestive tract development (GO:0048611)	2	1	0.19	+	5.15	0.243	1
leukocyte adhesive activation (GO:0050902)	2	1	0.19	+	5.15	0.243	1
tRNA (guanine-N7)-methylation (GO:0106004)	2	1	0.19	+	5.15	0.243	1
negative regulation of lysosome organization (GO:1905672)	4	2	0.39	+	5.15	0.0923	1
positive regulation of telomerase RNA reverse transcriptase activity (GO:1905663)	2	1	0.19	+	5.15	0.243	1
positive regulation of cyclic-nucleotide phosphodiesterase activity (GO:0051343)	4	2	0.39	+	5.15	0.0923	1
positive regulation of RNA polymerase II regulatory region sequence-specific DNA binding (GO:1905636)	4	2	0.39	+	5.15	0.0923	1
negative regulation of receptor-mediated endocytosis involved in cholesterol transport (GO:1905601)	2	1	0.19	+	5.15	0.243	1
female meiosis chromosome separation (GO:0051309)	2	1	0.19	+	5.15	0.243	1
relaxation of skeletal muscle (GO:0090076)	4	2	0.39	+	5.15	0.0923	1
thyroid-stimulating hormone secretion (GO:0070460)	2	1	0.19	+	5.15	0.243	1
negative regulation of phospholipase C-activating G protein-coupled receptor signaling pathway (GO:1900737)	2	1	0.19	+	5.15	0.243	1
trimming of second mannose on A branch (GO:0036512)	2	1	0.19	+	5.15	0.243	1
trimming of first mannose on A branch (GO:0036511)	2	1	0.19	+	5.15	0.243	1
trimming of terminal mannose on C branch (GO:0036510)	2	1	0.19	+	5.15	0.243	1
trimming of terminal mannose on B branch (GO:0036509)	2	1	0.19	+	5.15	0.243	1
fibronectin fibril organization (GO:1905590)	2	1	0.19	+	5.15	0.243	1
blue light signaling pathway (GO:0009785)	2	1	0.19	+	5.15	0.243	1
telomeric loop formation (GO:0031627)	2	1	0.19	+	5.15	0.243	1
positive regulation of ERK5 cascade (GO:0070378)	2	1	0.19	+	5.15	0.243	1
ERK5 cascade (GO:0070375)	2	1	0.19	+	5.15	0.243	1
regulation of translational initiation by eIF2 alpha dephosphorylation (GO:0036496)	2	1	0.19	+	5.15	0.243	1
negative regulation of termination of RNA polymerase II transcription (GO:0120191)	2	1	0.19	+	5.15	0.243	1
neuron intrinsic apoptotic signaling pathway in response to oxidative stress (GO:0036480)	2	1	0.19	+	5.15	0.243	1
modulation by symbiont of host cellular process (GO:0044068)	2	1	0.19	+	5.15	0.243	1
modulation by symbiont of host process (GO:0044003)	2	1	0.19	+	5.15	0.243	1
positive regulation of clathrin coat assembly (GO:1905445)	2	1	0.19	+	5.15	0.243	1
regulation of clathrin coat assembly (GO:1905443)	2	1	0.19	+	5.15	0.243	1
trans-Golgi network membrane organization (GO:0098629)	2	1	0.19	+	5.15	0.243	1
lateral mesodermal cell differentiation (GO:0048371)	2	1	0.19	+	5.15	0.243	1
negative regulation of mucus secretion (GO:0070256)	2	1	0.19	+	5.15	0.243	1
cellular response to bleomycin (GO:1904976)	2	1	0.19	+	5.15	0.243	1
snRNA (adenine-N6)-methylation (GO:0120049)	2	1	0.19	+	5.15	0.243	1
vesicle tethering to endoplasmic reticulum (GO:0099044)	2	1	0.19	+	5.15	0.243	1
protein localization to M-band (GO:0036309)	2	1	0.19	+	5.15	0.243	1
regulation of glutamatergic neuron differentiation (GO:0120006)	2	1	0.19	+	5.15	0.243	1
cis assembly of pre-catalytic spliceosome (GO:0000354)	2	1	0.19	+	5.15	0.243	1
malate-aspartate shuttle (GO:0043490)	4	2	0.39	+	5.15	0.0923	1
ceramide phosphoethanolamine biosynthetic process (GO:1905373)	2	1	0.19	+	5.15	0.243	1
ceramide phosphoethanolamine metabolic process (GO:1905371)	2	1	0.19	+	5.15	0.243	1
ciliary transition zone assembly (GO:1905349)	2	1	0.19	+	5.15	0.243	1
positive regulation of fast-twitch skeletal muscle fiber contraction (GO:0031448)	2	1	0.19	+	5.15	0.243	1
regulation of fast-twitch skeletal muscle fiber contraction (GO:0031446)	2	1	0.19	+	5.15	0.243	1
nucleologenesis (GO:0017126)	2	1	0.19	+	5.15	0.243	1
regulation of DNA ligase activity (GO:1904875)	2	1	0.19	+	5.15	0.243	1
peptidyl-arginine hydroxylation (GO:0030961)	2	1	0.19	+	5.15	0.243	1
plasma membrane to endosome transport (GO:0048227)	8	4	0.78	+	5.15	0.017	1
negative regulation of interleukin-6-mediated signaling pathway (GO:0070104)	2	1	0.19	+	5.15	0.243	1
memory T cell activation (GO:0035709)	2	1	0.19	+	5.15	0.243	1
positive regulation of neutrophil degranulation (GO:0043315)	4	2	0.39	+	5.15	0.0923	1
protein arginylation (GO:0016598)	2	1	0.19	+	5.15	0.243	1
negative regulation of intestinal lipid absorption (GO:1904730)	2	1	0.19	+	5.15	0.243	1
dendritic cell homeostasis (GO:0036145)	2	1	0.19	+	5.15	0.243	1
positive regulation of AMPA glutamate receptor clustering (GO:1904719)	2	1	0.19	+	5.15	0.243	1
memory T cell extravasation (GO:0035683)	2	1	0.19	+	5.15	0.243	1
entry of bacterium into host cell (GO:0035635)	2	1	0.19	+	5.15	0.243	1
renal glucose absorption (GO:0035623)	4	2	0.39	+	5.15	0.0923	1
peptidyl-cysteine S-trans-nitrosylation (GO:0035606)	2	1	0.19	+	5.15	0.243	1
positive regulation of podocyte apoptotic process (GO:1904635)	2	1	0.19	+	5.15	0.243	1
regulation of podocyte apoptotic process (GO:1904633)	2	1	0.19	+	5.15	0.243	1
farnesol catabolic process (GO:0016488)	2	1	0.19	+	5.15	0.243	1
farnesol metabolic process (GO:0016487)	2	1	0.19	+	5.15	0.243	1
regulation of CD4-positive, alpha-beta T cell costimulation (GO:1900279)	2	1	0.19	+	5.15	0.243	1
peptidyl-lysine desuccinylation (GO:0036049)	2	1	0.19	+	5.15	0.243	1
protein desuccinylation (GO:0036048)	2	1	0.19	+	5.15	0.243	1
peptidyl-lysine demalonylation (GO:0036047)	2	1	0.19	+	5.15	0.243	1
protein demalonylation (GO:0036046)	2	1	0.19	+	5.15	0.243	1
regulation of actin binding (GO:1904616)	2	1	0.19	+	5.15	0.243	1
uterine wall breakdown (GO:0042704)	2	1	0.19	+	5.15	0.243	1
negative regulation of phenotypic switching (GO:1900240)	2	1	0.19	+	5.15	0.243	1
positive regulation of hepatic stellate cell migration (GO:0061870)	2	1	0.19	+	5.15	0.243	1
regulation of hepatic stellate cell migration (GO:0061869)	2	1	0.19	+	5.15	0.243	1
endoplasmic reticulum stress-induced pre-emptive quality control (GO:0061857)	2	1	0.19	+	5.15	0.243	1
response to cholecystokinin (GO:0061847)	2	1	0.19	+	5.15	0.243	1
negative regulation of chromatin binding (GO:0035562)	2	1	0.19	+	5.15	0.243	1
alpha-glucoside transport (GO:0000017)	2	1	0.19	+	5.15	0.243	1
negative regulation of SNARE complex assembly (GO:0035544)	2	1	0.19	+	5.15	0.243	1
proteasome localization (GO:0031144)	2	1	0.19	+	5.15	0.243	1
hypoxanthine salvage (GO:0043103)	2	1	0.19	+	5.15	0.243	1
septin ring organization (GO:0031106)	2	1	0.19	+	5.15	0.243	1
ribonucleoside triphosphate catabolic process (GO:0009203)	2	1	0.19	+	5.15	0.243	1
endosome membrane tubulation (GO:0097750)	2	1	0.19	+	5.15	0.243	1
positive regulation of hair cycle (GO:0042635)	2	1	0.19	+	5.15	0.243	1
regulation of actin filament binding (GO:1904529)	2	1	0.19	+	5.15	0.243	1
ciliary basal body-plasma membrane docking (GO:0097711)	2	1	0.19	+	5.15	0.243	1
carnosine metabolic process (GO:0035498)	2	1	0.19	+	5.15	0.243	1
penile erection (GO:0043084)	2	1	0.19	+	5.15	0.243	1
meiotic metaphase I homologous chromosome alignment (GO:0043060)	4	2	0.39	+	5.15	0.0923	1
hydroxylysine biosynthetic process (GO:0046947)	2	1	0.19	+	5.15	0.243	1
hydroxylysine metabolic process (GO:0046946)	2	1	0.19	+	5.15	0.243	1
histone H3-K36 dimethylation (GO:0097676)	2	1	0.19	+	5.15	0.243	1
positive regulation of GTP binding (GO:1904426)	2	1	0.19	+	5.15	0.243	1
negative regulation of retinoic acid biosynthetic process (GO:1900053)	2	1	0.19	+	5.15	0.243	1
negative regulation of intestinal phytosterol absorption (GO:0010949)	2	1	0.19	+	5.15	0.243	1
protein deglutarylation (GO:0061698)	2	1	0.19	+	5.15	0.243	1
regulation of non-membrane spanning protein tyrosine kinase activity (GO:1903995)	2	1	0.19	+	5.15	0.243	1
protein localization to CENP-A containing chromatin (GO:0061644)	4	2	0.39	+	5.15	0.0923	1
glycolytic process through glucose-1-phosphate (GO:0061622)	2	1	0.19	+	5.15	0.243	1
thymine transport (GO:0035364)	2	1	0.19	+	5.15	0.243	1
oligosaccharide transport (GO:0015772)	4	2	0.39	+	5.15	0.0923	1
sucrose transport (GO:0015770)	4	2	0.39	+	5.15	0.0923	1
hypoxanthine transport (GO:0035344)	4	2	0.39	+	5.15	0.0923	1
disaccharide transport (GO:0015766)	4	2	0.39	+	5.15	0.0923	1
negative regulation of receptor clustering (GO:1903910)	2	1	0.19	+	5.15	0.243	1
regulation of the force of heart contraction by cardiac conduction (GO:0086092)	2	1	0.19	+	5.15	0.243	1
thiosulfate transport (GO:0015709)	2	1	0.19	+	5.15	0.243	1
rod bipolar cell differentiation (GO:1904389)	2	1	0.19	+	5.15	0.243	1
protein localization to cytosolic proteasome complex involved in ERAD pathway (GO:1904379)	2	1	0.19	+	5.15	0.243	1
negative regulation of cardiac epithelial to mesenchymal transition (GO:0062044)	2	1	0.19	+	5.15	0.243	1
lymphoid lineage cell migration into thymus (GO:0097535)	2	1	0.19	+	5.15	0.243	1
lymphoid lineage cell migration (GO:0097534)	2	1	0.19	+	5.15	0.243	1
protein localization to cytosolic proteasome complex (GO:1904327)	2	1	0.19	+	5.15	0.243	1
execution phase of necroptosis (GO:0097528)	2	1	0.19	+	5.15	0.243	1
epinephrine biosynthetic process (GO:0042418)	2	1	0.19	+	5.15	0.243	1
positive regulation of transcytosis (GO:1904300)	2	1	0.19	+	5.15	0.243	1
sesquiterpenoid catabolic process (GO:0016107)	2	1	0.19	+	5.15	0.243	1
pre-miRNA export from nucleus (GO:0035281)	2	1	0.19	+	5.15	0.243	1
positive regulation of aorta morphogenesis (GO:1903849)	2	1	0.19	+	5.15	0.243	1
regulation of aorta morphogenesis (GO:1903847)	2	1	0.19	+	5.15	0.243	1
centriole elongation (GO:0061511)	2	1	0.19	+	5.15	0.243	1
plasma membrane copper ion transport (GO:0015679)	2	1	0.19	+	5.15	0.243	1
peptidyl-arginine omega-N-methylation (GO:0035247)	2	1	0.19	+	5.15	0.243	1
viral mRNA export from host cell nucleus (GO:0046784)	8	4	0.78	+	5.15	0.017	1
regulation of transcytosis (GO:1904298)	2	1	0.19	+	5.15	0.243	1
clathrin-dependent synaptic vesicle endocytosis (GO:0150007)	2	1	0.19	+	5.15	0.243	1
tricellular tight junction assembly (GO:1904274)	2	1	0.19	+	5.15	0.243	1
negative regulation by virus of viral protein levels in host cell (GO:0046725)	2	1	0.19	+	5.15	0.243	1
pyroptosome complex assembly (GO:1904270)	2	1	0.19	+	5.15	0.243	1
retinal cone cell apoptotic process (GO:0097474)	2	1	0.19	+	5.15	0.243	1
synaptic vesicle targeting (GO:0016080)	4	2	0.39	+	5.15	0.0923	1
membrane protein proteolysis involved in retrograde protein transport, ER to cytosol (GO:1904211)	2	1	0.19	+	5.15	0.243	1
positive regulation of hydrogen peroxide biosynthetic process (GO:0010729)	4	2	0.39	+	5.15	0.0923	1
regulation of glutathione biosynthetic process (GO:1903786)	2	1	0.19	+	5.15	0.243	1
endocardial cushion cell differentiation (GO:0061443)	2	1	0.19	+	5.15	0.243	1
substantia propria of cornea development (GO:1903701)	2	1	0.19	+	5.15	0.243	1
cell-cell signaling involved in kidney development (GO:0060995)	2	1	0.19	+	5.15	0.243	1
basophil differentiation (GO:0030221)	2	1	0.19	+	5.15	0.243	1
closure of optic fissure (GO:0061386)	2	1	0.19	+	5.15	0.243	1
cytosine metabolic process (GO:0019858)	2	1	0.19	+	5.15	0.243	1
negative regulation of chaperone-mediated protein folding (GO:1903645)	2	1	0.19	+	5.15	0.243	1
nuclear speck organization (GO:0035063)	4	2	0.39	+	5.15	0.0923	1
cerebellum vasculature development (GO:0061300)	2	1	0.19	+	5.15	0.243	1
arterial endothelial cell fate commitment (GO:0060844)	2	1	0.19	+	5.15	0.243	1
renal phosphate ion absorption (GO:0097291)	2	1	0.19	+	5.15	0.243	1
regulation of cell differentiation involved in embryonic placenta development (GO:0060800)	4	2	0.39	+	5.15	0.0923	1
regulation of spontaneous neurotransmitter secretion (GO:1904048)	2	1	0.19	+	5.15	0.243	1
response to gonadotropin-releasing hormone (GO:0097210)	8	4	0.78	+	5.15	0.017	1
muscle hyperplasia (GO:0014900)	2	1	0.19	+	5.15	0.243	1
canonical Wnt signaling pathway involved in metanephric kidney development (GO:0061290)	2	1	0.19	+	5.15	0.243	1
Wnt signaling pathway involved in kidney development (GO:0061289)	2	1	0.19	+	5.15	0.243	1
negative regulation of mature B cell apoptotic process (GO:0002906)	4	2	0.39	+	5.15	0.0923	1
regulation of mature B cell apoptotic process (GO:0002905)	4	2	0.39	+	5.15	0.0923	1
regulation of meiotic cell cycle process involved in oocyte maturation (GO:1903538)	2	1	0.19	+	5.15	0.243	1
S-adenosylhomocysteine metabolic process (GO:0046498)	2	1	0.19	+	5.15	0.243	1
mammary duct terminal end bud growth (GO:0060763)	4	2	0.39	+	5.15	0.0923	1
negative regulation of mesenchymal to epithelial transition involved in metanephros morphogenesis (GO:0003340)	2	1	0.19	+	5.15	0.243	1
response to cisplatin (GO:0072718)	4	2	0.39	+	5.15	0.0923	1
regulation of skeletal muscle contraction by neural stimulation via neuromuscular junction (GO:0014852)	2	1	0.19	+	5.15	0.243	1
endothelial tip cell fate specification (GO:0097102)	2	1	0.19	+	5.15	0.243	1
smooth muscle hyperplasia (GO:0014806)	2	1	0.19	+	5.15	0.243	1
negative regulation of mitotic cell cycle, embryonic (GO:0045976)	2	1	0.19	+	5.15	0.243	1
negative regulation of dopamine metabolic process (GO:0045963)	2	1	0.19	+	5.15	0.243	1
positive regulation of lactation (GO:1903489)	2	1	0.19	+	5.15	0.243	1
neural plate axis specification (GO:0021997)	2	1	0.19	+	5.15	0.243	1
negative regulation of catecholamine metabolic process (GO:0045914)	2	1	0.19	+	5.15	0.243	1
adrenal chromaffin cell differentiation (GO:0061104)	2	1	0.19	+	5.15	0.243	1
negative regulation of cerebellar granule cell precursor proliferation (GO:0021941)	2	1	0.19	+	5.15	0.243	1
negative regulation of synaptic vesicle recycling (GO:1903422)	2	1	0.19	+	5.15	0.243	1
positive regulation of P-type sodium:potassium-exchanging transporter activity (GO:1903408)	2	1	0.19	+	5.15	0.243	1
regulation of P-type sodium:potassium-exchanging transporter activity (GO:1903406)	2	1	0.19	+	5.15	0.243	1
ultradian rhythm (GO:0007624)	2	1	0.19	+	5.15	0.243	1
regulation of transcription from RNA polymerase II promoter in response to iron (GO:0034395)	2	1	0.19	+	5.15	0.243	1
disaccharide catabolic process (GO:0046352)	4	2	0.39	+	5.15	0.0923	1
glycerol biosynthetic process from pyruvate (GO:0046327)	2	1	0.19	+	5.15	0.243	1
positive regulation of type III interferon production (GO:0034346)	2	1	0.19	+	5.15	0.243	1
female courtship behavior (GO:0008050)	2	1	0.19	+	5.15	0.243	1
positive regulation of satellite cell activation involved in skeletal muscle regeneration (GO:0014718)	2	1	0.19	+	5.15	0.243	1
positive regulation of single stranded viral RNA replication via double stranded DNA intermediate (GO:0045870)	2	1	0.19	+	5.15	0.243	1
negative regulation of isoprenoid metabolic process (GO:0045827)	2	1	0.19	+	5.15	0.243	1
Cajal-Retzius cell differentiation (GO:0021870)	2	1	0.19	+	5.15	0.243	1
snRNA import into nucleus (GO:0061015)	2	1	0.19	+	5.15	0.243	1
propionate catabolic process (GO:0019543)	2	1	0.19	+	5.15	0.243	1
negative regulation of termination of DNA-templated transcription (GO:0060567)	2	1	0.19	+	5.15	0.243	1
propionyl-CoA catabolic process (GO:1902859)	2	1	0.19	+	5.15	0.243	1
positive regulation of proline import across plasma membrane (GO:1902836)	2	1	0.19	+	5.15	0.243	1
regulation of proline import across plasma membrane (GO:1902834)	2	1	0.19	+	5.15	0.243	1
negative regulation of syncytium formation by plasma membrane fusion (GO:0034242)	4	2	0.39	+	5.15	0.0923	1
spermine catabolic process (GO:0046208)	2	1	0.19	+	5.15	0.243	1
vesicle fusion to plasma membrane (GO:0099500)	13	6	1.26	+	4.75	0.00471	1
negative regulation of muscle organ development (GO:0048635)	9	4	0.87	+	4.58	0.0228	1
regulation of anion channel activity (GO:0010359)	9	4	0.87	+	4.58	0.0228	1
cerebral cortex regionalization (GO:0021796)	7	3	0.68	+	4.41	0.0517	1
prevention of polyspermy (GO:0060468)	7	3	0.68	+	4.41	0.0517	1
negative regulation of fertilization (GO:0060467)	7	3	0.68	+	4.41	0.0517	1
N-acetylneuraminate catabolic process (GO:0019262)	7	3	0.68	+	4.41	0.0517	1
regulation of entry of bacterium into host cell (GO:2000535)	7	3	0.68	+	4.41	0.0517	1
transcription-dependent tethering of RNA polymerase II gene DNA at nuclear periphery (GO:0000972)	7	3	0.68	+	4.41	0.0517	1
regulation of germ cell proliferation (GO:1905936)	7	3	0.68	+	4.41	0.0517	1
regulation of isotype switching to IgA isotypes (GO:0048296)	7	3	0.68	+	4.41	0.0517	1
cleavage furrow formation (GO:0036089)	7	3	0.68	+	4.41	0.0517	1
negative regulation of ERAD pathway (GO:1904293)	7	3	0.68	+	4.41	0.0517	1
regulation of hydrogen peroxide biosynthetic process (GO:0010728)	7	3	0.68	+	4.41	0.0517	1
synaptic vesicle fusion to presynaptic active zone membrane (GO:0031629)	12	5	1.16	+	4.29	0.0135	1
purine deoxyribonucleoside metabolic process (GO:0046122)	5	2	0.49	+	4.12	0.122	1
protein localization to adherens junction (GO:0071896)	5	2	0.49	+	4.12	0.122	1
negative regulation of regulatory T cell differentiation (GO:0045590)	5	2	0.49	+	4.12	0.122	1
endoplasmic reticulum tubular network formation (GO:0071787)	5	2	0.49	+	4.12	0.122	1
secretion of lysosomal enzymes (GO:0033299)	5	2	0.49	+	4.12	0.122	1
extraocular skeletal muscle development (GO:0002074)	5	2	0.49	+	4.12	0.122	1
glycogen catabolic process (GO:0005980)	10	4	0.97	+	4.12	0.0297	1
positive regulation of chemokine (C-X-C motif) ligand 1 production (GO:2000340)	5	2	0.49	+	4.12	0.122	1
DNA ligation (GO:0006266)	10	4	0.97	+	4.12	0.0297	1
negative regulation of calcium ion import across plasma membrane (GO:1905949)	5	2	0.49	+	4.12	0.122	1
regulation of calcium ion export across plasma membrane (GO:1905912)	5	2	0.49	+	4.12	0.122	1
negative regulation of excitatory postsynaptic potential (GO:0090394)	10	4	0.97	+	4.12	0.0297	1
AMP catabolic process (GO:0006196)	5	2	0.49	+	4.12	0.122	1
mitochondrial electron transport, succinate to ubiquinone (GO:0006121)	5	2	0.49	+	4.12	0.122	1
citrate metabolic process (GO:0006101)	5	2	0.49	+	4.12	0.122	1
positive regulation of DNA damage checkpoint (GO:2000003)	5	2	0.49	+	4.12	0.122	1
negative regulation of DNA damage checkpoint (GO:2000002)	5	2	0.49	+	4.12	0.122	1
CUT metabolic process (GO:0071043)	5	2	0.49	+	4.12	0.122	1
CUT catabolic process (GO:0071034)	5	2	0.49	+	4.12	0.122	1
protection from non-homologous end joining at telomere (GO:0031848)	5	2	0.49	+	4.12	0.122	1
mesenchyme migration (GO:0090131)	5	2	0.49	+	4.12	0.122	1
C-5 methylation of cytosine (GO:0090116)	5	2	0.49	+	4.12	0.122	1
positive regulation of artery morphogenesis (GO:1905653)	5	2	0.49	+	4.12	0.122	1
regulation of artery morphogenesis (GO:1905651)	5	2	0.49	+	4.12	0.122	1
meiotic metaphase chromosome alignment (GO:0051311)	5	2	0.49	+	4.12	0.122	1
negative regulation of pinocytosis (GO:0048550)	5	2	0.49	+	4.12	0.122	1
activation of protein kinase C activity (GO:1990051)	5	2	0.49	+	4.12	0.122	1
DNA ligation involved in DNA repair (GO:0051103)	5	2	0.49	+	4.12	0.122	1
psychomotor behavior (GO:0036343)	5	2	0.49	+	4.12	0.122	1
positive regulation of macrophage proliferation (GO:0120041)	5	2	0.49	+	4.12	0.122	1
regulation of core promoter binding (GO:1904796)	5	2	0.49	+	4.12	0.122	1
regulation of protein localization to nucleolus (GO:1904749)	10	4	0.97	+	4.12	0.0297	1
autophagic cell death (GO:0048102)	5	2	0.49	+	4.12	0.122	1
deoxyribonucleoside triphosphate catabolic process (GO:0009204)	5	2	0.49	+	4.12	0.122	1
purine nucleoside triphosphate catabolic process (GO:0009146)	5	2	0.49	+	4.12	0.122	1
regulation of monoatomic anion transmembrane transport (GO:1903959)	10	4	0.97	+	4.12	0.0297	1
positive regulation of receptor clustering (GO:1903911)	10	4	0.97	+	4.12	0.0297	1
positive regulation of gastro-intestinal system smooth muscle contraction (GO:1904306)	5	2	0.49	+	4.12	0.122	1
regulation of gastro-intestinal system smooth muscle contraction (GO:1904304)	5	2	0.49	+	4.12	0.122	1
synaptic vesicle docking (GO:0016081)	10	4	0.97	+	4.12	0.0297	1
protein to membrane docking (GO:0022615)	5	2	0.49	+	4.12	0.122	1
testosterone biosynthetic process (GO:0061370)	5	2	0.49	+	4.12	0.122	1
DNA strand invasion (GO:0042148)	5	2	0.49	+	4.12	0.122	1
noradrenergic neuron development (GO:0003358)	5	2	0.49	+	4.12	0.122	1
epoxide metabolic process (GO:0097176)	5	2	0.49	+	4.12	0.122	1
atrial septum primum morphogenesis (GO:0003289)	5	2	0.49	+	4.12	0.122	1
septum primum development (GO:0003284)	5	2	0.49	+	4.12	0.122	1
endocardial cushion fusion (GO:0003274)	5	2	0.49	+	4.12	0.122	1
positive regulation of dendritic spine maintenance (GO:1902952)	5	2	0.49	+	4.12	0.122	1
anterior head development (GO:0097065)	5	2	0.49	+	4.12	0.122	1
positive regulation of mammary gland epithelial cell proliferation (GO:0033601)	8	3	0.78	+	3.86	0.0666	1
transcription elongation-coupled chromatin remodeling (GO:0140673)	8	3	0.78	+	3.86	0.0666	1
positive regulation of attachment of mitotic spindle microtubules to kinetochore (GO:1902425)	8	3	0.78	+	3.86	0.0666	1
protein retention in ER lumen (GO:0006621)	8	3	0.78	+	3.86	0.0666	1
regulation of platelet-derived growth factor receptor-beta signaling pathway (GO:2000586)	8	3	0.78	+	3.86	0.0666	1
actomyosin contractile ring assembly (GO:0000915)	8	3	0.78	+	3.86	0.0666	1
assembly of actomyosin apparatus involved in cytokinesis (GO:0000912)	8	3	0.78	+	3.86	0.0666	1
positive regulation of chromosome condensation (GO:1905821)	8	3	0.78	+	3.86	0.0666	1
polyadenylation-dependent snoRNA 3'-end processing (GO:0071051)	8	3	0.78	+	3.86	0.0666	1
intracellular pH elevation (GO:0051454)	8	3	0.78	+	3.86	0.0666	1
positive regulation of microtubule nucleation (GO:0090063)	8	3	0.78	+	3.86	0.0666	1
endonucleolytic cleavage in 5'-ETS of tricistronic rRNA transcript (SSU-rRNA, 5.8S rRNA, LSU-rRNA) (GO:0000480)	8	3	0.78	+	3.86	0.0666	1
macrophage derived foam cell differentiation (GO:0010742)	8	3	0.78	+	3.86	0.0666	1
endothelial cell fate commitment (GO:0060839)	8	3	0.78	+	3.86	0.0666	1
chromosome attachment to the nuclear envelope (GO:0097240)	8	3	0.78	+	3.86	0.0666	1
negative regulation of phospholipase activity (GO:0010519)	8	3	0.78	+	3.86	0.0666	1
U4 snRNA 3'-end processing (GO:0034475)	8	3	0.78	+	3.86	0.0666	1
positive regulation of synaptic vesicle recycling (GO:1903423)	8	3	0.78	+	3.86	0.0666	1
T cell extravasation (GO:0072683)	8	3	0.78	+	3.86	0.0666	1
negative regulation of striated muscle tissue development (GO:0045843)	8	3	0.78	+	3.86	0.0666	1
positive regulation of phosphoprotein phosphatase activity (GO:0032516)	19	7	1.84	+	3.8	0.00614	1
glucan catabolic process (GO:0009251)	11	4	1.07	+	3.75	0.0378	1
regulation of chromosome condensation (GO:0060623)	11	4	1.07	+	3.75	0.0378	1
left/right axis specification (GO:0070986)	14	5	1.36	+	3.68	0.0219	1
cellular response to reactive nitrogen species (GO:1902170)	17	6	1.65	+	3.64	0.0129	1
resolution of meiotic recombination intermediates (GO:0000712)	17	6	1.65	+	3.64	0.0129	1
motor behavior (GO:0061744)	23	8	2.23	+	3.58	0.00459	1
response to vitamin B1 (GO:0010266)	3	1	0.29	+	3.43	0.31	1
regulation of tolerance induction dependent upon immune response (GO:0002652)	3	1	0.29	+	3.43	0.31	1
positive regulation of intestinal cholesterol absorption (GO:0045797)	3	1	0.29	+	3.43	0.31	1
positive regulation of fibroblast growth factor receptor signaling pathway (GO:0045743)	9	3	0.87	+	3.43	0.0831	1
positive regulation of potassium ion import across plasma membrane (GO:1903288)	3	1	0.29	+	3.43	0.31	1
forebrain anterior/posterior pattern specification (GO:0021797)	3	1	0.29	+	3.43	0.31	1
regulation of calcium:sodium antiporter activity (GO:1903279)	3	1	0.29	+	3.43	0.31	1
positive regulation of integrin biosynthetic process (GO:0045726)	3	1	0.29	+	3.43	0.31	1
midgut development (GO:0007494)	12	4	1.16	+	3.43	0.047	1
negative regulation of cardiac muscle hypertrophy in response to stress (GO:1903243)	6	2	0.58	+	3.43	0.153	1
cochlear nucleus development (GO:0021747)	3	1	0.29	+	3.43	0.31	1
target-directed miRNA degradation (GO:0140958)	3	1	0.29	+	3.43	0.31	1
ventral midline development (GO:0007418)	6	2	0.58	+	3.43	0.153	1
pharynx development (GO:0060465)	3	1	0.29	+	3.43	0.31	1
involuntary skeletal muscle contraction (GO:0003011)	3	1	0.29	+	3.43	0.31	1
regulation of penile erection (GO:0060405)	6	2	0.58	+	3.43	0.153	1
inosine biosynthetic process (GO:0046103)	3	1	0.29	+	3.43	0.31	1
hypoxanthine biosynthetic process (GO:0046101)	3	1	0.29	+	3.43	0.31	1
regulation of toll-like receptor 3 signaling pathway (GO:0034139)	12	4	1.16	+	3.43	0.047	1
mitotic sister chromatid cohesion, centromeric (GO:0071962)	3	1	0.29	+	3.43	0.31	1
leukocyte migration involved in immune response (GO:0002522)	3	1	0.29	+	3.43	0.31	1
negative regulation of megakaryocyte differentiation (GO:0045653)	6	2	0.58	+	3.43	0.153	1
negative regulation of osteoblast proliferation (GO:0033689)	12	4	1.16	+	3.43	0.047	1
cerebellar cortex maturation (GO:0021699)	3	1	0.29	+	3.43	0.31	1
cyclooxygenase pathway (GO:0019371)	9	3	0.87	+	3.43	0.0831	1
lipoxin A4 biosynthetic process (GO:2001303)	3	1	0.29	+	3.43	0.31	1
positive regulation of establishment of endothelial barrier (GO:1903142)	6	2	0.58	+	3.43	0.153	1
interleukin-22-mediated signaling pathway (GO:0140865)	3	1	0.29	+	3.43	0.31	1
regulation of estradiol secretion (GO:2000864)	3	1	0.29	+	3.43	0.31	1
regulation of mast cell differentiation (GO:0060375)	3	1	0.29	+	3.43	0.31	1
mast cell differentiation (GO:0060374)	3	1	0.29	+	3.43	0.31	1
lactam metabolic process (GO:0072338)	3	1	0.29	+	3.43	0.31	1
deoxyadenosine metabolic process (GO:0046090)	3	1	0.29	+	3.43	0.31	1
dGTP metabolic process (GO:0046070)	3	1	0.29	+	3.43	0.31	1
positive regulation of glucose mediated signaling pathway (GO:1902661)	3	1	0.29	+	3.43	0.31	1
regulation of glucose mediated signaling pathway (GO:1902659)	3	1	0.29	+	3.43	0.31	1
regulation of termination of RNA polymerase II transcription, poly(A)-coupled (GO:2000804)	3	1	0.29	+	3.43	0.31	1
macrophage apoptotic process (GO:0071888)	3	1	0.29	+	3.43	0.31	1
positive regulation of cell proliferation in bone marrow (GO:0071864)	6	2	0.58	+	3.43	0.153	1
myeloid dendritic cell antigen processing and presentation (GO:0002469)	3	1	0.29	+	3.43	0.31	1
serotonin secretion involved in inflammatory response (GO:0002442)	3	1	0.29	+	3.43	0.31	1
regulation of cytotoxic T cell differentiation (GO:0045583)	3	1	0.29	+	3.43	0.31	1
positive regulation of caveolin-mediated endocytosis (GO:2001288)	3	1	0.29	+	3.43	0.31	1
response to mycotoxin (GO:0010046)	3	1	0.29	+	3.43	0.31	1
negative regulation of cysteine-type endopeptidase activity involved in execution phase of apoptosis (GO:2001271)	3	1	0.29	+	3.43	0.31	1
meiotic chromosome condensation (GO:0010032)	6	2	0.58	+	3.43	0.153	1
regulation of protein K48-linked deubiquitination (GO:1903093)	3	1	0.29	+	3.43	0.31	1
rhombomere morphogenesis (GO:0021593)	3	1	0.29	+	3.43	0.31	1
cerebellum maturation (GO:0021590)	3	1	0.29	+	3.43	0.31	1
L-methionine salvage from S-adenosylmethionine (GO:0019284)	3	1	0.29	+	3.43	0.31	1
vagus nerve development (GO:0021564)	3	1	0.29	+	3.43	0.31	1
L-lysine catabolic process to acetyl-CoA via saccharopine (GO:0033512)	3	1	0.29	+	3.43	0.31	1
thigmotaxis (GO:0001966)	3	1	0.29	+	3.43	0.31	1
epithalamus development (GO:0021538)	3	1	0.29	+	3.43	0.31	1
transdifferentiation (GO:0060290)	6	2	0.58	+	3.43	0.153	1
floor plate formation (GO:0021508)	3	1	0.29	+	3.43	0.31	1
positive regulation of hh target transcription factor activity (GO:0007228)	3	1	0.29	+	3.43	0.31	1
cellular detoxification of aldehyde (GO:0110095)	9	3	0.87	+	3.43	0.0831	1
regulation of dense core granule biogenesis (GO:2000705)	3	1	0.29	+	3.43	0.31	1
formin-nucleated actin cable organization (GO:0110009)	3	1	0.29	+	3.43	0.31	1
sesquiterpenoid metabolic process (GO:0006714)	3	1	0.29	+	3.43	0.31	1
serotonin production involved in inflammatory response (GO:0002351)	3	1	0.29	+	3.43	0.31	1
negative regulation of ATP biosynthetic process (GO:2001170)	3	1	0.29	+	3.43	0.31	1
B cell proliferation involved in immune response (GO:0002322)	6	2	0.58	+	3.43	0.153	1
trophectodermal cell proliferation (GO:0001834)	3	1	0.29	+	3.43	0.31	1
distal tubule morphogenesis (GO:0072156)	3	1	0.29	+	3.43	0.31	1
serotonin secretion (GO:0001820)	3	1	0.29	+	3.43	0.31	1
endomitotic cell cycle (GO:0007113)	3	1	0.29	+	3.43	0.31	1
metanephric mesenchymal cell proliferation involved in metanephros development (GO:0072136)	3	1	0.29	+	3.43	0.31	1
kidney mesenchymal cell proliferation (GO:0072135)	3	1	0.29	+	3.43	0.31	1
regulation of adenosine receptor signaling pathway (GO:0060167)	3	1	0.29	+	3.43	0.31	1
regulation of cytokinetic process (GO:0032954)	3	1	0.29	+	3.43	0.31	1
glucosylceramide catabolic process (GO:0006680)	3	1	0.29	+	3.43	0.31	1
regulation of transforming growth factor beta3 production (GO:0032910)	3	1	0.29	+	3.43	0.31	1
regulation of attachment of mitotic spindle microtubules to kinetochore (GO:1902423)	9	3	0.87	+	3.43	0.0831	1
striated muscle myosin thick filament assembly (GO:0071688)	3	1	0.29	+	3.43	0.31	1
plasmacytoid dendritic cell activation (GO:0002270)	3	1	0.29	+	3.43	0.31	1
regulation of macrophage inflammatory protein 1 alpha production (GO:0071640)	6	2	0.58	+	3.43	0.153	1
negative regulation of integrin-mediated signaling pathway (GO:2001045)	3	1	0.29	+	3.43	0.31	1
cerebrospinal fluid secretion (GO:0033326)	3	1	0.29	+	3.43	0.31	1
ascorbate homeostasis (GO:0140576)	3	1	0.29	+	3.43	0.31	1
regulation of DNA endoreduplication (GO:0032875)	3	1	0.29	+	3.43	0.31	1
positive regulation of apoptotic process involved in mammary gland involution (GO:0060058)	3	1	0.29	+	3.43	0.31	1
actomyosin contractile ring organization (GO:0044837)	9	3	0.87	+	3.43	0.0831	1
prolactin signaling pathway (GO:0038161)	3	1	0.29	+	3.43	0.31	1
negative regulation of tRNA catabolic process (GO:1902371)	3	1	0.29	+	3.43	0.31	1
regulation of tRNA catabolic process (GO:1902370)	3	1	0.29	+	3.43	0.31	1
positive regulation of T cell costimulation (GO:2000525)	3	1	0.29	+	3.43	0.31	1
oxaloacetate(2-) transmembrane transport (GO:1902356)	3	1	0.29	+	3.43	0.31	1
positive regulation of low-density lipoprotein particle receptor catabolic process (GO:0032805)	3	1	0.29	+	3.43	0.31	1
Kit signaling pathway (GO:0038109)	3	1	0.29	+	3.43	0.31	1
glutamine catabolic process (GO:0006543)	3	1	0.29	+	3.43	0.31	1
lysophospholipid transport (GO:0051977)	3	1	0.29	+	3.43	0.31	1
positive regulation of thyroid hormone mediated signaling pathway (GO:0002157)	3	1	0.29	+	3.43	0.31	1
thyroid hormone mediated signaling pathway (GO:0002154)	3	1	0.29	+	3.43	0.31	1
cellular response to endothelin (GO:1990859)	3	1	0.29	+	3.43	0.31	1
positive regulation of ATPase-coupled calcium transmembrane transporter activity (GO:1901896)	3	1	0.29	+	3.43	0.31	1
tRNA nucleoside ribose methylation (GO:0002128)	3	1	0.29	+	3.43	0.31	1
cellular response to oxygen-glucose deprivation (GO:0090650)	3	1	0.29	+	3.43	0.31	1
regulation of opioid receptor signaling pathway (GO:2000474)	3	1	0.29	+	3.43	0.31	1
regulation of macrophage migration inhibitory factor signaling pathway (GO:2000446)	3	1	0.29	+	3.43	0.31	1
positive regulation of lymphotoxin A production (GO:0032761)	3	1	0.29	+	3.43	0.31	1
(R)-carnitine transmembrane transport (GO:1902270)	3	1	0.29	+	3.43	0.31	1
regulation of eosinophil migration (GO:2000416)	6	2	0.58	+	3.43	0.153	1
positive regulation of thymocyte migration (GO:2000412)	3	1	0.29	+	3.43	0.31	1
regulation of apoptotic process involved in outflow tract morphogenesis (GO:1902256)	3	1	0.29	+	3.43	0.31	1
regulation of positive thymic T cell selection (GO:1902232)	3	1	0.29	+	3.43	0.31	1
negative regulation of macrophage colony-stimulating factor signaling pathway (GO:1902227)	3	1	0.29	+	3.43	0.31	1
regulation of interleukin-4-mediated signaling pathway (GO:1902214)	3	1	0.29	+	3.43	0.31	1
threonyl-tRNA aminoacylation (GO:0006435)	3	1	0.29	+	3.43	0.31	1
negative regulation of neuron maturation (GO:0014043)	3	1	0.29	+	3.43	0.31	1
response to water-immersion restraint stress (GO:1990785)	3	1	0.29	+	3.43	0.31	1
osteoblast development (GO:0002076)	18	6	1.75	+	3.43	0.0159	1
protein localization to chromosome, centromeric region (GO:0071459)	24	8	2.33	+	3.43	0.00565	1
cellular response to hyperoxia (GO:0071455)	6	2	0.58	+	3.43	0.153	1
arginyl-tRNA aminoacylation (GO:0006420)	3	1	0.29	+	3.43	0.31	1
alanyl-tRNA aminoacylation (GO:0006419)	3	1	0.29	+	3.43	0.31	1
malate transmembrane transport (GO:0071423)	3	1	0.29	+	3.43	0.31	1
cellular response to amine stimulus (GO:0071418)	3	1	0.29	+	3.43	0.31	1
cell-cell signaling involved in cell fate commitment (GO:0045168)	3	1	0.29	+	3.43	0.31	1
renin-angiotensin regulation of aldosterone production (GO:0002018)	3	1	0.29	+	3.43	0.31	1
lactose metabolic process (GO:0005988)	3	1	0.29	+	3.43	0.31	1
negative regulation of myoblast fusion (GO:1901740)	3	1	0.29	+	3.43	0.31	1
regulation of glucokinase activity (GO:0033131)	6	2	0.58	+	3.43	0.153	1
regulation of cell growth by extracellular stimulus (GO:0001560)	3	1	0.29	+	3.43	0.31	1
regulation of oxygen metabolic process (GO:2000374)	3	1	0.29	+	3.43	0.31	1
regulation of lymphotoxin A production (GO:0032681)	3	1	0.29	+	3.43	0.31	1
regulation of chemokine (C-X-C motif) ligand 1 production (GO:2000338)	6	2	0.58	+	3.43	0.153	1
regulation of tumor necrosis factor (ligand) superfamily member 11 production (GO:2000307)	3	1	0.29	+	3.43	0.31	1
protein farnesylation (GO:0018343)	3	1	0.29	+	3.43	0.31	1
positive regulation of timing of catagen (GO:0051795)	3	1	0.29	+	3.43	0.31	1
meiotic gene conversion (GO:0006311)	3	1	0.29	+	3.43	0.31	1
DNA dealkylation involved in DNA repair (GO:0006307)	9	3	0.87	+	3.43	0.0831	1
cannabinoid biosynthetic process (GO:1901696)	3	1	0.29	+	3.43	0.31	1
cellular response to morphine (GO:0071315)	3	1	0.29	+	3.43	0.31	1
response to prolactin (GO:1990637)	3	1	0.29	+	3.43	0.31	1
protein import into peroxisome membrane (GO:0045046)	6	2	0.58	+	3.43	0.153	1
protein import into mitochondrial intermembrane space (GO:0045041)	3	1	0.29	+	3.43	0.31	1
positive regulation of calcineurin-NFAT signaling cascade (GO:0070886)	21	7	2.04	+	3.43	0.00945	1
peptidyl-glutamate ADP-deribosylation (GO:0140291)	3	1	0.29	+	3.43	0.31	1
endosome fission (GO:0140285)	3	1	0.29	+	3.43	0.31	1
negative regulation of bile acid biosynthetic process (GO:0070858)	3	1	0.29	+	3.43	0.31	1
negative regulation of synapse maturation (GO:2000297)	3	1	0.29	+	3.43	0.31	1
oncogene-induced cell senescence (GO:0090402)	6	2	0.58	+	3.43	0.153	1
butyryl-CoA catabolic process (GO:0044580)	3	1	0.29	+	3.43	0.31	1
regulation of cellular amino acid biosynthetic process (GO:2000282)	3	1	0.29	+	3.43	0.31	1
regulation of translation at postsynapse (GO:0140245)	6	2	0.58	+	3.43	0.153	1
regulation of translation at synapse (GO:0140243)	6	2	0.58	+	3.43	0.153	1
dAMP salvage (GO:0106383)	3	1	0.29	+	3.43	0.31	1
purine deoxyribonucleotide salvage (GO:0106381)	3	1	0.29	+	3.43	0.31	1
lateral line system development (GO:0048925)	3	1	0.29	+	3.43	0.31	1
positive regulation of long-chain fatty acid import into cell (GO:0140214)	3	1	0.29	+	3.43	0.31	1
base-excision repair, AP site formation (GO:0006285)	12	4	1.16	+	3.43	0.047	1
negative regulation of hematopoietic stem cell differentiation (GO:1902037)	6	2	0.58	+	3.43	0.153	1
post-transcriptional tethering of RNA polymerase II gene DNA at nuclear periphery (GO:0000973)	3	1	0.29	+	3.43	0.31	1
protein carboxylation (GO:0018214)	3	1	0.29	+	3.43	0.31	1
regulation of vascular associated smooth muscle cell differentiation involved in phenotypic switching (GO:1905930)	3	1	0.29	+	3.43	0.31	1
regulation of cell differentiation involved in phenotypic switching (GO:1905915)	3	1	0.29	+	3.43	0.31	1
positive regulation of endothelial cell development (GO:1901552)	6	2	0.58	+	3.43	0.153	1
positive regulation of anion channel activity (GO:1901529)	3	1	0.29	+	3.43	0.31	1
positive regulation of acylglycerol transport (GO:1901508)	3	1	0.29	+	3.43	0.31	1
regulation of acylglycerol transport (GO:1901506)	3	1	0.29	+	3.43	0.31	1
negative regulation of female gonad development (GO:2000195)	3	1	0.29	+	3.43	0.31	1
positive regulation of endoplasmic reticulum calcium ion concentration (GO:0032470)	3	1	0.29	+	3.43	0.31	1
negative regulation of DNA-templated DNA replication (GO:2000104)	9	3	0.87	+	3.43	0.0831	1
dAMP biosynthetic process (GO:0006170)	3	1	0.29	+	3.43	0.31	1
deoxyadenosine catabolic process (GO:0006157)	3	1	0.29	+	3.43	0.31	1
positive regulation of triglyceride transport (GO:1905885)	3	1	0.29	+	3.43	0.31	1
regulation of triglyceride transport (GO:1905883)	3	1	0.29	+	3.43	0.31	1
mRNA pseudouridine synthesis (GO:1990481)	9	3	0.87	+	3.43	0.0831	1
isocitrate metabolic process (GO:0006102)	6	2	0.58	+	3.43	0.153	1
nuclear matrix anchoring at nuclear membrane (GO:0090292)	3	1	0.29	+	3.43	0.31	1
embryonic liver development (GO:1990402)	3	1	0.29	+	3.43	0.31	1
pyridoxine transport (GO:0031923)	3	1	0.29	+	3.43	0.31	1
vitamin B6 transport (GO:0031919)	3	1	0.29	+	3.43	0.31	1
proteasome regulatory particle assembly (GO:0070682)	3	1	0.29	+	3.43	0.31	1
glutaminyl-tRNAGln biosynthesis via transamidation (GO:0070681)	3	1	0.29	+	3.43	0.31	1
maintenance of presynaptic active zone structure (GO:0048790)	6	2	0.58	+	3.43	0.153	1
sarcomerogenesis (GO:0048769)	3	1	0.29	+	3.43	0.31	1
formin-nucleated actin cable assembly (GO:0070649)	3	1	0.29	+	3.43	0.31	1
positive regulation of lipid kinase activity (GO:0090218)	3	1	0.29	+	3.43	0.31	1
regulation of peroxisome size (GO:0044375)	3	1	0.29	+	3.43	0.31	1
positive regulation of type B pancreatic cell development (GO:2000078)	3	1	0.29	+	3.43	0.31	1
positive regulation of intracellular cholesterol transport (GO:0032385)	3	1	0.29	+	3.43	0.31	1
positive regulation of intracellular sterol transport (GO:0032382)	3	1	0.29	+	3.43	0.31	1
protein polyglycylation (GO:0018094)	3	1	0.29	+	3.43	0.31	1
N-terminal peptidyl-lysine acetylation (GO:0018076)	3	1	0.29	+	3.43	0.31	1
acetate metabolic process (GO:0006083)	3	1	0.29	+	3.43	0.31	1
negative regulation of icosanoid secretion (GO:0032304)	3	1	0.29	+	3.43	0.31	1
N-acetylneuraminate metabolic process (GO:0006054)	12	4	1.16	+	3.43	0.047	1
UDP-N-acetylglucosamine biosynthetic process (GO:0006048)	9	3	0.87	+	3.43	0.0831	1
N-acetylglucosamine catabolic process (GO:0006046)	3	1	0.29	+	3.43	0.31	1
5-phosphoribose 1-diphosphate biosynthetic process (GO:0006015)	6	2	0.58	+	3.43	0.153	1
D-ribose metabolic process (GO:0006014)	3	1	0.29	+	3.43	0.31	1
anterograde dendritic transport of messenger ribonucleoprotein complex (GO:0098964)	3	1	0.29	+	3.43	0.31	1
protein localization to microtubule end (GO:1905725)	3	1	0.29	+	3.43	0.31	1
response to magnetism (GO:0071000)	3	1	0.29	+	3.43	0.31	1
lactone biosynthetic process (GO:1901336)	3	1	0.29	+	3.43	0.31	1
glial cell projection elongation (GO:0106091)	3	1	0.29	+	3.43	0.31	1
detection of mechanical stimulus involved in sensory perception of sound (GO:0050910)	18	6	1.75	+	3.43	0.0159	1
positive regulation of calcineurin-mediated signaling (GO:0106058)	21	7	2.04	+	3.43	0.00945	1
protein maturation by [2Fe-2S] cluster transfer (GO:0106034)	3	1	0.29	+	3.43	0.31	1
negative regulation of inflammatory response to wounding (GO:0106015)	9	3	0.87	+	3.43	0.0831	1
positive regulation of calcium ion import across plasma membrane (GO:1905665)	9	3	0.87	+	3.43	0.0831	1
regulation of telomerase RNA reverse transcriptase activity (GO:1905661)	3	1	0.29	+	3.43	0.31	1
regulation of ligase activity (GO:0051340)	9	3	0.87	+	3.43	0.0831	1
abscission (GO:0009838)	6	2	0.58	+	3.43	0.153	1
foam cell differentiation (GO:0090077)	9	3	0.87	+	3.43	0.0831	1
olefinic compound biosynthetic process (GO:0120255)	12	4	1.16	+	3.43	0.047	1
(R)-carnitine transport (GO:1900749)	3	1	0.29	+	3.43	0.31	1
regulation of phospholipase C-activating G protein-coupled receptor signaling pathway (GO:1900736)	6	2	0.58	+	3.43	0.153	1
maintenance of unfolded protein (GO:0036506)	3	1	0.29	+	3.43	0.31	1
cell dedifferentiation (GO:0043697)	6	2	0.58	+	3.43	0.153	1
dedifferentiation (GO:0043696)	6	2	0.58	+	3.43	0.153	1
global gene silencing by mRNA cleavage (GO:0098795)	3	1	0.29	+	3.43	0.31	1
protein localization to nucleoplasm (GO:1990173)	3	1	0.29	+	3.43	0.31	1
positive regulation of blood vessel branching (GO:1905555)	3	1	0.29	+	3.43	0.31	1
regulatory ncRNA 3'-end processing (GO:0043628)	12	4	1.16	+	3.43	0.047	1
regulation of Golgi lumen acidification (GO:1905526)	3	1	0.29	+	3.43	0.31	1
messenger ribonucleoprotein complex assembly (GO:1990120)	3	1	0.29	+	3.43	0.31	1
regulation of ERK5 cascade (GO:0070376)	3	1	0.29	+	3.43	0.31	1
trans-synaptic signaling by BDNF, modulating synaptic transmission (GO:0099183)	3	1	0.29	+	3.43	0.31	1
tRNA stabilization (GO:0036416)	3	1	0.29	+	3.43	0.31	1
regulation of tRNA stability (GO:0036415)	3	1	0.29	+	3.43	0.31	1
box C/D RNA 3'-end processing (GO:0000494)	3	1	0.29	+	3.43	0.31	1
deltoid tuberosity development (GO:0035993)	3	1	0.29	+	3.43	0.31	1
nuclear matrix organization (GO:0043578)	3	1	0.29	+	3.43	0.31	1
COPI-coated vesicle budding (GO:0035964)	6	2	0.58	+	3.43	0.153	1
cellular response to interleukin-13 (GO:0035963)	3	1	0.29	+	3.43	0.31	1
negative regulation of DNA duplex unwinding (GO:1905463)	3	1	0.29	+	3.43	0.31	1
negative regulation of vascular associated smooth muscle cell apoptotic process (GO:1905460)	3	1	0.29	+	3.43	0.31	1
positive regulation of lymphoid progenitor cell differentiation (GO:1905458)	3	1	0.29	+	3.43	0.31	1
calcium ion import into sarcoplasmic reticulum (GO:1990036)	3	1	0.29	+	3.43	0.31	1
regulation of engulfment of apoptotic cell (GO:1901074)	3	1	0.29	+	3.43	0.31	1
positive regulation of exit from mitosis (GO:0031536)	6	2	0.58	+	3.43	0.153	1
regulation of activated CD8-positive, alpha-beta T cell apoptotic process (GO:1905402)	3	1	0.29	+	3.43	0.31	1
renal water absorption (GO:0070295)	6	2	0.58	+	3.43	0.153	1
lateral mesoderm formation (GO:0048370)	3	1	0.29	+	3.43	0.31	1
response to bleomycin (GO:1904975)	3	1	0.29	+	3.43	0.31	1
lateral mesoderm morphogenesis (GO:0048369)	3	1	0.29	+	3.43	0.31	1
transforming growth factor beta activation (GO:0036363)	3	1	0.29	+	3.43	0.31	1
regulation of macrophage proliferation (GO:0120040)	6	2	0.58	+	3.43	0.153	1
intestinal stem cell homeostasis (GO:0036335)	6	2	0.58	+	3.43	0.153	1
mRNA 5'-splice site recognition (GO:0000395)	6	2	0.58	+	3.43	0.153	1
spliceosomal complex disassembly (GO:0000390)	3	1	0.29	+	3.43	0.31	1
tRNA-type intron splice site recognition and cleavage (GO:0000379)	3	1	0.29	+	3.43	0.31	1
re-entry into mitotic cell cycle (GO:0000320)	3	1	0.29	+	3.43	0.31	1
positive regulation of aggrephagy (GO:1905337)	3	1	0.29	+	3.43	0.31	1
regulation of aggrephagy (GO:1905335)	3	1	0.29	+	3.43	0.31	1
peptidyl-glutamic acid carboxylation (GO:0017187)	3	1	0.29	+	3.43	0.31	1
adrenal cortex development (GO:0035801)	3	1	0.29	+	3.43	0.31	1
regulation of macropinocytosis (GO:1905301)	3	1	0.29	+	3.43	0.31	1
positive regulation of Golgi to plasma membrane protein transport (GO:0042998)	6	2	0.58	+	3.43	0.153	1
positive regulation of isotype switching to IgA isotypes (GO:0048298)	6	2	0.58	+	3.43	0.153	1
glucoside transport (GO:0042946)	3	1	0.29	+	3.43	0.31	1
protein localization to microtubule plus-end (GO:1904825)	3	1	0.29	+	3.43	0.31	1
COPI coating of Golgi vesicle (GO:0048205)	6	2	0.58	+	3.43	0.153	1
Golgi transport vesicle coating (GO:0048200)	6	2	0.58	+	3.43	0.153	1
cellular response to stem cell factor stimulus (GO:0036216)	3	1	0.29	+	3.43	0.31	1
response to stem cell factor (GO:0036215)	3	1	0.29	+	3.43	0.31	1
negative regulation of CD8-positive, alpha-beta T cell differentiation (GO:0043377)	3	1	0.29	+	3.43	0.31	1
positive regulation of proton-transporting ATP synthase activity, rotational mechanism (GO:1905273)	3	1	0.29	+	3.43	0.31	1
regulation of proton-transporting ATP synthase activity, rotational mechanism (GO:1905271)	3	1	0.29	+	3.43	0.31	1
gamma-aminobutyric acid biosynthetic process (GO:0009449)	6	2	0.58	+	3.43	0.153	1
positive regulation of protein localization to nucleolus (GO:1904751)	6	2	0.58	+	3.43	0.153	1
negative regulation of chaperone-mediated autophagy (GO:1904715)	3	1	0.29	+	3.43	0.31	1
peroxisome membrane biogenesis (GO:0016557)	3	1	0.29	+	3.43	0.31	1
mitochondrial protein catabolic process (GO:0035694)	6	2	0.58	+	3.43	0.153	1
regulation of phagosome maturation (GO:1905162)	3	1	0.29	+	3.43	0.31	1
pseudopodium assembly (GO:0031269)	3	1	0.29	+	3.43	0.31	1
negative regulation of vascular associated smooth muscle contraction (GO:1904694)	3	1	0.29	+	3.43	0.31	1
midbrain morphogenesis (GO:1904693)	3	1	0.29	+	3.43	0.31	1
negative regulation of type B pancreatic cell proliferation (GO:1904691)	3	1	0.29	+	3.43	0.31	1
regulation of cytoplasmic translational elongation (GO:1900247)	3	1	0.29	+	3.43	0.31	1
regulation of phenotypic switching (GO:1900239)	3	1	0.29	+	3.43	0.31	1
regulation of mini excitatory postsynaptic potential (GO:0061884)	3	1	0.29	+	3.43	0.31	1
regulation of cardiolipin metabolic process (GO:1900208)	3	1	0.29	+	3.43	0.31	1
protein localization to tricellular tight junction (GO:0061833)	3	1	0.29	+	3.43	0.31	1
maltose metabolic process (GO:0000023)	3	1	0.29	+	3.43	0.31	1
oxidative single-stranded DNA demethylation (GO:0035552)	3	1	0.29	+	3.43	0.31	1
sister chromatid biorientation (GO:0031134)	3	1	0.29	+	3.43	0.31	1
sno(s)RNA 3'-end processing (GO:0031126)	12	4	1.16	+	3.43	0.047	1
tRNA pseudouridine synthesis (GO:0031119)	6	2	0.58	+	3.43	0.153	1
deoxyribonucleoside triphosphate metabolic process (GO:0009200)	9	3	0.87	+	3.43	0.0831	1
positive regulation of cell fate specification (GO:0042660)	3	1	0.29	+	3.43	0.31	1
positive regulation of microtubule binding (GO:1904528)	3	1	0.29	+	3.43	0.31	1
female meiosis chromosome segregation (GO:0016321)	6	2	0.58	+	3.43	0.153	1
SNARE complex disassembly (GO:0035494)	3	1	0.29	+	3.43	0.31	1
SNARE complex assembly (GO:0035493)	12	4	1.16	+	3.43	0.047	1
purine nucleobase salvage (GO:0043096)	3	1	0.29	+	3.43	0.31	1
uracil transport (GO:0015857)	3	1	0.29	+	3.43	0.31	1
adenine transport (GO:0015853)	6	2	0.58	+	3.43	0.153	1
ventricular cardiac myofibril assembly (GO:0055005)	3	1	0.29	+	3.43	0.31	1
purine deoxyribonucleoside monophosphate biosynthetic process (GO:0009171)	3	1	0.29	+	3.43	0.31	1
peptidoglycan transport (GO:0015835)	3	1	0.29	+	3.43	0.31	1
ketone body catabolic process (GO:0046952)	3	1	0.29	+	3.43	0.31	1
box C/D RNA processing (GO:0034963)	3	1	0.29	+	3.43	0.31	1
negative regulation of intestinal absorption (GO:1904479)	3	1	0.29	+	3.43	0.31	1
positive regulation of high-density lipoprotein particle clearance (GO:0010983)	3	1	0.29	+	3.43	0.31	1
positive regulation of t-circle formation (GO:1904431)	3	1	0.29	+	3.43	0.31	1
positive regulation of neuromuscular synaptic transmission (GO:1900075)	3	1	0.29	+	3.43	0.31	1
regulation of neuromuscular synaptic transmission (GO:1900073)	3	1	0.29	+	3.43	0.31	1
regulation of retinoic acid biosynthetic process (GO:1900052)	3	1	0.29	+	3.43	0.31	1
inorganic diphosphate transport (GO:0030505)	3	1	0.29	+	3.43	0.31	1
positive regulation of heparan sulfate proteoglycan biosynthetic process (GO:0010909)	3	1	0.29	+	3.43	0.31	1
negative regulation of glial cell migration (GO:1903976)	6	2	0.58	+	3.43	0.153	1
positive regulation of anion transmembrane transport (GO:1903961)	3	1	0.29	+	3.43	0.31	1
negative regulation of peroxisome proliferator activated receptor signaling pathway (GO:0035359)	3	1	0.29	+	3.43	0.31	1
cellular response to bisphenol A (GO:1903926)	3	1	0.29	+	3.43	0.31	1
response to bisphenol A (GO:1903925)	3	1	0.29	+	3.43	0.31	1
bundle of His cell-Purkinje myocyte adhesion involved in cell communication (GO:0086073)	6	2	0.58	+	3.43	0.153	1
malate transport (GO:0015743)	3	1	0.29	+	3.43	0.31	1
positive regulation of neuromuscular junction development (GO:1904398)	3	1	0.29	+	3.43	0.31	1
cone retinal bipolar cell differentiation (GO:1904390)	3	1	0.29	+	3.43	0.31	1
maintenance of unfolded protein involved in ERAD pathway (GO:1904378)	3	1	0.29	+	3.43	0.31	1
positive regulation of cardiac epithelial to mesenchymal transition (GO:0062043)	9	3	0.87	+	3.43	0.0831	1
response to kainic acid (GO:1904373)	3	1	0.29	+	3.43	0.31	1
positive regulation of small intestine smooth muscle contraction (GO:1904349)	3	1	0.29	+	3.43	0.31	1
regulation of small intestine smooth muscle contraction (GO:1904347)	3	1	0.29	+	3.43	0.31	1
epinephrine metabolic process (GO:0042414)	3	1	0.29	+	3.43	0.31	1
calcium ion transmembrane transport via high voltage-gated calcium channel (GO:0061577)	3	1	0.29	+	3.43	0.31	1
sympathetic ganglion development (GO:0061549)	9	3	0.87	+	3.43	0.0831	1
cilium disassembly (GO:0061523)	6	2	0.58	+	3.43	0.153	1
peptidyl-arginine N-methylation (GO:0035246)	3	1	0.29	+	3.43	0.31	1
basement membrane disassembly (GO:0034769)	3	1	0.29	+	3.43	0.31	1
negative regulation of bile acid metabolic process (GO:1904252)	3	1	0.29	+	3.43	0.31	1
polyprenol catabolic process (GO:0016095)	3	1	0.29	+	3.43	0.31	1
positive regulation of substrate-dependent cell migration, cell attachment to substrate (GO:1904237)	3	1	0.29	+	3.43	0.31	1
regulation of substrate-dependent cell migration, cell attachment to substrate (GO:1904235)	3	1	0.29	+	3.43	0.31	1
negative regulation of hydrogen peroxide biosynthetic process (GO:0010730)	3	1	0.29	+	3.43	0.31	1
positive regulation of monoatomic anion transport (GO:1903793)	3	1	0.29	+	3.43	0.31	1
uracil transmembrane transport (GO:1903791)	3	1	0.29	+	3.43	0.31	1
positive regulation of norepinephrine secretion (GO:0010701)	3	1	0.29	+	3.43	0.31	1
embryonic heart tube left/right pattern formation (GO:0060971)	6	2	0.58	+	3.43	0.153	1
RNA repair (GO:0042245)	3	1	0.29	+	3.43	0.31	1
melanocyte migration (GO:0097324)	3	1	0.29	+	3.43	0.31	1
skeletal muscle myosin thick filament assembly (GO:0030241)	3	1	0.29	+	3.43	0.31	1
protein kinase D signaling (GO:0089700)	3	1	0.29	+	3.43	0.31	1
positive regulation of mitochondrial fusion (GO:0010636)	3	1	0.29	+	3.43	0.31	1
negative regulation of cardiac muscle adaptation (GO:0010616)	6	2	0.58	+	3.43	0.153	1
cell adhesion involved in heart morphogenesis (GO:0061343)	6	2	0.58	+	3.43	0.153	1
negative regulation of cytoplasmic transport (GO:1903650)	3	1	0.29	+	3.43	0.31	1
L-ascorbic acid biosynthetic process (GO:0019853)	3	1	0.29	+	3.43	0.31	1
regulation of chaperone-mediated protein folding (GO:1903644)	3	1	0.29	+	3.43	0.31	1
blood vessel endothelial cell fate commitment (GO:0060846)	3	1	0.29	+	3.43	0.31	1
lymphatic endothelial cell fate commitment (GO:0060838)	3	1	0.29	+	3.43	0.31	1
pyrimidine nucleobase transmembrane transport (GO:1904082)	3	1	0.29	+	3.43	0.31	1
mesodermal to mesenchymal transition involved in gastrulation (GO:0060809)	3	1	0.29	+	3.43	0.31	1
regulation of locomotor rhythm (GO:1904059)	3	1	0.29	+	3.43	0.31	1
positive regulation of sensory perception of pain (GO:1904058)	3	1	0.29	+	3.43	0.31	1
cellular response to gonadotropin-releasing hormone (GO:0097211)	6	2	0.58	+	3.43	0.153	1
regulation of lung blood pressure (GO:0014916)	3	1	0.29	+	3.43	0.31	1
tRNA N1-guanine methylation (GO:0002939)	3	1	0.29	+	3.43	0.31	1
glycosphingolipid catabolic process (GO:0046479)	18	6	1.75	+	3.43	0.0159	1
glycosylceramide catabolic process (GO:0046477)	6	2	0.58	+	3.43	0.153	1
syncytiotrophoblast cell differentiation involved in labyrinthine layer development (GO:0060715)	3	1	0.29	+	3.43	0.31	1
small-subunit processome assembly (GO:0034462)	3	1	0.29	+	3.43	0.31	1
regulation of skeletal muscle contraction by chemo-mechanical energy conversion (GO:0014862)	3	1	0.29	+	3.43	0.31	1
histone H3-K36 methylation (GO:0010452)	3	1	0.29	+	3.43	0.31	1
blood vessel endothelial cell fate specification (GO:0097101)	3	1	0.29	+	3.43	0.31	1
intracellular manganese ion homeostasis (GO:0030026)	3	1	0.29	+	3.43	0.31	1
fungiform papilla formation (GO:0061198)	3	1	0.29	+	3.43	0.31	1
regulation of chondrocyte development (GO:0061181)	6	2	0.58	+	3.43	0.153	1
DNA methylation on cytosine within a CG sequence (GO:0010424)	3	1	0.29	+	3.43	0.31	1
regulation of lactation (GO:1903487)	3	1	0.29	+	3.43	0.31	1
box C/D RNA metabolic process (GO:0033967)	3	1	0.29	+	3.43	0.31	1
Peyer's patch morphogenesis (GO:0061146)	3	1	0.29	+	3.43	0.31	1
habenula development (GO:0021986)	3	1	0.29	+	3.43	0.31	1
commitment of neuronal cell to specific neuron type in forebrain (GO:0021902)	6	2	0.58	+	3.43	0.153	1
courtship behavior (GO:0007619)	3	1	0.29	+	3.43	0.31	1
5-phosphoribose 1-diphosphate metabolic process (GO:0046391)	6	2	0.58	+	3.43	0.153	1
acetyl-CoA catabolic process (GO:0046356)	3	1	0.29	+	3.43	0.31	1
protein localization to early endosome (GO:1902946)	3	1	0.29	+	3.43	0.31	1
lateral inhibition (GO:0046331)	3	1	0.29	+	3.43	0.31	1
regulation of intracellular calcium activated chloride channel activity (GO:1902938)	3	1	0.29	+	3.43	0.31	1
cellular response to thyroid hormone stimulus (GO:0097067)	12	4	1.16	+	3.43	0.047	1
protein linear polyubiquitination (GO:0097039)	3	1	0.29	+	3.43	0.31	1
regulation of the force of skeletal muscle contraction (GO:0014728)	3	1	0.29	+	3.43	0.31	1
renal albumin absorption (GO:0097018)	3	1	0.29	+	3.43	0.31	1
regulation of satellite cell activation involved in skeletal muscle regeneration (GO:0014717)	3	1	0.29	+	3.43	0.31	1
uterus morphogenesis (GO:0061038)	6	2	0.58	+	3.43	0.153	1
olfactory bulb mitral cell layer development (GO:0061034)	3	1	0.29	+	3.43	0.31	1
L-ornithine transmembrane transport (GO:1903352)	6	2	0.58	+	3.43	0.153	1
regulation of vacuolar transport (GO:1903335)	3	1	0.29	+	3.43	0.31	1
neuroblast division in subventricular zone (GO:0021849)	3	1	0.29	+	3.43	0.31	1
negative regulation of tRNA metabolic process (GO:1903327)	3	1	0.29	+	3.43	0.31	1
positive regulation of hexokinase activity (GO:1903301)	3	1	0.29	+	3.43	0.31	1
primary sex determination (GO:0007538)	3	1	0.29	+	3.43	0.31	1
Purkinje myocyte development (GO:0003165)	3	1	0.29	+	3.43	0.31	1
regulation of postsynaptic density protein 95 clustering (GO:1902897)	3	1	0.29	+	3.43	0.31	1
prostate epithelial cord elongation (GO:0060523)	3	1	0.29	+	3.43	0.31	1
regulation of late endosome to lysosome transport (GO:1902822)	3	1	0.29	+	3.43	0.31	1
cellular response to nitric oxide (GO:0071732)	15	5	1.46	+	3.43	0.0271	1
negative regulation of DNA damage response, signal transduction by p53 class mediator (GO:0043518)	15	5	1.46	+	3.43	0.0271	1
negative regulation of bone mineralization (GO:0030502)	19	6	1.84	+	3.25	0.0194	1
nuclear body organization (GO:0030575)	16	5	1.55	+	3.22	0.0331	1
cerebellar Purkinje cell layer development (GO:0021680)	29	9	2.82	+	3.2	0.00502	1
positive regulation of leukocyte tethering or rolling (GO:1903238)	13	4	1.26	+	3.17	0.0572	1
negative regulation of muscle tissue development (GO:1901862)	13	4	1.26	+	3.17	0.0572	1
cellular response to mineralocorticoid stimulus (GO:0071389)	13	4	1.26	+	3.17	0.0572	1
nucleic acid phosphodiester bond hydrolysis (GO:0090305)	13	4	1.26	+	3.17	0.0572	1
polysaccharide catabolic process (GO:0000272)	13	4	1.26	+	3.17	0.0572	1
negative regulation of cellular senescence (GO:2000773)	23	7	2.23	+	3.14	0.0139	1
positive regulation of bone resorption (GO:0045780)	20	6	1.94	+	3.09	0.0234	1
positive regulation of monocyte differentiation (GO:0045657)	10	3	0.97	+	3.09	0.101	1
CENP-A containing chromatin assembly (GO:0034080)	10	3	0.97	+	3.09	0.101	1
regulation of ER-associated ubiquitin-dependent protein catabolic process (GO:1903069)	10	3	0.97	+	3.09	0.101	1
protein localization to membrane raft (GO:1903044)	10	3	0.97	+	3.09	0.101	1
regulation of mesenchymal stem cell differentiation (GO:2000739)	10	3	0.97	+	3.09	0.101	1
phosphatidylethanolamine biosynthetic process (GO:0006646)	10	3	0.97	+	3.09	0.101	1
podocyte development (GO:0072015)	10	3	0.97	+	3.09	0.101	1
proximal tubule development (GO:0072014)	10	3	0.97	+	3.09	0.101	1
netrin-activated signaling pathway (GO:0038007)	10	3	0.97	+	3.09	0.101	1
mitochondrial tRNA modification (GO:0070900)	10	3	0.97	+	3.09	0.101	1
mitochondrial RNA modification (GO:1900864)	10	3	0.97	+	3.09	0.101	1
Golgi vesicle budding (GO:0048194)	10	3	0.97	+	3.09	0.101	1
Golgi lumen acidification (GO:0061795)	10	3	0.97	+	3.09	0.101	1
chromatin remodeling at centromere (GO:0031055)	10	3	0.97	+	3.09	0.101	1
regulation of cardiac epithelial to mesenchymal transition (GO:0062042)	10	3	0.97	+	3.09	0.101	1
renal tubular secretion (GO:0097254)	10	3	0.97	+	3.09	0.101	1
regulation of ER to Golgi vesicle-mediated transport (GO:0060628)	10	3	0.97	+	3.09	0.101	1
cellular response to aldehyde (GO:0110096)	17	5	1.65	+	3.03	0.0398	1
synaptic vesicle membrane organization (GO:0048499)	17	5	1.65	+	3.03	0.0398	1
regulation of postsynaptic neurotransmitter receptor internalization (GO:0099149)	17	5	1.65	+	3.03	0.0398	1
regulation of receptor clustering (GO:1903909)	17	5	1.65	+	3.03	0.0398	1
lysosomal lumen acidification (GO:0007042)	24	7	2.33	+	3	0.0166	1
cell differentiation involved in embryonic placenta development (GO:0060706)	24	7	2.33	+	3	0.0166	1
glycolipid catabolic process (GO:0019377)	21	6	2.04	+	2.94	0.0279	1
platelet formation (GO:0030220)	21	6	2.04	+	2.94	0.0279	1
regulation of hexokinase activity (GO:1903299)	7	2	0.68	+	2.94	0.186	1
branchiomotor neuron axon guidance (GO:0021785)	7	2	0.68	+	2.94	0.186	1
positive regulation of T-helper 2 cell differentiation (GO:0045630)	7	2	0.68	+	2.94	0.186	1
dAMP metabolic process (GO:0046053)	7	2	0.68	+	2.94	0.186	1
oligopeptide transport (GO:0006857)	7	2	0.68	+	2.94	0.186	1
regulation of cell proliferation in bone marrow (GO:0071863)	7	2	0.68	+	2.94	0.186	1
regulation of chloride transport (GO:2001225)	7	2	0.68	+	2.94	0.186	1
intramembranous ossification (GO:0001957)	7	2	0.68	+	2.94	0.186	1
leukotriene transport (GO:0071716)	7	2	0.68	+	2.94	0.186	1
negative regulation of lipase activity (GO:0060192)	14	4	1.36	+	2.94	0.0686	1
inositol trisphosphate metabolic process (GO:0032957)	7	2	0.68	+	2.94	0.186	1
regulation of thyroid hormone generation (GO:2000609)	7	2	0.68	+	2.94	0.186	1
ganglioside catabolic process (GO:0006689)	7	2	0.68	+	2.94	0.186	1
negative regulation of double-strand break repair via nonhomologous end joining (GO:2001033)	7	2	0.68	+	2.94	0.186	1
interleukin-3-mediated signaling pathway (GO:0038156)	7	2	0.68	+	2.94	0.186	1
interleukin-9-mediated signaling pathway (GO:0038113)	7	2	0.68	+	2.94	0.186	1
peptidyl-tyrosine autophosphorylation (GO:0038083)	14	4	1.36	+	2.94	0.0686	1
DNA methylation on cytosine (GO:0032776)	7	2	0.68	+	2.94	0.186	1
signal peptide processing (GO:0006465)	14	4	1.36	+	2.94	0.0686	1
positive regulation of lamellipodium morphogenesis (GO:2000394)	7	2	0.68	+	2.94	0.186	1
aminophospholipid translocation (GO:0140331)	7	2	0.68	+	2.94	0.186	1
cellular response to interleukin-9 (GO:0071355)	7	2	0.68	+	2.94	0.186	1
phagosome-lysosome fusion (GO:0090385)	14	4	1.36	+	2.94	0.0686	1
snRNA modification (GO:0040031)	7	2	0.68	+	2.94	0.186	1
centromeric sister chromatid cohesion (GO:0070601)	7	2	0.68	+	2.94	0.186	1
regulation of intracellular cholesterol transport (GO:0032383)	7	2	0.68	+	2.94	0.186	1
regulation of intracellular sterol transport (GO:0032380)	7	2	0.68	+	2.94	0.186	1
regulation of postsynaptic neurotransmitter receptor activity (GO:0098962)	7	2	0.68	+	2.94	0.186	1
nuclear RNA surveillance (GO:0071027)	14	4	1.36	+	2.94	0.0686	1
diapedesis (GO:0050904)	7	2	0.68	+	2.94	0.186	1
cellular response to interleukin-7 (GO:0098761)	14	4	1.36	+	2.94	0.0686	1
spindle midzone assembly (GO:0051255)	14	4	1.36	+	2.94	0.0686	1
negative regulation of gene expression via CpG island methylation (GO:0044027)	7	2	0.68	+	2.94	0.186	1
meiotic sister chromatid cohesion (GO:0051177)	14	4	1.36	+	2.94	0.0686	1
mitochondrial DNA repair (GO:0043504)	7	2	0.68	+	2.94	0.186	1
endosomal lumen acidification (GO:0048388)	14	4	1.36	+	2.94	0.0686	1
establishment of protein localization to telomere (GO:0070200)	7	2	0.68	+	2.94	0.186	1
hematopoietic stem cell migration (GO:0035701)	7	2	0.68	+	2.94	0.186	1
establishment of left/right asymmetry (GO:0061966)	7	2	0.68	+	2.94	0.186	1
oligopeptide transmembrane transport (GO:0035672)	7	2	0.68	+	2.94	0.186	1
direct ossification (GO:0036072)	7	2	0.68	+	2.94	0.186	1
cellular response to erythropoietin (GO:0036018)	7	2	0.68	+	2.94	0.186	1
response to erythropoietin (GO:0036017)	7	2	0.68	+	2.94	0.186	1
protein localization to endosome (GO:0036010)	14	4	1.36	+	2.94	0.0686	1
ribosomal large subunit export from nucleus (GO:0000055)	7	2	0.68	+	2.94	0.186	1
sno(s)RNA processing (GO:0043144)	14	4	1.36	+	2.94	0.0686	1
purine deoxyribonucleoside triphosphate metabolic process (GO:0009215)	7	2	0.68	+	2.94	0.186	1
ornithine transport (GO:0015822)	7	2	0.68	+	2.94	0.186	1
cardiac muscle cell-cardiac muscle cell adhesion (GO:0086042)	7	2	0.68	+	2.94	0.186	1
regulation of synaptic vesicle priming (GO:0010807)	7	2	0.68	+	2.94	0.186	1
RIG-I signaling pathway (GO:0039529)	7	2	0.68	+	2.94	0.186	1
response to fungicide (GO:0060992)	7	2	0.68	+	2.94	0.186	1
sphingoid biosynthetic process (GO:0046520)	14	4	1.36	+	2.94	0.0686	1
sphingosine biosynthetic process (GO:0046512)	14	4	1.36	+	2.94	0.0686	1
vascular endothelial growth factor production (GO:0010573)	7	2	0.68	+	2.94	0.186	1
lipid hydroxylation (GO:0002933)	7	2	0.68	+	2.94	0.186	1
negative regulation of B cell apoptotic process (GO:0002903)	14	4	1.36	+	2.94	0.0686	1
anterior commissure morphogenesis (GO:0021960)	7	2	0.68	+	2.94	0.186	1
lamellipodium morphogenesis (GO:0072673)	7	2	0.68	+	2.94	0.186	1
cardiac neural crest cell migration involved in outflow tract morphogenesis (GO:0003253)	7	2	0.68	+	2.94	0.186	1
positive regulation of myeloid dendritic cell cytokine production (GO:0002735)	7	2	0.68	+	2.94	0.186	1
regulation of myeloid dendritic cell cytokine production (GO:0002733)	7	2	0.68	+	2.94	0.186	1
forebrain neuron fate commitment (GO:0021877)	7	2	0.68	+	2.94	0.186	1
regulation of ERAD pathway (GO:1904292)	25	7	2.43	+	2.88	0.0197	1
regulation of hematopoietic stem cell differentiation (GO:1902036)	18	5	1.75	+	2.86	0.0473	1
reticulophagy (GO:0061709)	18	5	1.75	+	2.86	0.0473	1
positive regulation of ERAD pathway (GO:1904294)	18	5	1.75	+	2.86	0.0473	1
regulation of hydrogen peroxide metabolic process (GO:0010310)	18	5	1.75	+	2.86	0.0473	1
positive regulation of isotype switching (GO:0045830)	29	8	2.82	+	2.84	0.014	1
regulation of cell-cell adhesion mediated by integrin (GO:0033632)	11	3	1.07	+	2.81	0.121	1
egg activation (GO:0007343)	11	3	1.07	+	2.81	0.121	1
glomerular epithelial cell development (GO:0072310)	11	3	1.07	+	2.81	0.121	1
chromatin looping (GO:0140588)	11	3	1.07	+	2.81	0.121	1
positive regulation of attachment of spindle microtubules to kinetochore (GO:0051987)	11	3	1.07	+	2.81	0.121	1
negative regulation of telomerase activity (GO:0051974)	11	3	1.07	+	2.81	0.121	1
regulation of cell communication by electrical coupling involved in cardiac conduction (GO:1901844)	11	3	1.07	+	2.81	0.121	1
establishment of endothelial intestinal barrier (GO:0090557)	11	3	1.07	+	2.81	0.121	1
positive regulation of T cell differentiation in thymus (GO:0033089)	11	3	1.07	+	2.81	0.121	1
L-aspartate transmembrane transport (GO:0070778)	11	3	1.07	+	2.81	0.121	1
Rap protein signal transduction (GO:0032486)	11	3	1.07	+	2.81	0.121	1
purine nucleotide salvage (GO:0032261)	11	3	1.07	+	2.81	0.121	1
regulation of inflammatory response to wounding (GO:0106014)	11	3	1.07	+	2.81	0.121	1
regulation of calcium ion import across plasma membrane (GO:1905664)	11	3	1.07	+	2.81	0.121	1
regulation of somatic stem cell population maintenance (GO:1904672)	11	3	1.07	+	2.81	0.121	1
positive regulation of mitochondrial membrane potential (GO:0010918)	11	3	1.07	+	2.81	0.121	1
intestinal cholesterol absorption (GO:0030299)	11	3	1.07	+	2.81	0.121	1
positive regulation of Rac protein signal transduction (GO:0035022)	11	3	1.07	+	2.81	0.121	1
short-term memory (GO:0007614)	11	3	1.07	+	2.81	0.121	1
amino sugar biosynthetic process (GO:0046349)	11	3	1.07	+	2.81	0.121	1
peptidyl-proline hydroxylation (GO:0019511)	11	3	1.07	+	2.81	0.121	1
cerebellar Purkinje cell layer formation (GO:0021694)	15	4	1.46	+	2.75	0.0811	1
epithelial cell fate commitment (GO:0072148)	15	4	1.46	+	2.75	0.0811	1
negative regulation by host of viral transcription (GO:0043922)	15	4	1.46	+	2.75	0.0811	1
positive regulation of coagulation (GO:0050820)	30	8	2.91	+	2.75	0.0164	1
response to interleukin-7 (GO:0098760)	15	4	1.46	+	2.75	0.0811	1
purine-containing compound salvage (GO:0043101)	15	4	1.46	+	2.75	0.0811	1
positive regulation of telomere maintenance in response to DNA damage (GO:1904507)	15	4	1.46	+	2.75	0.0811	1
negative regulation of signal transduction by p53 class mediator (GO:1901797)	34	9	3.3	+	2.73	0.0116	1
cerebellar Purkinje cell layer morphogenesis (GO:0021692)	19	5	1.84	+	2.71	0.0555	1
cellular response to estrogen stimulus (GO:0071391)	19	5	1.84	+	2.71	0.0555	1
neuromuscular process controlling posture (GO:0050884)	19	5	1.84	+	2.71	0.0555	1
regulation of monoatomic anion transport (GO:0044070)	19	5	1.84	+	2.71	0.0555	1
platelet morphogenesis (GO:0036344)	23	6	2.23	+	2.69	0.0386	1
megakaryocyte development (GO:0035855)	23	6	2.23	+	2.69	0.0386	1
DNA dealkylation (GO:0035510)	27	7	2.62	+	2.67	0.027	1
regulation of megakaryocyte differentiation (GO:0045652)	24	6	2.33	+	2.58	0.0447	1
purine nucleobase transport (GO:0006863)	12	3	1.16	+	2.58	0.141	1
vacuolar acidification (GO:0007035)	36	9	3.49	+	2.58	0.0156	1
regulation of protein glycosylation (GO:0060049)	12	3	1.16	+	2.58	0.141	1
protein demethylation (GO:0006482)	12	3	1.16	+	2.58	0.141	1
disaccharide metabolic process (GO:0005984)	12	3	1.16	+	2.58	0.141	1
regulation of pinocytosis (GO:0048548)	12	3	1.16	+	2.58	0.141	1
engulfment of apoptotic cell (GO:0043652)	12	3	1.16	+	2.58	0.141	1
enteric nervous system development (GO:0048484)	12	3	1.16	+	2.58	0.141	1
amyloid precursor protein metabolic process (GO:0042982)	24	6	2.33	+	2.58	0.0447	1
negative regulation of macrophage cytokine production (GO:0010936)	12	3	1.16	+	2.58	0.141	1
lipid glycosylation (GO:0030259)	12	3	1.16	+	2.58	0.141	1
cardiac neural crest cell development involved in heart development (GO:0061308)	12	3	1.16	+	2.58	0.141	1
cardiac neural crest cell differentiation involved in heart development (GO:0061307)	12	3	1.16	+	2.58	0.141	1
protein dealkylation (GO:0008214)	12	3	1.16	+	2.58	0.141	1
trophoblast giant cell differentiation (GO:0060707)	12	3	1.16	+	2.58	0.141	1
nuclear-transcribed mRNA catabolic process, exonucleolytic, 3'-5' (GO:0034427)	12	3	1.16	+	2.58	0.141	1
actin filament depolymerization (GO:0030042)	12	3	1.16	+	2.58	0.141	1
positive regulation of dendritic cell cytokine production (GO:0002732)	12	3	1.16	+	2.58	0.141	1
mitral valve morphogenesis (GO:0003183)	12	3	1.16	+	2.58	0.141	1
positive regulation of action potential (GO:0045760)	8	2	0.78	+	2.58	0.22	1
negative regulation of dendritic cell antigen processing and presentation (GO:0002605)	4	1	0.39	+	2.58	0.371	1
regulation of potassium ion import (GO:1903286)	4	1	0.39	+	2.58	0.371	1
positive regulation of sodium ion export across plasma membrane (GO:1903278)	4	1	0.39	+	2.58	0.371	1
regulation of sodium ion export across plasma membrane (GO:1903276)	4	1	0.39	+	2.58	0.371	1
L-lysine catabolic process (GO:0019477)	4	1	0.39	+	2.58	0.371	1
L-lysine catabolic process to acetyl-CoA (GO:0019474)	4	1	0.39	+	2.58	0.371	1
oligodendrocyte cell fate commitment (GO:0021779)	4	1	0.39	+	2.58	0.371	1
oligodendrocyte cell fate specification (GO:0021778)	4	1	0.39	+	2.58	0.371	1
striatal medium spiny neuron differentiation (GO:0021773)	4	1	0.39	+	2.58	0.371	1
renal water transport (GO:0003097)	8	2	0.78	+	2.58	0.22	1
negative regulation of inner ear receptor cell differentiation (GO:2000981)	4	1	0.39	+	2.58	0.371	1
regulation of pro-B cell differentiation (GO:2000973)	8	2	0.78	+	2.58	0.22	1
inhibition of non-skeletal tissue mineralization (GO:0140928)	4	1	0.39	+	2.58	0.371	1
response to intra-S DNA damage checkpoint signaling (GO:0072429)	4	1	0.39	+	2.58	0.371	1
glyceraldehyde-3-phosphate biosynthetic process (GO:0046166)	4	1	0.39	+	2.58	0.371	1
positive regulation of penile erection (GO:0060406)	4	1	0.39	+	2.58	0.371	1
purine deoxyribonucleoside catabolic process (GO:0046124)	4	1	0.39	+	2.58	0.371	1
positive regulation of toll-like receptor 3 signaling pathway (GO:0034141)	8	2	0.78	+	2.58	0.22	1
hypoxanthine metabolic process (GO:0046100)	4	1	0.39	+	2.58	0.371	1
negative regulation of antigen processing and presentation of peptide antigen (GO:0002584)	4	1	0.39	+	2.58	0.371	1
negative regulation of cell adhesion involved in substrate-bound cell migration (GO:0006933)	4	1	0.39	+	2.58	0.371	1
somatic diversification of T cell receptor genes (GO:0002568)	4	1	0.39	+	2.58	0.371	1
protein deubiquitination involved in ubiquitin-dependent protein catabolic process (GO:0071947)	8	2	0.78	+	2.58	0.22	1
wax metabolic process (GO:0010166)	4	1	0.39	+	2.58	0.371	1
mast cell chemotaxis (GO:0002551)	4	1	0.39	+	2.58	0.371	1
regulation of vascular permeability involved in acute inflammatory response (GO:0002528)	4	1	0.39	+	2.58	0.371	1
peptide antigen assembly with MHC class I protein complex (GO:0002502)	4	1	0.39	+	2.58	0.371	1
negative regulation of mechanoreceptor differentiation (GO:0045632)	4	1	0.39	+	2.58	0.371	1
negative regulation of T-helper 1 cell differentiation (GO:0045626)	4	1	0.39	+	2.58	0.371	1
negative regulation of inner ear auditory receptor cell differentiation (GO:0045608)	4	1	0.39	+	2.58	0.371	1
lipoxin biosynthetic process (GO:2001301)	4	1	0.39	+	2.58	0.371	1
negative regulation of mammary gland epithelial cell proliferation (GO:0033600)	4	1	0.39	+	2.58	0.371	1
pentose catabolic process (GO:0019323)	4	1	0.39	+	2.58	0.371	1
glossopharyngeal nerve morphogenesis (GO:0021615)	4	1	0.39	+	2.58	0.371	1
amino disaccharide catabolic process (GO:0052782)	4	1	0.39	+	2.58	0.371	1
tricarboxylic acid metabolic process (GO:0072350)	16	4	1.55	+	2.58	0.0946	1
negative regulation of glucocorticoid secretion (GO:2000850)	4	1	0.39	+	2.58	0.371	1
negative regulation of corticosteroid hormone secretion (GO:2000847)	4	1	0.39	+	2.58	0.371	1
negative regulation of steroid hormone secretion (GO:2000832)	4	1	0.39	+	2.58	0.371	1
dATP metabolic process (GO:0046060)	4	1	0.39	+	2.58	0.371	1
dAMP catabolic process (GO:0046059)	4	1	0.39	+	2.58	0.371	1
establishment of meiotic sister chromatid cohesion (GO:0034089)	4	1	0.39	+	2.58	0.371	1
maintenance of mitotic sister chromatid cohesion (GO:0034088)	4	1	0.39	+	2.58	0.371	1
maintenance of sister chromatid cohesion (GO:0034086)	4	1	0.39	+	2.58	0.371	1
carnitine shuttle (GO:0006853)	4	1	0.39	+	2.58	0.371	1
malonyl-CoA catabolic process (GO:2001294)	4	1	0.39	+	2.58	0.371	1
response to aluminum ion (GO:0010044)	4	1	0.39	+	2.58	0.371	1
podosome assembly (GO:0071800)	8	2	0.78	+	2.58	0.22	1
wax biosynthetic process (GO:0010025)	4	1	0.39	+	2.58	0.371	1
positive regulation of ER-associated ubiquitin-dependent protein catabolic process (GO:1903071)	8	2	0.78	+	2.58	0.22	1
positive regulation of protein lipidation (GO:1903061)	4	1	0.39	+	2.58	0.371	1
vitellogenesis (GO:0007296)	4	1	0.39	+	2.58	0.371	1
spermatid nucleus elongation (GO:0007290)	4	1	0.39	+	2.58	0.371	1
medulla oblongata development (GO:0021550)	4	1	0.39	+	2.58	0.371	1
regulation of RNA polymerase II regulatory region sequence-specific DNA binding (GO:1903025)	8	2	0.78	+	2.58	0.22	1
floor plate morphogenesis (GO:0033505)	4	1	0.39	+	2.58	0.371	1
B-1 B cell homeostasis (GO:0001922)	4	1	0.39	+	2.58	0.371	1
signal transduction downstream of smoothened (GO:0007227)	4	1	0.39	+	2.58	0.371	1
positive regulation of mesenchymal stem cell differentiation (GO:2000741)	4	1	0.39	+	2.58	0.371	1
primitive hemopoiesis (GO:0060215)	8	2	0.78	+	2.58	0.22	1
biotin metabolic process (GO:0006768)	4	1	0.39	+	2.58	0.371	1
MHC class I protein complex assembly (GO:0002397)	4	1	0.39	+	2.58	0.371	1
response to nitric oxide (GO:0071731)	20	5	1.94	+	2.58	0.0646	1
negative regulation of CD8-positive, alpha-beta T cell activation (GO:2001186)	8	2	0.78	+	2.58	0.22	1
response to ether (GO:0045472)	16	4	1.55	+	2.58	0.0946	1
galactose catabolic process via UDP-galactose (GO:0033499)	4	1	0.39	+	2.58	0.371	1
signal complex assembly (GO:0007172)	8	2	0.78	+	2.58	0.22	1
negative regulation of epithelial cell differentiation involved in kidney development (GO:2000697)	4	1	0.39	+	2.58	0.371	1
condensed mesenchymal cell proliferation (GO:0072137)	4	1	0.39	+	2.58	0.371	1
regulation of type IV hypersensitivity (GO:0001807)	4	1	0.39	+	2.58	0.371	1
sphingosine metabolic process (GO:0006670)	20	5	1.94	+	2.58	0.0646	1
phosphatidylserine catabolic process (GO:0006660)	4	1	0.39	+	2.58	0.371	1
phosphatidylserine biosynthetic process (GO:0006659)	4	1	0.39	+	2.58	0.371	1
diacylglycerol biosynthetic process (GO:0006651)	8	2	0.78	+	2.58	0.22	1
T cell activation via T cell receptor contact with antigen bound to MHC molecule on antigen presenting cell (GO:0002291)	4	1	0.39	+	2.58	0.371	1
triglyceride mobilization (GO:0006642)	4	1	0.39	+	2.58	0.371	1
regulation of IP-10 production (GO:0071658)	4	1	0.39	+	2.58	0.371	1
post-translational protein targeting to endoplasmic reticulum membrane (GO:0006620)	16	4	1.55	+	2.58	0.0946	1
astrocyte activation involved in immune response (GO:0002265)	4	1	0.39	+	2.58	0.371	1
SRP-dependent cotranslational protein targeting to membrane, signal sequence recognition (GO:0006617)	4	1	0.39	+	2.58	0.371	1
negative regulation of granulocyte chemotaxis (GO:0071623)	4	1	0.39	+	2.58	0.371	1
negative regulation of cell cycle checkpoint (GO:1901977)	8	2	0.78	+	2.58	0.22	1
endothelial cell-cell adhesion (GO:0071603)	4	1	0.39	+	2.58	0.371	1
protein localization to secretory granule (GO:0033366)	4	1	0.39	+	2.58	0.371	1
regulation of skeletal muscle cell differentiation (GO:2001014)	20	5	1.94	+	2.58	0.0646	1
epithelial cell proliferation involved in renal tubule morphogenesis (GO:2001013)	4	1	0.39	+	2.58	0.371	1
regulation of exit from mitosis (GO:0007096)	20	5	1.94	+	2.58	0.0646	1
traversing start control point of mitotic cell cycle (GO:0007089)	4	1	0.39	+	2.58	0.371	1
DNA repair complex assembly (GO:0090735)	4	1	0.39	+	2.58	0.371	1
metanephric renal vesicle formation (GO:0072093)	4	1	0.39	+	2.58	0.371	1
male meiosis chromosome segregation (GO:0007060)	4	1	0.39	+	2.58	0.371	1
immunological memory process (GO:0090713)	4	1	0.39	+	2.58	0.371	1
spindle assembly involved in female meiosis I (GO:0007057)	4	1	0.39	+	2.58	0.371	1
negative regulation of platelet-derived growth factor receptor-beta signaling pathway (GO:2000587)	4	1	0.39	+	2.58	0.371	1
formation of cytoplasmic translation initiation complex (GO:0001732)	16	4	1.55	+	2.58	0.0946	1
mitotic cytokinesis checkpoint signaling (GO:0044878)	4	1	0.39	+	2.58	0.371	1
neuropilin signaling pathway (GO:0038189)	4	1	0.39	+	2.58	0.371	1
regulation of immunological synapse formation (GO:2000520)	4	1	0.39	+	2.58	0.371	1
regulation of cellular pH reduction (GO:0032847)	8	2	0.78	+	2.58	0.22	1
melanin biosynthetic process from tyrosine (GO:0006583)	4	1	0.39	+	2.58	0.371	1
S-adenosylmethionine biosynthetic process (GO:0006556)	4	1	0.39	+	2.58	0.371	1
regulation of peptidyl-serine dephosphorylation (GO:1902308)	4	1	0.39	+	2.58	0.371	1
cytoplasmic translational initiation (GO:0002183)	32	8	3.11	+	2.58	0.022	1
aspartate metabolic process (GO:0006531)	8	2	0.78	+	2.58	0.22	1
protein localization to paranode region of axon (GO:0002175)	4	1	0.39	+	2.58	0.371	1
arginine biosynthetic process (GO:0006526)	4	1	0.39	+	2.58	0.371	1
desmosome assembly (GO:0002159)	4	1	0.39	+	2.58	0.371	1
response to endothelin (GO:1990839)	4	1	0.39	+	2.58	0.371	1
regulation of mitochondrial DNA metabolic process (GO:1901858)	8	2	0.78	+	2.58	0.22	1
endoplasmic reticulum tubular network membrane organization (GO:1990809)	4	1	0.39	+	2.58	0.371	1
positive regulation of high voltage-gated calcium channel activity (GO:1901843)	4	1	0.39	+	2.58	0.371	1
GCN2-mediated signaling (GO:0140469)	4	1	0.39	+	2.58	0.371	1
positive regulation of cell migration by vascular endothelial growth factor signaling pathway (GO:0038089)	8	2	0.78	+	2.58	0.22	1
positive regulation of mast cell cytokine production (GO:0032765)	4	1	0.39	+	2.58	0.371	1
epigenetic programing of male pronucleus (GO:0044727)	4	1	0.39	+	2.58	0.371	1
regulation of thymocyte migration (GO:2000410)	4	1	0.39	+	2.58	0.371	1
insulin receptor recycling (GO:0038020)	4	1	0.39	+	2.58	0.371	1
cellular response to laminar fluid shear stress (GO:0071499)	8	2	0.78	+	2.58	0.22	1
regulation of macrophage colony-stimulating factor signaling pathway (GO:1902226)	4	1	0.39	+	2.58	0.371	1
regulation of hepatocyte growth factor receptor signaling pathway (GO:1902202)	4	1	0.39	+	2.58	0.371	1
positive regulation of cardioblast differentiation (GO:0051891)	4	1	0.39	+	2.58	0.371	1
peptidyl-proline hydroxylation to 4-hydroxy-L-proline (GO:0018401)	8	2	0.78	+	2.58	0.22	1
RNA import into nucleus (GO:0006404)	4	1	0.39	+	2.58	0.371	1
protein sialylation (GO:1990743)	4	1	0.39	+	2.58	0.371	1
regulation of L-glutamate import across plasma membrane (GO:0002036)	8	2	0.78	+	2.58	0.22	1
male anatomical structure morphogenesis (GO:0090598)	4	1	0.39	+	2.58	0.371	1
presynaptic active zone organization (GO:1990709)	8	2	0.78	+	2.58	0.22	1
sucrose metabolic process (GO:0005985)	4	1	0.39	+	2.58	0.371	1
T cell receptor V(D)J recombination (GO:0033153)	4	1	0.39	+	2.58	0.371	1
negative regulation of glucokinase activity (GO:0033132)	4	1	0.39	+	2.58	0.371	1
protein localization to endoplasmic reticulum exit site (GO:0070973)	8	2	0.78	+	2.58	0.22	1
neutrophil-mediated killing of gram-negative bacterium (GO:0070945)	4	1	0.39	+	2.58	0.371	1
regulation of neutrophil extravasation (GO:2000389)	8	2	0.78	+	2.58	0.22	1
negative regulation of intrinsic apoptotic signaling pathway in response to DNA damage by p53 class mediator (GO:1902166)	16	4	1.55	+	2.58	0.0946	1
cellular response to jasmonic acid stimulus (GO:0071395)	4	1	0.39	+	2.58	0.371	1
regulation of timing of catagen (GO:0051794)	4	1	0.39	+	2.58	0.371	1
cellular response to ether (GO:0071362)	8	2	0.78	+	2.58	0.22	1
skeletal muscle acetylcholine-gated channel clustering (GO:0071340)	8	2	0.78	+	2.58	0.22	1
meiotic sister chromatid cohesion, centromeric (GO:0051754)	4	1	0.39	+	2.58	0.371	1
glutathione derivative biosynthetic process (GO:1901687)	4	1	0.39	+	2.58	0.371	1
glutathione derivative metabolic process (GO:1901685)	4	1	0.39	+	2.58	0.371	1
cellular response to isoquinoline alkaloid (GO:0071317)	4	1	0.39	+	2.58	0.371	1
depyrimidination (GO:0045008)	8	2	0.78	+	2.58	0.22	1
double-strand break repair via synthesis-dependent strand annealing (GO:0045003)	8	2	0.78	+	2.58	0.22	1
negative regulation of mast cell activation involved in immune response (GO:0033007)	4	1	0.39	+	2.58	0.371	1
regulation of hydrogen peroxide catabolic process (GO:2000295)	4	1	0.39	+	2.58	0.371	1
oxidative stress-induced premature senescence (GO:0090403)	4	1	0.39	+	2.58	0.371	1
stress-induced premature senescence (GO:0090400)	8	2	0.78	+	2.58	0.22	1
purine ribonucleotide salvage (GO:0106380)	8	2	0.78	+	2.58	0.22	1
negative regulation of male germ cell proliferation (GO:2000255)	4	1	0.39	+	2.58	0.371	1
regulation of calcium ion import into sarcoplasmic reticulum (GO:1902080)	4	1	0.39	+	2.58	0.371	1
lagging strand elongation (GO:0006273)	4	1	0.39	+	2.58	0.371	1
negative regulation of gonad development (GO:1905940)	4	1	0.39	+	2.58	0.371	1
negative regulation of germ cell proliferation (GO:1905937)	4	1	0.39	+	2.58	0.371	1
protein localization to juxtaparanode region of axon (GO:0071205)	4	1	0.39	+	2.58	0.371	1
bone regeneration (GO:1990523)	4	1	0.39	+	2.58	0.371	1
negative regulation of DNA methylation-dependent heterochromatin formation (GO:0090310)	4	1	0.39	+	2.58	0.371	1
male genitalia morphogenesis (GO:0048808)	4	1	0.39	+	2.58	0.371	1
regulation of ubiquitin-specific protease activity (GO:2000152)	4	1	0.39	+	2.58	0.371	1
synaptic vesicle endosomal processing (GO:0099532)	8	2	0.78	+	2.58	0.22	1
synaptic vesicle transport along microtubule (GO:0099517)	16	4	1.55	+	2.58	0.0946	1
synaptic vesicle cytoskeletal transport (GO:0099514)	16	4	1.55	+	2.58	0.0946	1
adenosine catabolic process (GO:0006154)	4	1	0.39	+	2.58	0.371	1
regulation of arginine metabolic process (GO:0000821)	4	1	0.39	+	2.58	0.371	1
positive regulation of pentose-phosphate shunt (GO:1905857)	4	1	0.39	+	2.58	0.371	1
response to interleukin-9 (GO:0071104)	8	2	0.78	+	2.58	0.22	1
regulation of mitochondrial DNA replication (GO:0090296)	4	1	0.39	+	2.58	0.371	1
positive regulation of mast cell proliferation (GO:0070668)	4	1	0.39	+	2.58	0.371	1
mast cell proliferation (GO:0070662)	4	1	0.39	+	2.58	0.371	1
negative regulation of cortisol biosynthetic process (GO:2000065)	4	1	0.39	+	2.58	0.371	1
positive regulation of intracellular lipid transport (GO:0032379)	4	1	0.39	+	2.58	0.371	1
regulation of intracellular lipid transport (GO:0032377)	8	2	0.78	+	2.58	0.22	1
negative regulation of aldosterone biosynthetic process (GO:0032348)	4	1	0.39	+	2.58	0.371	1
negative regulation of aldosterone metabolic process (GO:0032345)	4	1	0.39	+	2.58	0.371	1
regulation of determination of dorsal identity (GO:2000015)	4	1	0.39	+	2.58	0.371	1
DNA recombinase assembly (GO:0000730)	4	1	0.39	+	2.58	0.371	1
telomeric 3' overhang formation (GO:0031860)	4	1	0.39	+	2.58	0.371	1
regulation of Golgi inheritance (GO:0090170)	4	1	0.39	+	2.58	0.371	1
negative regulation of skeletal muscle tissue development (GO:0048642)	4	1	0.39	+	2.58	0.371	1
myoblast development (GO:0048627)	4	1	0.39	+	2.58	0.371	1
regulation of negative chemotaxis (GO:0050923)	4	1	0.39	+	2.58	0.371	1
sensory perception of salty taste (GO:0050914)	4	1	0.39	+	2.58	0.371	1
positive regulation of ligase activity (GO:0051351)	8	2	0.78	+	2.58	0.22	1
regulation of cyclic-nucleotide phosphodiesterase activity (GO:0051342)	8	2	0.78	+	2.58	0.22	1
regulation of receptor-mediated endocytosis involved in cholesterol transport (GO:1905600)	4	1	0.39	+	2.58	0.371	1
meiotic chromosome separation (GO:0051307)	4	1	0.39	+	2.58	0.371	1
negative regulation of protein deubiquitination (GO:0090086)	4	1	0.39	+	2.58	0.371	1
sensory processing (GO:0050893)	4	1	0.39	+	2.58	0.371	1
negative regulation of neutrophil chemotaxis (GO:0090024)	4	1	0.39	+	2.58	0.371	1
septin cytoskeleton organization (GO:0032185)	4	1	0.39	+	2.58	0.371	1
positive regulation of phospholipase C-activating G protein-coupled receptor signaling pathway (GO:1900738)	4	1	0.39	+	2.58	0.371	1
exosomal secretion (GO:1990182)	4	1	0.39	+	2.58	0.371	1
protein K33-linked deubiquitination (GO:1990168)	4	1	0.39	+	2.58	0.371	1
regulation of blood vessel branching (GO:1905553)	4	1	0.39	+	2.58	0.371	1
regulation of mitotic cell cycle, embryonic (GO:0009794)	4	1	0.39	+	2.58	0.371	1
response to jasmonic acid (GO:0009753)	4	1	0.39	+	2.58	0.371	1
anterograde synaptic vesicle transport (GO:0048490)	16	4	1.55	+	2.58	0.0946	1
trans-synaptic signaling by BDNF (GO:0099191)	4	1	0.39	+	2.58	0.371	1
positive regulation of lipoprotein metabolic process (GO:0050747)	4	1	0.39	+	2.58	0.371	1
synaptic vesicle recycling via endosome (GO:0036466)	4	1	0.39	+	2.58	0.371	1
regulation of synaptic membrane adhesion (GO:0099179)	4	1	0.39	+	2.58	0.371	1
positive regulation of endodeoxyribonuclease activity (GO:0032079)	4	1	0.39	+	2.58	0.371	1
positive regulation of translational initiation in response to stress (GO:0032058)	4	1	0.39	+	2.58	0.371	1
lens fiber cell apoptotic process (GO:1990086)	4	1	0.39	+	2.58	0.371	1
regulation of translational initiation in response to stress (GO:0043558)	8	2	0.78	+	2.58	0.22	1
ascending aorta morphogenesis (GO:0035910)	4	1	0.39	+	2.58	0.371	1
synaptic assembly at neuromuscular junction (GO:0051124)	4	1	0.39	+	2.58	0.371	1
response to isolation stress (GO:0035900)	4	1	0.39	+	2.58	0.371	1
regulation of retinoic acid receptor signaling pathway (GO:0048385)	16	4	1.55	+	2.58	0.0946	1
calcitriol biosynthetic process from calciol (GO:0036378)	4	1	0.39	+	2.58	0.371	1
positive regulation of snRNA transcription by RNA polymerase II (GO:1905382)	4	1	0.39	+	2.58	0.371	1
gene conversion (GO:0035822)	4	1	0.39	+	2.58	0.371	1
renal sodium excretion (GO:0035812)	4	1	0.39	+	2.58	0.371	1
negative regulation of urine volume (GO:0035811)	4	1	0.39	+	2.58	0.371	1
positive regulation of mesenchymal stem cell migration (GO:1905322)	4	1	0.39	+	2.58	0.371	1
regulation of mesenchymal stem cell migration (GO:1905320)	4	1	0.39	+	2.58	0.371	1
microtubule severing (GO:0051013)	8	2	0.78	+	2.58	0.22	1
positive regulation of isotype switching to IgE isotypes (GO:0048295)	4	1	0.39	+	2.58	0.371	1
amyloid precursor protein catabolic process (GO:0042987)	16	4	1.55	+	2.58	0.0946	1
positive regulation of amyloid precursor protein biosynthetic process (GO:0042986)	4	1	0.39	+	2.58	0.371	1
mitochondrial translational elongation (GO:0070125)	4	1	0.39	+	2.58	0.371	1
establishment or maintenance of microtubule cytoskeleton polarity (GO:0030951)	4	1	0.39	+	2.58	0.371	1
nuclear-transcribed mRNA catabolic process, exonucleolytic (GO:0000291)	20	5	1.94	+	2.58	0.0646	1
regulation of neutrophil degranulation (GO:0043313)	8	2	0.78	+	2.58	0.22	1
negative regulation of vesicle fusion (GO:0031339)	4	1	0.39	+	2.58	0.371	1
gamma-aminobutyric acid metabolic process (GO:0009448)	8	2	0.78	+	2.58	0.22	1
positive regulation of core promoter binding (GO:1904798)	4	1	0.39	+	2.58	0.371	1
response to tetrachloromethane (GO:1904772)	4	1	0.39	+	2.58	0.371	1
negative regulation of myofibroblast differentiation (GO:1904761)	4	1	0.39	+	2.58	0.371	1
positive regulation of intestinal lipid absorption (GO:1904731)	4	1	0.39	+	2.58	0.371	1
negative regulation of purine nucleotide biosynthetic process (GO:1900372)	4	1	0.39	+	2.58	0.371	1
histone ubiquitination (GO:0016574)	8	2	0.78	+	2.58	0.22	1
medium-chain fatty-acyl-CoA catabolic process (GO:0036114)	4	1	0.39	+	2.58	0.371	1
negative regulation of nucleotide biosynthetic process (GO:0030809)	4	1	0.39	+	2.58	0.371	1
monocyte extravasation (GO:0035696)	4	1	0.39	+	2.58	0.371	1
positive regulation of lysosomal protein catabolic process (GO:1905167)	4	1	0.39	+	2.58	0.371	1
pseudopodium organization (GO:0031268)	4	1	0.39	+	2.58	0.371	1
cellular response to ionomycin (GO:1904637)	4	1	0.39	+	2.58	0.371	1
response to ionomycin (GO:1904636)	4	1	0.39	+	2.58	0.371	1
negative regulation of vascular associated smooth muscle cell differentiation (GO:1905064)	8	2	0.78	+	2.58	0.22	1
coenzyme A catabolic process (GO:0015938)	4	1	0.39	+	2.58	0.371	1
replication fork arrest (GO:0043111)	4	1	0.39	+	2.58	0.371	1
long-chain fatty acid import across plasma membrane (GO:0015911)	4	1	0.39	+	2.58	0.371	1
positive regulation of epithelial to mesenchymal transition involved in endocardial cushion formation (GO:1905007)	4	1	0.39	+	2.58	0.371	1
regulation of epithelial to mesenchymal transition involved in endocardial cushion formation (GO:1905005)	4	1	0.39	+	2.58	0.371	1
purine deoxyribonucleoside triphosphate catabolic process (GO:0009217)	4	1	0.39	+	2.58	0.371	1
regulation of termination of RNA polymerase II transcription (GO:1904594)	4	1	0.39	+	2.58	0.371	1
regulation of DNA stability (GO:0097752)	4	1	0.39	+	2.58	0.371	1
membrane tubulation (GO:0097749)	4	1	0.39	+	2.58	0.371	1
negative regulation of bone mineralization involved in bone maturation (GO:1900158)	4	1	0.39	+	2.58	0.371	1
negative regulation of phospholipase A2 activity (GO:1900138)	4	1	0.39	+	2.58	0.371	1
negative regulation of nodal signaling pathway (GO:1900108)	4	1	0.39	+	2.58	0.371	1
manganese ion homeostasis (GO:0055071)	4	1	0.39	+	2.58	0.371	1
glycophagy (GO:0061723)	4	1	0.39	+	2.58	0.371	1
acetylcholine transport (GO:0015870)	4	1	0.39	+	2.58	0.371	1
cytidine transport (GO:0015861)	4	1	0.39	+	2.58	0.371	1
guanine transport (GO:0015854)	4	1	0.39	+	2.58	0.371	1
putrescine transport (GO:0015847)	4	1	0.39	+	2.58	0.371	1
myosin filament assembly (GO:0031034)	4	1	0.39	+	2.58	0.371	1
regulation of lysosome size (GO:0062196)	8	2	0.78	+	2.58	0.22	1
positive regulation of intestinal absorption (GO:1904480)	4	1	0.39	+	2.58	0.371	1
regulation of high-density lipoprotein particle clearance (GO:0010982)	4	1	0.39	+	2.58	0.371	1
regulation of peroxisome organization (GO:1900063)	4	1	0.39	+	2.58	0.371	1
positive regulation of hemostasis (GO:1900048)	28	7	2.72	+	2.58	0.0313	1
positive regulation of phosphatase activity (GO:0010922)	28	7	2.72	+	2.58	0.0313	1
regulation of heparan sulfate proteoglycan biosynthetic process (GO:0010908)	4	1	0.39	+	2.58	0.371	1
regulation of hepatocyte apoptotic process (GO:1903943)	8	2	0.78	+	2.58	0.22	1
myo-inositol transport (GO:0015798)	4	1	0.39	+	2.58	0.371	1
inosine transport (GO:0035340)	4	1	0.39	+	2.58	0.371	1
oxaloacetate transport (GO:0015729)	4	1	0.39	+	2.58	0.371	1
regulation of neuromuscular junction development (GO:1904396)	8	2	0.78	+	2.58	0.22	1
regulation of transepithelial transport (GO:0150111)	4	1	0.39	+	2.58	0.371	1
synaptic vesicle to endosome fusion (GO:0016189)	4	1	0.39	+	2.58	0.371	1
necroptotic signaling pathway (GO:0097527)	8	2	0.78	+	2.58	0.22	1
taurine biosynthetic process (GO:0042412)	4	1	0.39	+	2.58	0.371	1
positive regulation of reciprocal meiotic recombination (GO:0010845)	4	1	0.39	+	2.58	0.371	1
calcium activated galactosylceramide scrambling (GO:0061591)	4	1	0.39	+	2.58	0.371	1
calcium activated phosphatidylserine scrambling (GO:0061589)	4	1	0.39	+	2.58	0.371	1
neuropeptide catabolic process (GO:0010813)	4	1	0.39	+	2.58	0.371	1
positive regulation of PERK-mediated unfolded protein response (GO:1903899)	4	1	0.39	+	2.58	0.371	1
terpenoid catabolic process (GO:0016115)	8	2	0.78	+	2.58	0.22	1
diterpenoid catabolic process (GO:0016103)	4	1	0.39	+	2.58	0.371	1
negative regulation of cellular response to transforming growth factor beta stimulus (GO:1903845)	4	1	0.39	+	2.58	0.371	1
sympathetic neuron axon guidance (GO:0097492)	4	1	0.39	+	2.58	0.371	1
vitamin D biosynthetic process (GO:0042368)	4	1	0.39	+	2.58	0.371	1
fructose 1,6-bisphosphate metabolic process (GO:0030388)	8	2	0.78	+	2.58	0.22	1
rRNA catabolic process (GO:0016075)	20	5	1.94	+	2.58	0.0646	1
sno(s)RNA metabolic process (GO:0016074)	16	4	1.55	+	2.58	0.0946	1
synaptic vesicle lumen acidification (GO:0097401)	16	4	1.55	+	2.58	0.0946	1
negative regulation of extracellular matrix disassembly (GO:0010716)	4	1	0.39	+	2.58	0.371	1
MDA-5 signaling pathway (GO:0039530)	4	1	0.39	+	2.58	0.371	1
guanine transmembrane transport (GO:1903716)	4	1	0.39	+	2.58	0.371	1
retinoic acid catabolic process (GO:0034653)	4	1	0.39	+	2.58	0.371	1
establishment of Sertoli cell barrier (GO:0097368)	4	1	0.39	+	2.58	0.371	1
dermatan sulfate catabolic process (GO:0030209)	4	1	0.39	+	2.58	0.371	1
endothelial cell fate specification (GO:0060847)	4	1	0.39	+	2.58	0.371	1
mitochondrial respiratory chain complex II assembly (GO:0034553)	4	1	0.39	+	2.58	0.371	1
respiratory chain complex II assembly (GO:0034552)	4	1	0.39	+	2.58	0.371	1
positive regulation of blood coagulation (GO:0030194)	28	7	2.72	+	2.58	0.0313	1
ceramide catabolic process (GO:0046514)	20	5	1.94	+	2.58	0.0646	1
cellular response to aldosterone (GO:1904045)	8	2	0.78	+	2.58	0.22	1
regulation of reciprocal meiotic recombination (GO:0010520)	4	1	0.39	+	2.58	0.371	1
regulation of acetyl-CoA biosynthetic process from pyruvate (GO:0010510)	4	1	0.39	+	2.58	0.371	1
positive regulation of histamine secretion by mast cell (GO:1903595)	4	1	0.39	+	2.58	0.371	1
regulation of histamine secretion by mast cell (GO:1903593)	4	1	0.39	+	2.58	0.371	1
establishment of protein localization to postsynaptic membrane (GO:1903540)	16	4	1.55	+	2.58	0.0946	1
regulation of isoprenoid metabolic process (GO:0019747)	4	1	0.39	+	2.58	0.371	1
brainstem development (GO:0003360)	8	2	0.78	+	2.58	0.22	1
regulation of branching involved in mammary gland duct morphogenesis (GO:0060762)	4	1	0.39	+	2.58	0.371	1
epithelial cell proliferation involved in mammary gland duct elongation (GO:0060750)	4	1	0.39	+	2.58	0.371	1
cellular response to actinomycin D (GO:0072717)	4	1	0.39	+	2.58	0.371	1
prostate gland morphogenetic growth (GO:0060737)	4	1	0.39	+	2.58	0.371	1
L-lysine metabolic process (GO:0046440)	4	1	0.39	+	2.58	0.371	1
circadian regulation of translation (GO:0097167)	4	1	0.39	+	2.58	0.371	1
proteasomal ubiquitin-independent protein catabolic process (GO:0010499)	4	1	0.39	+	2.58	0.371	1
actin filament fragmentation (GO:0030043)	4	1	0.39	+	2.58	0.371	1
smooth muscle adaptation (GO:0014805)	4	1	0.39	+	2.58	0.371	1
negative regulation of mitotic recombination (GO:0045950)	4	1	0.39	+	2.58	0.371	1
positive regulation of mitotic cytokinesis (GO:1903490)	8	2	0.78	+	2.58	0.22	1
negative regulation of brown fat cell differentiation (GO:1903444)	4	1	0.39	+	2.58	0.371	1
pancreas morphogenesis (GO:0061113)	4	1	0.39	+	2.58	0.371	1
negative regulation of female receptivity (GO:0007621)	4	1	0.39	+	2.58	0.371	1
positive regulation of phospholipid efflux (GO:1902995)	4	1	0.39	+	2.58	0.371	1
regulation of phospholipid efflux (GO:1902994)	4	1	0.39	+	2.58	0.371	1
left ventricular cardiac muscle tissue morphogenesis (GO:0003220)	4	1	0.39	+	2.58	0.371	1
positive regulation of ER to Golgi vesicle-mediated transport (GO:1902953)	4	1	0.39	+	2.58	0.371	1
chylomicron assembly (GO:0034378)	4	1	0.39	+	2.58	0.371	1
phosphatidylethanolamine catabolic process (GO:0046338)	4	1	0.39	+	2.58	0.371	1
alkanesulfonate biosynthetic process (GO:0046305)	4	1	0.39	+	2.58	0.371	1
establishment of blood-nerve barrier (GO:0008065)	4	1	0.39	+	2.58	0.371	1
lymphocyte migration into lymph node (GO:0097022)	4	1	0.39	+	2.58	0.371	1
regulation of twitch skeletal muscle contraction (GO:0014724)	4	1	0.39	+	2.58	0.371	1
epithelial cell differentiation involved in mammary gland alveolus development (GO:0061030)	4	1	0.39	+	2.58	0.371	1
regulation of Golgi organization (GO:1903358)	16	4	1.55	+	2.58	0.0946	1
negative regulation of protein folding (GO:1903333)	4	1	0.39	+	2.58	0.371	1
regulation of tRNA metabolic process (GO:1903326)	4	1	0.39	+	2.58	0.371	1
negative regulation of hexokinase activity (GO:1903300)	4	1	0.39	+	2.58	0.371	1
fibroblast activation (GO:0072537)	8	2	0.78	+	2.58	0.22	1
negative regulation of necroptotic process (GO:0060546)	16	4	1.55	+	2.58	0.0946	1
propionyl-CoA metabolic process (GO:1902858)	4	1	0.39	+	2.58	0.371	1
somatic recombination of T cell receptor gene segments (GO:0002681)	4	1	0.39	+	2.58	0.371	1
negative regulation of ubiquitin-dependent protein catabolic process (GO:2000059)	54	13	5.24	+	2.48	0.00734	1
purine ribonucleoside metabolic process (GO:0046128)	21	5	2.04	+	2.45	0.0744	1
prostaglandin biosynthetic process (GO:0001516)	21	5	2.04	+	2.45	0.0744	1
positive regulation of protein dephosphorylation (GO:0035307)	42	10	4.08	+	2.45	0.0226	1
positive regulation of protein import into nucleus (GO:0042307)	42	10	4.08	+	2.45	0.0226	1
prostanoid biosynthetic process (GO:0046457)	21	5	2.04	+	2.45	0.0744	1
ncRNA 5'-end processing (GO:0034471)	21	5	2.04	+	2.45	0.0744	1
cellular response to estradiol stimulus (GO:0071392)	38	9	3.69	+	2.44	0.0333	1
regulation of DNA strand elongation (GO:0060382)	17	4	1.65	+	2.42	0.109	1
regulation of mammary gland epithelial cell proliferation (GO:0033599)	17	4	1.65	+	2.42	0.109	1
endoplasmic reticulum tubular network organization (GO:0071786)	17	4	1.65	+	2.42	0.109	1
RNA surveillance (GO:0071025)	17	4	1.65	+	2.42	0.109	1
phospholipid homeostasis (GO:0055091)	17	4	1.65	+	2.42	0.109	1
telomere capping (GO:0016233)	17	4	1.65	+	2.42	0.109	1
positive regulation of telomere capping (GO:1904355)	17	4	1.65	+	2.42	0.109	1
ganglion development (GO:0061548)	17	4	1.65	+	2.42	0.109	1
sphingolipid catabolic process (GO:0030149)	34	8	3.3	+	2.42	0.0289	1
positive regulation of chromosome separation (GO:1905820)	30	7	2.91	+	2.4	0.0411	1
ketone biosynthetic process (GO:0042181)	30	7	2.91	+	2.4	0.0411	1
regulation of isotype switching (GO:0045191)	39	9	3.79	+	2.38	0.0349	1
positive regulation of cell size (GO:0045793)	13	3	1.26	+	2.38	0.163	1
glial cell fate commitment (GO:0021781)	13	3	1.26	+	2.38	0.163	1
microtubule anchoring at microtubule organizing center (GO:0072393)	13	3	1.26	+	2.38	0.163	1
protein localization to condensed chromosome (GO:1903083)	13	3	1.26	+	2.38	0.163	1
positive regulation of protein sumoylation (GO:0033235)	13	3	1.26	+	2.38	0.163	1
regulation of translational elongation (GO:0006448)	13	3	1.26	+	2.38	0.163	1
tRNA splicing, via endonucleolytic cleavage and ligation (GO:0006388)	13	3	1.26	+	2.38	0.163	1
DNA deamination (GO:0045006)	13	3	1.26	+	2.38	0.163	1
positive regulation of protein exit from endoplasmic reticulum (GO:0070863)	13	3	1.26	+	2.38	0.163	1
cellular response to leucine (GO:0071233)	13	3	1.26	+	2.38	0.163	1
exonucleolytic catabolism of deadenylated mRNA (GO:0043928)	13	3	1.26	+	2.38	0.163	1
endoplasmic reticulum membrane organization (GO:0090158)	13	3	1.26	+	2.38	0.163	1
spindle elongation (GO:0051231)	13	3	1.26	+	2.38	0.163	1
positive regulation of protein localization to chromosome, telomeric region (GO:1904816)	13	3	1.26	+	2.38	0.163	1
maintenance of protein localization in endoplasmic reticulum (GO:0035437)	13	3	1.26	+	2.38	0.163	1
nucleobase transport (GO:0015851)	13	3	1.26	+	2.38	0.163	1
negative regulation of transcription by competitive promoter binding (GO:0010944)	13	3	1.26	+	2.38	0.163	1
purine nucleoside metabolic process (GO:0042278)	26	6	2.52	+	2.38	0.0588	1
phosphatidylcholine catabolic process (GO:0034638)	13	3	1.26	+	2.38	0.163	1
protein localization to kinetochore (GO:0034501)	13	3	1.26	+	2.38	0.163	1
telencephalon regionalization (GO:0021978)	13	3	1.26	+	2.38	0.163	1
mitral valve development (GO:0003174)	13	3	1.26	+	2.38	0.163	1
monosaccharide transmembrane transport (GO:0015749)	48	11	4.66	+	2.36	0.0176	1
intra-Golgi vesicle-mediated transport (GO:0006891)	35	8	3.4	+	2.35	0.0514	1
branching involved in mammary gland duct morphogenesis (GO:0060444)	22	5	2.14	+	2.34	0.0849	1
intracellular sodium ion homeostasis (GO:0006883)	22	5	2.14	+	2.34	0.0849	1
mitotic sister chromatid cohesion (GO:0007064)	22	5	2.14	+	2.34	0.0849	1
regulation of attachment of spindle microtubules to kinetochore (GO:0051988)	22	5	2.14	+	2.34	0.0849	1
sulfation (GO:0051923)	22	5	2.14	+	2.34	0.0849	1
RNA 5'-end processing (GO:0000966)	22	5	2.14	+	2.34	0.0849	1
positive regulation of cell migration involved in sprouting angiogenesis (GO:0090050)	22	5	2.14	+	2.34	0.0849	1
sphingoid metabolic process (GO:0046519)	22	5	2.14	+	2.34	0.0849	1
DNA demethylation (GO:0080111)	22	5	2.14	+	2.34	0.0849	1
positive regulation of cell cycle G2/M phase transition (GO:1902751)	31	7	3.01	+	2.33	0.0761	1
negative regulation of intrinsic apoptotic signaling pathway in response to DNA damage (GO:1902230)	31	7	3.01	+	2.33	0.0761	1
mRNA splice site recognition (GO:0006376)	31	7	3.01	+	2.33	0.0761	1
histone acetylation (GO:0016573)	31	7	3.01	+	2.33	0.0761	1
regulation of calcineurin-NFAT signaling cascade (GO:0070884)	40	9	3.88	+	2.32	0.037	1
regulation of cell adhesion mediated by integrin (GO:0033628)	49	11	4.76	+	2.31	0.019	1
mRNA export from nucleus (GO:0006406)	67	15	6.5	+	2.31	0.00566	1
amyloid-beta formation (GO:0034205)	9	2	0.87	+	2.29	0.254	1
regulation of leukocyte tethering or rolling (GO:1903236)	18	4	1.75	+	2.29	0.124	1
DNA integration (GO:0015074)	18	4	1.75	+	2.29	0.124	1
regulation of inner ear receptor cell differentiation (GO:2000980)	9	2	0.87	+	2.29	0.254	1
regulation of vascular associated smooth muscle contraction (GO:0003056)	9	2	0.87	+	2.29	0.254	1
negative regulation of antigen processing and presentation (GO:0002578)	9	2	0.87	+	2.29	0.254	1
regulation of mechanoreceptor differentiation (GO:0045631)	9	2	0.87	+	2.29	0.254	1
regulation of inner ear auditory receptor cell differentiation (GO:0045607)	9	2	0.87	+	2.29	0.254	1
amino disaccharide metabolic process (GO:0052779)	9	2	0.87	+	2.29	0.254	1
positive regulation of ryanodine-sensitive calcium-release channel activity (GO:0060316)	9	2	0.87	+	2.29	0.254	1
neuronal action potential propagation (GO:0019227)	9	2	0.87	+	2.29	0.254	1
regulation of cilium beat frequency involved in ciliary motility (GO:0060296)	9	2	0.87	+	2.29	0.254	1
regulation of cellular senescence (GO:2000772)	45	10	4.37	+	2.29	0.0273	1
NADH regeneration (GO:0006735)	18	4	1.75	+	2.29	0.124	1
cholesterol catabolic process (GO:0006707)	9	2	0.87	+	2.29	0.254	1
marginal zone B cell differentiation (GO:0002315)	9	2	0.87	+	2.29	0.254	1
regulation of transforming growth factor beta2 production (GO:0032909)	9	2	0.87	+	2.29	0.254	1
monoacylglycerol biosynthetic process (GO:0006640)	9	2	0.87	+	2.29	0.254	1
sister chromatid cohesion (GO:0007062)	45	10	4.37	+	2.29	0.0273	1
formation of translation preinitiation complex (GO:0001731)	9	2	0.87	+	2.29	0.254	1
regulation of high voltage-gated calcium channel activity (GO:1901841)	9	2	0.87	+	2.29	0.254	1
vesicle tethering involved in exocytosis (GO:0090522)	9	2	0.87	+	2.29	0.254	1
internal peptidyl-lysine acetylation (GO:0018393)	36	8	3.49	+	2.29	0.0541	1
regulation of intrinsic apoptotic signaling pathway in response to DNA damage by p53 class mediator (GO:1902165)	18	4	1.75	+	2.29	0.124	1
cellular response to exogenous dsRNA (GO:0071360)	18	4	1.75	+	2.29	0.124	1
daunorubicin metabolic process (GO:0044597)	9	2	0.87	+	2.29	0.254	1
L-lysine transport (GO:1902022)	9	2	0.87	+	2.29	0.254	1
malate metabolic process (GO:0006108)	9	2	0.87	+	2.29	0.254	1
postsynaptic actin cytoskeleton organization (GO:0098974)	18	4	1.75	+	2.29	0.124	1
anterograde dendritic transport (GO:0098937)	9	2	0.87	+	2.29	0.254	1
protein localization to perinuclear region of cytoplasm (GO:1905719)	9	2	0.87	+	2.29	0.254	1
embryonic foregut morphogenesis (GO:0048617)	9	2	0.87	+	2.29	0.254	1
action potential propagation (GO:0098870)	9	2	0.87	+	2.29	0.254	1
Peyer's patch development (GO:0048541)	9	2	0.87	+	2.29	0.254	1
mucosa-associated lymphoid tissue development (GO:0048537)	9	2	0.87	+	2.29	0.254	1
negative regulation of retinoic acid receptor signaling pathway (GO:0048387)	9	2	0.87	+	2.29	0.254	1
mitochondrion distribution (GO:0048311)	18	4	1.75	+	2.29	0.124	1
retrograde protein transport, ER to cytosol (GO:0030970)	18	4	1.75	+	2.29	0.124	1
positive regulation of memory T cell differentiation (GO:0043382)	9	2	0.87	+	2.29	0.254	1
regulation of protein localization to cell cortex (GO:1904776)	9	2	0.87	+	2.29	0.254	1
amyloid-beta metabolic process (GO:0050435)	18	4	1.75	+	2.29	0.124	1
establishment of mitotic spindle orientation (GO:0000132)	36	8	3.49	+	2.29	0.0541	1
nucleotide salvage (GO:0043173)	18	4	1.75	+	2.29	0.124	1
aminophospholipid transport (GO:0015917)	9	2	0.87	+	2.29	0.254	1
calcineurin-mediated signaling (GO:0097720)	18	4	1.75	+	2.29	0.124	1
glucose catabolic process to pyruvate (GO:0061718)	18	4	1.75	+	2.29	0.124	1
cobalamin transport (GO:0015889)	9	2	0.87	+	2.29	0.254	1
cellular ketone body metabolic process (GO:0046950)	9	2	0.87	+	2.29	0.254	1
antigen processing and presentation of exogenous peptide antigen via MHC class I (GO:0042590)	9	2	0.87	+	2.29	0.254	1
positive regulation of xenophagy (GO:1904417)	9	2	0.87	+	2.29	0.254	1
regulation of xenophagy (GO:1904415)	9	2	0.87	+	2.29	0.254	1
canonical glycolysis (GO:0061621)	18	4	1.75	+	2.29	0.124	1
negative regulation of programmed necrotic cell death (GO:0062099)	18	4	1.75	+	2.29	0.124	1
response to sodium phosphate (GO:1904383)	9	2	0.87	+	2.29	0.254	1
outer ear morphogenesis (GO:0042473)	9	2	0.87	+	2.29	0.254	1
glycoside catabolic process (GO:0016139)	9	2	0.87	+	2.29	0.254	1
sterol catabolic process (GO:0016127)	9	2	0.87	+	2.29	0.254	1
microglial cell proliferation (GO:0061518)	9	2	0.87	+	2.29	0.254	1
macrophage proliferation (GO:0061517)	9	2	0.87	+	2.29	0.254	1
interleukin-17-mediated signaling pathway (GO:0097400)	9	2	0.87	+	2.29	0.254	1
regulation of intestinal cholesterol absorption (GO:0030300)	9	2	0.87	+	2.29	0.254	1
positive regulation of centriole replication (GO:0046601)	9	2	0.87	+	2.29	0.254	1
dermatan sulfate metabolic process (GO:0030205)	9	2	0.87	+	2.29	0.254	1
heparan sulfate proteoglycan catabolic process (GO:0030200)	9	2	0.87	+	2.29	0.254	1
cardiac neural crest cell development involved in outflow tract morphogenesis (GO:0061309)	9	2	0.87	+	2.29	0.254	1
retinal rod cell development (GO:0046548)	9	2	0.87	+	2.29	0.254	1
endoplasmic reticulum to cytosol transport (GO:1903513)	18	4	1.75	+	2.29	0.124	1
early endosome to Golgi transport (GO:0034498)	9	2	0.87	+	2.29	0.254	1
regulation of skeletal muscle contraction (GO:0014819)	18	4	1.75	+	2.29	0.124	1
negative regulation of nucleotide metabolic process (GO:0045980)	9	2	0.87	+	2.29	0.254	1
alkanesulfonate metabolic process (GO:0019694)	9	2	0.87	+	2.29	0.254	1
L-lysine transmembrane transport (GO:1903401)	9	2	0.87	+	2.29	0.254	1
negative regulation of muscle adaptation (GO:0014745)	9	2	0.87	+	2.29	0.254	1
lymphocyte migration into lymphoid organs (GO:0097021)	9	2	0.87	+	2.29	0.254	1
iris morphogenesis (GO:0061072)	9	2	0.87	+	2.29	0.254	1
taurine metabolic process (GO:0019530)	9	2	0.87	+	2.29	0.254	1
determination of left/right asymmetry in lateral mesoderm (GO:0003140)	9	2	0.87	+	2.29	0.254	1
diaphragm development (GO:0060539)	9	2	0.87	+	2.29	0.254	1
programmed necrotic cell death (GO:0097300)	27	6	2.62	+	2.29	0.0667	1
regulation of necroptotic process (GO:0060544)	27	6	2.62	+	2.29	0.0667	1
DNA modification (GO:0006304)	77	17	7.47	+	2.27	0.00507	1
retrograde vesicle-mediated transport, Golgi to endoplasmic reticulum (GO:0006890)	50	11	4.85	+	2.27	0.0205	1
gluconeogenesis (GO:0006094)	50	11	4.85	+	2.27	0.0205	1
modulation of excitatory postsynaptic potential (GO:0098815)	50	11	4.85	+	2.27	0.0205	1
regulation of hematopoietic progenitor cell differentiation (GO:1901532)	41	9	3.98	+	2.26	0.0394	1
regulation of calcineurin-mediated signaling (GO:0106056)	41	9	3.98	+	2.26	0.0394	1
vesicle tethering (GO:0099022)	32	7	3.11	+	2.25	0.0796	1
negative regulation of macroautophagy (GO:0016242)	32	7	3.11	+	2.25	0.0796	1
positive regulation of nucleocytoplasmic transport (GO:0046824)	64	14	6.21	+	2.25	0.00874	1
mammary gland duct morphogenesis (GO:0060603)	32	7	3.11	+	2.25	0.0796	1
clathrin-dependent endocytosis (GO:0072583)	32	7	3.11	+	2.25	0.0796	1
acrosome reaction (GO:0007340)	23	5	2.23	+	2.24	0.0962	1
negative regulation of intrinsic apoptotic signaling pathway by p53 class mediator (GO:1902254)	23	5	2.23	+	2.24	0.0962	1
auditory receptor cell morphogenesis (GO:0002093)	23	5	2.23	+	2.24	0.0962	1
maintenance of protein location in nucleus (GO:0051457)	23	5	2.23	+	2.24	0.0962	1
negative regulation of keratinocyte proliferation (GO:0010839)	23	5	2.23	+	2.24	0.0962	1
negative regulation of lymphocyte apoptotic process (GO:0070229)	37	8	3.59	+	2.23	0.0572	1
negative regulation of activated T cell proliferation (GO:0046007)	14	3	1.36	+	2.21	0.186	1
cardioblast differentiation (GO:0010002)	14	3	1.36	+	2.21	0.186	1
bile acid biosynthetic process (GO:0006699)	28	6	2.72	+	2.21	0.118	1
microtubule nucleation (GO:0007020)	28	6	2.72	+	2.21	0.118	1
positive regulation of chromosome segregation (GO:0051984)	28	6	2.72	+	2.21	0.118	1
mitochondrial tRNA processing (GO:0090646)	14	3	1.36	+	2.21	0.186	1
C-terminal protein amino acid modification (GO:0018410)	14	3	1.36	+	2.21	0.186	1
glandular epithelial cell development (GO:0002068)	28	6	2.72	+	2.21	0.118	1
transcription elongation by RNA polymerase II (GO:0006368)	42	9	4.08	+	2.21	0.0422	1
Rab protein signal transduction (GO:0032482)	14	3	1.36	+	2.21	0.186	1
regulation of metaphase plate congression (GO:0090235)	14	3	1.36	+	2.21	0.186	1
UDP-N-acetylglucosamine metabolic process (GO:0006047)	14	3	1.36	+	2.21	0.186	1
intestinal lipid absorption (GO:0098856)	14	3	1.36	+	2.21	0.186	1
regulation of synaptic vesicle cycle (GO:0098693)	14	3	1.36	+	2.21	0.186	1
RNA splicing, via endonucleolytic cleavage and ligation (GO:0000394)	14	3	1.36	+	2.21	0.186	1
negative regulation of biomineral tissue development (GO:0070168)	28	6	2.72	+	2.21	0.118	1
spliceosomal tri-snRNP complex assembly (GO:0000244)	14	3	1.36	+	2.21	0.186	1
glucose transmembrane transport (GO:1904659)	42	9	4.08	+	2.21	0.0422	1
regulation of vascular associated smooth muscle cell differentiation (GO:1905063)	14	3	1.36	+	2.21	0.186	1
positive regulation of G2/M transition of mitotic cell cycle (GO:0010971)	28	6	2.72	+	2.21	0.118	1
regulation of peroxisome proliferator activated receptor signaling pathway (GO:0035358)	14	3	1.36	+	2.21	0.186	1
endoplasmic reticulum mannose trimming (GO:1904380)	14	3	1.36	+	2.21	0.186	1
progesterone metabolic process (GO:0042448)	14	3	1.36	+	2.21	0.186	1
melanin biosynthetic process (GO:0042438)	14	3	1.36	+	2.21	0.186	1
synaptic vesicle priming (GO:0016082)	14	3	1.36	+	2.21	0.186	1
low-density lipoprotein particle clearance (GO:0034383)	14	3	1.36	+	2.21	0.186	1
positive regulation of protein tyrosine kinase activity (GO:0061098)	28	6	2.72	+	2.21	0.118	1
regulation of phosphoprotein phosphatase activity (GO:0043666)	47	10	4.56	+	2.19	0.0317	1
DNA methylation (GO:0006306)	33	7	3.2	+	2.19	0.0837	1
DNA alkylation (GO:0006305)	33	7	3.2	+	2.19	0.0837	1
tricarboxylic acid cycle (GO:0006099)	33	7	3.2	+	2.19	0.0837	1
negative regulation of DNA binding (GO:0043392)	33	7	3.2	+	2.19	0.0837	1
mRNA modification (GO:0016556)	33	7	3.2	+	2.19	0.0837	1
positive regulation of dephosphorylation (GO:0035306)	52	11	5.05	+	2.18	0.0243	1
phagolysosome assembly (GO:0001845)	19	4	1.84	+	2.17	0.141	1
positive regulation of cell cycle checkpoint (GO:1901978)	19	4	1.84	+	2.17	0.141	1
positive regulation of mitotic sister chromatid separation (GO:1901970)	19	4	1.84	+	2.17	0.141	1
melanosome organization (GO:0032438)	38	8	3.69	+	2.17	0.0609	1
tRNA threonylcarbamoyladenosine metabolic process (GO:0070525)	19	4	1.84	+	2.17	0.141	1
retinoic acid receptor signaling pathway (GO:0048384)	19	4	1.84	+	2.17	0.141	1
meiotic spindle organization (GO:0000212)	19	4	1.84	+	2.17	0.141	1
intraciliary anterograde transport (GO:0035720)	19	4	1.84	+	2.17	0.141	1
regulation of telomere maintenance in response to DNA damage (GO:1904505)	19	4	1.84	+	2.17	0.141	1
regulation of microtubule nucleation (GO:0010968)	19	4	1.84	+	2.17	0.141	1
regulation of striated muscle tissue development (GO:0016202)	19	4	1.84	+	2.17	0.141	1
regulation of glial cell migration (GO:1903975)	19	4	1.84	+	2.17	0.141	1
protein localization to cell-cell junction (GO:0150105)	19	4	1.84	+	2.17	0.141	1
positive regulation of protein export from nucleus (GO:0046827)	19	4	1.84	+	2.17	0.141	1
regulation of B cell apoptotic process (GO:0002902)	19	4	1.84	+	2.17	0.141	1
positive regulation of smoothened signaling pathway (GO:0045880)	38	8	3.69	+	2.17	0.0609	1
vacuolar localization (GO:1990849)	62	13	6.02	+	2.16	0.0217	1
lysosome localization (GO:0032418)	62	13	6.02	+	2.16	0.0217	1
monosaccharide biosynthetic process (GO:0046364)	62	13	6.02	+	2.16	0.0217	1
base-excision repair (GO:0006284)	43	9	4.17	+	2.16	0.0453	1
positive regulation of syncytium formation by plasma membrane fusion (GO:0060143)	24	5	2.33	+	2.15	0.176	1
somatic recombination of immunoglobulin genes involved in immune response (GO:0002204)	24	5	2.33	+	2.15	0.176	1
translational initiation (GO:0006413)	72	15	6.99	+	2.15	0.012	1
isotype switching (GO:0045190)	24	5	2.33	+	2.15	0.176	1
regulation of muscle organ development (GO:0048634)	24	5	2.33	+	2.15	0.176	1
poly(A)+ mRNA export from nucleus (GO:0016973)	24	5	2.33	+	2.15	0.176	1
positive regulation of leukocyte adhesion to vascular endothelial cell (GO:1904996)	24	5	2.33	+	2.15	0.176	1
negative regulation of translational initiation (GO:0045947)	24	5	2.33	+	2.15	0.176	1
response to thyroid hormone (GO:0097066)	24	5	2.33	+	2.15	0.176	1
cerebellar cortex development (GO:0021695)	53	11	5.15	+	2.14	0.0264	1
[truncated: 13,360 more rows]

## Sheet: RNA OG-EB overlap
Analysis Type:	PANTHER Overrepresentation Test (Released 20231017)
Annotation Version and Release Date:	GO Ontology database DOI: 10.5281/zenodo.8436609 Released 2023-10-09
Analyzed List:	Client Text Box Input (Homo sapiens)
Reference List:	Homo sapiens (all genes in database)
Test Type:	FISHER
Correction:	FDR
GO biological process complete	Homo sapiens - REFLIST (20592)	Client Text Box Input (48)	Client Text Box Input (expected)	Client Text Box Input (over/under)	Client Text Box Input (fold Enrichment)	Client Text Box Input (raw P-value)	Client Text Box Input (FDR)
cellular developmental process (GO:0048869)	3651	23	8.51	+	2.7	1.65e-06	0.0126
developmental process (GO:0032502)	5723	29	13.34	+	2.17	2.55e-06	0.0131
anatomical structure morphogenesis (GO:0009653)	2261	17	5.27	+	3.23	7.41e-06	0.0162
striated muscle tissue development (GO:0014706)	195	6	0.45	+	13.2	6.91e-06	0.0177
anatomical structure development (GO:0048856)	5214	27	12.15	+	2.22	5.97e-06	0.0183
cardiac muscle tissue development (GO:0048738)	189	6	0.44	+	13.62	5.81e-06	0.0223
cell differentiation (GO:0030154)	3648	23	8.5	+	2.7	1.62e-06	0.0249
system development (GO:0048731)	3538	21	8.25	+	2.55	1.63e-05	0.0278
muscle tissue development (GO:0060537)	342	7	0.8	+	8.78	1.51e-05	0.029
multicellular organism development (GO:0007275)	3953	22	9.21	+	2.39	2.54e-05	0.0391
cell development (GO:0048468)	2237	16	5.21	+	3.07	2.85e-05	0.0398
tube development (GO:0035295)	904	10	2.11	+	4.75	3.9e-05	0.0499
circulatory system development (GO:0072359)	926	10	2.16	+	4.63	4.77e-05	0.0563
multicellular organismal process (GO:0032501)	6730	29	15.69	+	1.85	8.69e-05	0.0954
regulation of cell population proliferation (GO:0042127)	2198	15	5.12	+	2.93	9.49e-05	0.0971
regulation of developmental growth (GO:0048638)	324	6	0.76	+	7.94	0.000111	0.1
positive regulation of transforming growth factor beta activation (GO:1901390)	5	2	0.01	+	> 100	0.00011	0.106
animal organ development (GO:0048513)	2859	17	6.66	+	2.55	0.000153	0.124
tissue development (GO:0009888)	1768	13	4.12	+	3.15	0.000153	0.131
tube morphogenesis (GO:0035239)	684	8	1.59	+	5.02	0.000177	0.136
positive regulation of biological process (GO:0048518)	6211	27	14.48	+	1.86	0.000206	0.138
positive regulation of developmental process (GO:0051094)	1332	11	3.1	+	3.54	0.000205	0.143
cardiocyte differentiation (GO:0035051)	120	4	0.28	+	14.3	0.000197	0.144
regulation of multicellular organismal process (GO:0051239)	2965	17	6.91	+	2.46	0.000239	0.153
cell proliferation in external granule layer (GO:0021924)	9	2	0.02	+	95.33	0.000287	0.163
cerebellar granule cell precursor proliferation (GO:0021930)	9	2	0.02	+	95.33	0.000287	0.17
cell proliferation in hindbrain (GO:0021534)	9	2	0.02	+	95.33	0.000287	0.177
lung saccule development (GO:0060430)	10	2	0.02	+	85.8	0.000344	0.182
heart development (GO:0007507)	565	7	1.32	+	5.32	0.000332	0.182
regulation of transforming growth factor beta activation (GO:1901388)	11	2	0.03	+	78	0.000406	0.208
animal organ morphogenesis (GO:0009887)	994	9	2.32	+	3.88	0.000441	0.219
positive regulation of cellular process (GO:0048522)	5698	25	13.28	+	1.88	0.000501	0.24
muscle system process (GO:0003012)	285	5	0.66	+	7.53	0.000553	0.257
left/right axis specification (GO:0070986)	14	2	0.03	+	61.29	0.000622	0.281
neuron differentiation (GO:0030182)	1099	9	2.56	+	3.51	0.000903	0.385
regulation of anatomical structure morphogenesis (GO:0022603)	874	8	2.04	+	3.93	0.00089	0.39
negative regulation of multicellular organismal process (GO:0051241)	1117	9	2.6	+	3.46	0.00101	0.42
circulatory system process (GO:0003013)	499	6	1.16	+	5.16	0.00107	0.432
positive regulation of multicellular organismal process (GO:0051240)	1647	11	3.84	+	2.87	0.00122	0.48
cardiac muscle cell differentiation (GO:0055007)	90	3	0.21	+	14.3	0.00132	0.508
heart contraction (GO:0060047)	93	3	0.22	+	13.84	0.00145	0.517
generation of neurons (GO:0048699)	1172	9	2.73	+	3.29	0.00141	0.517
atrial cardiac muscle tissue development (GO:0003228)	22	2	0.05	+	39	0.00141	0.53
epidermal cell differentiation (GO:0009913)	211	4	0.49	+	8.13	0.00156	0.531
striated muscle cell differentiation (GO:0051146)	215	4	0.5	+	7.98	0.00166	0.532
positive regulation of transforming growth factor beta production (GO:0071636)	23	2	0.05	+	37.3	0.00154	0.536
positive regulation of dendrite extension (GO:1903861)	24	2	0.06	+	35.75	0.00166	0.543
response to muscle stretch (GO:0035994)	25	2	0.06	+	34.32	0.00179	0.55
anatomical structure formation involved in morphogenesis (GO:0048646)	964	8	2.25	+	3.56	0.00166	0.553
positive regulation of transmembrane receptor protein serine/threonine kinase signaling pathway (GO:0090100)	100	3	0.23	+	12.87	0.00177	0.556
neural precursor cell proliferation (GO:0061351)	107	3	0.25	+	12.03	0.00214	0.576
positive regulation of macromolecule biosynthetic process (GO:0010557)	2608	14	6.08	+	2.3	0.00196	0.579
organ growth (GO:0035265)	103	3	0.24	+	12.5	0.00193	0.58
cell fate commitment involved in formation of primary germ layer (GO:0060795)	28	2	0.07	+	30.64	0.00221	0.585
regulation of dendrite extension (GO:1903859)	27	2	0.06	+	31.78	0.00207	0.587
heart process (GO:0003015)	107	3	0.25	+	12.03	0.00214	0.587
regulation of BMP signaling pathway (GO:0030510)	105	3	0.24	+	12.26	0.00203	0.588
positive regulation of cell population proliferation (GO:0008284)	1255	9	2.93	+	3.08	0.00226	0.588
tissue morphogenesis (GO:0048729)	572	6	1.33	+	4.5	0.00212	0.593
secretion by tissue (GO:0032941)	29	2	0.07	+	29.59	0.00236	0.594
startle response (GO:0001964)	29	2	0.07	+	29.59	0.00236	0.604
positive regulation of extracellular matrix organization (GO:1903055)	30	2	0.07	+	28.6	0.00251	0.622
blood circulation (GO:0008015)	409	5	0.95	+	5.24	0.00267	0.651
cell population proliferation (GO:0008283)	1823	11	4.25	+	2.59	0.00274	0.657
cardiac muscle hypertrophy (GO:0003300)	32	2	0.07	+	26.81	0.00283	0.669
positive regulation of biosynthetic process (GO:0009891)	2710	14	6.32	+	2.22	0.00393	0.685
muscle cell differentiation (GO:0042692)	275	4	0.64	+	6.24	0.00399	0.688
nervous system development (GO:0007399)	2200	12	5.13	+	2.34	0.00392	0.692
regulation of sprouting angiogenesis (GO:1903670)	38	2	0.09	+	22.58	0.0039	0.697
striated muscle hypertrophy (GO:0014897)	33	2	0.08	+	26	0.003	0.698
regulation of cardiac muscle cell proliferation (GO:0060043)	38	2	0.09	+	22.58	0.0039	0.705
regulation of transmembrane receptor protein serine/threonine kinase signaling pathway (GO:0090092)	262	4	0.61	+	6.55	0.00336	0.707
negative regulation of DNA-templated transcription (GO:0045892)	1343	9	3.13	+	2.87	0.00356	0.709
positive regulation of metabolic process (GO:0009893)	3736	17	8.71	+	1.95	0.00417	0.712
positive regulation of interleukin-2 production (GO:0032743)	36	2	0.08	+	23.83	0.00353	0.713
regulation of angiogenesis (GO:0045765)	289	4	0.67	+	5.94	0.00474	0.713
lung epithelium development (GO:0060428)	38	2	0.09	+	22.58	0.0039	0.714
cell fate determination (GO:0001709)	42	2	0.1	+	20.43	0.00471	0.716
fat cell differentiation (GO:0045444)	126	3	0.29	+	10.21	0.00336	0.716
neurogenesis (GO:0022008)	1348	9	3.14	+	2.86	0.00364	0.717
heart morphogenesis (GO:0003007)	259	4	0.6	+	6.63	0.00323	0.718
response to lipid (GO:0033993)	850	7	1.98	+	3.53	0.00346	0.718
regulation of growth (GO:0040008)	621	6	1.45	+	4.14	0.00318	0.719
negative regulation of sebum secreting cell proliferation (GO:1904003)	1	1	0	+	> 100	0.00465	0.72
regulation of multicellular organismal development (GO:2000026)	1401	9	3.27	+	2.76	0.00469	0.72
positive regulation of BMP signaling pathway (GO:0030513)	37	2	0.09	+	23.19	0.00371	0.722
response to organic cyclic compound (GO:0014070)	869	7	2.03	+	3.46	0.0039	0.722
negative regulation of RNA biosynthetic process (GO:1902679)	1357	9	3.16	+	2.85	0.00381	0.722
heart growth (GO:0060419)	36	2	0.08	+	23.83	0.00353	0.723
muscle hypertrophy (GO:0014896)	35	2	0.08	+	24.51	0.00335	0.724
O-glycan processing (GO:0016266)	43	2	0.1	+	19.95	0.00492	0.726
cardiac muscle tissue growth (GO:0055017)	34	2	0.08	+	25.24	0.00317	0.727
epithelium development (GO:0060429)	1107	8	2.58	+	3.1	0.00388	0.727
fat cell apoptotic process (GO:1904606)	1	1	0	+	> 100	0.00465	0.728
positive regulation of cellular biosynthetic process (GO:0031328)	2690	14	6.27	+	2.23	0.0038	0.729
gland development (GO:0048732)	431	5	1	+	4.98	0.00334	0.732
regulation of transforming growth factor beta production (GO:0071634)	43	2	0.1	+	19.95	0.00492	0.733
negative regulation of leukocyte adhesion to arterial endothelial cell (GO:1904998)	1	1	0	+	> 100	0.00465	0.735
morphogenesis of an epithelium (GO:0002009)	460	5	1.07	+	4.66	0.00438	0.74
negative regulation of brain-derived neurotrophic factor receptor signaling pathway (GO:0031549)	1	1	0	+	> 100	0.00465	0.743
regulation of vasculature development (GO:1901342)	295	4	0.69	+	5.82	0.00509	0.744
positive regulation of cell fate determination (GO:1905935)	1	1	0	+	> 100	0.00465	0.751
regulation of protein localization to cell surface (GO:2000008)	41	2	0.1	+	20.93	0.0045	0.751
positive regulation of protein secretion (GO:0050714)	148	3	0.34	+	8.7	0.00522	0.756
endothelial cell-matrix adhesion (GO:0090673)	1	1	0	+	> 100	0.00465	0.759
positive regulation of macromolecule metabolic process (GO:0010604)	3431	16	8	+	2	0.00533	0.764
response to oxygen-containing compound (GO:1901700)	1670	10	3.89	+	2.57	0.00464	0.767
alveolar secondary septum development (GO:0061144)	2	1	0	+	> 100	0.00696	0.774
negative regulation of biological process (GO:0048519)	5284	21	12.32	+	1.7	0.00728	0.776
regulation of endothelial cell migration (GO:0010594)	168	3	0.39	+	7.66	0.00735	0.779
regulation of sebum secreting cell proliferation (GO:1904002)	2	1	0	+	> 100	0.00696	0.78
negative regulation of endothelial cell migration (GO:0010596)	53	2	0.12	+	16.19	0.00727	0.781
positive regulation of angiogenesis (GO:0045766)	166	3	0.39	+	7.75	0.00712	0.781
regulation of cold-induced thermogenesis (GO:0120161)	151	3	0.35	+	8.52	0.00551	0.783
brain development (GO:0007420)	734	6	1.71	+	3.51	0.00709	0.783
positive regulation of RNA biosynthetic process (GO:1902680)	1718	10	4	+	2.5	0.00566	0.783
regulation of developmental process (GO:0050793)	2466	13	5.75	+	2.26	0.00562	0.784
determination of left/right asymmetry in nervous system (GO:0035545)	2	1	0	+	> 100	0.00696	0.786
lung alveolus development (GO:0048286)	53	2	0.12	+	16.19	0.00727	0.786
regulation of cardiac muscle tissue growth (GO:0055021)	54	2	0.13	+	15.89	0.00753	0.786
positive regulation of vasculature development (GO:1904018)	169	3	0.39	+	7.62	0.00747	0.786
blood vessel development (GO:0001568)	529	5	1.23	+	4.05	0.0078	0.787
positive regulation of developmental growth (GO:0048639)	167	3	0.39	+	7.71	0.00724	0.788
gastrulation (GO:0007369)	170	3	0.4	+	7.57	0.00759	0.788
positive regulation of DNA-templated transcription (GO:0045893)	1715	10	4	+	2.5	0.00559	0.788
myeloid leukocyte differentiation (GO:0002573)	154	3	0.36	+	8.36	0.00581	0.79
positive regulation of gene expression (GO:0010628)	1183	8	2.76	+	2.9	0.00577	0.79
superior temporal gyrus development (GO:0071109)	2	1	0	+	> 100	0.00696	0.792
positive regulation of fibroblast proliferation (GO:0048146)	55	2	0.13	+	15.6	0.00779	0.792
response to organonitrogen compound (GO:0010243)	988	7	2.3	+	3.04	0.00775	0.793
system process (GO:0003008)	2099	11	4.89	+	2.25	0.00794	0.797
regulation of cell fate determination (GO:1905933)	2	1	0	+	> 100	0.00696	0.798
cell surface receptor signaling pathway (GO:0007166)	2092	11	4.88	+	2.26	0.00775	0.798
cross-receptor inhibition within G protein-coupled receptor heterodimer (GO:0038041)	2	1	0	+	> 100	0.00696	0.804
negative regulation of relaxation of cardiac muscle (GO:1901898)	2	1	0	+	> 100	0.00696	0.81
response to molecule of bacterial origin (GO:0002237)	338	4	0.79	+	5.08	0.00812	0.81
negative regulation of cold-induced thermogenesis (GO:0120163)	48	2	0.11	+	17.88	0.00604	0.814
glutamine biosynthetic process (GO:0006542)	2	1	0	+	> 100	0.00696	0.816
negative regulation of transforming growth factor beta2 production (GO:0032912)	2	1	0	+	> 100	0.00696	0.822
osteoclast differentiation (GO:0030316)	57	2	0.13	+	15.05	0.00833	0.825
prolactin secreting cell differentiation (GO:0060127)	2	1	0	+	> 100	0.00696	0.828
cardiac muscle cell action potential (GO:0086001)	49	2	0.11	+	17.51	0.00628	0.831
proximal/distal pattern formation involved in metanephric nephron development (GO:0072272)	2	1	0	+	> 100	0.00696	0.835
regulation of cellular response to growth factor stimulus (GO:0090287)	318	4	0.74	+	5.4	0.0066	0.837
ephrin receptor signaling pathway (GO:0048013)	49	2	0.11	+	17.51	0.00628	0.838
skeletal system development (GO:0001501)	507	5	1.18	+	4.23	0.00656	0.839
negative regulation of RNA metabolic process (GO:0051253)	1472	9	3.43	+	2.62	0.00645	0.84
sebaceous gland cell differentiation (GO:0001949)	2	1	0	+	> 100	0.00696	0.841
mesodermal cell fate determination (GO:0007500)	3	1	0.01	+	> 100	0.00927	0.842
epithelial tube morphogenesis (GO:0060562)	317	4	0.74	+	5.41	0.00652	0.842
positive regulation of RNA metabolic process (GO:0051254)	1855	10	4.32	+	2.31	0.00957	0.844
cardiac muscle cell development (GO:0055013)	62	2	0.14	+	13.84	0.00974	0.845
lung development (GO:0030324)	187	3	0.44	+	6.88	0.0098	0.845
head development (GO:0060322)	784	6	1.83	+	3.28	0.00963	0.845
hindbrain development (GO:0030902)	160	3	0.37	+	8.04	0.00645	0.846
regulation of muscle contraction (GO:0006937)	163	3	0.38	+	7.9	0.00678	0.846
positive regulation of cellular metabolic process (GO:0031325)	3349	15	7.81	+	1.92	0.00953	0.846
response to bleomycin (GO:1904975)	3	1	0.01	+	> 100	0.00927	0.847
lung connective tissue development (GO:0060427)	2	1	0	+	> 100	0.00696	0.848
regulation of extracellular matrix organization (GO:1903053)	61	2	0.14	+	14.07	0.00945	0.848
cell-substrate adhesion (GO:0031589)	184	3	0.43	+	6.99	0.00939	0.848
response to lipopolysaccharide (GO:0032496)	320	4	0.75	+	5.36	0.00674	0.848
regulation of body fluid levels (GO:0050878)	354	4	0.83	+	4.85	0.0095	0.848
cardiac muscle tissue regeneration (GO:0061026)	4	1	0.01	+	> 100	0.0116	0.85
collagen metabolic process (GO:0032963)	62	2	0.14	+	13.84	0.00974	0.85
regulation of brain-derived neurotrophic factor receptor signaling pathway (GO:0031548)	3	1	0.01	+	> 100	0.00927	0.852
muscle cell development (GO:0055001)	164	3	0.38	+	7.85	0.00689	0.853
positive regulation of collagen fibril organization (GO:1904028)	4	1	0.01	+	> 100	0.0116	0.854
endodermal cell fate determination (GO:0007493)	2	1	0	+	> 100	0.00696	0.855
deltoid tuberosity development (GO:0035993)	3	1	0.01	+	> 100	0.00927	0.857
epidermis development (GO:0008544)	345	4	0.8	+	4.97	0.00871	0.857
central nervous system segmentation (GO:0035283)	4	1	0.01	+	> 100	0.0116	0.859
calcium ion export (GO:1901660)	3	1	0.01	+	> 100	0.00927	0.863
amylin receptor signaling pathway (GO:0097647)	4	1	0.01	+	> 100	0.0116	0.863
positive regulation of hyaluronan biosynthetic process (GO:1900127)	4	1	0.01	+	> 100	0.0116	0.867
cellular response to cycloheximide (GO:0071409)	3	1	0.01	+	> 100	0.00927	0.868
smooth muscle contraction (GO:0006939)	59	2	0.14	+	14.54	0.00888	0.868
male germ-line stem cell asymmetric division (GO:0048133)	4	1	0.01	+	> 100	0.0116	0.871
regulation of cardiac muscle myoblast proliferation (GO:0110022)	3	1	0.01	+	> 100	0.00927	0.873
oviduct epithelium development (GO:0035846)	4	1	0.01	+	> 100	0.0116	0.875
respiratory tube development (GO:0030323)	191	3	0.45	+	6.74	0.0104	0.875
negative regulation of nucleobase-containing compound metabolic process (GO:0045934)	1587	9	3.7	+	2.43	0.0104	0.878
positive regulation of cardiac muscle myoblast proliferation (GO:0110024)	3	1	0.01	+	> 100	0.00927	0.879
plasma membrane lactate transport (GO:0035879)	4	1	0.01	+	> 100	0.0116	0.88
regulation of interleukin-2 production (GO:0032663)	64	2	0.15	+	13.41	0.0103	0.881
positive regulation of caveolin-mediated endocytosis (GO:2001288)	3	1	0.01	+	> 100	0.00927	0.884
regulation of leukocyte adhesion to arterial endothelial cell (GO:1904997)	4	1	0.01	+	> 100	0.0116	0.884
regulation of heart growth (GO:0060420)	60	2	0.14	+	14.3	0.00916	0.885
glandular epithelial cell differentiation (GO:0002067)	64	2	0.15	+	13.41	0.0103	0.886
vasculature development (GO:0001944)	550	5	1.28	+	3.9	0.00912	0.887
stem cell differentiation (GO:0048863)	183	3	0.43	+	7.03	0.00925	0.888
positive regulation of synaptic vesicle fusion to presynaptic active zone membrane (GO:0031632)	4	1	0.01	+	> 100	0.0116	0.889
asymmetric stem cell division (GO:0098722)	4	1	0.01	+	> 100	0.0116	0.893
germline stem cell asymmetric division (GO:0098728)	4	1	0.01	+	> 100	0.0116	0.898
regulation of blastocyst development (GO:0120222)	4	1	0.01	+	> 100	0.0116	0.902
skeletal muscle satellite cell activation (GO:0014719)	5	1	0.01	+	85.8	0.0139	0.903
hindbrain tangential cell migration (GO:0021934)	5	1	0.01	+	85.8	0.0139	0.906
calcium-dependent activation of synaptic vesicle fusion (GO:0099502)	4	1	0.01	+	> 100	0.0116	0.907
respiratory system development (GO:0060541)	214	3	0.5	+	6.01	0.014	0.907
negative regulation of skeletal muscle cell proliferation (GO:0014859)	5	1	0.01	+	85.8	0.0139	0.91
protein localization to juxtaparanode region of axon (GO:0071205)	4	1	0.01	+	> 100	0.0116	0.911
regulation of cardiac muscle contraction (GO:0055117)	76	2	0.18	+	11.29	0.0142	0.913
germ-line stem cell division (GO:0042078)	5	1	0.01	+	85.8	0.0139	0.914
positive regulation of synaptic vesicle membrane organization (GO:1901634)	4	1	0.01	+	> 100	0.0116	0.916
pancreas development (GO:0031016)	71	2	0.17	+	12.08	0.0125	0.916
cardiac muscle contraction (GO:0060048)	76	2	0.18	+	11.29	0.0142	0.917
post-embryonic hemopoiesis (GO:0035166)	5	1	0.01	+	85.8	0.0139	0.918
response to abiotic stimulus (GO:0009628)	1114	7	2.6	+	2.7	0.0143	0.918
negative regulation of chemokine (C-X-C motif) ligand 2 production (GO:2000342)	4	1	0.01	+	> 100	0.0116	0.921
purine nucleoside diphosphate catabolic process (GO:0009137)	5	1	0.01	+	85.8	0.0139	0.922
positive regulation of cellular component organization (GO:0051130)	1118	7	2.61	+	2.69	0.0146	0.923
regulation of miRNA transcription (GO:1902893)	77	2	0.18	+	11.14	0.0146	0.924
regulation of cellular process (GO:0050794)	11189	35	26.08	+	1.34	0.0128	0.924
conditioned place preference (GO:1990708)	4	1	0.01	+	> 100	0.0116	0.926
purine ribonucleoside diphosphate catabolic process (GO:0009181)	5	1	0.01	+	85.8	0.0139	0.926
type II pneumocyte differentiation (GO:0060510)	6	1	0.01	+	71.5	0.0162	0.926
outflow tract morphogenesis (GO:0003151)	77	2	0.18	+	11.14	0.0146	0.928
regulation of metal ion transport (GO:0010959)	387	4	0.9	+	4.43	0.0128	0.928
neuron development (GO:0048666)	881	6	2.05	+	2.92	0.0163	0.928
clustering of voltage-gated potassium channels (GO:0045163)	4	1	0.01	+	> 100	0.0116	0.93
determination of pancreatic left/right asymmetry (GO:0035469)	5	1	0.01	+	85.8	0.0139	0.93
positive regulation of cerebellar granule cell precursor proliferation (GO:0021940)	6	1	0.01	+	71.5	0.0162	0.93
cellular component morphogenesis (GO:0032989)	637	5	1.48	+	3.37	0.0163	0.931
protein-containing complex organization (GO:0043933)	2006	0	4.68	-	< 0.01	0.0128	0.931
saliva secretion (GO:0046541)	6	1	0.01	+	71.5	0.0162	0.933
germ-line stem cell population maintenance (GO:0030718)	5	1	0.01	+	85.8	0.0139	0.934
specification of loop of Henle identity (GO:0072086)	4	1	0.01	+	> 100	0.0116	0.935
response to nitrogen compound (GO:1901698)	1060	7	2.47	+	2.83	0.0112	0.936
vocal learning (GO:0042297)	6	1	0.01	+	71.5	0.0162	0.937
response to monoamine (GO:0071867)	83	2	0.19	+	10.34	0.0167	0.937
regulation of muscle system process (GO:0090257)	228	3	0.53	+	5.64	0.0165	0.937
positive regulation of CD8-positive, alpha-beta T cell differentiation (GO:0043378)	5	1	0.01	+	85.8	0.0139	0.938
pattern specification involved in metanephros development (GO:0072268)	4	1	0.01	+	> 100	0.0116	0.94
embryonic heart tube left/right pattern formation (GO:0060971)	6	1	0.01	+	71.5	0.0162	0.94
response to catecholamine (GO:0071869)	83	2	0.19	+	10.34	0.0167	0.941
negative regulation of leukocyte adhesion to vascular endothelial cell (GO:1904995)	5	1	0.01	+	85.8	0.0139	0.943
response to cycloheximide (GO:0046898)	6	1	0.01	+	71.5	0.0162	0.944
regulation of epithelial cell migration (GO:0010632)	229	3	0.53	+	5.62	0.0167	0.944
cellular response to oxidative stress (GO:0034599)	230	3	0.54	+	5.6	0.0169	0.944
negative regulation of skeletal muscle satellite cell proliferation (GO:1902723)	4	1	0.01	+	> 100	0.0116	0.945
response to interleukin-13 (GO:0035962)	5	1	0.01	+	85.8	0.0139	0.947
positive regulation of hemoglobin biosynthetic process (GO:0046985)	6	1	0.01	+	71.5	0.0162	0.947
cell growth involved in cardiac muscle cell development (GO:0061049)	7	1	0.02	+	61.29	0.0185	0.948
response to mechanical stimulus (GO:0009612)	220	3	0.51	+	5.85	0.0151	0.948
negative regulation of satellite cell differentiation (GO:1902725)	4	1	0.01	+	> 100	0.0116	0.95
myofibroblast differentiation (GO:0036446)	5	1	0.01	+	85.8	0.0139	0.951
regulation of myofibroblast differentiation (GO:1904760)	6	1	0.01	+	71.5	0.0162	0.951
cardiac neural crest cell migration involved in outflow tract morphogenesis (GO:0003253)	7	1	0.02	+	61.29	0.0185	0.951
physiological muscle hypertrophy (GO:0003298)	7	1	0.02	+	61.29	0.0185	0.954
club cell differentiation (GO:0060486)	4	1	0.01	+	> 100	0.0116	0.955
positive regulation of the force of heart contraction (GO:0098735)	5	1	0.01	+	85.8	0.0139	0.955
regulation of connective tissue replacement (GO:1905203)	6	1	0.01	+	71.5	0.0162	0.955
physiological cardiac muscle hypertrophy (GO:0003301)	7	1	0.02	+	61.29	0.0185	0.957
imitative learning (GO:0098596)	6	1	0.01	+	71.5	0.0162	0.958
osteoclast proliferation (GO:0002158)	5	1	0.01	+	85.8	0.0139	0.96
negative regulation of epithelial cell migration (GO:0010633)	68	2	0.16	+	12.62	0.0116	0.96
mammary gland branching involved in pregnancy (GO:0060745)	7	1	0.02	+	61.29	0.0185	0.961
G1 to G0 transition involved in cell differentiation (GO:0070315)	6	1	0.01	+	71.5	0.0162	0.962
muscle contraction (GO:0006936)	232	3	0.54	+	5.55	0.0173	0.962
proximal/distal pattern formation involved in nephron development (GO:0072047)	5	1	0.01	+	85.8	0.0139	0.964
positive regulation of gap junction assembly (GO:1903598)	7	1	0.02	+	61.29	0.0185	0.964
cardiac cell development (GO:0055006)	68	2	0.16	+	12.62	0.0116	0.965
negative regulation of cholesterol efflux (GO:0090370)	6	1	0.01	+	71.5	0.0162	0.966
regulation of collagen fibril organization (GO:1904026)	7	1	0.02	+	61.29	0.0185	0.967
regulation of organ growth (GO:0046620)	89	2	0.21	+	9.64	0.019	0.967
specification of nephron tubule identity (GO:0072081)	5	1	0.01	+	85.8	0.0139	0.968
embryonic heart tube development (GO:0035050)	85	2	0.2	+	10.09	0.0175	0.968
cell communication (GO:0007154)	5285	20	12.32	+	1.62	0.0191	0.968
relaxation of smooth muscle (GO:0044557)	6	1	0.01	+	71.5	0.0162	0.97
cardiac vascular smooth muscle cell differentiation (GO:0060947)	7	1	0.02	+	61.29	0.0185	0.97
chondrocyte differentiation (GO:0002062)	89	2	0.21	+	9.64	0.019	0.97
negative regulation of skeletal muscle cell differentiation (GO:2001015)	5	1	0.01	+	85.8	0.0139	0.973
response to Gram-positive bacterium (GO:0140459)	6	1	0.01	+	71.5	0.0162	0.973
regulation of miRNA metabolic process (GO:2000628)	89	2	0.21	+	9.64	0.019	0.973
spontaneous neurotransmitter secretion (GO:0061669)	7	1	0.02	+	61.29	0.0185	0.974
cellular response to monoamine stimulus (GO:0071868)	80	2	0.19	+	10.72	0.0156	0.975
somatotropin secreting cell differentiation (GO:0060126)	5	1	0.01	+	85.8	0.0139	0.977
regulation of relaxation of cardiac muscle (GO:1901897)	6	1	0.01	+	71.5	0.0162	0.977
post-embryonic camera-type eye development (GO:0031077)	7	1	0.02	+	61.29	0.0185	0.977
cellular response to catecholamine stimulus (GO:0071870)	80	2	0.19	+	10.72	0.0156	0.979
oviduct development (GO:0060066)	6	1	0.01	+	71.5	0.0162	0.981
observational learning (GO:0098597)	7	1	0.02	+	61.29	0.0185	0.981
NK T cell differentiation (GO:0001865)	5	1	0.01	+	85.8	0.0139	0.982
pattern specification involved in kidney development (GO:0061004)	8	1	0.02	+	53.62	0.0207	0.983
negative regulation of relaxation of muscle (GO:1901078)	7	1	0.02	+	61.29	0.0185	0.984
negative regulation of transforming growth factor beta1 production (GO:0032911)	6	1	0.01	+	71.5	0.0162	0.985
negative regulation of adenylate cyclase-activating adrenergic receptor signaling pathway (GO:0071878)	5	1	0.01	+	85.8	0.0139	0.986
neutrophil differentiation (GO:0030223)	8	1	0.02	+	53.62	0.0207	0.986
positive regulation of pigment cell differentiation (GO:0050942)	7	1	0.02	+	61.29	0.0185	0.987
regulation of caveolin-mediated endocytosis (GO:2001286)	6	1	0.01	+	71.5	0.0162	0.989
lactate transport (GO:0015727)	8	1	0.02	+	53.62	0.0207	0.989
positive regulation of melanocyte differentiation (GO:0045636)	5	1	0.01	+	85.8	0.0139	0.991
pyruvate transmembrane transport (GO:1901475)	7	1	0.02	+	61.29	0.0185	0.991
regulation of hemoglobin biosynthetic process (GO:0046984)	8	1	0.02	+	53.62	0.0207	0.992
optic nerve morphogenesis (GO:0021631)	6	1	0.01	+	71.5	0.0162	0.993
determination of digestive tract left/right asymmetry (GO:0071907)	7	1	0.02	+	61.29	0.0185	0.994
diencephalon development (GO:0021536)	81	2	0.19	+	10.59	0.016	0.994
response to xenobiotic stimulus (GO:0009410)	431	4	1	+	3.98	0.0183	0.994
developmental growth (GO:0048589)	432	4	1.01	+	3.97	0.0184	0.994
ribonucleoside diphosphate catabolic process (GO:0009191)	8	1	0.02	+	53.62	0.0207	0.995
body fluid secretion (GO:0007589)	75	2	0.17	+	11.44	0.0139	0.995
regulation of melanocyte differentiation (GO:0045634)	6	1	0.01	+	71.5	0.0162	0.997
blood vessel morphogenesis (GO:0048514)	431	4	1	+	3.98	0.0183	0.997
response to endogenous stimulus (GO:0009719)	1447	8	3.37	+	2.37	0.0181	0.997
regulation of hyaluronan biosynthetic process (GO:1900125)	8	1	0.02	+	53.62	0.0207	0.998
growth (GO:0040007)	432	4	1.01	+	3.97	0.0184	0.998
determination of liver left/right asymmetry (GO:0071910)	6	1	0.01	+	71.5	0.0162	1
pyruvate transport (GO:0006848)	8	1	0.02	+	53.62	0.0207	1
phospholipase C-activating G protein-coupled acetylcholine receptor signaling pathway (GO:0007207)	8	1	0.02	+	53.62	0.0207	1
adenylate cyclase-inhibiting G protein-coupled acetylcholine receptor signaling pathway (GO:0007197)	8	1	0.02	+	53.62	0.0207	1
renal system pattern specification (GO:0072048)	8	1	0.02	+	53.62	0.0207	1
ERBB2-EGFR signaling pathway (GO:0038134)	8	1	0.02	+	53.62	0.0207	1
cellular response to laminar fluid shear stress (GO:0071499)	8	1	0.02	+	53.62	0.0207	1
regulation of pigment cell differentiation (GO:0050932)	8	1	0.02	+	53.62	0.0207	1
ion channel modulating, G protein-coupled receptor signaling pathway (GO:0099105)	8	1	0.02	+	53.62	0.0207	1
lactate transmembrane transport (GO:0035873)	8	1	0.02	+	53.62	0.0207	1
regulation of CD8-positive, alpha-beta T cell differentiation (GO:0043376)	8	1	0.02	+	53.62	0.0207	1
positive regulation of vesicle fusion (GO:0031340)	8	1	0.02	+	53.62	0.0207	1
positive regulation of granulocyte differentiation (GO:0030854)	8	1	0.02	+	53.62	0.0207	1
regulation of vascular associated smooth muscle contraction (GO:0003056)	9	1	0.02	+	47.67	0.023	1
positive regulation of CD8-positive, alpha-beta T cell activation (GO:2001187)	9	1	0.02	+	47.67	0.023	1
regulation of transforming growth factor beta2 production (GO:0032909)	9	1	0.02	+	47.67	0.023	1
protein localization to axon (GO:0099612)	9	1	0.02	+	47.67	0.023	1
cAMP catabolic process (GO:0006198)	9	1	0.02	+	47.67	0.023	1
spontaneous synaptic transmission (GO:0098814)	9	1	0.02	+	47.67	0.023	1
positive regulation of vascular endothelial growth factor signaling pathway (GO:1900748)	9	1	0.02	+	47.67	0.023	1
axial mesoderm development (GO:0048318)	9	1	0.02	+	47.67	0.023	1
positive regulation of epithelial tube formation (GO:1905278)	9	1	0.02	+	47.67	0.023	1
regulation of epithelial tube formation (GO:1905276)	9	1	0.02	+	47.67	0.023	1
positive regulation of developmental pigmentation (GO:0048087)	9	1	0.02	+	47.67	0.023	1
calcitonin family receptor signaling pathway (GO:0097646)	9	1	0.02	+	47.67	0.023	1
outer ear morphogenesis (GO:0042473)	9	1	0.02	+	47.67	0.023	1
cardiac neural crest cell development involved in outflow tract morphogenesis (GO:0061309)	9	1	0.02	+	47.67	0.023	1
regulation of cerebellar granule cell precursor proliferation (GO:0021936)	9	1	0.02	+	47.67	0.023	1
fat pad development (GO:0060613)	9	1	0.02	+	47.67	0.023	1
iris morphogenesis (GO:0061072)	9	1	0.02	+	47.67	0.023	1
atrioventricular node development (GO:0003162)	9	1	0.02	+	47.67	0.023	1
negative regulation of heterotypic cell-cell adhesion (GO:0034115)	10	1	0.02	+	42.9	0.0253	1
neural plate development (GO:0001840)	10	1	0.02	+	42.9	0.0253	1
collagen biosynthetic process (GO:0032964)	10	1	0.02	+	42.9	0.0253	1
cellular response to X-ray (GO:0071481)	10	1	0.02	+	42.9	0.0253	1
translational readthrough (GO:0006451)	10	1	0.02	+	42.9	0.0253	1
selenocysteine incorporation (GO:0001514)	10	1	0.02	+	42.9	0.0253	1
sebaceous gland development (GO:0048733)	10	1	0.02	+	42.9	0.0253	1
regulation of cell-cell adhesion involved in gastrulation (GO:0070587)	10	1	0.02	+	42.9	0.0253	1
negative regulation of adenylate cyclase-activating G protein-coupled receptor signaling pathway (GO:0106072)	10	1	0.02	+	42.9	0.0253	1
learned vocalization behavior or vocal learning (GO:0098598)	10	1	0.02	+	42.9	0.0253	1
negative regulation of granulocyte differentiation (GO:0030853)	10	1	0.02	+	42.9	0.0253	1
regulation of gap junction assembly (GO:1903596)	10	1	0.02	+	42.9	0.0253	1
pancreatic A cell differentiation (GO:0003310)	10	1	0.02	+	42.9	0.0253	1
lung secretory cell differentiation (GO:0061140)	10	1	0.02	+	42.9	0.0253	1
positive regulation of protein localization to early endosome (GO:1902966)	10	1	0.02	+	42.9	0.0253	1
regulation of protein localization to early endosome (GO:1902965)	10	1	0.02	+	42.9	0.0253	1
cellular response to caffeine (GO:0071313)	11	1	0.03	+	39	0.0276	1
primitive streak formation (GO:0090009)	11	1	0.03	+	39	0.0276	1
elastic fiber assembly (GO:0048251)	11	1	0.03	+	39	0.0276	1
negative regulation of sprouting angiogenesis (GO:1903671)	11	1	0.03	+	39	0.0276	1
regulation of antimicrobial humoral response (GO:0002759)	11	1	0.03	+	39	0.0276	1
cellular response to epinephrine stimulus (GO:0071872)	12	1	0.03	+	35.75	0.0298	1
negative regulation of sodium ion transmembrane transporter activity (GO:2000650)	12	1	0.03	+	35.75	0.0298	1
immunological synapse formation (GO:0001771)	12	1	0.03	+	35.75	0.0298	1
loop of Henle development (GO:0072070)	12	1	0.03	+	35.75	0.0298	1
neuronal ion channel clustering (GO:0045161)	12	1	0.03	+	35.75	0.0298	1
regulation of synaptic vesicle membrane organization (GO:1901632)	12	1	0.03	+	35.75	0.0298	1
positive regulation of myoblast proliferation (GO:2000288)	12	1	0.03	+	35.75	0.0298	1
negative regulation of protein localization to cell surface (GO:2000009)	12	1	0.03	+	35.75	0.0298	1
negative regulation of collateral sprouting (GO:0048671)	12	1	0.03	+	35.75	0.0298	1
regulation of synaptic vesicle fusion to presynaptic active zone membrane (GO:0031630)	12	1	0.03	+	35.75	0.0298	1
auditory behavior (GO:0031223)	12	1	0.03	+	35.75	0.0298	1
nucleoside diphosphate catabolic process (GO:0009134)	12	1	0.03	+	35.75	0.0298	1
cardiac neural crest cell development involved in heart development (GO:0061308)	12	1	0.03	+	35.75	0.0298	1
cardiac neural crest cell differentiation involved in heart development (GO:0061307)	12	1	0.03	+	35.75	0.0298	1
regulation of skeletal muscle satellite cell proliferation (GO:0014842)	12	1	0.03	+	35.75	0.0298	1
sinoatrial node development (GO:0003163)	12	1	0.03	+	35.75	0.0298	1
thalamus development (GO:0021794)	13	1	0.03	+	33	0.0321	1
defense response to tumor cell (GO:0002357)	13	1	0.03	+	33	0.0321	1
negative regulation of transforming growth factor beta production (GO:0071635)	13	1	0.03	+	33	0.0321	1
endodermal cell fate commitment (GO:0001711)	13	1	0.03	+	33	0.0321	1
negative regulation of sodium ion transmembrane transport (GO:1902306)	13	1	0.03	+	33	0.0321	1
mucus secretion (GO:0070254)	13	1	0.03	+	33	0.0321	1
atrioventricular canal development (GO:0036302)	13	1	0.03	+	33	0.0321	1
positive regulation of urine volume (GO:0035810)	13	1	0.03	+	33	0.0321	1
keratinocyte development (GO:0003334)	13	1	0.03	+	33	0.0321	1
positive regulation of calcium ion-dependent exocytosis (GO:0045956)	13	1	0.03	+	33	0.0321	1
positive regulation of cyclin-dependent protein serine/threonine kinase activity (GO:0045737)	14	1	0.03	+	30.64	0.0343	1
calcium ion transport into cytosol (GO:0060402)	14	1	0.03	+	30.64	0.0343	1
prepulse inhibition (GO:0060134)	14	1	0.03	+	30.64	0.0343	1
regulation of transforming growth factor beta1 production (GO:0032908)	14	1	0.03	+	30.64	0.0343	1
mesodermal cell fate commitment (GO:0001710)	14	1	0.03	+	30.64	0.0343	1
cellular response to purine-containing compound (GO:0071415)	14	1	0.03	+	30.64	0.0343	1
negative regulation of cholesterol transport (GO:0032375)	14	1	0.03	+	30.64	0.0343	1
negative regulation of sterol transport (GO:0032372)	14	1	0.03	+	30.64	0.0343	1
regulation of adenylate cyclase-activating G protein-coupled receptor signaling pathway (GO:0106070)	14	1	0.03	+	30.64	0.0343	1
positive regulation of protein localization to endosome (GO:1905668)	14	1	0.03	+	30.64	0.0343	1
regulation of relaxation of muscle (GO:1901077)	14	1	0.03	+	30.64	0.0343	1
cyclic nucleotide catabolic process (GO:0009214)	14	1	0.03	+	30.64	0.0343	1
positive regulation of protein kinase A signaling (GO:0010739)	14	1	0.03	+	30.64	0.0343	1
positive regulation of cardiac muscle cell apoptotic process (GO:0010666)	14	1	0.03	+	30.64	0.0343	1
positive regulation of striated muscle cell apoptotic process (GO:0010663)	14	1	0.03	+	30.64	0.0343	1
mechanosensory behavior (GO:0007638)	14	1	0.03	+	30.64	0.0343	1
response to epinephrine (GO:0071871)	15	1	0.03	+	28.6	0.0366	1
peripheral nervous system neuron development (GO:0048935)	15	1	0.03	+	28.6	0.0366	1
peripheral nervous system neuron differentiation (GO:0048934)	15	1	0.03	+	28.6	0.0366	1
negative regulation of cytosolic calcium ion concentration (GO:0051481)	15	1	0.03	+	28.6	0.0366	1
regulation of protein localization to endosome (GO:1905666)	15	1	0.03	+	28.6	0.0366	1
negative regulation of cell migration involved in sprouting angiogenesis (GO:0090051)	15	1	0.03	+	28.6	0.0366	1
response to interleukin-7 (GO:0098760)	15	1	0.03	+	28.6	0.0366	1
sodium ion export across plasma membrane (GO:0036376)	15	1	0.03	+	28.6	0.0366	1
regulation of developmental pigmentation (GO:0048070)	15	1	0.03	+	28.6	0.0366	1
relaxation of cardiac muscle (GO:0055119)	15	1	0.03	+	28.6	0.0366	1
cell communication by electrical coupling involved in cardiac conduction (GO:0086064)	15	1	0.03	+	28.6	0.0366	1
response to laminar fluid shear stress (GO:0034616)	15	1	0.03	+	28.6	0.0366	1
cardiac muscle hypertrophy in response to stress (GO:0014898)	15	1	0.03	+	28.6	0.0366	1
cardiac muscle adaptation (GO:0014887)	15	1	0.03	+	28.6	0.0366	1
muscle hypertrophy in response to stress (GO:0003299)	15	1	0.03	+	28.6	0.0366	1
negative regulation of dendritic spine development (GO:0061000)	15	1	0.03	+	28.6	0.0366	1
regulation of calcium ion transmembrane transport via high voltage-gated calcium channel (GO:1902514)	16	1	0.04	+	26.81	0.0388	1
regulation of myoblast proliferation (GO:2000291)	16	1	0.04	+	26.81	0.0388	1
insulin metabolic process (GO:1901142)	16	1	0.04	+	26.81	0.0388	1
G1 to G0 transition (GO:0070314)	16	1	0.04	+	26.81	0.0388	1
chondrocyte proliferation (GO:0035988)	16	1	0.04	+	26.81	0.0388	1
response to caffeine (GO:0031000)	16	1	0.04	+	26.81	0.0388	1
glutamine family amino acid biosynthetic process (GO:0009084)	16	1	0.04	+	26.81	0.0388	1
regulation of cell communication by electrical coupling (GO:0010649)	16	1	0.04	+	26.81	0.0388	1
regulation of skeletal muscle cell proliferation (GO:0014857)	16	1	0.04	+	26.81	0.0388	1
vascular associated smooth muscle contraction (GO:0014829)	16	1	0.04	+	26.81	0.0388	1
segment specification (GO:0007379)	17	1	0.04	+	25.24	0.0411	1
neutrophil homeostasis (GO:0001780)	17	1	0.04	+	25.24	0.0411	1
thyroid hormone generation (GO:0006590)	17	1	0.04	+	25.24	0.0411	1
negative regulation of interleukin-8 production (GO:0032717)	17	1	0.04	+	25.24	0.0411	1
protein kinase C signaling (GO:0070528)	17	1	0.04	+	25.24	0.0411	1
regulation of pigmentation (GO:0120305)	17	1	0.04	+	25.24	0.0411	1
positive regulation of nitric-oxide synthase activity (GO:0051000)	17	1	0.04	+	25.24	0.0411	1
regulation of granulocyte differentiation (GO:0030852)	17	1	0.04	+	25.24	0.0411	1
membrane depolarization during cardiac muscle cell action potential (GO:0086012)	17	1	0.04	+	25.24	0.0411	1
negative regulation of sodium ion transport (GO:0010766)	17	1	0.04	+	25.24	0.0411	1
cell migration involved in heart development (GO:0060973)	17	1	0.04	+	25.24	0.0411	1
asymmetric cell division (GO:0008356)	17	1	0.04	+	25.24	0.0411	1
positive regulation of cyclin-dependent protein kinase activity (GO:1904031)	17	1	0.04	+	25.24	0.0411	1
adenohypophysis development (GO:0021984)	17	1	0.04	+	25.24	0.0411	1
cell migration in hindbrain (GO:0021535)	18	1	0.04	+	23.83	0.0433	1
cellular response to gonadotropin stimulus (GO:0071371)	18	1	0.04	+	23.83	0.0433	1
calcium ion-regulated exocytosis of neurotransmitter (GO:0048791)	18	1	0.04	+	23.83	0.0433	1
calcium ion import (GO:0070509)	18	1	0.04	+	23.83	0.0433	1
white fat cell differentiation (GO:0050872)	18	1	0.04	+	23.83	0.0433	1
positive regulation of DNA damage response, signal transduction by p53 class mediator (GO:0043517)	18	1	0.04	+	23.83	0.0433	1
vascular associated smooth muscle cell differentiation (GO:0035886)	18	1	0.04	+	23.83	0.0433	1
regulation of plasminogen activation (GO:0010755)	18	1	0.04	+	23.83	0.0433	1
dendritic spine morphogenesis (GO:0060997)	18	1	0.04	+	23.83	0.0433	1
negative regulation of anoikis (GO:2000811)	19	1	0.04	+	22.58	0.0455	1
vocalization behavior (GO:0071625)	19	1	0.04	+	22.58	0.0455	1
nephron tubule formation (GO:0072079)	19	1	0.04	+	22.58	0.0455	1
regulation of chemokine (C-X-C motif) ligand 2 production (GO:2000341)	19	1	0.04	+	22.58	0.0455	1
regulation of skeletal muscle cell differentiation (GO:2001014)	20	1	0.05	+	21.45	0.0477	1
cellular response to fluid shear stress (GO:0071498)	20	1	0.05	+	21.45	0.0477	1
negative regulation of potassium ion transmembrane transporter activity (GO:1901017)	20	1	0.05	+	21.45	0.0477	1
paraxial mesoderm development (GO:0048339)	20	1	0.05	+	21.45	0.0477	1
cell communication by electrical coupling (GO:0010644)	20	1	0.05	+	21.45	0.0477	1
growth plate cartilage development (GO:0003417)	20	1	0.05	+	21.45	0.0477	1
optic nerve development (GO:0021554)	21	1	0.05	+	20.43	0.05	1
G protein-coupled acetylcholine receptor signaling pathway (GO:0007213)	21	1	0.05	+	20.43	0.05	1
positive regulation of glial cell proliferation (GO:0060252)	21	1	0.05	+	20.43	0.05	1
regulation of CD8-positive, alpha-beta T cell activation (GO:2001185)	21	1	0.05	+	20.43	0.05	1
detection of temperature stimulus involved in sensory perception of pain (GO:0050965)	21	1	0.05	+	20.43	0.05	1
regulation of urine volume (GO:0035809)	21	1	0.05	+	20.43	0.05	1
retinal ganglion cell axon guidance (GO:0031290)	21	1	0.05	+	20.43	0.05	1
purine ribonucleoside diphosphate metabolic process (GO:0009179)	21	1	0.05	+	20.43	0.05	1
purine nucleoside diphosphate metabolic process (GO:0009135)	21	1	0.05	+	20.43	0.05	1
regulation of cardiac muscle contraction by regulation of the release of sequestered calcium ion (GO:0010881)	21	1	0.05	+	20.43	0.05	1
mammary gland lobule development (GO:0061377)	21	1	0.05	+	20.43	0.05	1
positive regulation of sprouting angiogenesis (GO:1903672)	21	1	0.05	+	20.43	0.05	1
mammary gland alveolus development (GO:0060749)	21	1	0.05	+	20.43	0.05	1
striatum development (GO:0021756)	22	1	0.05	+	19.5	0.0522	1
branching involved in mammary gland duct morphogenesis (GO:0060444)	22	1	0.05	+	19.5	0.0522	1
intracellular sodium ion homeostasis (GO:0006883)	22	1	0.05	+	19.5	0.0522	1
positive regulation of cAMP-mediated signaling (GO:0043950)	22	1	0.05	+	19.5	0.0522	1
regulation of collateral sprouting (GO:0048670)	22	1	0.05	+	19.5	0.0522	1
negative regulation of CD4-positive, alpha-beta T cell differentiation (GO:0043371)	22	1	0.05	+	19.5	0.0522	1
membrane depolarization during action potential (GO:0086010)	22	1	0.05	+	19.5	0.0522	1
ventricular cardiac muscle cell action potential (GO:0086005)	22	1	0.05	+	19.5	0.0522	1
melanocyte differentiation (GO:0030318)	22	1	0.05	+	19.5	0.0522	1
regulation of protein kinase A signaling (GO:0010738)	22	1	0.05	+	19.5	0.0522	1
type B pancreatic cell differentiation (GO:0003309)	22	1	0.05	+	19.5	0.0522	1
regulation of heterotypic cell-cell adhesion (GO:0034114)	23	1	0.05	+	18.65	0.0544	1
cAMP metabolic process (GO:0046058)	23	1	0.05	+	18.65	0.0544	1
ERBB2 signaling pathway (GO:0038128)	23	1	0.05	+	18.65	0.0544	1
relaxation of muscle (GO:0090075)	23	1	0.05	+	18.65	0.0544	1
G protein-coupled serotonin receptor signaling pathway (GO:0098664)	23	1	0.05	+	18.65	0.0544	1
regulation of vesicle fusion (GO:0031338)	23	1	0.05	+	18.65	0.0544	1
thyroid hormone metabolic process (GO:0042403)	23	1	0.05	+	18.65	0.0544	1
piRNA processing (GO:0034587)	23	1	0.05	+	18.65	0.0544	1
response to tumor cell (GO:0002347)	24	1	0.06	+	17.88	0.0566	1
hematopoietic stem cell proliferation (GO:0071425)	24	1	0.06	+	17.88	0.0566	1
negative regulation of chemokine production (GO:0032682)	24	1	0.06	+	17.88	0.0566	1
smooth muscle tissue development (GO:0048745)	24	1	0.06	+	17.88	0.0566	1
negative regulation of potassium ion transmembrane transport (GO:1901380)	24	1	0.06	+	17.88	0.0566	1
regulation of vascular endothelial growth factor signaling pathway (GO:1900746)	24	1	0.06	+	17.88	0.0566	1
sodium ion import across plasma membrane (GO:0098719)	24	1	0.06	+	17.88	0.0566	1
stem cell division (GO:0017145)	24	1	0.06	+	17.88	0.0566	1
outflow tract septum morphogenesis (GO:0003148)	24	1	0.06	+	17.88	0.0566	1
lung epithelial cell differentiation (GO:0060487)	25	1	0.06	+	17.16	0.0588	1
lung cell differentiation (GO:0060479)	25	1	0.06	+	17.16	0.0588	1
positive regulation of cardiac muscle cell proliferation (GO:0060045)	25	1	0.06	+	17.16	0.0588	1
cardiac muscle cell proliferation (GO:0060038)	25	1	0.06	+	17.16	0.0588	1
regulation of anoikis (GO:2000209)	25	1	0.06	+	17.16	0.0588	1
regulation of cardiac conduction (GO:1903779)	25	1	0.06	+	17.16	0.0588	1
positive regulation of muscle cell apoptotic process (GO:0010661)	25	1	0.06	+	17.16	0.0588	1
regulation of cellular response to vascular endothelial growth factor stimulus (GO:1902547)	26	1	0.06	+	16.5	0.061	1
positive regulation of collagen biosynthetic process (GO:0032967)	26	1	0.06	+	16.5	0.061	1
regulation of the force of heart contraction (GO:0002026)	26	1	0.06	+	16.5	0.061	1
regulation of nitric-oxide synthase activity (GO:0050999)	26	1	0.06	+	16.5	0.061	1
detection of temperature stimulus involved in sensory perception (GO:0050961)	26	1	0.06	+	16.5	0.061	1
regulation of cardiac muscle contraction by calcium ion signaling (GO:0010882)	26	1	0.06	+	16.5	0.061	1
intestinal epithelial cell differentiation (GO:0060575)	26	1	0.06	+	16.5	0.061	1
negative regulation of signaling receptor activity (GO:2000272)	27	1	0.06	+	15.89	0.0632	1
granulocyte differentiation (GO:0030851)	27	1	0.06	+	15.89	0.0632	1
positive regulation of collagen metabolic process (GO:0010714)	27	1	0.06	+	15.89	0.0632	1
negative regulation of alpha-beta T cell differentiation (GO:0046639)	27	1	0.06	+	15.89	0.0632	1
response to X-ray (GO:0010165)	28	1	0.07	+	15.32	0.0653	1
regulation of osteoblast proliferation (GO:0033688)	28	1	0.07	+	15.32	0.0653	1
subpallium development (GO:0021544)	28	1	0.07	+	15.32	0.0653	1
serotonin receptor signaling pathway (GO:0007210)	28	1	0.07	+	15.32	0.0653	1
gastrulation with mouth forming second (GO:0001702)	28	1	0.07	+	15.32	0.0653	1
positive regulation of monooxygenase activity (GO:0032770)	28	1	0.07	+	15.32	0.0653	1
regulation of axon regeneration (GO:0048679)	28	1	0.07	+	15.32	0.0653	1
mesodermal cell differentiation (GO:0048333)	28	1	0.07	+	15.32	0.0653	1
positive regulation of peptidyl-threonine phosphorylation (GO:0010800)	28	1	0.07	+	15.32	0.0653	1
response to gonadotropin (GO:0034698)	28	1	0.07	+	15.32	0.0653	1
synaptic transmission, cholinergic (GO:0007271)	29	1	0.07	+	14.79	0.0675	1
glutamine metabolic process (GO:0006541)	29	1	0.07	+	14.79	0.0675	1
positive regulation of receptor internalization (GO:0002092)	29	1	0.07	+	14.79	0.0675	1
enteroendocrine cell differentiation (GO:0035883)	29	1	0.07	+	14.79	0.0675	1
positive regulation of cardiac muscle tissue growth (GO:0055023)	29	1	0.07	+	14.79	0.0675	1
regulation of release of sequestered calcium ion into cytosol by sarcoplasmic reticulum (GO:0010880)	29	1	0.07	+	14.79	0.0675	1
detection of temperature stimulus (GO:0016048)	29	1	0.07	+	14.79	0.0675	1
dendritic spine development (GO:0060996)	29	1	0.07	+	14.79	0.0675	1
endochondral bone growth (GO:0003416)	29	1	0.07	+	14.79	0.0675	1
positive regulation of smooth muscle contraction (GO:0045987)	29	1	0.07	+	14.79	0.0675	1
negative regulation of miRNA transcription (GO:1902894)	29	1	0.07	+	14.79	0.0675	1
negative regulation of lipid transport (GO:0032369)	30	1	0.07	+	14.3	0.0697	1
detection of stimulus involved in sensory perception of pain (GO:0062149)	30	1	0.07	+	14.3	0.0697	1
striated muscle adaptation (GO:0014888)	30	1	0.07	+	14.3	0.0697	1
central nervous system projection neuron axonogenesis (GO:0021952)	30	1	0.07	+	14.3	0.0697	1
extracellular matrix assembly (GO:0085029)	30	1	0.07	+	14.3	0.0697	1
negative regulation of miRNA metabolic process (GO:2000629)	31	1	0.07	+	13.84	0.0718	1
positive regulation of signal transduction by p53 class mediator (GO:1901798)	31	1	0.07	+	13.84	0.0718	1
regulation of neuron projection regeneration (GO:0070570)	31	1	0.07	+	13.84	0.0718	1
regulation of leukocyte adhesion to vascular endothelial cell (GO:1904994)	31	1	0.07	+	13.84	0.0718	1
negative regulation of potassium ion transport (GO:0043267)	31	1	0.07	+	13.84	0.0718	1
ribonucleoside diphosphate metabolic process (GO:0009185)	31	1	0.07	+	13.84	0.0718	1
response to auditory stimulus (GO:0010996)	31	1	0.07	+	13.84	0.0718	1
cranial nerve morphogenesis (GO:0021602)	32	1	0.07	+	13.41	0.074	1
metanephric nephron development (GO:0072210)	32	1	0.07	+	13.41	0.074	1
sensory perception of temperature stimulus (GO:0050951)	32	1	0.07	+	13.41	0.074	1
bone growth (GO:0098868)	32	1	0.07	+	13.41	0.074	1
aorta morphogenesis (GO:0035909)	32	1	0.07	+	13.41	0.074	1
positive regulation of transforming growth factor beta receptor signaling pathway (GO:0030511)	32	1	0.07	+	13.41	0.074	1
positive regulation of cellular response to transforming growth factor beta stimulus (GO:1903846)	32	1	0.07	+	13.41	0.074	1
mammary gland duct morphogenesis (GO:0060603)	32	1	0.07	+	13.41	0.074	1
dendritic spine organization (GO:0097061)	32	1	0.07	+	13.41	0.074	1
positive regulation of heart growth (GO:0060421)	33	1	0.08	+	13	0.0762	1
acetylcholine receptor signaling pathway (GO:0095500)	33	1	0.08	+	13	0.0762	1
positive regulation of telomerase activity (GO:0051973)	33	1	0.08	+	13	0.0762	1
regulation of calcium ion import (GO:0090279)	33	1	0.08	+	13	0.0762	1
pigment cell differentiation (GO:0050931)	33	1	0.08	+	13	0.0762	1
positive regulation of adenylate cyclase activity (GO:0045762)	34	1	0.08	+	12.62	0.0783	1
negative regulation of CD4-positive, alpha-beta T cell activation (GO:2000515)	34	1	0.08	+	12.62	0.0783	1
ligand-gated ion channel signaling pathway (GO:1990806)	34	1	0.08	+	12.62	0.0783	1
regulation of cardiac muscle cell contraction (GO:0086004)	34	1	0.08	+	12.62	0.0783	1
establishment of skin barrier (GO:0061436)	34	1	0.08	+	12.62	0.0783	1
response to fluid shear stress (GO:0034405)	34	1	0.08	+	12.62	0.0783	1
olfactory bulb development (GO:0021772)	35	1	0.08	+	12.26	0.0805	1
cartilage development involved in endochondral bone morphogenesis (GO:0060351)	35	1	0.08	+	12.26	0.0805	1
regulation of collagen biosynthetic process (GO:0032965)	35	1	0.08	+	12.26	0.0805	1
proximal/distal pattern formation (GO:0009954)	35	1	0.08	+	12.26	0.0805	1
brown fat cell differentiation (GO:0050873)	35	1	0.08	+	12.26	0.0805	1
negative regulation of blood vessel endothelial cell migration (GO:0043537)	35	1	0.08	+	12.26	0.0805	1
cellular response to acetylcholine (GO:1905145)	35	1	0.08	+	12.26	0.0805	1
vasoconstriction (GO:0042310)	35	1	0.08	+	12.26	0.0805	1
regulation of membrane repolarization (GO:0060306)	36	1	0.08	+	11.92	0.0826	1
regulation of polysaccharide biosynthetic process (GO:0032885)	36	1	0.08	+	11.92	0.0826	1
negative regulation of DNA biosynthetic process (GO:2000279)	36	1	0.08	+	11.92	0.0826	1
smooth muscle cell differentiation (GO:0051145)	36	1	0.08	+	11.92	0.0826	1
muscle adaptation (GO:0043500)	36	1	0.08	+	11.92	0.0826	1
striated muscle cell proliferation (GO:0014855)	36	1	0.08	+	11.92	0.0826	1
homeostasis of number of cells within a tissue (GO:0048873)	37	1	0.09	+	11.59	0.0847	1
regulation of cAMP-mediated signaling (GO:0043949)	37	1	0.09	+	11.59	0.0847	1
epidermis morphogenesis (GO:0048730)	37	1	0.09	+	11.59	0.0847	1
positive regulation of morphogenesis of an epithelium (GO:1905332)	37	1	0.09	+	11.59	0.0847	1
regulation of cholesterol efflux (GO:0010874)	37	1	0.09	+	11.59	0.0847	1
regulation of cardiac muscle cell apoptotic process (GO:0010665)	37	1	0.09	+	11.59	0.0847	1
olfactory lobe development (GO:0021988)	37	1	0.09	+	11.59	0.0847	1
cardiac conduction system development (GO:0003161)	37	1	0.09	+	11.59	0.0847	1
regulation of glial cell proliferation (GO:0060251)	38	1	0.09	+	11.29	0.0869	1
sarcomere organization (GO:0045214)	38	1	0.09	+	11.29	0.0869	1
postsynaptic signal transduction (GO:0098926)	38	1	0.09	+	11.29	0.0869	1
spleen development (GO:0048536)	38	1	0.09	+	11.29	0.0869	1
calcium ion import across plasma membrane (GO:0098703)	38	1	0.09	+	11.29	0.0869	1
response to acetylcholine (GO:1905144)	38	1	0.09	+	11.29	0.0869	1
nucleoside diphosphate metabolic process (GO:0009132)	38	1	0.09	+	11.29	0.0869	1
cardiac muscle cell action potential involved in contraction (GO:0086002)	38	1	0.09	+	11.29	0.0869	1
central nervous system neuron axonogenesis (GO:0021955)	38	1	0.09	+	11.29	0.0869	1
long-term memory (GO:0007616)	38	1	0.09	+	11.29	0.0869	1
blood vessel remodeling (GO:0001974)	39	1	0.09	+	11	0.089	1
regulation of monooxygenase activity (GO:0032768)	39	1	0.09	+	11	0.089	1
cellular response to alkaloid (GO:0071312)	39	1	0.09	+	11	0.089	1
regulation of cell migration involved in sprouting angiogenesis (GO:0090049)	39	1	0.09	+	11	0.089	1
regulation of calcium ion-dependent exocytosis (GO:0017158)	39	1	0.09	+	11	0.089	1
sodium ion homeostasis (GO:0055078)	39	1	0.09	+	11	0.089	1
endocrine pancreas development (GO:0031018)	39	1	0.09	+	11	0.089	1
negative regulation of ossification (GO:0030279)	39	1	0.09	+	11	0.089	1
regulation of actin filament-based movement (GO:1903115)	40	1	0.09	+	10.72	0.0911	1
inflammatory response to antigenic stimulus (GO:0002437)	40	1	0.09	+	10.72	0.0911	1
positive regulation of nitric oxide biosynthetic process (GO:0045429)	40	1	0.09	+	10.72	0.0911	1
animal organ formation (GO:0048645)	40	1	0.09	+	10.72	0.0911	1
regulation of DNA damage response, signal transduction by p53 class mediator (GO:0043516)	40	1	0.09	+	10.72	0.0911	1
positive regulation of DNA binding (GO:0043388)	40	1	0.09	+	10.72	0.0911	1
regulation of collagen metabolic process (GO:0010712)	40	1	0.09	+	10.72	0.0911	1
regulation of striated muscle cell apoptotic process (GO:0010662)	40	1	0.09	+	10.72	0.0911	1
cyclic purine nucleotide metabolic process (GO:0052652)	41	1	0.1	+	10.46	0.0932	1
positive regulation of cyclase activity (GO:0031281)	41	1	0.1	+	10.46	0.0932	1
positive regulation of G1/S transition of mitotic cell cycle (GO:1900087)	41	1	0.1	+	10.46	0.0932	1
positive regulation of nitric oxide metabolic process (GO:1904407)	41	1	0.1	+	10.46	0.0932	1
transcription elongation by RNA polymerase II (GO:0006368)	42	1	0.1	+	10.21	0.0954	1
positive regulation of lyase activity (GO:0051349)	42	1	0.1	+	10.21	0.0954	1
cyclic nucleotide metabolic process (GO:0009187)	42	1	0.1	+	10.21	0.0954	1
adipose tissue development (GO:0060612)	42	1	0.1	+	10.21	0.0954	1
regulation of polysaccharide metabolic process (GO:0032881)	43	1	0.1	+	9.98	0.0975	1
developmental pigmentation (GO:0048066)	43	1	0.1	+	9.98	0.0975	1
neuron maturation (GO:0042551)	43	1	0.1	+	9.98	0.0975	1
cell communication involved in cardiac conduction (GO:0086065)	43	1	0.1	+	9.98	0.0975	1
regulation of peptidyl-threonine phosphorylation (GO:0010799)	43	1	0.1	+	9.98	0.0975	1
pituitary gland development (GO:0021983)	43	1	0.1	+	9.98	0.0975	1
nucleoside phosphate catabolic process (GO:1901292)	87	2	0.2	+	9.86	0.0182	1
positive regulation of insulin secretion (GO:0032024)	87	2	0.2	+	9.86	0.0182	1
membrane depolarization (GO:0051899)	44	1	0.1	+	9.75	0.0996	1
muscle cell proliferation (GO:0033002)	44	1	0.1	+	9.75	0.0996	1
neuron projection organization (GO:0106027)	44	1	0.1	+	9.75	0.0996	1
positive regulation of bone mineralization (GO:0030501)	44	1	0.1	+	9.75	0.0996	1
cardiac muscle cell contraction (GO:0086003)	44	1	0.1	+	9.75	0.0996	1
hormone biosynthetic process (GO:0042446)	44	1	0.1	+	9.75	0.0996	1
positive regulation of oxidoreductase activity (GO:0051353)	45	1	0.1	+	9.53	0.102	1
endodermal cell differentiation (GO:0035987)	45	1	0.1	+	9.53	0.102	1
purine ribonucleotide catabolic process (GO:0009154)	45	1	0.1	+	9.53	0.102	1
positive regulation of organ growth (GO:0046622)	45	1	0.1	+	9.53	0.102	1
macrophage differentiation (GO:0030225)	45	1	0.1	+	9.53	0.102	1
regulation of humoral immune response (GO:0002920)	45	1	0.1	+	9.53	0.102	1
positive regulation of muscle contraction (GO:0045933)	45	1	0.1	+	9.53	0.102	1
neuron recognition (GO:0008038)	45	1	0.1	+	9.53	0.102	1
positive regulation of mitotic nuclear division (GO:0045840)	45	1	0.1	+	9.53	0.102	1
positive regulation of regulated secretory pathway (GO:1903307)	45	1	0.1	+	9.53	0.102	1
regulation of fibroblast proliferation (GO:0048145)	91	2	0.21	+	9.43	0.0198	1
mammary gland morphogenesis (GO:0060443)	46	1	0.11	+	9.33	0.104	1
smoothened signaling pathway (GO:0007224)	92	2	0.21	+	9.33	0.0202	1
negative regulation of alpha-beta T cell activation (GO:0046636)	46	1	0.11	+	9.33	0.104	1
regulation of membrane depolarization (GO:0003254)	46	1	0.11	+	9.33	0.104	1
regulation of adenylate cyclase activity (GO:0045761)	47	1	0.11	+	9.13	0.106	1
regulation of sodium ion transmembrane transporter activity (GO:2000649)	47	1	0.11	+	9.13	0.106	1
regulation of telomerase activity (GO:0051972)	47	1	0.11	+	9.13	0.106	1
DNA-templated transcription elongation (GO:0006354)	47	1	0.11	+	9.13	0.106	1
epidermal growth factor receptor signaling pathway (GO:0007173)	48	1	0.11	+	8.94	0.108	1
negative regulation of lipid localization (GO:1905953)	48	1	0.11	+	8.94	0.108	1
calcium-ion regulated exocytosis (GO:0017156)	48	1	0.11	+	8.94	0.108	1
mRNA transcription by RNA polymerase II (GO:0042789)	48	1	0.11	+	8.94	0.108	1
response to amyloid-beta (GO:1904645)	48	1	0.11	+	8.94	0.108	1
regulation of striated muscle contraction (GO:0006942)	97	2	0.23	+	8.85	0.0223	1
negative regulation of T cell differentiation (GO:0045581)	49	1	0.11	+	8.76	0.11	1
ERK1 and ERK2 cascade (GO:0070371)	49	1	0.11	+	8.76	0.11	1
coronary vasculature development (GO:0060976)	49	1	0.11	+	8.76	0.11	1
regulation of ncRNA transcription (GO:0140747)	99	2	0.23	+	8.67	0.0231	1
axis specification (GO:0009798)	99	2	0.23	+	8.67	0.0231	1
negative regulation of G protein-coupled receptor signaling pathway (GO:0045744)	50	1	0.12	+	8.58	0.112	1
response to leukemia inhibitory factor (GO:1990823)	100	2	0.23	+	8.58	0.0235	1
protein O-linked glycosylation (GO:0006493)	100	2	0.23	+	8.58	0.0235	1
negative regulation of smooth muscle cell proliferation (GO:0048662)	50	1	0.12	+	8.58	0.112	1
negative regulation of cysteine-type endopeptidase activity involved in apoptotic process (GO:0043154)	50	1	0.12	+	8.58	0.112	1
segmentation (GO:0035282)	101	2	0.24	+	8.5	0.024	1
positive regulation of alpha-beta T cell differentiation (GO:0046638)	51	1	0.12	+	8.41	0.114	1
negative regulation of angiogenesis (GO:0016525)	103	2	0.24	+	8.33	0.0248	1
action potential (GO:0001508)	104	2	0.24	+	8.25	0.0253	1
negative regulation of blood vessel morphogenesis (GO:2000181)	104	2	0.24	+	8.25	0.0253	1
regulation of potassium ion transmembrane transporter activity (GO:1901016)	52	1	0.12	+	8.25	0.116	1
ribonucleotide catabolic process (GO:0009261)	52	1	0.12	+	8.25	0.116	1
negative regulation of vasculature development (GO:1901343)	105	2	0.24	+	8.17	0.0257	1
face development (GO:0060324)	53	1	0.12	+	8.09	0.118	1
biological process involved in intraspecies interaction between organisms (GO:0051703)	53	1	0.12	+	8.09	0.118	1
positive regulation of calcium-mediated signaling (GO:0050850)	53	1	0.12	+	8.09	0.118	1
mRNA transcription (GO:0009299)	53	1	0.12	+	8.09	0.118	1
negative regulation of canonical NF-kappaB signal transduction (GO:0043124)	53	1	0.12	+	8.09	0.118	1
social behavior (GO:0035176)	53	1	0.12	+	8.09	0.118	1
positive regulation of cell junction assembly (GO:1901890)	107	2	0.25	+	8.02	0.0266	1
positive regulation of ossification (GO:0045778)	54	1	0.13	+	7.94	0.12	1
purine nucleotide catabolic process (GO:0006195)	54	1	0.13	+	7.94	0.12	1
tissue remodeling (GO:0048771)	108	2	0.25	+	7.94	0.0271	1
positive regulation of biomineral tissue development (GO:0070169)	54	1	0.13	+	7.94	0.12	1
regulation of CD4-positive, alpha-beta T cell differentiation (GO:0043370)	54	1	0.13	+	7.94	0.12	1
B cell proliferation (GO:0042100)	54	1	0.13	+	7.94	0.12	1
columnar/cuboidal epithelial cell differentiation (GO:0002065)	109	2	0.25	+	7.87	0.0275	1
endoderm formation (GO:0001706)	55	1	0.13	+	7.8	0.122	1
response to retinoic acid (GO:0032526)	110	2	0.26	+	7.8	0.028	1
positive regulation of epithelial to mesenchymal transition (GO:0010718)	55	1	0.13	+	7.8	0.122	1
regulation of smooth muscle contraction (GO:0006940)	56	1	0.13	+	7.66	0.124	1
G protein-coupled receptor signaling pathway, coupled to cyclic nucleotide second messenger (GO:0007187)	56	1	0.13	+	7.66	0.124	1
neural crest cell migration (GO:0001755)	56	1	0.13	+	7.66	0.124	1
positive regulation of receptor-mediated endocytosis (GO:0048260)	56	1	0.13	+	7.66	0.124	1
regulation of cyclase activity (GO:0031279)	56	1	0.13	+	7.66	0.124	1
hair cell differentiation (GO:0035315)	56	1	0.13	+	7.66	0.124	1
somatic stem cell population maintenance (GO:0035019)	56	1	0.13	+	7.66	0.124	1
negative regulation of myeloid leukocyte differentiation (GO:0002762)	56	1	0.13	+	7.66	0.124	1
positive regulation of miRNA transcription (GO:1902895)	56	1	0.13	+	7.66	0.124	1
positive regulation of cell cycle G1/S phase transition (GO:1902808)	56	1	0.13	+	7.66	0.124	1
striated muscle contraction (GO:0006941)	113	2	0.26	+	7.59	0.0294	1
regulation of sodium ion transmembrane transport (GO:1902305)	57	1	0.13	+	7.53	0.126	1
positive regulation of peptide hormone secretion (GO:0090277)	114	2	0.27	+	7.53	0.0299	1
T cell receptor signaling pathway (GO:0050852)	115	2	0.27	+	7.46	0.0303	1
regulation of nitric oxide biosynthetic process (GO:0045428)	58	1	0.14	+	7.4	0.129	1
maternal process involved in female pregnancy (GO:0060135)	58	1	0.14	+	7.4	0.129	1
mesenchymal cell migration (GO:0090497)	58	1	0.14	+	7.4	0.129	1
skeletal muscle cell differentiation (GO:0035914)	58	1	0.14	+	7.4	0.129	1
regulation of dendritic spine development (GO:0060998)	58	1	0.14	+	7.4	0.129	1
positive regulation of peptide secretion (GO:0002793)	116	2	0.27	+	7.4	0.0308	1
Notch signaling pathway (GO:0007219)	117	2	0.27	+	7.33	0.0313	1
regulation of DNA biosynthetic process (GO:2000278)	117	2	0.27	+	7.33	0.0313	1
stem cell population maintenance (GO:0019827)	117	2	0.27	+	7.33	0.0313	1
negative regulation of lymphocyte differentiation (GO:0045620)	59	1	0.14	+	7.27	0.131	1
transmission of nerve impulse (GO:0019226)	59	1	0.14	+	7.27	0.131	1
regulation of lyase activity (GO:0051339)	59	1	0.14	+	7.27	0.131	1
aorta development (GO:0035904)	59	1	0.14	+	7.27	0.131	1
ventricular cardiac muscle tissue development (GO:0003229)	59	1	0.14	+	7.27	0.131	1
skin epidermis development (GO:0098773)	119	2	0.28	+	7.21	0.0323	1
anterior/posterior axis specification (GO:0009948)	60	1	0.14	+	7.15	0.133	1
cardiac muscle tissue morphogenesis (GO:0055008)	60	1	0.14	+	7.15	0.133	1
collagen fibril organization (GO:0030199)	60	1	0.14	+	7.15	0.133	1
regulation of nitric oxide metabolic process (GO:0080164)	60	1	0.14	+	7.15	0.133	1
purine-containing compound catabolic process (GO:0072523)	60	1	0.14	+	7.15	0.133	1
maintenance of cell number (GO:0098727)	121	2	0.28	+	7.09	0.0332	1
formation of primary germ layer (GO:0001704)	122	2	0.28	+	7.03	0.0337	1
regulation of ossification (GO:0030278)	122	2	0.28	+	7.03	0.0337	1
mammary gland epithelium development (GO:0061180)	61	1	0.14	+	7.03	0.135	1
positive regulation of myeloid leukocyte differentiation (GO:0002763)	61	1	0.14	+	7.03	0.135	1
heart valve morphogenesis (GO:0003179)	61	1	0.14	+	7.03	0.135	1
endochondral bone morphogenesis (GO:0060350)	62	1	0.14	+	6.92	0.137	1
positive regulation of miRNA metabolic process (GO:2000630)	62	1	0.14	+	6.92	0.137	1
positive regulation of synapse assembly (GO:0051965)	62	1	0.14	+	6.92	0.137	1
positive regulation of nuclear division (GO:0051785)	62	1	0.14	+	6.92	0.137	1
regulation of cholesterol transport (GO:0032374)	62	1	0.14	+	6.92	0.137	1
regulation of sterol transport (GO:0032371)	62	1	0.14	+	6.92	0.137	1
odontogenesis (GO:0042476)	124	2	0.29	+	6.92	0.0347	1
bone mineralization (GO:0030282)	62	1	0.14	+	6.92	0.137	1
limbic system development (GO:0021761)	126	2	0.29	+	6.81	0.0358	1
export across plasma membrane (GO:0140115)	63	1	0.15	+	6.81	0.139	1
negative regulation of cysteine-type endopeptidase activity (GO:2000117)	63	1	0.15	+	6.81	0.139	1
synaptic vesicle exocytosis (GO:0016079)	63	1	0.15	+	6.81	0.139	1
memory (GO:0007613)	126	2	0.29	+	6.81	0.0358	1
ERBB signaling pathway (GO:0038127)	64	1	0.15	+	6.7	0.141	1
positive regulation of neural precursor cell proliferation (GO:2000179)	64	1	0.15	+	6.7	0.141	1
regulation of dendrite morphogenesis (GO:0048814)	64	1	0.15	+	6.7	0.141	1
dendrite morphogenesis (GO:0048813)	64	1	0.15	+	6.7	0.141	1
negative regulation of ion transmembrane transporter activity (GO:0032413)	64	1	0.15	+	6.7	0.141	1
mammary gland development (GO:0030879)	128	2	0.3	+	6.7	0.0368	1
protein localization to cilium (GO:0061512)	64	1	0.15	+	6.7	0.141	1
myofibril assembly (GO:0030239)	64	1	0.15	+	6.7	0.141	1
cranial nerve development (GO:0021545)	65	1	0.15	+	6.6	0.143	1
heart looping (GO:0001947)	65	1	0.15	+	6.6	0.143	1
regulation of receptor internalization (GO:0002090)	65	1	0.15	+	6.6	0.143	1
alpha-amino acid biosynthetic process (GO:1901607)	65	1	0.15	+	6.6	0.143	1
glycosaminoglycan biosynthetic process (GO:0006024)	65	1	0.15	+	6.6	0.143	1
regulation of morphogenesis of an epithelium (GO:1905330)	65	1	0.15	+	6.6	0.143	1
response to ischemia (GO:0002931)	65	1	0.15	+	6.6	0.143	1
cellular response to dopamine (GO:1903351)	65	1	0.15	+	6.6	0.143	1
camera-type eye morphogenesis (GO:0048593)	131	2	0.31	+	6.55	0.0383	1
sensory perception of pain (GO:0019233)	66	1	0.15	+	6.5	0.145	1
translational elongation (GO:0006414)	66	1	0.15	+	6.5	0.145	1
response to glucocorticoid (GO:0051384)	132	2	0.31	+	6.5	0.0389	1
cellular response to hydrogen peroxide (GO:0070301)	66	1	0.15	+	6.5	0.145	1
G1/S transition of mitotic cell cycle (GO:0000082)	66	1	0.15	+	6.5	0.145	1
response to dopamine (GO:1903350)	66	1	0.15	+	6.5	0.145	1
mesoderm development (GO:0007498)	133	2	0.31	+	6.45	0.0394	1
positive regulation of protein serine/threonine kinase activity (GO:0071902)	133	2	0.31	+	6.45	0.0394	1
digestive tract development (GO:0048565)	133	2	0.31	+	6.45	0.0394	1
endocrine system development (GO:0035270)	133	2	0.31	+	6.45	0.0394	1
cellular response to reactive oxygen species (GO:0034614)	133	2	0.31	+	6.45	0.0394	1
liver development (GO:0001889)	134	2	0.31	+	6.4	0.0399	1
regulation of protein processing (GO:0070613)	67	1	0.16	+	6.4	0.147	1
aminoglycan biosynthetic process (GO:0006023)	67	1	0.16	+	6.4	0.147	1
negative regulation of axonogenesis (GO:0050771)	67	1	0.16	+	6.4	0.147	1
striated muscle cell development (GO:0055002)	67	1	0.16	+	6.4	0.147	1
regulation of muscle cell apoptotic process (GO:0010660)	67	1	0.16	+	6.4	0.147	1
regulation of vasoconstriction (GO:0019229)	68	1	0.16	+	6.31	0.149	1
cell cycle G1/S phase transition (GO:0044843)	68	1	0.16	+	6.31	0.149	1
artery morphogenesis (GO:0048844)	68	1	0.16	+	6.31	0.149	1
regulation of multicellular organism growth (GO:0040014)	68	1	0.16	+	6.31	0.149	1
cell-cell recognition (GO:0009988)	68	1	0.16	+	6.31	0.149	1
cardiac conduction (GO:0061337)	68	1	0.16	+	6.31	0.149	1
cell recognition (GO:0008037)	136	2	0.32	+	6.31	0.041	1
determination of left/right symmetry (GO:0007368)	137	2	0.32	+	6.26	0.0415	1
cell-matrix adhesion (GO:0007160)	137	2	0.32	+	6.26	0.0415	1
branching morphogenesis of an epithelial tube (GO:0048754)	137	2	0.32	+	6.26	0.0415	1
hepaticobiliary system development (GO:0061008)	137	2	0.32	+	6.26	0.0415	1
nephron tubule morphogenesis (GO:0072078)	69	1	0.16	+	6.22	0.151	1
actin-mediated cell contraction (GO:0070252)	69	1	0.16	+	6.22	0.151	1
tissue regeneration (GO:0042246)	69	1	0.16	+	6.22	0.151	1
regulation of G protein-coupled receptor signaling pathway (GO:0008277)	138	2	0.32	+	6.22	0.0421	1
negative regulation of leukocyte cell-cell adhesion (GO:1903038)	139	2	0.32	+	6.17	0.0426	1
organophosphate catabolic process (GO:0046434)	139	2	0.32	+	6.17	0.0426	1
cardiac septum morphogenesis (GO:0060411)	70	1	0.16	+	6.13	0.153	1
triglyceride metabolic process (GO:0006641)	70	1	0.16	+	6.13	0.153	1
positive regulation of DNA biosynthetic process (GO:2000573)	70	1	0.16	+	6.13	0.153	1
cellular response to ionizing radiation (GO:0071479)	70	1	0.16	+	6.13	0.153	1
cellular response to retinoic acid (GO:0071300)	70	1	0.16	+	6.13	0.153	1
muscle tissue morphogenesis (GO:0060415)	71	1	0.17	+	6.04	0.155	1
nephron epithelium morphogenesis (GO:0072088)	71	1	0.17	+	6.04	0.155	1
positive regulation of gliogenesis (GO:0014015)	71	1	0.17	+	6.04	0.155	1
negative regulation of transporter activity (GO:0032410)	71	1	0.17	+	6.04	0.155	1
response to estrogen (GO:0043627)	71	1	0.17	+	6.04	0.155	1
positive regulation of alpha-beta T cell activation (GO:0046635)	71	1	0.17	+	6.04	0.155	1
determination of heart left/right asymmetry (GO:0061371)	71	1	0.17	+	6.04	0.155	1
embryonic heart tube morphogenesis (GO:0003143)	71	1	0.17	+	6.04	0.155	1
determination of bilateral symmetry (GO:0009855)	143	2	0.33	+	6	0.0448	1
specification of symmetry (GO:0009799)	143	2	0.33	+	6	0.0448	1
left/right pattern formation (GO:0060972)	143	2	0.33	+	6	0.0448	1
mesoderm formation (GO:0001707)	72	1	0.17	+	5.96	0.157	1
regulatory ncRNA processing (GO:0070918)	72	1	0.17	+	5.96	0.157	1
regulation of alpha-beta T cell differentiation (GO:0046637)	72	1	0.17	+	5.96	0.157	1
regulation of protein maturation (GO:1903317)	72	1	0.17	+	5.96	0.157	1
digestive system development (GO:0055123)	145	2	0.34	+	5.92	0.0459	1
stem cell proliferation (GO:0072089)	73	1	0.17	+	5.88	0.159	1
nephron morphogenesis (GO:0072028)	73	1	0.17	+	5.88	0.159	1
regulation of oxidoreductase activity (GO:0051341)	73	1	0.17	+	5.88	0.159	1
cranial skeletal system development (GO:1904888)	73	1	0.17	+	5.88	0.159	1
amino acid biosynthetic process (GO:0008652)	73	1	0.17	+	5.88	0.159	1
male gonad development (GO:0008584)	146	2	0.34	+	5.88	0.0465	1
renal tubule morphogenesis (GO:0061333)	73	1	0.17	+	5.88	0.159	1
heart valve development (GO:0003170)	73	1	0.17	+	5.88	0.159	1
positive regulation of hormone secretion (GO:0046887)	147	2	0.34	+	5.84	0.047	1
development of primary male sexual characteristics (GO:0046546)	147	2	0.34	+	5.84	0.047	1
response to purine-containing compound (GO:0014074)	148	2	0.34	+	5.8	0.0476	1
negative regulation of G1/S transition of mitotic cell cycle (GO:2000134)	74	1	0.17	+	5.8	0.16	1
mesoderm morphogenesis (GO:0048332)	74	1	0.17	+	5.8	0.16	1
protein K48-linked ubiquitination (GO:0070936)	75	1	0.17	+	5.72	0.162	1
cellular response to mechanical stimulus (GO:0071260)	75	1	0.17	+	5.72	0.162	1
blood vessel diameter maintenance (GO:0097746)	150	2	0.35	+	5.72	0.0487	1
adult behavior (GO:0030534)	150	2	0.35	+	5.72	0.0487	1
glutamine family amino acid metabolic process (GO:0009064)	75	1	0.17	+	5.72	0.162	1
regulation of tube diameter (GO:0035296)	150	2	0.35	+	5.72	0.0487	1
leukocyte proliferation (GO:0070661)	151	2	0.35	+	5.68	0.0493	1
regulation of tube size (GO:0035150)	151	2	0.35	+	5.68	0.0493	1
regulation of CD4-positive, alpha-beta T cell activation (GO:2000514)	76	1	0.18	+	5.64	0.164	1
neuromuscular process (GO:0050905)	152	2	0.35	+	5.64	0.0499	1
embryonic pattern specification (GO:0009880)	76	1	0.18	+	5.64	0.164	1
positive regulation of carbohydrate metabolic process (GO:0045913)	76	1	0.18	+	5.64	0.164	1
regulation of tissue remodeling (GO:0034103)	77	1	0.18	+	5.57	0.166	1
adenylate cyclase-inhibiting G protein-coupled receptor signaling pathway (GO:0007193)	77	1	0.18	+	5.57	0.166	1
response to corticosteroid (GO:0031960)	154	2	0.36	+	5.57	0.0511	1
positive regulation of endocytosis (GO:0045807)	155	2	0.36	+	5.54	0.0516	1
positive regulation of type II interferon production (GO:0032729)	78	1	0.18	+	5.5	0.168	1
muscle organ morphogenesis (GO:0048644)	78	1	0.18	+	5.5	0.168	1
regulation of cyclin-dependent protein serine/threonine kinase activity (GO:0000079)	78	1	0.18	+	5.5	0.168	1
nucleotide catabolic process (GO:0009166)	78	1	0.18	+	5.5	0.168	1
digestive system process (GO:0022600)	78	1	0.18	+	5.5	0.168	1
regulation of receptor signaling pathway via JAK-STAT (GO:0046425)	78	1	0.18	+	5.5	0.168	1
learning (GO:0007612)	156	2	0.36	+	5.5	0.0522	1
neural crest cell development (GO:0014032)	79	1	0.18	+	5.43	0.17	1
regulation of potassium ion transmembrane transport (GO:1901379)	79	1	0.18	+	5.43	0.17	1
alpha-beta T cell differentiation (GO:0046632)	79	1	0.18	+	5.43	0.17	1
positive regulation of exocytosis (GO:0045921)	79	1	0.18	+	5.43	0.17	1
eye morphogenesis (GO:0048592)	159	2	0.37	+	5.4	0.054	1
regulation of bone mineralization (GO:0030500)	80	1	0.19	+	5.36	0.172	1
antigen receptor-mediated signaling pathway (GO:0050851)	161	2	0.38	+	5.33	0.0552	1
calcium-mediated signaling (GO:0019722)	161	2	0.38	+	5.33	0.0552	1
negative regulation of NF-kappaB transcription factor activity (GO:0032088)	81	1	0.19	+	5.3	0.174	1
neutrophil chemotaxis (GO:0030593)	81	1	0.19	+	5.3	0.174	1
regulation of cyclin-dependent protein kinase activity (GO:1904029)	81	1	0.19	+	5.3	0.174	1
negative regulation of response to cytokine stimulus (GO:0060761)	81	1	0.19	+	5.3	0.174	1
negative regulation of cell cycle G1/S phase transition (GO:1902807)	81	1	0.19	+	5.3	0.174	1
regulation of G1/S transition of mitotic cell cycle (GO:2000045)	163	2	0.38	+	5.26	0.0564	1
regulation of DNA binding (GO:0051101)	82	1	0.19	+	5.23	0.176	1
positive regulation of MAP kinase activity (GO:0043406)	82	1	0.19	+	5.23	0.176	1
positive regulation of cell growth (GO:0030307)	164	2	0.38	+	5.23	0.057	1
negative regulation of cation transmembrane transport (GO:1904063)	82	1	0.19	+	5.23	0.176	1
regulation of calcium ion transport (GO:0051924)	247	3	0.58	+	5.21	0.0203	1
endoderm development (GO:0007492)	83	1	0.19	+	5.17	0.178	1
regulation of sodium ion transport (GO:0002028)	83	1	0.19	+	5.17	0.178	1
regulation of release of sequestered calcium ion into cytosol (GO:0051279)	83	1	0.19	+	5.17	0.178	1
morphogenesis of a branching epithelium (GO:0061138)	166	2	0.39	+	5.17	0.0582	1
positive regulation of cytosolic calcium ion concentration (GO:0007204)	167	2	0.39	+	5.14	0.0588	1
regulation of blood circulation (GO:1903522)	252	3	0.59	+	5.11	0.0214	1
regulation of calcium ion transmembrane transport (GO:1903169)	169	2	0.39	+	5.08	0.0601	1
male sex differentiation (GO:0046661)	169	2	0.39	+	5.08	0.0601	1
regulation of interleukin-8 production (GO:0032677)	85	1	0.2	+	5.05	0.182	1
stem cell development (GO:0048864)	85	1	0.2	+	5.05	0.182	1
regulation of receptor signaling pathway via STAT (GO:1904892)	85	1	0.2	+	5.05	0.182	1
odontogenesis of dentin-containing tooth (GO:0042475)	85	1	0.2	+	5.05	0.182	1
vascular transport (GO:0010232)	86	1	0.2	+	4.99	0.184	1
negative regulation of myeloid cell differentiation (GO:0045638)	86	1	0.2	+	4.99	0.184	1
nephron tubule development (GO:0072080)	86	1	0.2	+	4.99	0.184	1
regulation of insulin secretion (GO:0050796)	172	2	0.4	+	4.99	0.0619	1
transport across blood-brain barrier (GO:0150104)	86	1	0.2	+	4.99	0.184	1
positive regulation of growth (GO:0045927)	259	3	0.6	+	4.97	0.023	1
granulocyte chemotaxis (GO:0071621)	87	1	0.2	+	4.93	0.186	1
metanephros development (GO:0001656)	87	1	0.2	+	4.93	0.186	1
adult locomotory behavior (GO:0008344)	87	1	0.2	+	4.93	0.186	1
associative learning (GO:0008306)	87	1	0.2	+	4.93	0.186	1
central nervous system neuron development (GO:0021954)	87	1	0.2	+	4.93	0.186	1
morphogenesis of a branching structure (GO:0001763)	176	2	0.41	+	4.87	0.0644	1
cellular response to calcium ion (GO:0071277)	88	1	0.21	+	4.87	0.188	1
response to cAMP (GO:0051591)	88	1	0.21	+	4.87	0.188	1
regulation of protein secretion (GO:0050708)	265	3	0.62	+	4.86	0.0244	1
peripheral nervous system development (GO:0007422)	89	1	0.21	+	4.82	0.189	1
neurotransmitter secretion (GO:0007269)	89	1	0.21	+	4.82	0.189	1
positive regulation of mitotic cell cycle phase transition (GO:1901992)	89	1	0.21	+	4.82	0.189	1
signal release from synapse (GO:0099643)	89	1	0.21	+	4.82	0.189	1
post-embryonic development (GO:0009791)	89	1	0.21	+	4.82	0.189	1
cartilage development (GO:0051216)	178	2	0.41	+	4.82	0.0657	1
response to reactive oxygen species (GO:0000302)	179	2	0.42	+	4.79	0.0664	1
negative regulation of protein serine/threonine kinase activity (GO:0071901)	90	1	0.21	+	4.77	0.191	1
regulation of protein serine/threonine kinase activity (GO:0071900)	270	3	0.63	+	4.77	0.0256	1
cellular response to BMP stimulus (GO:0071773)	90	1	0.21	+	4.77	0.191	1
response to BMP (GO:0071772)	90	1	0.21	+	4.77	0.191	1
kidney morphogenesis (GO:0060993)	90	1	0.21	+	4.77	0.191	1
vascular process in circulatory system (GO:0003018)	273	3	0.64	+	4.71	0.0263	1
positive regulation of phosphatidylinositol 3-kinase/protein kinase B signal transduction (GO:0051897)	182	2	0.42	+	4.71	0.0683	1
negative regulation of monoatomic ion transmembrane transport (GO:0034766)	91	1	0.21	+	4.71	0.193	1
renal tubule development (GO:0061326)	91	1	0.21	+	4.71	0.193	1
neural crest cell differentiation (GO:0014033)	92	1	0.21	+	4.66	0.195	1
neutrophil migration (GO:1990266)	92	1	0.21	+	4.66	0.195	1
regulation of blood vessel endothelial cell migration (GO:0043535)	92	1	0.21	+	4.66	0.195	1
multicellular organism growth (GO:0035264)	92	1	0.21	+	4.66	0.195	1
phenol-containing compound metabolic process (GO:0018958)	93	1	0.22	+	4.61	0.197	1
[truncated: 14,424 more rows]

## Sheet: RNA Upstream-DER overlap
No significant results.

## Sheet: RNA Exon-DER overlap
Analysis Type:	PANTHER Overrepresentation Test (Released 20231017)
[truncated: 15,359 more rows]

[truncated: 2 more sheets: RNA CpG-DER Overlap, RNA DER Overlap]
